# Supplementary material for: Cell state dependent effects of Bmal1 on melanoma immunity and tumorigenicity
Source: Nat Commun. 2024 Jan 20;15:633. doi: 10.1038/s41467-024-44778-2 (PMC10799901; doi:10.1038/s41467-024-44778-2)
Supplement: Supplementary file 4 — Supplementary Data 1 [file 41467_2024_44778_MOESM4_ESM.xlsx]

## Sheet: B16 Overall
					Ctrl vs. Bmal1 KO			Normalized counts
EnsID	TransID	EntrezID	Definition	Symbol	log2FoldChange	pvalue	padj	B16_Ctrl_1	B16_Ctrl_2	B16_Bmal1 KO_1	B16_Bmal1 KO_2
ENSMUSG00000108633	ENSMUST00000205317	na	predicted gene 44694	Gm44694	-3.61186	6.51555e-39	1.02594e-34	1384.99	1288.7	110.616	108.038
ENSMUSG00000066406	ENSMUST00000166315,ENSMUST00000207079,ENSMUST00000207239,ENSMUST00000207511,ENSMUST00000207750,ENSMUST00000207751,ENSMUST00000207923,ENSMUST00000207998,ENSMUST00000208009,ENSMUST00000208053,ENSMUST00000208182,ENSMUST00000208187,ENSMUST00000208248,ENSMUST00000208456,ENSMUST00000208708,ENSMUST00000209040	75547	A kinase (PRKA) anchor protein 13	Akap13	-3.31965	1.4959e-38	1.17772e-34	13456.4	12346.5	1084.92	1500.18
ENSMUSG00000014813	ENSMUST00000014957	20855	stanniocalcin 1	Stc1	-5.64074	1.85706e-35	9.74709e-32	578.605	522.616	7.96434	14.4051
ENSMUSG00000002900	ENSMUST00000002979,ENSMUST00000164009,ENSMUST00000164228,ENSMUST00000169065,ENSMUST00000169088,ENSMUST00000170495,ENSMUST00000172134	16777	laminin B1	Lamb1	3.93789	1.16226e-31	4.57525e-28	46.7765	43.0266	663.695	713.051
ENSMUSG00000032348	ENSMUST00000034903,ENSMUST00000213215	14860	glutathione S-transferase, alpha 4	Gsta4	5.7152	7.73186e-28	2.43492e-24	10.1688	5.24715	392.908	419.805
ENSMUSG00000090919	ENSMUST00000166505,ENSMUST00000192793,ENSMUST00000195436,ENSMUST00000195537	241989	poly(A) binding protein, cytoplasmic 4-like	Pabpc4l	5.8868	4.99143e-25	1.30992e-21	10.1688	3.14829	456.622	335.432
ENSMUSG00000088252	ENSMUST00000157627	na	small nucleolar RNA, C/D box 13	Snord13	-3.60338	4.56243e-24	1.02629e-20	590.808	515.27	39.8217	51.4466
ENSMUSG00000021719	ENSMUST00000063551	52882	regulator of G-protein signalling 7 binding protein	Rgs7bp	2.34741	1.33355e-22	2.62476e-19	480.985	498.479	2444.17	2540.44
ENSMUSG00000055022	ENSMUST00000000109,ENSMUST00000068378,ENSMUST00000141187,ENSMUST00000169825	12805	contactin 1	Cntn1	4.02655	5.21272e-22	9.11995e-19	27.4558	19.9392	408.836	364.242
ENSMUSG00000027254	ENSMUST00000094639,ENSMUST00000110639,ENSMUST00000131901,ENSMUST00000133283	17754	microtubule-associated protein 1 A	Map1a	-2.79254	1.18966e-21	1.87324e-18	972.138	844.79	126.545	135.819
ENSMUSG00000019139	ENSMUST00000019283,ENSMUST00000209285,ENSMUST00000209751,ENSMUST00000210005,ENSMUST00000210358,ENSMUST00000210878,ENSMUST00000211117,ENSMUST00000211501,ENSMUST00000211773	71780	myo-inositol 1-phosphate synthase A1	Isyna1	3.26408	2.21854e-19	3.17573e-16	69.1479	59.8175	499.984	739.803
ENSMUSG00000020393	ENSMUST00000020662,ENSMUST00000151978	84035	kringle containing transmembrane protein 1	Kremen1	2.8331	2.87737e-19	3.77559e-16	179.988	157.414	1438.89	965.139
ENSMUSG00000005447	ENSMUST00000005583,ENSMUST00000108410,ENSMUST00000140093,ENSMUST00000148150,ENSMUST00000148828,ENSMUST00000149634,ENSMUST00000155118	18476	platelet-activating factor acetylhydrolase, isoform 1b, subunit 3	Pafah1b3	3.78548	1.05274e-18	1.27511e-15	27.4558	29.384	309.724	474.338
ENSMUSG00000032224	ENSMUST00000034749,ENSMUST00000123206,ENSMUST00000141775,ENSMUST00000145427	76886	family with sequence similarity 81, member A	Fam81a	-2.95561	1.15868e-18	1.30319e-15	517.592	577.186	76.1037	64.8228
ENSMUSG00000031841	ENSMUST00000117160,ENSMUST00000123567,ENSMUST00000129548,ENSMUST00000142551,ENSMUST00000145849,ENSMUST00000148836,ENSMUST00000151842,ENSMUST00000212476	12554	cadherin 13	Cdh13	-4.97061	3.24176e-18	3.40298e-15	234.899	210.935	7.96434	6.1736
ENSMUSG00000111094	ENSMUST00000216269,ENSMUST00000217259	na	predicted gene, 34425	Gm34425	-4.29125	7.79648e-18	7.67271e-15	233.883	272.852	10.6191	15.434
ENSMUSG00000019852	ENSMUST00000019999,ENSMUST00000215836	215821	ARFGEF family member 3	Arfgef3	-2.38714	9.54232e-18	8.83843e-15	9188.53	8222.28	2017.63	1309.83
ENSMUSG00000028399	ENSMUST00000050757,ENSMUST00000084467,ENSMUST00000098005,ENSMUST00000102834,ENSMUST00000107287,ENSMUST00000107289,ENSMUST00000129550,ENSMUST00000134604,ENSMUST00000138955,ENSMUST00000140422,ENSMUST00000156656,ENSMUST00000172811,ENSMUST00000173376,ENSMUST00000173560,ENSMUST00000173592,ENSMUST00000173662,ENSMUST00000174023,ENSMUST00000174180,ENSMUST00000174531,ENSMUST00000174831,ENSMUST00000174832,…	19266	protein tyrosine phosphatase, receptor type, D	Ptprd	4.37018	2.18091e-17	1.90781e-14	17.287	9.44486	321.228	232.539
ENSMUSG00000016386	ENSMUST00000016530,ENSMUST00000111063,ENSMUST00000124461,ENSMUST00000125023,ENSMUST00000133401,ENSMUST00000144155	77015	metallophosphoesterase domain containing 2	Mpped2	4.57971	2.7781e-17	2.30231e-14	16.2701	7.346	340.697	225.336
ENSMUSG00000053007	ENSMUST00000047450,ENSMUST00000203487,ENSMUST00000203528,ENSMUST00000203575,ENSMUST00000203641,ENSMUST00000204096,ENSMUST00000204136,ENSMUST00000204143,ENSMUST00000204245,ENSMUST00000204748,ENSMUST00000204861,ENSMUST00000205120,ENSMUST00000205200,ENSMUST00000205222,ENSMUST00000211679	231991	cAMP responsive element binding protein 5	Creb5	-3.23107	7.78772e-17	6.13127e-14	412.854	434.464	54.8655	34.9837
ENSMUSG00000004951	ENSMUST00000005077,ENSMUST00000111155	15507	heat shock protein 1	Hspb1	3.47098	2.11772e-16	1.51571e-13	52.8778	73.46	458.392	942.503
ENSMUSG00000038539	ENSMUST00000047356,ENSMUST00000107893,ENSMUST00000209072	107503	activating transcription factor 5	Atf5	-2.1691	2.02292e-16	1.51571e-13	4593.25	4767.56	862.804	1219.29
ENSMUSG00000032387	ENSMUST00000055844,ENSMUST00000169003,ENSMUST00000213927,ENSMUST00000216342,ENSMUST00000216382,ENSMUST00000216769	71973	RNA binding protein with multiple splicing 2	Rbpms2	2.60927	5.16129e-16	3.53347e-13	91.5193	89.2015	564.583	538.132
ENSMUSG00000001911	ENSMUST00000076715,ENSMUST00000099070,ENSMUST00000109762,ENSMUST00000109764,ENSMUST00000126806,ENSMUST00000132236,ENSMUST00000148644,ENSMUST00000148746	18032	nuclear factor I/X	Nfix	-2.3371	2.49589e-15	1.63751e-12	865.366	1046.28	170.791	207.844
ENSMUSG00000021775	ENSMUST00000090543,ENSMUST00000143308	353187	nuclear receptor subfamily 1, group D, member 2	Nr1d2	-2.35278	2.72032e-15	1.64747e-12	752.492	736.699	157.517	133.761
ENSMUSG00000110866	ENSMUST00000216055	na	predicted gene, 48362	Gm48362	2.33786	2.62888e-15	1.64747e-12	318.284	303.285	1272.52	1870.6
ENSMUSG00000031502	ENSMUST00000033898,ENSMUST00000130488,ENSMUST00000208095,ENSMUST00000208386,ENSMUST00000209000,ENSMUST00000209598,ENSMUST00000209661,ENSMUST00000209735	12826	collagen, type IV, alpha 1	Col4a1	3.56839	6.63651e-15	3.87031e-12	24.4051	18.8897	242.47	271.638
ENSMUSG00000030717	ENSMUST00000032961,ENSMUST00000131174,ENSMUST00000151105,ENSMUST00000187609,ENSMUST00000191192,ENSMUST00000191413	56312	nuclear protein transcription regulator 1	Nupr1	-2.71338	7.31894e-15	4.11586e-12	585.723	608.669	110.616	70.9964
ENSMUSG00000000275	ENSMUST00000000284,ENSMUST00000100627,ENSMUST00000107896	217069	tripartite motif-containing 25	Trim25	2.28263	1.45111e-14	7.87905e-12	145.414	145.871	738.029	679.096
ENSMUSG00000020875	ENSMUST00000000010,ENSMUST00000174042	15417	homeobox B9	Hoxb9	-2.72435	2.84536e-14	1.49343e-11	402.685	387.239	62.8298	56.5913
ENSMUSG00000027765	ENSMUST00000029331,ENSMUST00000193201,ENSMUST00000193943	18441	purinergic receptor P2Y, G-protein coupled 1	P2ry1	3.81601	2.98936e-14	1.5184e-11	13.2194	24.1369	216.807	308.68
ENSMUSG00000050953	ENSMUST00000068581,ENSMUST00000217789,ENSMUST00000218444,ENSMUST00000218760,ENSMUST00000218834,ENSMUST00000220069,ENSMUST00000220194,ENSMUST00000220204	14609	gap junction protein, alpha 1	Gja1	3.71311	3.70919e-14	1.82515e-11	24.4051	17.8403	344.237	209.902
ENSMUSG00000099759	ENSMUST00000189625	69513	RIKEN cDNA 1700030C10 gene	1700030C10Rik	-11.1241	9.79608e-14	4.67421e-11	338.621	444.958	0	0
ENSMUSG00000056214	ENSMUST00000070219	93737	par-6 family cell polarity regulator gamma	Pard6g	2.78143	1.13923e-13	5.27597e-11	77.2829	50.3726	425.65	452.73
ENSMUSG00000051159	ENSMUST00000050551,ENSMUST00000101336,ENSMUST00000130589,ENSMUST00000134887,ENSMUST00000136277	12705	Cbp/p300-interacting transactivator with Glu/Asp-rich carboxy-terminal domain 1	Cited1	1.95448	1.70906e-13	7.68883e-11	382.347	456.502	1744.19	1506.36
ENSMUSG00000020044	ENSMUST00000020234,ENSMUST00000132307,ENSMUST00000136045,ENSMUST00000151134	21859	tissue inhibitor of metalloproteinase 3	Timp3	-1.82867	2.04222e-13	8.93244e-11	1838.52	1985.52	569.008	507.264
ENSMUSG00000038248	ENSMUST00000040275,ENSMUST00000189987	109205	sine oculis binding protein	Sobp	-1.88409	2.13374e-13	9.08049e-11	1692.09	1536.36	408.836	466.107
ENSMUSG00000021069	ENSMUST00000071250,ENSMUST00000161083,ENSMUST00000161840,ENSMUST00000162613,ENSMUST00000166609,ENSMUST00000222093	110095	liver glycogen phosphorylase	Pygl	2.92501	6.45811e-13	2.67604e-10	44.7428	34.6312	295.566	307.651
ENSMUSG00000020256	ENSMUST00000020497,ENSMUST00000125193,ENSMUST00000138858,ENSMUST00000141184,ENSMUST00000143793,ENSMUST00000146640,ENSMUST00000147381	216188	aldehyde dehydrogenase 1 family, member L2	Aldh1l2	-1.83236	1.22497e-12	4.94574e-10	1909.7	1980.27	606.175	485.656
ENSMUSG00000040253	ENSMUST00000045097,ENSMUST00000171263	229900	guanylate binding protein 7	Gbp7	3.55822	4.15658e-12	1.63624e-09	14.2363	20.9886	176.985	237.684
ENSMUSG00000031558	ENSMUST00000033967,ENSMUST00000170109,ENSMUST00000172484,ENSMUST00000172493,ENSMUST00000172561,ENSMUST00000172824,ENSMUST00000172998,ENSMUST00000173107,ENSMUST00000173303,ENSMUST00000173646,ENSMUST00000173671,ENSMUST00000173686,ENSMUST00000173774,ENSMUST00000173926,ENSMUST00000174061,ENSMUST00000174313,ENSMUST00000174421,ENSMUST00000174487,ENSMUST00000174658,ENSMUST00000196024,ENSMUST00000197400,…	20563	slit guidance ligand 2	Slit2	2.18297	5.96646e-12	2.29141e-09	122.026	120.684	588.476	513.438
ENSMUSG00000033436	ENSMUST00000035559,ENSMUST00000113193,ENSMUST00000119010,ENSMUST00000141322,ENSMUST00000149902,ENSMUST00000150814,ENSMUST00000168264	67416	armadillo repeat containing, X-linked 2	Armcx2	1.99329	7.21823e-12	2.70615e-09	681.31	720.958	2183.11	3400.62
ENSMUSG00000053825	ENSMUST00000029404,ENSMUST00000169303,ENSMUST00000217854,ENSMUST00000219024	327814	protein tyrosine phosphatase, receptor type, f polypeptide (PTPRF), interacting protein (liprin), alpha 2	Ppfia2	5.43234	1.12211e-11	4.10902e-09	7.11817	0	166.366	144.051
ENSMUSG00000032715	ENSMUST00000040312,ENSMUST00000123145,ENSMUST00000124995	228775	tribbles pseudokinase 3	Trib3	-1.68651	1.19284e-11	4.26875e-09	1677.85	1578.34	491.134	520.64
ENSMUSG00000024501	ENSMUST00000025379,ENSMUST00000118043,ENSMUST00000118071,ENSMUST00000121805,ENSMUST00000124207,ENSMUST00000135547	22240	dihydropyrimidinase-like 3	Dpysl3	-1.89105	1.28547e-11	4.498e-09	1536.51	1448.21	464.587	339.548
ENSMUSG00000040618	ENSMUST00000048781	74551	phosphoenolpyruvate carboxykinase 2 (mitochondrial)	Pck2	-1.72775	2.75934e-11	9.44534e-09	1304.66	1348.52	374.324	427.007
ENSMUSG00000004892	ENSMUST00000090971,ENSMUST00000191627,ENSMUST00000192274,ENSMUST00000193276,ENSMUST00000194193,ENSMUST00000194596	12032	brevican	Bcan	-2.6978	5.2336e-11	1.75337e-08	385.398	323.224	40.7066	68.9385
ENSMUSG00000037747	ENSMUST00000046513,ENSMUST00000159025,ENSMUST00000160127,ENSMUST00000161687,ENSMUST00000162144,ENSMUST00000162251,ENSMUST00000162470,ENSMUST00000162571,ENSMUST00000162793,ENSMUST00000163054	70911	phytanoyl-CoA hydroxylase interacting protein-like	Phyhipl	7.43086	5.65889e-11	1.85635e-08	2.03376	0	164.596	191.382
ENSMUSG00000050296	ENSMUST00000087268,ENSMUST00000187097,ENSMUST00000188752,ENSMUST00000189102,ENSMUST00000191520	74591	ATP-binding cassette, sub-family A (ABC1), member 12	Abca12	2.58396	1.00372e-10	3.22541e-08	52.8778	53.5209	269.903	368.358
ENSMUSG00000051124	ENSMUST00000054050,ENSMUST00000147936	317758	GTPase, IMAP family member 9	Gimap9	6.40559	1.09819e-10	3.45843e-08	1.01688	2.09886	129.199	133.761
ENSMUSG00000038608	ENSMUST00000077946,ENSMUST00000186087,ENSMUST00000186835,ENSMUST00000187698,ENSMUST00000187774,ENSMUST00000187885,ENSMUST00000189486,ENSMUST00000190595,ENSMUST00000190983,ENSMUST00000191449,ENSMUST00000191505	210293	dedicator of cytokinesis 10	Dock10	-2.23149	1.53114e-10	4.72732e-08	402.685	372.547	78.7585	86.4304
ENSMUSG00000039956	ENSMUST00000038197,ENSMUST00000125429,ENSMUST00000133973,ENSMUST00000138984	77037	melanocortin 2 receptor accessory protein	Mrap	9.68072	3.14211e-10	9.51454e-08	0	0	130.969	181.092
ENSMUSG00000039865	ENSMUST00000039197,ENSMUST00000198335,ENSMUST00000199422	213603	solute carrier family 44, member 3	Slc44a3	3.18928	3.58059e-10	1.06377e-07	25.422	20.9886	263.708	159.485
ENSMUSG00000072812	ENSMUST00000101010,ENSMUST00000124526,ENSMUST00000128258,ENSMUST00000137195	100041194	AHNAK nucleoprotein 2	Ahnak2	-1.40323	3.72272e-10	1.08552e-07	5801.3	6149.65	2325.59	2192.66
ENSMUSG00000047085	ENSMUST00000058667,ENSMUST00000127790,ENSMUST00000156093	272381	leucine rich repeat containing 4B	Lrrc4b	-2.98772	7.52576e-10	2.14005e-07	284.727	225.627	43.3614	20.5787
ENSMUSG00000110079	ENSMUST00000211232	na	predicted gene 45292	Gm45292	1.85852	7.61098e-10	2.14005e-07	174.903	175.255	585.822	684.24
ENSMUSG00000047238	ENSMUST00000051484	75625	melanoma antigen, family H, 1	Mageh1	6.23269	7.82039e-10	2.16035e-07	2.03376	1.04943	131.854	100.835
ENSMUSG00000033965	ENSMUST00000042664,ENSMUST00000148684,ENSMUST00000171837	20502	solute carrier family 16 (monocarboxylic acid transporters), member 2	Slc16a2	9.44412	9.90161e-10	2.68812e-07	0	0	130.969	133.761
ENSMUSG00000041607	ENSMUST00000047865,ENSMUST00000062446,ENSMUST00000075372,ENSMUST00000080658,ENSMUST00000091789,ENSMUST00000102812,ENSMUST00000114674,ENSMUST00000114676,ENSMUST00000123251,ENSMUST00000132369,ENSMUST00000133193,ENSMUST00000142850,ENSMUST00000143506,ENSMUST00000150952,ENSMUST00000152071,ENSMUST00000153478	17196	myelin basic protein	Mbp	1.51968	1.12138e-09	2.99274e-07	1822.25	1855.39	5990.07	4554.06
ENSMUSG00000045763	ENSMUST00000058845	70350	brain abundant, membrane attached signal protein 1	Basp1	-1.82678	1.22394e-09	3.21203e-07	577.588	626.509	164.596	174.919
ENSMUSG00000074269	ENSMUST00000098674,ENSMUST00000175792,ENSMUST00000186592,ENSMUST00000186960,ENSMUST00000187632	73673	REC114 meiotic recombination protein	Rec114	7.02216	1.56815e-09	4.0479e-07	2.03376	0	149.553	118.327
ENSMUSG00000032118	ENSMUST00000034630,ENSMUST00000159137,ENSMUST00000160041,ENSMUST00000161500,ENSMUST00000161978,ENSMUST00000162235,ENSMUST00000162633,ENSMUST00000163816,ENSMUST00000214772,ENSMUST00000216539	235180	fasciculation and elongation protein zeta 1 (zygin I)	Fez1	-1.60048	3.02444e-09	7.6811e-07	904.007	895.163	292.911	300.448
ENSMUSG00000061603	ENSMUST00000095737,ENSMUST00000219786	238161	A kinase (PRKA) anchor protein 6	Akap6	-2.03001	3.62976e-09	9.07209e-07	392.516	392.486	103.536	88.4882
ENSMUSG00000097812	ENSMUST00000181647,ENSMUST00000181776	na	predicted gene, 26812	Gm26812	-2.29096	3.7526e-09	9.23256e-07	284.727	286.494	53.0956	63.7938
ENSMUSG00000033948	ENSMUST00000044823	74464	zinc finger SWIM-type containing 5	Zswim5	-3.12489	4.37014e-09	1.05865e-06	156.6	141.673	17.6985	16.4629
ENSMUSG00000041261	ENSMUST00000066674	12319	carbonic anhydrase 8	Car8	-9.1274	6.75138e-09	1.61071e-06	95.5868	100.745	0	0
ENSMUSG00000036111	ENSMUST00000036992,ENSMUST00000207178,ENSMUST00000208136	109594	LIM domain only 1	Lmo1	-2.40298	7.71102e-09	1.81221e-06	248.119	237.171	50.4408	41.1573
ENSMUSG00000009376	ENSMUST00000080469,ENSMUST00000115442,ENSMUST00000115443,ENSMUST00000140070,ENSMUST00000145473,ENSMUST00000148903,ENSMUST00000152802	17295	met proto-oncogene	Met	1.33105	1.21973e-08	2.82439e-06	7350.01	7551.69	16712.7	20778.3
ENSMUSG00000000881	ENSMUST00000000901,ENSMUST00000087984,ENSMUST00000113735,ENSMUST00000113736,ENSMUST00000146772,ENSMUST00000147863,ENSMUST00000148076,ENSMUST00000151020	53310	discs large MAGUK scaffold protein 3	Dlg3	1.89933	1.27668e-08	2.91342e-06	190.157	201.49	572.548	888.998
ENSMUSG00000007594	ENSMUST00000007738,ENSMUST00000212006,ENSMUST00000213092	330790	hyaluronan and proteoglycan link protein 4	Hapln4	8.95969	1.47936e-08	3.32772e-06	0	0	82.2982	107.009
ENSMUSG00000025658	ENSMUST00000026750,ENSMUST00000112513,ENSMUST00000139664	245684	connector enhancer of kinase suppressor of Ras 2	Cnksr2	5.06512	1.73398e-08	3.79212e-06	6.10128	0	111.501	94.6618
ENSMUSG00000049929	ENSMUST00000060576	78134	lysophosphatidic acid receptor 4	Lpar4	6.81575	1.72887e-08	3.79212e-06	2.03376	0	155.747	76.141
ENSMUSG00000030657	ENSMUST00000032892,ENSMUST00000160035,ENSMUST00000161889	233781	xylosyltransferase 1	Xylt1	-2.75924	1.89008e-08	4.07687e-06	365.06	244.517	62.8298	26.7523
ENSMUSG00000033542	ENSMUST00000031750,ENSMUST00000182190,ENSMUST00000182647,ENSMUST00000182752,ENSMUST00000182924,ENSMUST00000183094,ENSMUST00000183227,ENSMUST00000183313	54324	Rho guanine nucleotide exchange factor (GEF) 5	Arhgef5	8.84193	2.6749e-08	5.69175e-06	0	0	78.7585	95.6908
ENSMUSG00000031700	ENSMUST00000034136,ENSMUST00000132932,ENSMUST00000140189,ENSMUST00000143659,ENSMUST00000143846	108682	glutamic pyruvate transaminase (alanine aminotransferase) 2	Gpt2	-1.50443	2.79228e-08	5.86231e-06	918.243	887.817	304.415	332.345
ENSMUSG00000021186	ENSMUST00000021603,ENSMUST00000221373,ENSMUST00000222587	23876	fibulin 5	Fbln5	-1.4164	3.44485e-08	7.13719e-06	1709.38	1425.12	585.822	588.55
ENSMUSG00000021200	ENSMUST00000021617,ENSMUST00000127447,ENSMUST00000135694,ENSMUST00000149431	65256	ankyrin repeat and SOCS box-containing 2	Asb2	-3.20416	3.85459e-08	7.88239e-06	124.059	120.684	14.1588	12.3472
ENSMUSG00000028341	ENSMUST00000030025,ENSMUST00000133539,ENSMUST00000153369,ENSMUST00000154186	18124	nuclear receptor subfamily 4, group A, member 3	Nr4a3	-1.34526	4.32456e-08	8.73007e-06	1542.61	1524.82	598.211	609.128
ENSMUSG00000039607	ENSMUST00000044901,ENSMUST00000068962,ENSMUST00000069095,ENSMUST00000084824,ENSMUST00000111772,ENSMUST00000111773,ENSMUST00000164018,ENSMUST00000172469,ENSMUST00000172564,ENSMUST00000173429,ENSMUST00000174276,ENSMUST00000174868	207181	RNA binding motif, single stranded interacting protein	Rbms3	-2.29492	4.83261e-08	9.63218e-06	288.794	265.506	43.3614	69.9674
ENSMUSG00000031239	ENSMUST00000033591	16431	integral membrane protein 2A	Itm2a	8.86492	4.99431e-08	9.83006e-06	0	0	126.545	50.4177
ENSMUSG00000024304	ENSMUST00000025166,ENSMUST00000115850,ENSMUST00000152779	12558	cadherin 2	Cdh2	-1.36935	5.14085e-08	9.99355e-06	3377.06	3141.99	1417.65	1105.07
ENSMUSG00000037138	ENSMUST00000027250,ENSMUST00000039827,ENSMUST00000095027,ENSMUST00000134963,ENSMUST00000136641,ENSMUST00000212668	16764	AF4/FMR2 family, member 3	Aff3	1.48103	1.15219e-07	2.21248e-05	474.883	499.528	1156.6	1563.98
ENSMUSG00000006800	ENSMUST00000088086,ENSMUST00000109249,ENSMUST00000125503,ENSMUST00000133395,ENSMUST00000139266,ENSMUST00000143996,ENSMUST00000146497	72043	sulfatase 2	Sulf2	-1.47017	1.18249e-07	2.24332e-05	795.201	903.558	317.689	295.304
ENSMUSG00000026304	ENSMUST00000027529,ENSMUST00000128226,ENSMUST00000130042,ENSMUST00000131428,ENSMUST00000135819	19329	RAB17, member RAS oncogene family	Rab17	1.76472	1.22512e-07	2.29652e-05	224.731	187.848	561.044	841.667
ENSMUSG00000027313	ENSMUST00000028780	69065	ChaC, cation transport regulator 1	Chac1	-1.48658	1.31526e-07	2.42773e-05	1357.54	1263.51	540.69	394.081
ENSMUSG00000031255	ENSMUST00000033608,ENSMUST00000113294,ENSMUST00000113297,ENSMUST00000174091,ENSMUST00000174542	27359	synaptotagmin-like 4	Sytl4	5.33414	1.32596e-07	2.42773e-05	4.06752	0	74.3339	91.575
ENSMUSG00000037709	ENSMUST00000089860,ENSMUST00000173193,ENSMUST00000173712,ENSMUST00000174307,ENSMUST00000204616	58909	family with sequence similarity 13, member A	Fam13a	5.72189	1.37242e-07	2.47642e-05	3.05064	0	73.4489	89.5172
ENSMUSG00000100005	ENSMUST00000080024,ENSMUST00000189966,ENSMUST00000190320,ENSMUST00000191084,ENSMUST00000207952,ENSMUST00000208041	na	RIKEN cDNA B130024G19 gene	B130024G19Rik	-3.44678	1.384e-07	2.47642e-05	157.617	143.772	22.1232	5.14466
ENSMUSG00000017667	ENSMUST00000103084	228876	zinc finger protein 334	Zfp334	8.50679	1.51047e-07	2.67235e-05	0	0	67.2544	70.9964
ENSMUSG00000099021	ENSMUST00000174924	na	7S RNA 1	Rn7s1	1.66395	1.73907e-07	3.00916e-05	838.927	800.714	1861.89	3334.77
ENSMUSG00000099250	ENSMUST00000175032	na	7S RNA 2	Rn7s2	1.66395	1.73907e-07	3.00916e-05	838.927	800.714	1861.89	3334.77
ENSMUSG00000028347	ENSMUST00000030032,ENSMUST00000123476,ENSMUST00000130834,ENSMUST00000141720	230157	transmembrane protein with EGF-like and two follistatin-like domains 1	Tmeff1	4.48459	2.1376e-07	3.64151e-05	12.2026	2.09886	265.478	55.5624
ENSMUSG00000052534	ENSMUST00000064438,ENSMUST00000072863,ENSMUST00000097471,ENSMUST00000176482,ENSMUST00000176540,ENSMUST00000176790,ENSMUST00000176791,ENSMUST00000188912	18514	pre B cell leukemia homeobox 1	Pbx1	-1.81975	2.15077e-07	3.64151e-05	1176.53	1037.89	411.491	215.047
ENSMUSG00000005124	ENSMUST00000005255,ENSMUST00000118823,ENSMUST00000133863,ENSMUST00000147079	22402	WNT1 inducible signaling pathway protein 1	Wisp1	-1.49149	2.79436e-07	4.68084e-05	633.517	618.114	216.807	228.423
ENSMUSG00000050994	ENSMUST00000045328,ENSMUST00000132573,ENSMUST00000148816,ENSMUST00000172530,ENSMUST00000179956,ENSMUST00000208717	215772	androglobin	Adgb	-1.8479	2.8714e-07	4.75927e-05	326.419	316.928	83.1831	95.6908
ENSMUSG00000020108	ENSMUST00000020308	74747	DNA-damage-inducible transcript 4	Ddit4	-1.31534	5.2721e-07	8.64734e-05	1918.85	2542.77	876.078	916.779
ENSMUSG00000024620	ENSMUST00000025522,ENSMUST00000115274	18596	platelet derived growth factor receptor, beta polypeptide	Pdgfrb	-2.47417	5.47654e-07	8.89006e-05	158.633	156.365	31.8574	24.6944
ENSMUSG00000105796	ENSMUST00000197766	na	predicted gene 42845	Gm42845	23.916	5.79278e-07	9.30746e-05	0	0	0	565.913
ENSMUSG00000064945	ENSMUST00000083011	19874	RNA, Y3 small cytoplasmic (associated with Ro protein)	Rny3	1.96138	6.03298e-07	9.59548e-05	131.178	188.897	438.039	808.741
ENSMUSG00000063415	ENSMUST00000077705,ENSMUST00000168003,ENSMUST00000204109,ENSMUST00000204146,ENSMUST00000205228	232174	cytochrome P450, family 26, subfamily b, polypeptide 1	Cyp26b1	-1.71715	6.80284e-07	0.000107117	700.631	813.307	169.906	291.188
ENSMUSG00000109642	ENSMUST00000211048	na	predicted gene 45289	Gm45289	1.9238	7.93765e-07	0.000123749	108.806	74.5095	299.99	396.139
ENSMUSG00000003032	ENSMUST00000107619,ENSMUST00000129250,ENSMUST00000132746	16600	Kruppel-like factor 4 (gut)	Klf4	-1.86623	9.06185e-07	0.000138532	272.524	270.753	69.9092	79.2278
ENSMUSG00000031770	ENSMUST00000034220,ENSMUST00000159450,ENSMUST00000160866,ENSMUST00000161085,ENSMUST00000161576,ENSMUST00000211982	64209	homocysteine-inducible, endoplasmic reticulum stress-inducible, ubiquitin-like domain member 1	Herpud1	-1.21216	9.00002e-07	0.000138532	2776.08	2812.47	1335.35	1076.26
ENSMUSG00000024587	ENSMUST00000025483	70223	asparaginyl-tRNA synthetase	Nars	-1.07928	9.33794e-07	0.000140034	12950	13533.4	5984.76	6549.16
ENSMUSG00000079025	ENSMUST00000110125,ENSMUST00000173503	83492	gasdermin C	Gsdmc	1.16719	9.25453e-07	0.000140034	1029.08	1151.22	2494.61	2401.53
ENSMUSG00000086165	ENSMUST00000128728	na	predicted gene 15690	Gm15690	-3.8187	9.65401e-07	0.000143408	62.0297	100.745	4.42463	7.20253
ENSMUSG00000038893	ENSMUST00000037502,ENSMUST00000129290,ENSMUST00000129553,ENSMUST00000132357,ENSMUST00000143482,ENSMUST00000155999	215512	family with sequence similarity 117, member A	Fam117a	3.47506	1.02134e-06	0.0001503	7.11817	14.692	170.791	70.9964
ENSMUSG00000042793	ENSMUST00000044828,ENSMUST00000137968,ENSMUST00000139369	329252	leucine-rich repeat-containing G protein-coupled receptor 6	Lgr6	2.81445	1.14249e-06	0.000166571	13.2194	34.6312	140.703	195.497
ENSMUSG00000022517	ENSMUST00000023159,ENSMUST00000070658	17237	mahogunin, ring finger 1	Mgrn1	-1.18604	1.37121e-06	0.000198084	2130.37	2108.3	853.954	1009.38
ENSMUSG00000097873	ENSMUST00000180963	na	predicted gene, 26867	Gm26867	8.12169	1.39317e-06	0.000199426	0	0	38.0519	67.9096
ENSMUSG00000025189	ENSMUST00000165311	83674	cyclin M1	Cnnm1	-3.14046	1.49259e-06	0.000211732	107.789	87.1026	8.84927	13.3761
ENSMUSG00000029695	ENSMUST00000031707,ENSMUST00000138063,ENSMUST00000149864,ENSMUST00000152280	30956	aminoadipate-semialdehyde synthase	Aass	8.13258	1.56107e-06	0.00021947	0	0	72.564	33.9548
ENSMUSG00000079547	ENSMUST00000114232,ENSMUST00000174765	14999	histocompatibility 2, class II, locus Mb1	H2-DMb1	2.83647	1.61458e-06	0.000224984	19.3207	16.7909	94.6872	163.6
ENSMUSG00000042515	ENSMUST00000113041,ENSMUST00000113042,ENSMUST00000113043,ENSMUST00000113045,ENSMUST00000139359,ENSMUST00000166444,ENSMUST00000169886,ENSMUST00000170671	245631	melanoma associated antigen (mutated) 1-like 1	Mum1l1	2.3888	1.78827e-06	0.000247001	24.4051	43.0266	164.596	188.295
ENSMUSG00000080542	ENSMUST00000116892	na	predicted gene, 22710	Gm22710	1.28401	2.03872e-06	0.000279146	428.107	406.129	930.943	1100.96
ENSMUSG00000030022	ENSMUST00000113438,ENSMUST00000125490,ENSMUST00000130314,ENSMUST00000136751,ENSMUST00000167391,ENSMUST00000203690	101401	a disintegrin-like and metallopeptidase (reprolysin type) with thrombospondin type 1 motif, 9	Adamts9	-3.84564	2.10612e-06	0.000285888	80.3336	73.46	2.65478	8.23146
ENSMUSG00000079941	ENSMUST00000044043	na	predicted gene 11273	Gm11273	-8.11874	2.15535e-06	0.00029007	67.1141	30.4334	0	0
ENSMUSG00000006782	ENSMUST00000103120,ENSMUST00000147403,ENSMUST00000148034,ENSMUST00000150414	12799	2',3'-cyclic nucleotide 3' phosphodiesterase	Cnp	1.92065	2.50528e-06	0.000334307	76.2661	76.6083	228.311	350.866
ENSMUSG00000020340	ENSMUST00000093165,ENSMUST00000093166,ENSMUST00000129474,ENSMUST00000142017,ENSMUST00000165599	76884	cytoplasmic FMR1 interacting protein 2	Cyfip2	1.12037	2.62643e-06	0.000346193	873.501	865.779	1916.75	1864.43
ENSMUSG00000027004	ENSMUST00000028389,ENSMUST00000142459	20378	frizzled-related protein	Frzb	1.41991	2.63833e-06	0.000346193	376.246	476.441	950.411	1331.44
ENSMUSG00000052062	ENSMUST00000046673,ENSMUST00000075374,ENSMUST00000094906,ENSMUST00000129030,ENSMUST00000138768,ENSMUST00000188325	72823	par-3 family cell polarity regulator beta	Pard3b	7.4005	2.71194e-06	0.000352911	0	1.04943	90.2625	84.3725
ENSMUSG00000011256	ENSMUST00000011400,ENSMUST00000137014,ENSMUST00000151565,ENSMUST00000153410	11492	a disintegrin and metallopeptidase domain 19 (meltrin beta)	Adam19	-2.05084	3.37666e-06	0.000433824	186.089	201.49	52.2107	41.1573
ENSMUSG00000029752	ENSMUST00000031766,ENSMUST00000115542,ENSMUST00000126303,ENSMUST00000133972,ENSMUST00000139596,ENSMUST00000140097,ENSMUST00000148349	27053	asparagine synthetase	Asns	-1.12418	3.38882e-06	0.000433824	3560.1	3687.69	1833.57	1490.92
ENSMUSG00000054942	ENSMUST00000068243,ENSMUST00000073089,ENSMUST00000196265,ENSMUST00000199334,ENSMUST00000199397,ENSMUST00000199443,ENSMUST00000199872,ENSMUST00000199963,ENSMUST00000200241	215708	mitoguardin 1	Miga1	1.40871	3.63273e-06	0.000461298	282.693	263.407	830.061	619.418
ENSMUSG00000038210	ENSMUST00000048026,ENSMUST00000131495	15396	homeobox A11	Hoxa11	-2.52786	4.38643e-06	0.00055255	139.313	145.871	16.8136	32.9259
ENSMUSG00000007872	ENSMUST00000008016,ENSMUST00000133946,ENSMUST00000151001	15903	inhibitor of DNA binding 3	Id3	-2.39773	4.48751e-06	0.000560796	294.895	334.768	91.1475	27.7812
ENSMUSG00000049690	ENSMUST00000057846,ENSMUST00000094609,ENSMUST00000094610,ENSMUST00000112583,ENSMUST00000159934,ENSMUST00000160693,ENSMUST00000160736,ENSMUST00000161954,ENSMUST00000162646,ENSMUST00000162647,ENSMUST00000162664,ENSMUST00000162877	210356	NCK-associated protein 5	Nckap5	-3.97568	4.74123e-06	0.000587838	72.1985	87.1026	8.84927	1.02893
ENSMUSG00000039616	ENSMUST00000068006	68591	molybdenum cofactor sulfurase	Mocos	7.81683	4.96243e-06	0.000610456	0	0	42.4765	43.2152
ENSMUSG00000020593	ENSMUST00000067124,ENSMUST00000111067,ENSMUST00000221146,ENSMUST00000221230,ENSMUST00000221297,ENSMUST00000221789,ENSMUST00000222989,ENSMUST00000223129	14245	lipin 1	Lpin1	-1.52789	5.33807e-06	0.000651576	483.018	453.353	188.489	135.819
ENSMUSG00000089865	ENSMUST00000149692	na	predicted readthrough transcript (NMD candidate), 44503	Gm44503	5.24461	5.81756e-06	0.000704641	3.05064	0	59.2901	57.6202
ENSMUSG00000029167	ENSMUST00000031059,ENSMUST00000127135,ENSMUST00000132734,ENSMUST00000151104,ENSMUST00000196968	19017	peroxisome proliferative activated receptor, gamma, coactivator 1 alpha	Ppargc1a	-1.02432	5.97285e-06	0.000715676	3762.46	3592.2	1807.02	1808.86
ENSMUSG00000034266	ENSMUST00000040536,ENSMUST00000222781	53314	basic leucine zipper transcription factor, ATF-like	Batf	-7.85592	6.02454e-06	0.000715676	49.8272	31.4829	0	0
ENSMUSG00000066443	ENSMUST00000155008	na	predicted pseudogene 10163	Gm10163	-1.49462	6.04502e-06	0.000715676	888.754	873.125	392.023	232.539
ENSMUSG00000079845	ENSMUST00000078775,ENSMUST00000114534,ENSMUST00000139191,ENSMUST00000156148	434794	X-linked lymphocyte-regulated 4A	Xlr4a	2.07097	6.13744e-06	0.000721195	41.6921	41.9772	159.287	192.41
ENSMUSG00000109284	ENSMUST00000207147,ENSMUST00000207610,ENSMUST00000208859,ENSMUST00000209113	na	RIKEN cDNA B230311B06 gene	B230311B06Rik	-7.82047	6.67173e-06	0.000778171	45.7596	33.5817	0	0
ENSMUSG00000046818	ENSMUST00000053855,ENSMUST00000165845,ENSMUST00000167564	73284	DNA-damage-inducible transcript 4-like	Ddit4l	1.74408	6.76814e-06	0.000783611	85.418	105.992	375.209	265.465
ENSMUSG00000047557	ENSMUST00000058981,ENSMUST00000160202,ENSMUST00000160827	17035	latexin	Lxn	1.53099	6.9096e-06	0.00079415	179.988	139.574	515.912	407.457
ENSMUSG00000032373	ENSMUST00000071889,ENSMUST00000085420,ENSMUST00000123195,ENSMUST00000134829,ENSMUST00000152011,ENSMUST00000217394	76459	carbonic anhydrase 12	Car12	-4.0352	7.25952e-06	0.000828322	65.0804	57.7186	5.30956	2.05787
ENSMUSG00000050243	ENSMUST00000091762	na	predicted gene 5446	Gm5446	8.09311	7.79056e-06	0.000882519	0	0	12.389	91.575
ENSMUSG00000041771	ENSMUST00000079020,ENSMUST00000159329,ENSMUST00000161325	238384	solute carrier family 24 (sodium/potassium/calcium exchanger), member 4	Slc24a4	-4.11673	7.95244e-06	0.000894423	67.1141	49.3232	2.65478	4.11573
ENSMUSG00000028572	ENSMUST00000030306,ENSMUST00000107083,ENSMUST00000124202,ENSMUST00000125584,ENSMUST00000125627,ENSMUST00000140128,ENSMUST00000141448,ENSMUST00000143326,ENSMUST00000146947,ENSMUST00000148291,ENSMUST00000156910	77963	hook microtubule tethering protein 1	Hook1	1.83705	8.07315e-06	0.000901559	72.1985	88.152	346.006	226.365
ENSMUSG00000031286	ENSMUST00000033643	320302	glycosyltransferase 28 domain containing 2	Glt28d2	7.81362	8.36369e-06	0.000927427	0	0	23.893	61.736
ENSMUSG00000089951	ENSMUST00000108995,ENSMUST00000127687,ENSMUST00000172025	na	predicted gene 14435	Gm14435	7.16075	8.46492e-06	0.000932088	0	1.04943	57.5202	90.5461
ENSMUSG00000028194	ENSMUST00000029845,ENSMUST00000120310,ENSMUST00000127193	69219	dimethylarginine dimethylaminohydrolase 1	Ddah1	1.43903	8.59121e-06	0.000939425	238.967	293.84	592.016	852.985
ENSMUSG00000021294	ENSMUST00000128402,ENSMUST00000183816	668303	kinesin family member 26A	Kif26a	-3.05098	8.67888e-06	0.000942466	82.3673	85.0038	7.96434	12.3472
ENSMUSG00000020142	ENSMUST00000004634,ENSMUST00000109594	55963	solute carrier family 1 (glutamate/neutral amino acid transporter), member 4	Slc1a4	-1.20494	9.25744e-06	0.000998408	869.433	952.882	369.899	420.834
ENSMUSG00000026109	ENSMUST00000081851,ENSMUST00000114565,ENSMUST00000139157,ENSMUST00000186103	56363	transmembrane protein with EGF-like and two follistatin-like domains 2	Tmeff2	5.22467	9.37798e-06	0.00100453	3.05064	0	43.3614	72.0253
ENSMUSG00000001930	ENSMUST00000100941,ENSMUST00000112253,ENSMUST00000112254,ENSMUST00000126709,ENSMUST00000129436,ENSMUST00000134073,ENSMUST00000139678,ENSMUST00000141521,ENSMUST00000146264,ENSMUST00000147101,ENSMUST00000150548	22371	Von Willebrand factor	Vwf	-3.06613	9.72264e-06	0.00102973	75.2492	83.9543	9.7342	9.2604
ENSMUSG00000109941	ENSMUST00000210390	72544	exosome component 6	Exosc6	9.84135	9.744e-06	0.00102973	0	0	279.637	68.9385
ENSMUSG00000040037	ENSMUST00000041425,ENSMUST00000074015,ENSMUST00000106065,ENSMUST00000175773,ENSMUST00000197246	320840	neuronal growth regulator 1	Negr1	4.6052	1.0318e-05	0.00108312	5.0844	0	61.06	63.7938
ENSMUSG00000040957	ENSMUST00000046948,ENSMUST00000171109	63955	CDK5 and Abl enzyme substrate 1	Cables1	-2.26156	1.07872e-05	0.00112487	154.566	130.129	34.5121	24.6944
ENSMUSG00000037628	ENSMUST00000067426	72391	cyclin-dependent kinase inhibitor 3	Cdkn3	1.50761	1.13291e-05	0.00116593	158.633	141.673	364.59	489.772
ENSMUSG00000058056	ENSMUST00000034057,ENSMUST00000121200,ENSMUST00000121493,ENSMUST00000121785,ENSMUST00000123523,ENSMUST00000135439,ENSMUST00000136825,ENSMUST00000149042,ENSMUST00000153495	72333	palladin, cytoskeletal associated protein	Palld	1.50509	1.12668e-05	0.00116593	200.326	140.623	527.416	440.383
ENSMUSG00000000567	ENSMUST00000000579	20682	SRY (sex determining region Y)-box 9	Sox9	-1.27875	1.15115e-05	0.00117702	2380.52	2178.61	733.604	1146.23
ENSMUSG00000070858	ENSMUST00000094869,ENSMUST00000114382,ENSMUST00000114383,ENSMUST00000142510,ENSMUST00000206020	381633	predicted gene 1673	Gm1673	2.52226	1.16543e-05	0.00118392	40.6752	41.9772	114.156	361.155
ENSMUSG00000027368	ENSMUST00000028846,ENSMUST00000146479	13537	dual specificity phosphatase 2	Dusp2	-1.49085	1.2097e-05	0.0012152	607.078	697.87	286.716	176.976
ENSMUSG00000095139	ENSMUST00000178174	18992	POU domain, class 3, transcription factor 2	Pou3f2	2.54092	1.21165e-05	0.0012152	17.287	20.9886	124.775	97.7486
ENSMUSG00000024359	ENSMUST00000025217,ENSMUST00000172829,ENSMUST00000173701,ENSMUST00000173806	15526	heat shock protein 9	Hspa9	-1.17435	1.30642e-05	0.00130195	12388.7	11728.4	6420.14	4264.93
ENSMUSG00000029722	ENSMUST00000031736,ENSMUST00000100544,ENSMUST00000138604,ENSMUST00000147518,ENSMUST00000151839,ENSMUST00000198657	231801	ArfGAP with FG repeats 2	Agfg2	1.41541	1.33543e-05	0.0013225	172.87	220.38	470.781	578.26
ENSMUSG00000032564	ENSMUST00000057742,ENSMUST00000077190,ENSMUST00000098443,ENSMUST00000157006,ENSMUST00000213120,ENSMUST00000213452	74020	copine IV	Cpne4	-1.22036	1.41647e-05	0.00139399	1020.95	879.422	366.36	449.644
ENSMUSG00000041577	ENSMUST00000048432,ENSMUST00000127583	116847	proline arginine-rich end leucine-rich repeat	Prelp	-2.95724	1.45452e-05	0.00142254	101.688	69.2623	9.7342	12.3472
ENSMUSG00000026202	ENSMUST00000079464,ENSMUST00000186213,ENSMUST00000186758,ENSMUST00000186971,ENSMUST00000187103,ENSMUST00000188593,ENSMUST00000189131,ENSMUST00000190717	22145	tubulin, alpha 4A	Tuba4a	1.29605	1.52473e-05	0.001482	2663.21	3112.61	5275.05	8908.5
ENSMUSG00000044254	ENSMUST00000049507	100102	proprotein convertase subtilisin/kexin type 9	Pcsk9	-3.1859	1.65793e-05	0.00160159	71.1817	74.5095	9.7342	6.1736
ENSMUSG00000046186	ENSMUST00000093812,ENSMUST00000163608	235505	CD109 antigen	Cd109	-1.16948	1.78779e-05	0.00171649	910.108	921.399	442.463	371.445
ENSMUSG00000020038	ENSMUST00000020227,ENSMUST00000214248,ENSMUST00000214675,ENSMUST00000214805	12952	cryptochrome 1 (photolyase-like)	Cry1	1.6985	1.85305e-05	0.00175772	139.313	149.019	322.113	614.273
ENSMUSG00000068335	ENSMUST00000089651,ENSMUST00000149918,ENSMUST00000204900	13448	docking protein 1	Dok1	1.31879	1.84218e-05	0.00175772	354.891	332.669	698.207	1017.61
ENSMUSG00000025743	ENSMUST00000070478,ENSMUST00000140623,ENSMUST00000141297,ENSMUST00000146093,ENSMUST00000152591	20970	syndecan 3	Sdc3	-1.68281	2.04886e-05	0.00193182	291.845	289.642	109.731	70.9964
ENSMUSG00000037251	ENSMUST00000061850	74653	protein-O-mannose kinase	Pomk	-1.22705	2.13702e-05	0.00200295	1061.62	1016.9	515.912	371.445
ENSMUSG00000031987	ENSMUST00000034469	112405	egl-9 family hypoxia-inducible factor 1	Egln1	-1.15351	2.16766e-05	0.00201964	2860.49	2783.09	1499.07	1037.16
ENSMUSG00000029851	ENSMUST00000031879,ENSMUST00000131341	232748	TRPM8 channel-associated factor 2	Tcaf2	6.89343	2.20308e-05	0.00204057	0	1.04943	60.175	62.7649
ENSMUSG00000034656	ENSMUST00000121390,ENSMUST00000122053,ENSMUST00000126302,ENSMUST00000129620,ENSMUST00000130507,ENSMUST00000135382,ENSMUST00000141981,ENSMUST00000143215,ENSMUST00000144879,ENSMUST00000153691,ENSMUST00000215756	12286	calcium channel, voltage-dependent, P/Q type, alpha 1A subunit	Cacna1a	-2.27431	2.22752e-05	0.00205114	181.005	118.585	38.0519	23.6655
ENSMUSG00000004668	ENSMUST00000042740,ENSMUST00000141233,ENSMUST00000151522	268379	ATP-binding cassette, sub-family A (ABC1), member 13	Abca13	-4.63262	2.24311e-05	0.00205349	72.1985	41.9772	4.42463	0
ENSMUSG00000049086	ENSMUST00000061483	107771	brain expressed myelocytomatosis oncogene	Bmyc	1.3595	2.3068e-05	0.00209959	271.507	214.084	709.711	536.074
ENSMUSG00000054733	ENSMUST00000067927,ENSMUST00000209392,ENSMUST00000209513,ENSMUST00000210363,ENSMUST00000210428	110265	methionine sulfoxide reductase A	Msra	-2.05759	2.34465e-05	0.00212177	157.617	135.376	35.3971	34.9837
ENSMUSG00000052920	ENSMUST00000065067,ENSMUST00000073581,ENSMUST00000182401,ENSMUST00000182459,ENSMUST00000182527,ENSMUST00000182685,ENSMUST00000183135	19091	protein kinase, cGMP-dependent, type I	Prkg1	-1.32783	2.43536e-05	0.00219127	529.795	505.825	181.41	231.51
ENSMUSG00000109814	ENSMUST00000209402,ENSMUST00000211504	na	predicted gene 45847	Gm45847	-2.32762	2.48521e-05	0.00222341	128.127	113.338	19.4684	28.8101
ENSMUSG00000036046	ENSMUST00000047144,ENSMUST00000124308,ENSMUST00000165743,ENSMUST00000170863	223739	RIKEN cDNA 5031439G07 gene	5031439G07Rik	0.993067	2.51683e-05	0.00223898	4055.32	4145.24	7296.22	9026.83
ENSMUSG00000006519	ENSMUST00000017604,ENSMUST00000212600,ENSMUST00000212822	13057	cytochrome b-245, alpha polypeptide	Cyba	-2.01844	2.56266e-05	0.00225428	155.583	246.616	39.8217	59.6781
ENSMUSG00000072966	ENSMUST00000113136,ENSMUST00000130034,ENSMUST00000132798,ENSMUST00000134986,ENSMUST00000137392,ENSMUST00000138251,ENSMUST00000141953,ENSMUST00000142034,ENSMUST00000148658,ENSMUST00000150797,ENSMUST00000173804	245607	G protein-coupled receptor associated sorting protein 2	Gprasp2	5.03406	2.55955e-05	0.00225428	3.05064	0	49.5559	51.4466
ENSMUSG00000025959	ENSMUST00000055001,ENSMUST00000114086,ENSMUST00000135075	93691	Kruppel-like factor 7 (ubiquitous)	Klf7	-1.07127	2.61609e-05	0.0022885	1755.14	1624.52	880.502	727.456
ENSMUSG00000028480	ENSMUST00000030202,ENSMUST00000107855	384009	GLI pathogenesis-related 2	Glipr2	-2.29049	2.63079e-05	0.00228864	130.161	131.179	33.6272	19.5497
ENSMUSG00000004791	ENSMUST00000004913,ENSMUST00000220985,ENSMUST00000222850,ENSMUST00000223220	18654	placental growth factor	Pgf	-1.94905	2.78458e-05	0.00239596	161.684	167.909	37.1669	48.3598
ENSMUSG00000084178	ENSMUST00000121742	na	predicted gene 11759	Gm11759	-7.55058	2.77187e-05	0.00239596	42.709	23.0874	0	0
ENSMUSG00000020150	ENSMUST00000020359,ENSMUST00000105363,ENSMUST00000144798,ENSMUST00000148615	14431	guanidinoacetate methyltransferase	Gamt	1.20456	2.85313e-05	0.0024416	340.655	367.3	720.33	911.635
ENSMUSG00000030208	ENSMUST00000032330,ENSMUST00000111907,ENSMUST00000154270,ENSMUST00000204299,ENSMUST00000204894,ENSMUST00000205156	13730	epithelial membrane protein 1	Emp1	-4.26191	3.06433e-05	0.00260816	58.9791	64.0152	6.19449	0
ENSMUSG00000018217	ENSMUST00000018361,ENSMUST00000108700,ENSMUST00000108701,ENSMUST00000108702,ENSMUST00000140648	18858	peripheral myelin protein 22	Pmp22	-1.12295	3.09478e-05	0.00261992	877.568	951.832	394.677	445.528
ENSMUSG00000024593	ENSMUST00000075770,ENSMUST00000139892	70417	multiple EGF-like-domains 10	Megf10	-2.34257	3.17117e-05	0.00267023	167.785	142.722	43.3614	17.4919
ENSMUSG00000041556	ENSMUST00000047951	230904	F-box protein 2	Fbxo2	-1.51702	3.24729e-05	0.00271978	390.482	450.205	114.156	180.063
ENSMUSG00000021136	ENSMUST00000021564,ENSMUST00000110347,ENSMUST00000129362	64075	SPARC related modular calcium binding 1	Smoc1	-5.62362	3.30002e-05	0.00274932	39.6583	52.4715	1.76985	0
ENSMUSG00000066861	ENSMUST00000086368,ENSMUST00000161809,ENSMUST00000162096	23960	2'-5' oligoadenylate synthetase 1G	Oas1g	4.65857	3.32645e-05	0.00275675	0	5.24715	31.8574	99.8065
ENSMUSG00000110841	ENSMUST00000214811,ENSMUST00000217344	na	glutathione peroxidase 4, pseudogene 2	Gpx4-ps2	1.14093	3.44027e-05	0.00283615	476.917	504.775	952.181	1213.11
ENSMUSG00000021699	ENSMUST00000074103,ENSMUST00000079975,ENSMUST00000117420,ENSMUST00000117879,ENSMUST00000119507,ENSMUST00000119672,ENSMUST00000120664,ENSMUST00000120671,ENSMUST00000122041,ENSMUST00000129374,ENSMUST00000133929,ENSMUST00000134973,ENSMUST00000135275,ENSMUST00000138938,ENSMUST00000151111,ENSMUST00000151429,ENSMUST00000152630,ENSMUST00000153234,ENSMUST00000155459,ENSMUST00000177907	238871	phosphodiesterase 4D, cAMP specific	Pde4d	-1.40861	3.69415e-05	0.00301389	474.883	384.091	182.295	140.964
ENSMUSG00000055733	ENSMUST00000079490	54561	nucleosome assembly protein 1-like 3	Nap1l3	7.41176	3.68596e-05	0.00301389	0	0	38.9368	25.7233
ENSMUSG00000044231	ENSMUST00000052747	105193	NHL repeat containing 1	Nhlrc1	7.41474	3.71819e-05	0.00301787	0	0	24.778	40.1284
ENSMUSG00000085912	ENSMUST00000133221	na	tumor protein p53 pathway corepressor 1	Trp53cor1	-1.32813	3.74007e-05	0.00302006	572.504	464.897	184.065	229.452
ENSMUSG00000030551	ENSMUST00000032768,ENSMUST00000089565,ENSMUST00000207153,ENSMUST00000208081,ENSMUST00000208474,ENSMUST00000208681	11819	nuclear receptor subfamily 2, group F, member 2	Nr2f2	-0.937065	3.8012e-05	0.00305376	3787.88	3613.18	1993.74	1871.63
ENSMUSG00000026663	ENSMUST00000027974,ENSMUST00000182787	226641	activating transcription factor 6	Atf6	-1.11626	3.84538e-05	0.00307357	1516.17	1350.62	747.763	574.145
ENSMUSG00000043398	ENSMUST00000050649	238252	G protein-coupled receptor 135	Gpr135	-1.8256	4.21384e-05	0.00335107	218.629	175.255	64.5997	46.302
ENSMUSG00000021139	ENSMUST00000110339,ENSMUST00000164386,ENSMUST00000166664,ENSMUST00000168961,ENSMUST00000170958,ENSMUST00000171459	105940408	predicted gene 20498	Gm20498	-2.26939	4.31105e-05	0.00341115	127.11	104.943	27.4327	20.5787
ENSMUSG00000017868	ENSMUST00000018012,ENSMUST00000117123,ENSMUST00000139053	27219	serum/glucocorticoid regulated kinase 2	Sgk2	2.02282	4.39429e-05	0.00343039	54.9116	39.8783	139.818	245.915
ENSMUSG00000035064	ENSMUST00000047875,ENSMUST00000106487,ENSMUST00000106488,ENSMUST00000106489,ENSMUST00000125828,ENSMUST00000128813,ENSMUST00000143279,ENSMUST00000143322,ENSMUST00000146482	13631	eukaryotic elongation factor-2 kinase	Eef2k	-1.23691	4.37506e-05	0.00343039	984.341	935.041	328.308	486.685
ENSMUSG00000071424	ENSMUST00000095852,ENSMUST00000159319,ENSMUST00000159561,ENSMUST00000160408,ENSMUST00000161105,ENSMUST00000162968,ENSMUST00000210324	14804	glutamate receptor, ionotropic, delta 2	Grid2	4.568	4.41328e-05	0.00343039	1.01688	3.14829	33.6272	64.8228
ENSMUSG00000112478	ENSMUST00000217920,ENSMUST00000219259	na	predicted gene, 47761	Gm47761	-0.949954	4.42251e-05	0.00343039	2555.42	2412.64	1274.29	1297.48
ENSMUSG00000104488	ENSMUST00000192541	na	predicted gene, 38062	Gm38062	-3.39554	4.56624e-05	0.00352451	124.059	68.2129	15.9287	2.05787
ENSMUSG00000021595	ENSMUST00000022087,ENSMUST00000109699,ENSMUST00000127854,ENSMUST00000136891,ENSMUST00000136932,ENSMUST00000143716,ENSMUST00000148115,ENSMUST00000176485	28114	NOL1/NOP2/Sun domain family member 2	Nsun2	1.08597	4.60949e-05	0.00354054	2093.76	2234.23	3769.79	5418.36
ENSMUSG00000028063	ENSMUST00000029699,ENSMUST00000036252,ENSMUST00000120377,ENSMUST00000135494,ENSMUST00000147537,ENSMUST00000149068,ENSMUST00000150496	16905	lamin A	Lmna	1.30137	4.72128e-05	0.0036088	3261.14	2842.9	5228.15	9817.05
ENSMUSG00000025255	ENSMUST00000026284,ENSMUST00000175641,ENSMUST00000175866,ENSMUST00000176175,ENSMUST00000176383	80892	zinc finger homeodomain 4	Zfhx4	1.14265	5.16598e-05	0.00392964	467.765	377.794	1003.51	863.275
ENSMUSG00000062054	ENSMUST00000076813,ENSMUST00000221693,ENSMUST00000222344,ENSMUST00000223345	67732	isoamyl acetate-hydrolyzing esterase 1 homolog	Iah1	-1.1505	5.23088e-05	0.00395988	613.179	656.943	284.062	288.101
ENSMUSG00000001864	ENSMUST00000001920,ENSMUST00000125457,ENSMUST00000128271,ENSMUST00000138833,ENSMUST00000140649,ENSMUST00000145137,ENSMUST00000148056,ENSMUST00000151276,ENSMUST00000156564,ENSMUST00000156743	108897	allograft inflammatory factor 1-like	Aif1l	-1.70541	5.35204e-05	0.00403221	219.646	206.738	54.8655	76.141
ENSMUSG00000028108	ENSMUST00000029753,ENSMUST00000117507,ENSMUST00000123143,ENSMUST00000128885,ENSMUST00000131376,ENSMUST00000137912,ENSMUST00000144958,ENSMUST00000147217,ENSMUST00000153026,ENSMUST00000155815	13601	extracellular matrix protein 1	Ecm1	1.77316	5.41055e-05	0.00403766	66.0972	49.3232	178.755	216.076
ENSMUSG00000048065	ENSMUST00000052438,ENSMUST00000208217	320635	cytochrome b5 reductase 2	Cyb5r2	-1.79781	5.39009e-05	0.00403766	212.528	182.601	46.0162	67.9096
ENSMUSG00000046668	ENSMUST00000060722	67393	CXXC finger 5	Cxxc5	-1.75923	5.46004e-05	0.00405536	612.162	580.334	254.859	96.7197
ENSMUSG00000055322	ENSMUST00000169786,ENSMUST00000185264,ENSMUST00000185331,ENSMUST00000185529,ENSMUST00000185702,ENSMUST00000186381,ENSMUST00000187281,ENSMUST00000187584,ENSMUST00000187691,ENSMUST00000188208,ENSMUST00000188436,ENSMUST00000188942,ENSMUST00000189228,ENSMUST00000189571,ENSMUST00000190389,ENSMUST00000190599,ENSMUST00000191104,ENSMUST00000191204,ENSMUST00000191264,ENSMUST00000191367,ENSMUST00000191527,…	21961	tensin 1	Tns1	-5.52258	5.54827e-05	0.00408239	39.6583	46.1749	1.76985	0
ENSMUSG00000068747	ENSMUST00000102632,ENSMUST00000129755,ENSMUST00000135636	20661	sortilin 1	Sort1	0.968431	5.52545e-05	0.00408239	1552.78	1773.54	3036.18	3472.65
ENSMUSG00000006360	ENSMUST00000006523,ENSMUST00000196932,ENSMUST00000198597,ENSMUST00000198909,ENSMUST00000199089,ENSMUST00000200553	12925	cysteine-rich protein 1 (intestinal)	Crip1	2.12448	5.85276e-05	0.0042864	24.4051	33.5817	129.199	123.472
ENSMUSG00000026628	ENSMUST00000027941,ENSMUST00000131854,ENSMUST00000195117	11910	activating transcription factor 3	Atf3	-1.95808	5.96684e-05	0.00434971	178.971	145.871	50.4408	32.9259
ENSMUSG00000037260	ENSMUST00000037609,ENSMUST00000209420,ENSMUST00000210894,ENSMUST00000211550	52120	heparan-alpha-glucosaminide N-acetyltransferase	Hgsnat	-1.03115	6.79113e-05	0.0049278	4724.43	4897.69	1968.96	2740.05
ENSMUSG00000079685	ENSMUST00000169796,ENSMUST00000177585,ENSMUST00000218087,ENSMUST00000218717,ENSMUST00000218736	77777	UL16 binding protein 1	Ulbp1	2.51136	6.92317e-05	0.00500056	24.4051	12.5931	125.66	85.4014
ENSMUSG00000020325	ENSMUST00000020575,ENSMUST00000168798,ENSMUST00000170380	83554	follistatin-like 3	Fstl3	-2.41832	7.16968e-05	0.00515497	104.739	113.338	13.2739	27.7812
ENSMUSG00000040466	ENSMUST00000037399,ENSMUST00000108357,ENSMUST00000108358,ENSMUST00000133750,ENSMUST00000153644,ENSMUST00000207799	233016	biliverdin reductase B (flavin reductase (NADPH))	Blvrb	1.09472	7.36774e-05	0.00527329	331.503	358.905	720.33	754.208
ENSMUSG00000000058	ENSMUST00000000058,ENSMUST00000115459,ENSMUST00000115462	12390	caveolin 2	Cav2	1.10094	7.44563e-05	0.00530493	381.33	468.045	953.066	868.419
ENSMUSG00000038738	ENSMUST00000107934,ENSMUST00000107935,ENSMUST00000107938,ENSMUST00000127164,ENSMUST00000134470,ENSMUST00000154776	243961	SH3 and multiple ankyrin repeat domains 1	Shank1	-4.19222	7.95357e-05	0.0056413	48.8103	37.7794	2.65478	2.05787
ENSMUSG00000031503	ENSMUST00000033899,ENSMUST00000145295,ENSMUST00000146219	12827	collagen, type IV, alpha 2	Col4a2	1.75004	8.33584e-05	0.00588592	55.9284	47.2243	175.216	171.832
ENSMUSG00000088529	ENSMUST00000157904	na	predicted gene, 26083	Gm26083	-1.94769	8.54663e-05	0.00600782	172.87	152.167	53.0956	30.868
ENSMUSG00000019806	ENSMUST00000019942,ENSMUST00000105534,ENSMUST00000161729,ENSMUST00000162174,ENSMUST00000162610,ENSMUST00000162798,ENSMUST00000162869	66253	androgen-induced 1	Aig1	1.11176	8.75375e-05	0.00612607	290.828	289.642	624.758	629.707
ENSMUSG00000026483	ENSMUST00000086267,ENSMUST00000097541,ENSMUST00000111875,ENSMUST00000134499,ENSMUST00000148810	63913	family with sequence similarity 129, member A	Fam129a	-1.59639	9.5254e-05	0.00663659	232.866	239.27	92.0324	63.7938
ENSMUSG00000023951	ENSMUST00000024747,ENSMUST00000071648,ENSMUST00000113519,ENSMUST00000113520,ENSMUST00000133605,ENSMUST00000142321,ENSMUST00000142351,ENSMUST00000143985,ENSMUST00000146149,ENSMUST00000150327,ENSMUST00000167860,ENSMUST00000214739,ENSMUST00000217017	22339	vascular endothelial growth factor A	Vegfa	-1.00081	9.92319e-05	0.00688328	1166.36	1095.6	592.016	538.132
ENSMUSG00000093671	ENSMUST00000176925	na	predicted gene 20656	Gm20656	1.32795	0.000106354	0.00734497	224.731	211.985	429.19	667.777
ENSMUSG00000010803	ENSMUST00000020707,ENSMUST00000132971,ENSMUST00000153147,ENSMUST00000169305,ENSMUST00000205546,ENSMUST00000206085,ENSMUST00000206105,ENSMUST00000207274	14394	gamma-aminobutyric acid (GABA) A receptor, subunit alpha 1	Gabra1	7.15205	0.000107696	0.00735391	0	0	28.3177	25.7233
ENSMUSG00000025150	ENSMUST00000026148,ENSMUST00000149450,ENSMUST00000154479,ENSMUST00000154565	12409	carbonyl reductase 2	Cbr2	-2.60522	0.000107885	0.00735391	84.4011	73.46	10.6191	15.434
ENSMUSG00000046707	ENSMUST00000056919,ENSMUST00000211980,ENSMUST00000212214,ENSMUST00000212338,ENSMUST00000212441,ENSMUST00000212615,ENSMUST00000212616,ENSMUST00000212629,ENSMUST00000212750,ENSMUST00000212952	13000	casein kinase 2, alpha prime polypeptide	Csnk2a2	-0.920054	0.000107534	0.00735391	4012.61	3984.68	2313.2	1912.79
ENSMUSG00000040322	ENSMUST00000029477,ENSMUST00000140786	229731	solute carrier family 25 (mitochondrial carrier, phosphate carrier), member 24	Slc25a24	0.952478	0.000110582	0.00750526	750.458	708.365	1391.99	1431.25
ENSMUSG00000063887	ENSMUST00000075054,ENSMUST00000108308,ENSMUST00000191835,ENSMUST00000192774,ENSMUST00000193603	192167	neuroligin 1	Nlgn1	2.26308	0.000118481	0.00800685	19.3207	67.1635	247.78	166.687
ENSMUSG00000024975	ENSMUST00000025931,ENSMUST00000074371,ENSMUST00000165617	18569	programmed cell death 4	Pdcd4	-1.17634	0.000124478	0.00837617	560.301	548.851	274.327	216.076
ENSMUSG00000020099	ENSMUST00000077925,ENSMUST00000218316,ENSMUST00000218637	107449	unc-5 netrin receptor B	Unc5b	-1.23217	0.000127394	0.00853597	483.018	429.216	214.152	173.89
ENSMUSG00000024376	ENSMUST00000025234	13824	erythrocyte membrane protein band 4.1 like 4a	Epb41l4a	-1.03766	0.000130037	0.00867613	958.919	1043.13	441.578	534.016
ENSMUSG00000032470	ENSMUST00000035045,ENSMUST00000119472,ENSMUST00000122384,ENSMUST00000123771,ENSMUST00000131047,ENSMUST00000147078	17532	muscle and microspikes RAS	Mras	-1.09393	0.000132109	0.00874032	752.492	823.802	328.308	410.544
ENSMUSG00000039062	ENSMUST00000049004,ENSMUST00000107392,ENSMUST00000149164,ENSMUST00000205502,ENSMUST00000206235,ENSMUST00000206682	16790	alanyl (membrane) aminopeptidase	Anpep	-7.16896	0.000131766	0.00874032	28.4727	22.038	0	0
ENSMUSG00000026547	ENSMUST00000111228,ENSMUST00000111230,ENSMUST00000138296,ENSMUST00000192460	21346	transgelin 2	Tagln2	-2.83781	0.000135285	0.00891296	87.4517	57.7186	7.07941	13.3761
ENSMUSG00000058883	ENSMUST00000109742,ENSMUST00000109743,ENSMUST00000190566	432769	zinc finger protein 708	Zfp708	-7.19254	0.000148503	0.00974304	35.5908	15.7414	0	0
ENSMUSG00000019647	ENSMUST00000019791,ENSMUST00000076043,ENSMUST00000115449,ENSMUST00000123228,ENSMUST00000126684,ENSMUST00000135790,ENSMUST00000141224,ENSMUST00000144223,ENSMUST00000151382,ENSMUST00000156422	20358	sema domain, transmembrane domain (TM), and cytoplasmic domain, (semaphorin) 6A	Sema6a	-1.08265	0.000151062	0.00986979	846.045	868.927	458.392	350.866
ENSMUSG00000029710	ENSMUST00000061244,ENSMUST00000111054,ENSMUST00000111055,ENSMUST00000144296,ENSMUST00000166239	13846	Eph receptor B4	Ephb4	-2.10019	0.000152784	0.00994107	132.194	116.487	37.1669	20.5787
ENSMUSG00000015937	ENSMUST00000016081,ENSMUST00000045788,ENSMUST00000137835,ENSMUST00000139511,ENSMUST00000141031,ENSMUST00000141589,ENSMUST00000154564,ENSMUST00000154778	26914	H2A histone family, member Y	H2afy	0.896878	0.000154604	0.0100181	3566.2	3705.53	6051.13	7489.6
ENSMUSG00000022425	ENSMUST00000041591,ENSMUST00000167541,ENSMUST00000171545,ENSMUST00000173516	18606	ectonucleotide pyrophosphatase/phosphodiesterase 2	Enpp2	-0.945935	0.000156858	0.0101225	1545.66	1693.78	898.201	783.018
ENSMUSG00000015837	ENSMUST00000015981,ENSMUST00000102774,ENSMUST00000131214,ENSMUST00000136936,ENSMUST00000143379,ENSMUST00000147846,ENSMUST00000154805	18412	sequestosome 1	Sqstm1	0.898918	0.000160811	0.0102614	7745.58	8023.93	12919.9	16485.6
ENSMUSG00000036752	ENSMUST00000043584,ENSMUST00000145607	227613	tubulin, beta 4B class IVB	Tubb4b	1.21716	0.000161133	0.0102614	4842.39	5835.87	8565.21	16261.3
ENSMUSG00000040010	ENSMUST00000045557,ENSMUST00000182165,ENSMUST00000183015	20539	solute carrier family 7 (cationic amino acid transporter, y+ system), member 5	Slc7a5	-1.75091	0.000161078	0.0102614	1967.66	1526.92	807.053	230.481
ENSMUSG00000046352	ENSMUST00000055698	14619	gap junction protein, beta 2	Gjb2	1.13296	0.000161617	0.0102614	782.998	691.574	1970.73	1262.5
ENSMUSG00000055932	ENSMUST00000069718,ENSMUST00000125471,ENSMUST00000128081,ENSMUST00000136802,ENSMUST00000140276,ENSMUST00000149913,ENSMUST00000166548	26383	fat mass and obesity associated	Fto	0.936055	0.000162717	0.0102898	1201.95	1226.78	2082.23	2565.13
ENSMUSG00000022636	ENSMUST00000023312,ENSMUST00000163788,ENSMUST00000164728,ENSMUST00000164888,ENSMUST00000167115,ENSMUST00000168071,ENSMUST00000170035	11658	activated leukocyte cell adhesion molecule	Alcam	-1.1961	0.000169316	0.0106642	723.002	811.209	403.527	265.465
ENSMUSG00000040350	ENSMUST00000046903,ENSMUST00000109213,ENSMUST00000129674,ENSMUST00000131270,ENSMUST00000149049,ENSMUST00000155478,ENSMUST00000216796	94089	tripartite motif-containing 7	Trim7	-2.11494	0.000175898	0.0110346	142.363	104.943	36.282	20.5787
ENSMUSG00000032802	ENSMUST00000041500,ENSMUST00000128882,ENSMUST00000137751	76650	sulfiredoxin 1 homolog (S. cerevisiae)	Srxn1	0.903311	0.000181367	0.0112817	971.121	943.437	1710.56	1870.6
ENSMUSG00000040274	ENSMUST00000042410,ENSMUST00000165117,ENSMUST00000197385,ENSMUST00000197607,ENSMUST00000199156,ENSMUST00000199396	12571	cyclin-dependent kinase 6	Cdk6	-0.972574	0.000181986	0.0112817	2200.53	1975.03	1198.19	929.126
ENSMUSG00000096887	ENSMUST00000179797	100463512	predicted gene, 20594	Gm20594	-1.27402	0.000181804	0.0112817	725.036	788.121	395.562	229.452
ENSMUSG00000018507	ENSMUST00000018651,ENSMUST00000102643,ENSMUST00000130569,ENSMUST00000151195,ENSMUST00000153486	22368	transient receptor potential cation channel, subfamily V, member 2	Trpv2	1.0253	0.000187633	0.0115861	1504.98	1562.6	2523.81	3720.62
ENSMUSG00000026308	ENSMUST00000027533	70788	kelch-like 30	Klhl30	1.35016	0.000202244	0.0124396	222.697	281.247	467.241	818.002
ENSMUSG00000045672	ENSMUST00000036300,ENSMUST00000125504,ENSMUST00000148751,ENSMUST00000149856,ENSMUST00000151992,ENSMUST00000183913,ENSMUST00000184067	373864	collagen, type XXVII, alpha 1	Col27a1	-1.78613	0.000206271	0.0126379	151.515	131.179	39.8217	42.1863
ENSMUSG00000032271	ENSMUST00000034808,ENSMUST00000119426,ENSMUST00000126109,ENSMUST00000128076,ENSMUST00000136813	18113	nicotinamide N-methyltransferase	Nnmt	-1.17679	0.000210792	0.012769	420.989	493.232	188.489	216.076
ENSMUSG00000049422	ENSMUST00000058906,ENSMUST00000219435,ENSMUST00000219839	103172	coiled-coil-helix-coiled-coil-helix domain containing 10	Chchd10	-0.949227	0.000210026	0.012769	10210.5	10860.5	4547.64	6366.01
ENSMUSG00000049916	ENSMUST00000093336,ENSMUST00000207116	70458	RIKEN cDNA 2610318N02 gene	2610318N02Rik	1.63321	0.000210843	0.012769	66.0972	93.3992	189.374	305.593
ENSMUSG00000030921	ENSMUST00000076922,ENSMUST00000125762,ENSMUST00000142124	20128	tripartite motif-containing 30A	Trim30a	2.05653	0.000214971	0.0129691	25.422	25.1863	103.536	107.009
ENSMUSG00000007888	ENSMUST00000008032,ENSMUST00000127983,ENSMUST00000132648	12931	cytokine receptor-like factor 1	Crlf1	1.34022	0.000218284	0.0130688	132.194	137.475	284.946	398.197
ENSMUSG00000018800	ENSMUST00000043961,ENSMUST00000124714,ENSMUST00000127318,ENSMUST00000134721,ENSMUST00000148984	217265	ATP-binding cassette, sub-family A (ABC1), member 5	Abca5	-1.33274	0.000217988	0.0130688	271.507	285.445	115.04	105.98
ENSMUSG00000015354	ENSMUST00000015498,ENSMUST00000151210	76477	procollagen C-endopeptidase enhancer 2	Pcolce2	5.19997	0.000237791	0.0141828	2.03376	0	28.3177	47.3309
ENSMUSG00000028121	ENSMUST00000029766,ENSMUST00000196134,ENSMUST00000197073,ENSMUST00000197590,ENSMUST00000197956,ENSMUST00000197959,ENSMUST00000198659,ENSMUST00000199344,ENSMUST00000199358,ENSMUST00000200544	29815	breast cancer anti-estrogen resistance 3	Bcar3	-3.92718	0.000244003	0.0144439	37.6246	47.2243	4.42463	1.02893
ENSMUSG00000035914	ENSMUST00000039788,ENSMUST00000165365,ENSMUST00000213722,ENSMUST00000216629	102657	CD276 antigen	Cd276	-2.84818	0.000243157	0.0144439	68.131	65.0646	5.30956	13.3761
ENSMUSG00000024846	ENSMUST00000025764	73720	cystatin E/M	Cst6	0.964406	0.000252456	0.0148883	449.461	458.6	865.458	906.49
ENSMUSG00000068762	ENSMUST00000106680,ENSMUST00000106681,ENSMUST00000106683,ENSMUST00000106684,ENSMUST00000106685,ENSMUST00000155926	14867	glutathione S-transferase, mu 6	Gstm6	2.32186	0.000257655	0.0151382	17.287	18.8897	69.9092	111.125
ENSMUSG00000027750	ENSMUST00000073012,ENSMUST00000081564,ENSMUST00000107985,ENSMUST00000117373,ENSMUST00000127452,ENSMUST00000143258,ENSMUST00000145036,ENSMUST00000150868,ENSMUST00000154157	50706	periostin, osteoblast specific factor	Postn	-2.36751	0.000264326	0.0154724	155.583	110.19	39.8217	11.3183
ENSMUSG00000027630	ENSMUST00000063988,ENSMUST00000192328,ENSMUST00000193734,ENSMUST00000200793,ENSMUST00000200943,ENSMUST00000201467,ENSMUST00000201509,ENSMUST00000202149,ENSMUST00000202356,ENSMUST00000202647,ENSMUST00000202747	81004	transducin (beta)-like 1X-linked receptor 1	Tbl1xr1	0.898779	0.00026846	0.0156562	1075.86	1304.44	2257.45	2180.31
ENSMUSG00000015243	ENSMUST00000030010,ENSMUST00000149127	11303	ATP-binding cassette, sub-family A (ABC1), member 1	Abca1	-1.60191	0.000272558	0.0158365	296.929	248.715	118.58	60.707
ENSMUSG00000036501	ENSMUST00000040506	225358	family with sequence similarity 13, member B	Fam13b	-1.00845	0.000275886	0.0159495	748.424	677.931	360.165	348.808
ENSMUSG00000074364	ENSMUST00000098799,ENSMUST00000144956	259300	EH-domain containing 2	Ehd2	1.74327	0.000276528	0.0159495	43.7259	43.0266	130.084	160.514
ENSMUSG00000042406	ENSMUST00000109605	11911	activating transcription factor 4	Atf4	-0.807003	0.000278037	0.015978	10507.4	11104	5859.1	6493.6
ENSMUSG00000021281	ENSMUST00000102745,ENSMUST00000109792,ENSMUST00000127028,ENSMUST00000127207,ENSMUST00000129467,ENSMUST00000133865,ENSMUST00000156003,ENSMUST00000172783,ENSMUST00000173581,ENSMUST00000174298,ENSMUST00000174692	21928	tumor necrosis factor, alpha-induced protein 2	Tnfaip2	-0.878417	0.000290807	0.0165908	1768.36	1759.89	907.05	1012.47
ENSMUSG00000026473	ENSMUST00000086199,ENSMUST00000139476,ENSMUST00000140685,ENSMUST00000153134,ENSMUST00000154576	14645	glutamate-ammonia ligase (glutamine synthetase)	Glul	0.85696	0.000290499	0.0165908	1436.85	1280.3	2414.08	2507.51
ENSMUSG00000057530	ENSMUST00000102518,ENSMUST00000129607,ENSMUST00000130407,ENSMUST00000151110	230857	endothelin converting enzyme 1	Ece1	-5.1469	0.000299877	0.0170465	34.5739	34.6312	0	2.05787
ENSMUSG00000028212	ENSMUST00000029866,ENSMUST00000108324,ENSMUST00000144438,ENSMUST00000145430,ENSMUST00000147725,ENSMUST00000149075,ENSMUST00000170901	12448	cyclin E2	Ccne2	1.06116	0.000309039	0.0175041	767.745	779.726	1271.64	1958.06
ENSMUSG00000051977	ENSMUST00000128267,ENSMUST00000130297,ENSMUST00000132675,ENSMUST00000139911,ENSMUST00000147532,ENSMUST00000167994	213389	PR domain containing 9	Prdm9	3.58085	0.000312622	0.0176435	3.05064	4.19772	36.282	50.4177
ENSMUSG00000087397	ENSMUST00000124374	na	Rap guanine nucleotide exchange factor (GEF) 3, opposite strand 2	Rapgef3os2	2.36666	0.000315357	0.0177343	13.2194	17.8403	71.6791	88.4882
ENSMUSG00000007655	ENSMUST00000007799,ENSMUST00000115453,ENSMUST00000115454,ENSMUST00000115455,ENSMUST00000115456,ENSMUST00000123439,ENSMUST00000130505,ENSMUST00000133065,ENSMUST00000150901,ENSMUST00000177234	12389	caveolin 1, caveolae protein	Cav1	2.26721	0.000319253	0.0178896	34.5739	12.5931	120.35	107.009
ENSMUSG00000043336	ENSMUST00000099667,ENSMUST00000159414,ENSMUST00000159816	78749	filamin A interacting protein 1-like	Filip1l	-0.949005	0.000330765	0.0184689	948.75	947.634	522.107	459.933
ENSMUSG00000113622	ENSMUST00000223212	na	na	AC124484.1	-2.03464	0.000334541	0.0186137	163.718	161.612	58.4052	20.5787
ENSMUSG00000026494	ENSMUST00000160789,ENSMUST00000161017,ENSMUST00000193931	269152	kinesin family member 26B	Kif26b	-2.27957	0.000341493	0.0189336	87.4517	86.0532	13.2739	22.6365
ENSMUSG00000033545	ENSMUST00000095176,ENSMUST00000166859,ENSMUST00000168428,ENSMUST00000171182,ENSMUST00000172856,ENSMUST00000173481,ENSMUST00000173506,ENSMUST00000173692,ENSMUST00000173726,ENSMUST00000173781,ENSMUST00000173819,ENSMUST00000173922,ENSMUST00000174333,ENSMUST00000174376,ENSMUST00000174454	170737	zinc and ring finger 1	Znrf1	-1.15601	0.000344935	0.0190574	729.104	611.817	358.395	242.828
ENSMUSG00000022265	ENSMUST00000022875,ENSMUST00000134004	11732	progressive ankylosis	Ank	-1.32502	0.000366995	0.0202053	266.423	250.814	110.616	95.6908
ENSMUSG00000000555	ENSMUST00000023128,ENSMUST00000215331	16402	integrin alpha 5 (fibronectin receptor alpha)	Itga5	3.19462	0.000371804	0.0203987	8.13505	3.14829	46.0162	57.6202
ENSMUSG00000005045	ENSMUST00000005175,ENSMUST00000030775,ENSMUST00000124423,ENSMUST00000136134,ENSMUST00000164662	269610	chromodomain helicase DNA binding protein 5	Chd5	-2.70539	0.000379686	0.0207128	69.1479	64.0152	6.19449	14.4051
ENSMUSG00000016018	ENSMUST00000022281	72198	superkiller viralicidic activity 2-like 2 (S. cerevisiae)	Skiv2l2	0.937766	0.00038016	0.0207128	2499.49	2705.43	4118.45	5852.57
ENSMUSG00000096987	ENSMUST00000180666	na	predicted gene, 26525	Gm26525	-2.62984	0.000381617	0.0207205	65.0804	58.768	9.7342	10.2893
ENSMUSG00000030621	ENSMUST00000032853,ENSMUST00000032856,ENSMUST00000159167,ENSMUST00000159491,ENSMUST00000159504,ENSMUST00000160995,ENSMUST00000162145	109264	malic enzyme 3, NADP(+)-dependent, mitochondrial	Me3	-1.47776	0.000393522	0.0212934	193.207	184.7	70.7941	64.8228
ENSMUSG00000001525	ENSMUST00000001566,ENSMUST00000134978,ENSMUST00000156050,ENSMUST00000173253	22154	tubulin, beta 5 class I	Tubb5	0.848218	0.000396145	0.021362	26148.1	26852.8	41434.9	53981.9
ENSMUSG00000051022	ENSMUST00000053116,ENSMUST00000117944,ENSMUST00000137142,ENSMUST00000152057	15476	heparan sulfate (glucosamine) 3-O-sulfotransferase 1	Hs3st1	3.51503	0.000404031	0.0217129	5.0844	4.19772	82.2982	23.6655
ENSMUSG00000022325	ENSMUST00000052290,ENSMUST00000079028,ENSMUST00000126223,ENSMUST00000132427,ENSMUST00000153061,ENSMUST00000155073	67724	processing of precursor 1, ribonuclease P/MRP family, (S. cerevisiae)	Pop1	0.947156	0.000421111	0.0225538	945.699	990.661	1580.48	2153.56
ENSMUSG00000021226	ENSMUST00000021649	171210	acyl-CoA thioesterase 2	Acot2	-0.930138	0.00043112	0.0228971	954.851	929.794	464.587	524.756
ENSMUSG00000037933	ENSMUST00000048544,ENSMUST00000110084,ENSMUST00000110085,ENSMUST00000220723	76895	BICD cargo adaptor 2	Bicd2	0.987909	0.000433297	0.0228971	575.555	598.175	986.693	1341.73
ENSMUSG00000039831	ENSMUST00000037958,ENSMUST00000196479,ENSMUST00000196904,ENSMUST00000196984,ENSMUST00000197155,ENSMUST00000198594,ENSMUST00000198914,ENSMUST00000199081,ENSMUST00000199550	214137	Rho GTPase activating protein 29	Arhgap29	0.880666	0.000433338	0.0228971	734.188	696.821	1258.37	1376.71
ENSMUSG00000040699	ENSMUST00000045923,ENSMUST00000064545,ENSMUST00000106875,ENSMUST00000138094	67803	LIM domain containing 2	Limd2	1.31212	0.000432612	0.0228971	328.452	423.969	623.873	1245.01
ENSMUSG00000027998	ENSMUST00000029628,ENSMUST00000122128,ENSMUST00000135813,ENSMUST00000150268,ENSMUST00000151915	53317	pleiotropic regulator 1	Plrg1	1.03154	0.00044335	0.0233478	1336.18	1483.89	2216.74	3548.79
ENSMUSG00000029661	ENSMUST00000031668,ENSMUST00000124686,ENSMUST00000132029,ENSMUST00000138511,ENSMUST00000141483,ENSMUST00000148864,ENSMUST00000155687,ENSMUST00000203346	12843	collagen, type I, alpha 2	Col1a2	-1.76993	0.000460544	0.0241724	181.005	171.057	69.9092	32.9259
ENSMUSG00000035934	ENSMUST00000039674,ENSMUST00000080754,ENSMUST00000175938,ENSMUST00000176562,ENSMUST00000176622,ENSMUST00000177080,ENSMUST00000177218,ENSMUST00000177444,ENSMUST00000188057,ENSMUST00000188348,ENSMUST00000188433,ENSMUST00000189294,ENSMUST00000213653,ENSMUST00000215175	208076	Pbx/knotted 1 homeobox 2	Pknox2	-6.1201	0.000467933	0.0244786	40.6752	25.1863	0.884927	0
ENSMUSG00000029311	ENSMUST00000031251,ENSMUST00000119025	114664	hydroxysteroid (17-beta) dehydrogenase 11	Hsd17b11	0.876852	0.000497562	0.0259424	640.635	682.129	1176.95	1252.21
ENSMUSG00000017756	ENSMUST00000017900,ENSMUST00000220522,ENSMUST00000220535,ENSMUST00000220686,ENSMUST00000221196,ENSMUST00000221813,ENSMUST00000222253,ENSMUST00000222309,ENSMUST00000222742,ENSMUST00000223008,ENSMUST00000223454	20499	solute carrier family 12, member 7	Slc12a7	0.799807	0.00051372	0.0265649	1855.81	1700.08	3051.23	3139.27
ENSMUSG00000027669	ENSMUST00000108234,ENSMUST00000143588,ENSMUST00000144292,ENSMUST00000152901,ENSMUST00000155737,ENSMUST00000184130,ENSMUST00000192116,ENSMUST00000193050	14696	guanine nucleotide binding protein (G protein), beta 4	Gnb4	0.948329	0.00051581	0.0265649	399.634	374.646	725.64	768.613
ENSMUSG00000031737	ENSMUST00000034184,ENSMUST00000210246	54352	Iroquois homeobox 5	Irx5	-1.18685	0.000512388	0.0265649	527.761	416.623	241.585	172.861
ENSMUSG00000109901	ENSMUST00000209359,ENSMUST00000210564	67064	charged multivesicular body protein 1B	Chmp1b	-0.967665	0.00051625	0.0265649	771.812	882.57	389.368	456.846
ENSMUSG00000028671	ENSMUST00000102540,ENSMUST00000102541,ENSMUST00000128929,ENSMUST00000143304,ENSMUST00000149636,ENSMUST00000150430,ENSMUST00000153542	74246	galactose-4-epimerase, UDP	Gale	1.27404	0.000519714	0.0265695	210.494	200.441	363.705	630.736
ENSMUSG00000034777	ENSMUST00000037807	24113	ventral anterior homeobox 2	Vax2	2.12607	0.000519192	0.0265695	20.3376	23.0874	73.4489	116.269
ENSMUSG00000060639	ENSMUST00000102977	319158	histone cluster 1, H4i	Hist1h4i	-2.02788	0.000531731	0.0270959	113.891	89.2015	30.0875	19.5497
ENSMUSG00000041431	ENSMUST00000072119,ENSMUST00000091295,ENSMUST00000128279,ENSMUST00000134080,ENSMUST00000142056,ENSMUST00000147790,ENSMUST00000174038	268697	cyclin B1	Ccnb1	0.799659	0.000534488	0.0271486	1991.05	2232.14	3575.1	3776.18
ENSMUSG00000033863	ENSMUST00000036884	16601	Kruppel-like factor 9	Klf9	-1.04135	0.000542461	0.0273769	1151.11	985.414	617.679	419.805
ENSMUSG00000042275	ENSMUST00000109226	105083	pelota mRNA surveillance and ribosome rescue factor	Pelo	0.89544	0.000541628	0.0273769	987.391	1022.14	1634.46	2104.17
ENSMUSG00000002233	ENSMUST00000002303,ENSMUST00000106787,ENSMUST00000132721,ENSMUST00000176347,ENSMUST00000196817,ENSMUST00000199824	11853	ras homolog family member C	Rhoc	0.949398	0.00054621	0.027478	2414.07	2935.25	4223.76	6106.72
ENSMUSG00000042834	ENSMUST00000051087,ENSMUST00000168890,ENSMUST00000171533	27528	neuronal regeneration related protein	Nrep	1.38786	0.000552836	0.0277228	117.958	116.487	229.196	384.821
ENSMUSG00000005125	ENSMUST00000005256,ENSMUST00000163496,ENSMUST00000164070,ENSMUST00000164675,ENSMUST00000165966,ENSMUST00000166420,ENSMUST00000167817,ENSMUST00000168542,ENSMUST00000168979,ENSMUST00000170903,ENSMUST00000171266,ENSMUST00000171569,ENSMUST00000172447	17988	N-myc downstream regulated gene 1	Ndrg1	-0.938886	0.000558413	0.0279135	1959.53	2121.95	1242.44	885.911
ENSMUSG00000028066	ENSMUST00000056370,ENSMUST00000191622,ENSMUST00000192365,ENSMUST00000192909,ENSMUST00000193338,ENSMUST00000195899,ENSMUST00000198774	67037	polyamine-modulated factor 1	Pmf1	1.17881	0.000572838	0.028544	1137.89	1265.61	1801.71	3640.36
ENSMUSG00000035566	ENSMUST00000071370	219228	protocadherin 17	Pcdh17	-1.14582	0.000576921	0.0286568	351.841	348.41	168.136	148.166
ENSMUSG00000002257	ENSMUST00000002327,ENSMUST00000146724	23853	differentially expressed in FDCP 6	Def6	1.88644	0.000579032	0.0286712	25.422	39.8783	103.536	137.877
ENSMUSG00000067158	ENSMUST00000087050,ENSMUST00000135271	12829	collagen, type IV, alpha 4	Col4a4	-1.52872	0.00059005	0.0291252	174.903	162.661	51.3258	65.8517
ENSMUSG00000083619	ENSMUST00000120833	na	predicted gene 14414	Gm14414	-3.84833	0.000592191	0.0291395	45.7596	46.1749	6.19449	0
ENSMUSG00000031785	ENSMUST00000093271,ENSMUST00000179619,ENSMUST00000211806,ENSMUST00000211850,ENSMUST00000211911,ENSMUST00000211944,ENSMUST00000211984,ENSMUST00000212118,ENSMUST00000212141,ENSMUST00000212531,ENSMUST00000212581,ENSMUST00000212660,ENSMUST00000212799,ENSMUST00000212956,ENSMUST00000212976,ENSMUST00000212995	14766	adhesion G protein-coupled receptor G1	Adgrg1	-0.874251	0.000602317	0.0293703	1389.06	1516.42	728.295	857.101
ENSMUSG00000079707	ENSMUST00000040746,ENSMUST00000097398	21647	t-complex-associated testis expressed 3	Tcte3	6.8847	0.000601408	0.0293703	0	0	7.96434	37.0416
ENSMUSG00000087131	ENSMUST00000131663,ENSMUST00000143261	na	predicted gene 16152	Gm16152	2.11316	0.000602478	0.0293703	26.4389	26.2357	70.7941	157.427
ENSMUSG00000020102	ENSMUST00000063318,ENSMUST00000105257,ENSMUST00000209246,ENSMUST00000210069,ENSMUST00000210780,ENSMUST00000211781	20503	solute carrier family 16 (monocarboxylic acid transporters), member 7	Slc16a7	6.01618	0.000608533	0.0294829	1.01688	0	38.9368	27.7812
ENSMUSG00000024302	ENSMUST00000047954,ENSMUST00000115832,ENSMUST00000220904,ENSMUST00000220967,ENSMUST00000221471,ENSMUST00000221880,ENSMUST00000222351,ENSMUST00000222515,ENSMUST00000222726,ENSMUST00000223441	13527	dystrobrevin alpha	Dtna	-0.91038	0.000608255	0.0294829	1078.91	1001.16	599.095	507.264
ENSMUSG00000036006	ENSMUST00000038477,ENSMUST00000058009,ENSMUST00000091694,ENSMUST00000110383,ENSMUST00000110384,ENSMUST00000132689,ENSMUST00000134370,ENSMUST00000138547,ENSMUST00000175986,ENSMUST00000176303,ENSMUST00000177174,ENSMUST00000177298,ENSMUST00000177489	193385	RHO family interacting cell polarization regulator 2	Ripor2	1.92927	0.000611288	0.0295256	37.6246	29.384	165.481	89.5172
ENSMUSG00000002602	ENSMUST00000002677,ENSMUST00000085948,ENSMUST00000124442,ENSMUST00000132038,ENSMUST00000132989,ENSMUST00000137211,ENSMUST00000137383,ENSMUST00000147680	26362	AXL receptor tyrosine kinase	Axl	-2.26919	0.000655127	0.0315463	99.6543	100.745	30.9724	10.2893
ENSMUSG00000033102	ENSMUST00000039318,ENSMUST00000109769,ENSMUST00000109770,ENSMUST00000221139,ENSMUST00000221217,ENSMUST00000221437,ENSMUST00000221634,ENSMUST00000221788,ENSMUST00000222713,ENSMUST00000222766,ENSMUST00000223116	218294	CDC14 cell division cycle 14B	Cdc14b	1.06328	0.000674684	0.0322905	273.541	289.642	498.214	679.096
ENSMUSG00000038374	ENSMUST00000048915,ENSMUST00000196456,ENSMUST00000198027,ENSMUST00000199022,ENSMUST00000199628,ENSMUST00000200647	60365	RNA binding motif protein 8a	Rbm8a	1.11936	0.000673435	0.0322905	6041.29	6591.46	9130.67	18315
ENSMUSG00000024165	ENSMUST00000024981	52009	Jupiter microtubule associated homolog 2	Jpt2	0.888331	0.000685217	0.0324007	750.458	834.296	1313.23	1620.57
ENSMUSG00000036667	ENSMUST00000045054,ENSMUST00000045140,ENSMUST00000121083,ENSMUST00000141794,ENSMUST00000151021,ENSMUST00000152100,ENSMUST00000153952,ENSMUST00000165486	77574	TRPM8 channel-associated factor 1	Tcaf1	0.902808	0.000679499	0.0324007	448.444	433.414	831.831	816.973
ENSMUSG00000044716	ENSMUST00000050709,ENSMUST00000101298,ENSMUST00000114270,ENSMUST00000133381,ENSMUST00000155097	231134	docking protein 7	Dok7	-2.01716	0.000684714	0.0324007	82.3673	99.6958	20.3533	24.6944
ENSMUSG00000082894	ENSMUST00000121552	na	predicted pseudogene 6480	Gm6480	-3.91097	0.000684862	0.0324007	38.6415	31.4829	3.53971	1.02893
ENSMUSG00000027555	ENSMUST00000029071	71934	carbonic anhydrase 13	Car13	1.17119	0.000711356	0.033536	179.988	167.909	454.852	328.23
ENSMUSG00000021245	ENSMUST00000019378,ENSMUST00000166821,ENSMUST00000220854,ENSMUST00000223005,ENSMUST00000223230	217716	mutL homolog 3	Mlh3	-1.41987	0.000728552	0.0341892	345.739	357.855	176.985	85.4014
ENSMUSG00000051495	ENSMUST00000054960	270110	interferon regulatory factor 2 binding protein 2	Irf2bp2	-1.1255	0.000729555	0.0341892	2399.84	1755.69	1217.66	686.298
ENSMUSG00000022546	ENSMUST00000023203	76282	glutamic pyruvic transaminase, soluble	Gpt	1.41007	0.000736568	0.0344154	71.1817	71.3612	175.216	203.729
ENSMUSG00000103749	ENSMUST00000192535,ENSMUST00000193006	93702	protocadherin gamma subfamily B, 5	Pcdhgb5	-1.56012	0.000740789	0.0345102	137.279	166.859	48.671	54.5334
ENSMUSG00000090386	ENSMUST00000068704,ENSMUST00000170849,ENSMUST00000182091,ENSMUST00000182398,ENSMUST00000182548,ENSMUST00000182601,ENSMUST00000182656,ENSMUST00000182748,ENSMUST00000182820,ENSMUST00000182986,ENSMUST00000183099,ENSMUST00000183166,ENSMUST00000183327,ENSMUST00000183333,ENSMUST00000193530,ENSMUST00000194553	na	Mir99a and Mirlet7c-1 host gene (non-protein coding)	Mir99ahg	-0.867891	0.00074411	0.0345627	1494.81	1382.1	861.919	714.079
ENSMUSG00000047824	ENSMUST00000060061,ENSMUST00000107413,ENSMUST00000125830,ENSMUST00000133680,ENSMUST00000136573,ENSMUST00000146037	68911	pygopus 2	Pygo2	0.883539	0.000750762	0.0347691	1116.54	1137.58	1781.36	2377.86
ENSMUSG00000050732	ENSMUST00000059983,ENSMUST00000142613	22320	vesicle-associated membrane protein 8	Vamp8	0.860028	0.000752995	0.0347702	692.496	620.213	1151.29	1231.63
ENSMUSG00000041168	ENSMUST00000047226	74142	lon peptidase 1, mitochondrial	Lonp1	-0.921752	0.000781659	0.0359883	3267.24	3159.83	2026.48	1365.39
ENSMUSG00000025428	ENSMUST00000026495,ENSMUST00000114748,ENSMUST00000128073,ENSMUST00000135678,ENSMUST00000146869	11946	ATP synthase, H+ transporting, mitochondrial F1 complex, alpha subunit 1	Atp5a1	-0.86448	0.000796269	0.0365541	15551.2	16370	10301.4	7230.31
ENSMUSG00000027940	ENSMUST00000029549,ENSMUST00000118566,ENSMUST00000119158,ENSMUST00000119570,ENSMUST00000121503,ENSMUST00000127955,ENSMUST00000131354,ENSMUST00000133281,ENSMUST00000133361,ENSMUST00000136125,ENSMUST00000143281,ENSMUST00000147430,ENSMUST00000149115,ENSMUST00000149432,ENSMUST00000149734,ENSMUST00000151798	59069	tropomyosin 3, gamma	Tpm3	0.761621	0.000799761	0.0366076	10630.5	11512.2	17290.6	20250.4
ENSMUSG00000017499	ENSMUST00000092706,ENSMUST00000093937,ENSMUST00000133779,ENSMUST00000135862	23834	cell division cycle 6	Cdc6	0.920341	0.000820468	0.0374466	1050.44	941.338	1572.51	2197.8
ENSMUSG00000044103	ENSMUST00000057567	215257	interleukin 1 family, member 9	Il1f9	1.66615	0.000833823	0.0379462	36.6077	44.076	134.509	121.414
ENSMUSG00000082110	ENSMUST00000119052	na	predicted gene 11196	Gm11196	-4.56227	0.000837405	0.0379994	22.3714	43.0266	2.65478	0
ENSMUSG00000068328	ENSMUST00000092618,ENSMUST00000203123,ENSMUST00000203180,ENSMUST00000203331,ENSMUST00000203749,ENSMUST00000203915,ENSMUST00000204209,ENSMUST00000204343,ENSMUST00000204383,ENSMUST00000204385,ENSMUST00000204510,ENSMUST00000204719,ENSMUST00000204752,ENSMUST00000204761,ENSMUST00000204895,ENSMUST00000205042,ENSMUST00000205152	11993	ancient ubiquitous protein 1	Aup1	1.20608	0.000841536	0.0380771	1923.94	1769.34	2604.34	5917.39
ENSMUSG00000030357	ENSMUST00000032508,ENSMUST00000139448,ENSMUST00000150387,ENSMUST00000151796	14228	FK506 binding protein 4	Fkbp4	1.01493	0.000854724	0.038563	13763.5	14744.5	20587.8	37022
ENSMUSG00000022433	ENSMUST00000117786,ENSMUST00000120859,ENSMUST00000122044,ENSMUST00000127155,ENSMUST00000135519,ENSMUST00000136003,ENSMUST00000137028,ENSMUST00000144790,ENSMUST00000145740,ENSMUST00000156043,ENSMUST00000156513	27373	casein kinase 1, epsilon	Csnk1e	0.790458	0.000860522	0.0386034	2897.09	3018.16	4603.39	5628.26
ENSMUSG00000040537	ENSMUST00000046838,ENSMUST00000050166,ENSMUST00000088744,ENSMUST00000088761,ENSMUST00000115385,ENSMUST00000115386,ENSMUST00000115388,ENSMUST00000123168,ENSMUST00000124121,ENSMUST00000126384,ENSMUST00000130315,ENSMUST00000136524,ENSMUST00000136808,ENSMUST00000138652,ENSMUST00000139048,ENSMUST00000139841,ENSMUST00000143929,ENSMUST00000144241,ENSMUST00000153427,ENSMUST00000153889,ENSMUST00000154935,…	11496	a disintegrin and metallopeptidase domain 22	Adam22	4.89372	0.000858342	0.0386034	2.03376	0	29.2026	31.8969
ENSMUSG00000029359	ENSMUST00000031304,ENSMUST00000124648,ENSMUST00000135540,ENSMUST00000145526,ENSMUST00000148777,ENSMUST00000151792	57816	tescalcin	Tesc	6.74146	0.000866832	0.0387759	0	0	8.84927	31.8969
ENSMUSG00000061104	ENSMUST00000074053	100041953	Sin3-associated polypeptide 18B	Sap18b	-2.20174	0.000872275	0.0389089	150.498	139.574	51.3258	11.3183
ENSMUSG00000019539	ENSMUST00000019683,ENSMUST00000209761,ENSMUST00000210355,ENSMUST00000210469,ENSMUST00000210527,ENSMUST00000210615,ENSMUST00000210734,ENSMUST00000211352,ENSMUST00000211760	52377	reticulocalbin 3, EF-hand calcium binding domain	Rcn3	3.73762	0.000879974	0.0391414	2.03376	3.14829	30.9724	38.0705
ENSMUSG00000036478	ENSMUST00000038377,ENSMUST00000218953	12226	B cell translocation gene 1, anti-proliferative	Btg1	-1.20446	0.000889233	0.0393311	659.956	500.578	316.804	186.237
ENSMUSG00000038916	ENSMUST00000092629,ENSMUST00000213243,ENSMUST00000213451,ENSMUST00000214863,ENSMUST00000216757	67412	SOGA family member 3	Soga3	-1.02735	0.000888893	0.0393311	582.673	459.65	259.284	252.089
ENSMUSG00000005667	ENSMUST00000005810,ENSMUST00000139802,ENSMUST00000141044,ENSMUST00000141193,ENSMUST00000203375,ENSMUST00000203847,ENSMUST00000204472	17768	methylenetetrahydrofolate dehydrogenase (NAD+ dependent), methenyltetrahydrofolate cyclohydrolase	Mthfd2	-0.72192	0.000896868	0.0395577	9760.02	10103.9	6098.03	5945.17
ENSMUSG00000001604	ENSMUST00000102533,ENSMUST00000136812,ENSMUST00000143942	21401	transcription elongation factor A (SII), 3	Tcea3	2.24225	0.00090968	0.0395686	12.2026	19.9392	84.953	66.8806
ENSMUSG00000025511	ENSMUST00000026585,ENSMUST00000117634,ENSMUST00000130402,ENSMUST00000138092,ENSMUST00000140858,ENSMUST00000146305	64540	tetraspanin 4	Tspan4	0.922769	0.000907518	0.0395686	1710.39	1834.4	2682.21	4038.56
ENSMUSG00000026305	ENSMUST00000068116,ENSMUST00000068167,ENSMUST00000097649,ENSMUST00000097650,ENSMUST00000185531,ENSMUST00000186762,ENSMUST00000187375,ENSMUST00000187532,ENSMUST00000188094,ENSMUST00000188708,ENSMUST00000189505,ENSMUST00000189617	16978	leucine rich repeat (in FLII) interacting protein 1	Lrrfip1	0.960202	0.000904324	0.0395686	4484.44	4715.08	6746.68	11152.6
ENSMUSG00000030450	ENSMUST00000032633,ENSMUST00000144739,ENSMUST00000152693,ENSMUST00000154559,ENSMUST00000155533,ENSMUST00000156886	18431	oculocutaneous albinism II	Oca2	1.57537	0.000904306	0.0395686	47.7934	71.3612	210.613	144.051
ENSMUSG00000037541	ENSMUST00000097929,ENSMUST00000105900,ENSMUST00000105902,ENSMUST00000136979,ENSMUST00000146006,ENSMUST00000213146	210274	SH3 and multiple ankyrin repeat domains 2	Shank2	-5.90861	0.000906517	0.0395686	26.4389	30.4334	0.884927	0
ENSMUSG00000039904	ENSMUST00000054867,ENSMUST00000200812	14763	G protein-coupled receptor 37	Gpr37	-1.74815	0.000929832	0.0403337	112.874	133.277	44.2463	28.8101
ENSMUSG00000025790	ENSMUST00000026897,ENSMUST00000098371,ENSMUST00000107453,ENSMUST00000129292,ENSMUST00000134539,ENSMUST00000136389,ENSMUST00000138099,ENSMUST00000142175	108116	solute carrier organic anion transporter family, member 3a1	Slco3a1	-0.872324	0.000933869	0.0403975	869.433	839.543	472.551	460.962
ENSMUSG00000024493	ENSMUST00000097590	107045	leucyl-tRNA synthetase	Lars	-0.730902	0.000945394	0.0406909	5393.54	5233.5	3224.67	3178.37
ENSMUSG00000030793	ENSMUST00000033056,ENSMUST00000205594	66824	PYD and CARD domain containing	Pycard	0.917754	0.00094582	0.0406909	452.512	460.699	770.771	954.85
ENSMUSG00000021268	ENSMUST00000124106,ENSMUST00000126289,ENSMUST00000128178,ENSMUST00000128458,ENSMUST00000129245,ENSMUST00000143272,ENSMUST00000143836,ENSMUST00000143847,ENSMUST00000146701,ENSMUST00000150851,ENSMUST00000166636	17263	maternally expressed 3	Meg3	-4.07498	0.000989207	0.0424415	143.38	4.19772	2.65478	6.1736
ENSMUSG00000019960	ENSMUST00000020118,ENSMUST00000219988,ENSMUST00000220218,ENSMUST00000220291	67603	dual specificity phosphatase 6	Dusp6	-1.20867	0.0010116	0.0432844	1426.68	1343.27	822.097	375.561
ENSMUSG00000038121	ENSMUST00000042852,ENSMUST00000152193	108654	family with sequence similarity 210, member A	Fam210a	-1.04252	0.00101736	0.0434129	663.006	554.099	342.467	247.973
ENSMUSG00000078184	ENSMUST00000104983	na	RNA binding motif protein 8A2	Rbm8a2	1.12515	0.00102136	0.043466	370.145	385.14	595.556	1052.6
ENSMUSG00000025216	ENSMUST00000099401	16814	ladybird homeobox 1	Lbx1	3.06106	0.00103638	0.0439859	8.13505	4.19772	29.2026	74.0832
ENSMUSG00000031774	ENSMUST00000034226,ENSMUST00000211833,ENSMUST00000212083,ENSMUST00000212159,ENSMUST00000212258,ENSMUST00000212262,ENSMUST00000212429,ENSMUST00000212485,ENSMUST00000212507,ENSMUST00000212547,ENSMUST00000212696,ENSMUST00000212765,ENSMUST00000212788,ENSMUST00000212791,ENSMUST00000213008,ENSMUST00000213022	102122	family with sequence similarity 192, member A	Fam192a	-0.837155	0.001041	0.0440632	1031.12	1069.37	603.52	572.087
ENSMUSG00000056952	ENSMUST00000089018,ENSMUST00000113022,ENSMUST00000138420,ENSMUST00000153661,ENSMUST00000204753	381801	TatD DNase domain containing 2	Tatdn2	1.05898	0.00104687	0.0441933	2472.04	3074.83	4050.31	7507.09
ENSMUSG00000069925	ENSMUST00000093229,ENSMUST00000212453,ENSMUST00000212495,ENSMUST00000212832	na	RIKEN cDNA 4932416K20 gene	4932416K20Rik	1.46409	0.00105014	0.0442127	109.823	128.03	207.073	449.644
ENSMUSG00000042439	ENSMUST00000049016,ENSMUST00000169679,ENSMUST00000182140,ENSMUST00000182319,ENSMUST00000182478,ENSMUST00000182655,ENSMUST00000182684,ENSMUST00000182852,ENSMUST00000182973,ENSMUST00000182979,ENSMUST00000183157,ENSMUST00000183184,ENSMUST00000183236,ENSMUST00000183303,ENSMUST00000183319,ENSMUST00000183326	328977	zinc finger protein 532	Zfp532	-1.01528	0.00108222	0.0454417	506.407	510.023	282.292	220.192
ENSMUSG00000029919	ENSMUST00000031982,ENSMUST00000170252,ENSMUST00000205250	54486	hematopoietic prostaglandin D synthase	Hpgds	-0.871179	0.00110553	0.0462528	1134.84	1164.87	699.092	557.682
ENSMUSG00000055313	ENSMUST00000099719,ENSMUST00000122872,ENSMUST00000145494,ENSMUST00000148071,ENSMUST00000151743	319207	piggyBac transposable element derived 1	Pgbd1	-6.63972	0.00110741	0.0462528	21.3545	13.6426	0	0
ENSMUSG00000021047	ENSMUST00000021438,ENSMUST00000218829,ENSMUST00000219330,ENSMUST00000219886,ENSMUST00000220258	664883	neuro-oncological ventral antigen 1	Nova1	1.01143	0.00112399	0.0467759	237.95	208.836	432.729	468.164
ENSMUSG00000072946	ENSMUST00000123614,ENSMUST00000123693,ENSMUST00000128158,ENSMUST00000128541,ENSMUST00000135001,ENSMUST00000138733,ENSMUST00000146377,ENSMUST00000147363,ENSMUST00000150720	77219	prostaglandin reductase 2	Ptgr2	-0.943432	0.00112588	0.0467759	827.741	932.942	522.992	392.023
ENSMUSG00000063889	ENSMUST00000025069,ENSMUST00000049942,ENSMUST00000082141,ENSMUST00000122958,ENSMUST00000123672,ENSMUST00000124747,ENSMUST00000126578,ENSMUST00000127601,ENSMUST00000129435,ENSMUST00000130047,ENSMUST00000130455,ENSMUST00000130599,ENSMUST00000131899,ENSMUST00000132334,ENSMUST00000134027,ENSMUST00000136961,ENSMUST00000137568,ENSMUST00000139537,ENSMUST00000140332,ENSMUST00000140912,ENSMUST00000142690,…	12916	cAMP responsive element modulator	Crem	-1.25363	0.00113169	0.0468937	246.085	215.133	101.767	91.575
ENSMUSG00000039470	ENSMUST00000049389,ENSMUST00000128166,ENSMUST00000131672,ENSMUST00000164934,ENSMUST00000167766,ENSMUST00000168799	70546	zinc finger, DHHC domain containing 2	Zdhhc2	-0.880894	0.00113622	0.0469578	1090.1	1193.2	692.013	547.392
ENSMUSG00000029859	ENSMUST00000073387,ENSMUST00000204238,ENSMUST00000204357	13835	Eph receptor A1	Epha1	-4.22959	0.00114229	0.0470852	45.7596	23.0874	3.53971	0
ENSMUSG00000029309	ENSMUST00000031249,ENSMUST00000199947	13602	SPARC-like 1	Sparcl1	0.896798	0.00118516	0.0485243	4033.97	4604.89	6377.67	9707.98
ENSMUSG00000062901	ENSMUST00000023509	75785	kelch-like 24	Klhl24	-1.19296	0.00118219	0.0485243	909.091	748.243	481.4	242.828
ENSMUSG00000109925	ENSMUST00000209283	na	predicted gene 45315	Gm45315	1.20063	0.00118645	0.0485243	2785.24	2677.09	3676.87	8878.66
ENSMUSG00000019338	ENSMUST00000019482,ENSMUST00000126222,ENSMUST00000128438,ENSMUST00000132195,ENSMUST00000137799,ENSMUST00000146169,ENSMUST00000147022,ENSMUST00000149747	78266	zinc finger protein 687	Zfp687	0.937243	0.00120752	0.0492355	355.908	446.007	711.481	824.175
ENSMUSG00000042225	ENSMUST00000041317	56068	Alport syndrome, mental retardation, midface hypoplasia and elliptocytosis chromosomal region gene 1	Ammecr1	0.835103	0.00121009	0.0492355	531.829	534.159	946.872	954.85
ENSMUSG00000041859	ENSMUST00000053266,ENSMUST00000185296,ENSMUST00000188112,ENSMUST00000190421,ENSMUST00000191061	17215	minichromosome maintenance complex component 3	Mcm3	0.737374	0.00122611	0.0496308	4952.21	4849.41	7520.11	8821.04
ENSMUSG00000058571	ENSMUST00000078849,ENSMUST00000088483,ENSMUST00000123239,ENSMUST00000125435	23888	glypican 6	Gpc6	-1.00531	0.001223	0.0496308	454.546	410.327	209.728	221.221
ENSMUSG00000052632	ENSMUST00000050990,ENSMUST00000064595,ENSMUST00000090834,ENSMUST00000101562	211914	ArfGAP with SH3 domain, ankyrin repeat and PH domain 2	Asap2	-1.07442	0.00123041	0.049677	347.773	357.855	180.525	154.34
ENSMUSG00000028893	ENSMUST00000030724	230784	sestrin 2	Sesn2	-1.05883	0.00126896	0.0511025	438.276	359.954	179.64	203.729
ENSMUSG00000021327	ENSMUST00000070785,ENSMUST00000116433,ENSMUST00000116434,ENSMUST00000117721,ENSMUST00000145631,ENSMUST00000151467	72739	zinc finger with KRAB and SCAN domains 3	Zkscan3	-0.819095	0.00128176	0.051486	1683.95	1695.88	1060.14	855.043
ENSMUSG00000031751	ENSMUST00000053766,ENSMUST00000137475,ENSMUST00000139702,ENSMUST00000143265	23802	autocrine motility factor receptor	Amfr	-0.79805	0.00132307	0.0530102	1454.14	1332.77	771.656	831.378
ENSMUSG00000019437	ENSMUST00000092880,ENSMUST00000098545,ENSMUST00000108338,ENSMUST00000127587,ENSMUST00000140379,ENSMUST00000141578,ENSMUST00000145507,ENSMUST00000147819	68385	TLC domain containing 1	Tlcd1	1.16737	0.00135691	0.0538449	128.127	120.684	250.434	308.68
ENSMUSG00000020422	ENSMUST00000020695,ENSMUST00000129074,ENSMUST00000131941,ENSMUST00000134823	319939	tensin 3	Tns3	-1.1297	0.00135027	0.0538449	537.93	457.551	280.522	173.89
ENSMUSG00000023367	ENSMUST00000101426,ENSMUST00000168406,ENSMUST00000203461,ENSMUST00000203639,ENSMUST00000204309,ENSMUST00000204400,ENSMUST00000204482	66058	transmembrane protein 176A	Tmem176a	0.915838	0.00136442	0.0538449	560.301	534.159	869.883	1195.62
ENSMUSG00000028459	ENSMUST00000030179,ENSMUST00000098104,ENSMUST00000098105,ENSMUST00000107925,ENSMUST00000107926,ENSMUST00000133110,ENSMUST00000134850,ENSMUST00000140284,ENSMUST00000141198,ENSMUST00000151868	12517	CD72 antigen	Cd72	-2.53358	0.00135666	0.0538449	51.8609	53.5209	7.96434	10.2893
ENSMUSG00000074207	ENSMUST00000004232,ENSMUST00000159159,ENSMUST00000161799,ENSMUST00000162032	11522	alcohol dehydrogenase 1 (class I)	Adh1	2.28184	0.00136384	0.0538449	11.1857	25.1863	57.5202	119.356
ENSMUSG00000086841	ENSMUST00000131787	69221	RIKEN cDNA 2410006H16 gene	2410006H16Rik	-0.791573	0.00135952	0.0538449	2652.03	2874.39	1426.5	1766.68
ENSMUSG00000046204	ENSMUST00000089236,ENSMUST00000122431,ENSMUST00000165831,ENSMUST00000168010	239157	paraneoplastic antigen MA2	Pnma2	1.03483	0.00137153	0.0539903	193.207	222.479	465.472	385.85
ENSMUSG00000026939	ENSMUST00000028308,ENSMUST00000128149,ENSMUST00000132348,ENSMUST00000136952,ENSMUST00000142087,ENSMUST00000150165,ENSMUST00000155893	51875	transmembrane protein 141	Tmem141	1.67861	0.00137512	0.0539966	63.0466	56.6692	114.156	269.58
ENSMUSG00000021144	ENSMUST00000009099,ENSMUST00000069690,ENSMUST00000109723,ENSMUST00000109726,ENSMUST00000109727,ENSMUST00000130926,ENSMUST00000134488,ENSMUST00000156030	116870	metastasis associated 1	Mta1	-1.28941	0.00138579	0.0541702	8030.31	7300.88	4640.56	1630.86
ENSMUSG00000021760	ENSMUST00000022282	69590	glutathione peroxidase 8 (putative)	Gpx8	0.909431	0.00138986	0.0541702	336.588	307.483	601.75	608.099
ENSMUSG00000022462	ENSMUST00000023099	67760	solute carrier family 38, member 2	Slc38a2	-0.840956	0.00138745	0.0541702	9642.06	7730.09	5575.92	4121.91
ENSMUSG00000018387	ENSMUST00000018531,ENSMUST00000093114,ENSMUST00000109010,ENSMUST00000109013,ENSMUST00000146001,ENSMUST00000155297	71774	shroom family member 1	Shroom1	2.77172	0.00140576	0.0546546	6.10128	8.39543	36.282	62.7649
ENSMUSG00000021493	ENSMUST00000046246,ENSMUST00000069929,ENSMUST00000069968,ENSMUST00000128910,ENSMUST00000128911,ENSMUST00000131306,ENSMUST00000136583,ENSMUST00000144288,ENSMUST00000153230,ENSMUST00000153426,ENSMUST00000155098	67399	PDZ and LIM domain 7	Pdlim7	0.996854	0.0014354	0.0555326	362.01	462.798	682.279	964.11
ENSMUSG00000031134	ENSMUST00000098470,ENSMUST00000114726,ENSMUST00000114730,ENSMUST00000133346,ENSMUST00000140384,ENSMUST00000143310	19655	RNA binding motif protein, X chromosome	Rbmx	0.878336	0.00143193	0.0555326	529.795	577.186	897.316	1138
ENSMUSG00000032374	ENSMUST00000070522,ENSMUST00000160142,ENSMUST00000160359,ENSMUST00000161906,ENSMUST00000190075	26432	procollagen lysine, 2-oxoglutarate 5-dioxygenase 2	Plod2	-0.831476	0.00144478	0.0557585	2278.83	2185.96	1436.24	1072.15
ENSMUSG00000107685	ENSMUST00000204107	na	predicted gene 5995	Gm5995	6.59042	0.001449	0.0557848	0	0	28.3177	8.23146
ENSMUSG00000006567	ENSMUST00000006742,ENSMUST00000110738	11979	ATPase, Cu++ transporting, beta polypeptide	Atp7b	-4.40914	0.00146153	0.0561301	33.5571	25.1863	2.65478	0
ENSMUSG00000021831	ENSMUST00000022378	50527	ERO1-like (S. cerevisiae)	Ero1l	-0.751933	0.00146578	0.0561561	5162.7	4965.9	3301.66	2712.27
ENSMUSG00000027907	ENSMUST00000029515	20195	S100 calcium binding protein A11	S100a11	0.799034	0.00147134	0.0562323	970.104	815.406	1545.97	1560.89
ENSMUSG00000113902	ENSMUST00000221191,ENSMUST00000221227,ENSMUST00000221422,ENSMUST00000222608	na	na	AC121965.1	-1.27293	0.00147607	0.0562766	1345.33	1606.68	876.078	344.693
ENSMUSG00000028497	ENSMUST00000030221,ENSMUST00000132493,ENSMUST00000151280	66775	3-hydroxyacyl-CoA dehydratase 4	Hacd4	1.23837	0.00149537	0.0568747	123.043	93.3992	283.177	227.394
ENSMUSG00000020230	ENSMUST00000020452,ENSMUST00000099571,ENSMUST00000099572,ENSMUST00000128048,ENSMUST00000128099,ENSMUST00000137857,ENSMUST00000144670,ENSMUST00000217726,ENSMUST00000220116	15468	protein arginine N-methyltransferase 2	Prmt2	0.951901	0.00151096	0.0571913	514.542	607.619	884.042	1287.2
ENSMUSG00000106547	ENSMUST00000199119	na	RIKEN cDNA B230303O12 gene	B230303O12Rik	-1.66031	0.00150903	0.0571913	119.992	107.042	39.8217	31.8969
ENSMUSG00000097141	ENSMUST00000181931	na	predicted gene 10524	Gm10524	-1.67865	0.00151484	0.0572007	159.65	136.426	30.0875	62.7649
ENSMUSG00000015748	ENSMUST00000015892,ENSMUST00000159901,ENSMUST00000160109,ENSMUST00000160155,ENSMUST00000161073,ENSMUST00000161420,ENSMUST00000161476,ENSMUST00000161482,ENSMUST00000163059	70767	pre-mRNA processing factor 3	Prpf3	0.934404	0.00152015	0.0572637	747.407	878.372	1244.21	1863.4
ENSMUSG00000053963	ENSMUST00000136521,ENSMUST00000179826,ENSMUST00000210107,ENSMUST00000210737,ENSMUST00000211561,ENSMUST00000211782	381310	mechanosensory transduction mediator	Stum	-6.55329	0.00152581	0.0573399	19.3207	13.6426	0	0
ENSMUSG00000025140	ENSMUST00000026133,ENSMUST00000133908,ENSMUST00000139706,ENSMUST00000141254,ENSMUST00000151876,ENSMUST00000170556	209027	pyrroline-5-carboxylate reductase 1	Pycr1	-1.61936	0.00154094	0.0577706	157.617	146.92	33.6272	65.8517
ENSMUSG00000031754	ENSMUST00000034204,ENSMUST00000212622,ENSMUST00000212911,ENSMUST00000212981	68219	nudix (nucleoside diphosphate linked moiety X)-type motif 21	Nudt21	-0.952751	0.00155659	0.0582049	2015.46	2129.29	1331.81	808.741
ENSMUSG00000031788	ENSMUST00000034240,ENSMUST00000169353,ENSMUST00000169748,ENSMUST00000211854,ENSMUST00000212076,ENSMUST00000212424,ENSMUST00000212554,ENSMUST00000212656,ENSMUST00000212786,ENSMUST00000212787,ENSMUST00000212842,ENSMUST00000213004	16582	kinesin family member C3	Kifc3	-0.949274	0.00155992	0.0582049	1289.4	1476.55	563.698	869.448
ENSMUSG00000021518	ENSMUST00000021990	19210	phosphatidylserine synthase 1	Ptdss1	0.827186	0.00157145	0.0583587	921.294	1036.84	1530.92	1943.65
ENSMUSG00000024743	ENSMUST00000073899,ENSMUST00000076968,ENSMUST00000169121	54525	synaptotagmin VII	Syt7	-5.74283	0.00157118	0.0583587	23.3883	27.2852	0.884927	0
ENSMUSG00000063804	ENSMUST00000079390,ENSMUST00000214555,ENSMUST00000215708	380669	lin-28 homolog B (C. elegans)	Lin28b	1.12216	0.00158526	0.0587331	137.279	144.821	271.673	342.635
ENSMUSG00000019832	ENSMUST00000019974,ENSMUST00000220018	67844	RAB32, member RAS oncogene family	Rab32	-1.06144	0.00160063	0.0590245	767.745	924.547	509.718	300.448
ENSMUSG00000025986	ENSMUST00000027131,ENSMUST00000141226,ENSMUST00000185520,ENSMUST00000186852	227059	solute carrier family 39 (zinc transporter), member 10	Slc39a10	0.778087	0.00159772	0.0590245	793.167	824.851	1438.89	1335.55
ENSMUSG00000045954	ENSMUST00000051572	20324	caveolae associated 2	Cavin2	0.7585	0.00161844	0.0595418	1538.54	1663.34	2492.84	2924.23
ENSMUSG00000015711	ENSMUST00000015855,ENSMUST00000148959	229589	prune exopolyphosphatase	Prune1	0.931667	0.00162269	0.0595591	681.31	701.019	1047.75	1589.7
ENSMUSG00000020027	ENSMUST00000020215,ENSMUST00000119917,ENSMUST00000128363,ENSMUST00000128854,ENSMUST00000129942,ENSMUST00000130784,ENSMUST00000134918,ENSMUST00000135822,ENSMUST00000139210,ENSMUST00000145847,ENSMUST00000150432,ENSMUST00000155148,ENSMUST00000170690,ENSMUST00000172070	216233	suppressor of cytokine signaling 2	Socs2	1.09198	0.00162701	0.059579	233.883	204.639	372.554	562.826
ENSMUSG00000026950	ENSMUST00000028320,ENSMUST00000036934,ENSMUST00000075301,ENSMUST00000127339,ENSMUST00000131236,ENSMUST00000135200,ENSMUST00000136769,ENSMUST00000137410,ENSMUST00000139672,ENSMUST00000148356,ENSMUST00000152851,ENSMUST00000209712,ENSMUST00000210179	17996	nebulin	Neb	1.61918	0.00166236	0.0607322	35.5908	45.1254	107.076	140.964
ENSMUSG00000027550	ENSMUST00000091325,ENSMUST00000108370,ENSMUST00000163660,ENSMUST00000165436,ENSMUST00000167858,ENSMUST00000169079,ENSMUST00000169799,ENSMUST00000171620	71710	leucine rich repeat and coiled-coil domain containing 1	Lrrcc1	0.758356	0.0016798	0.061227	1265	1223.63	1955.69	2254.39
ENSMUSG00000047443	ENSMUST00000086861,ENSMUST00000190998	227358	erythroferrone	Erfe	6.45228	0.00169593	0.0616723	0	0	16.8136	16.4629
ENSMUSG00000000530	ENSMUST00000000542,ENSMUST00000117984,ENSMUST00000119063,ENSMUST00000120028,ENSMUST00000120754,ENSMUST00000121718,ENSMUST00000124151,ENSMUST00000128525,ENSMUST00000128868,ENSMUST00000130432,ENSMUST00000144229	11482	activin A receptor, type II-like 1	Acvrl1	1.0137	0.0017015	0.0617324	369.128	330.57	558.389	855.043
ENSMUSG00000103669	ENSMUST00000194444	na	RIKEN cDNA 2900042K21 gene	2900042K21Rik	-6.51357	0.00172688	0.062509	14.2363	17.8403	0	0
ENSMUSG00000018707	ENSMUST00000018851,ENSMUST00000107660,ENSMUST00000166185,ENSMUST00000166323,ENSMUST00000167395,ENSMUST00000170024,ENSMUST00000171535,ENSMUST00000172218	13424	dynein cytoplasmic 1 heavy chain 1	Dync1h1	-0.983861	0.00174336	0.0629609	9239.38	9467.95	3295.47	6164.34
ENSMUSG00000030060	ENSMUST00000032141,ENSMUST00000113606,ENSMUST00000124551,ENSMUST00000132651,ENSMUST00000148914,ENSMUST00000204232,ENSMUST00000204614	232210	5-hydroxymethylcytosine (hmC) binding, ES cell specific	Hmces	0.954585	0.00175477	0.0632278	498.272	524.715	787.585	1195.62
ENSMUSG00000029108	ENSMUST00000068110,ENSMUST00000094783,ENSMUST00000191837,ENSMUST00000192048,ENSMUST00000192287,ENSMUST00000195156,ENSMUST00000199310	54216	protocadherin 7	Pcdh7	-0.935213	0.00176293	0.063377	1017.9	898.311	592.016	409.515
ENSMUSG00000034789	ENSMUST00000035242	19336	RAB24, member RAS oncogene family	Rab24	0.986752	0.00177201	0.0635583	925.361	1092.46	1473.4	2526.03
ENSMUSG00000033032	ENSMUST00000120472,ENSMUST00000147278,ENSMUST00000154876	106877	actin filament associated protein 1-like 1	Afap1l1	-2.23921	0.00178651	0.0639328	68.131	56.6692	15.0438	11.3183
ENSMUSG00000026104	ENSMUST00000070968,ENSMUST00000185743,ENSMUST00000186057,ENSMUST00000186186,ENSMUST00000186574,ENSMUST00000186857,ENSMUST00000188681,ENSMUST00000189075,ENSMUST00000189244,ENSMUST00000189336,ENSMUST00000189347,ENSMUST00000191435	20846	signal transducer and activator of transcription 1	Stat1	0.865842	0.00179877	0.0642254	428.107	436.562	859.264	716.137
ENSMUSG00000083179	ENSMUST00000121965	na	predicted gene 12693	Gm12693	1.2719	0.0018131	0.0645905	397.6	305.384	507.948	1190.48
ENSMUSG00000043456	ENSMUST00000056338,ENSMUST00000175941,ENSMUST00000176114,ENSMUST00000176129,ENSMUST00000176137,ENSMUST00000176205,ENSMUST00000176297,ENSMUST00000176534,ENSMUST00000176680,ENSMUST00000206332	243937	zinc finger protein 536	Zfp536	-0.849186	0.00186816	0.0662524	735.205	709.414	415.916	385.85
ENSMUSG00000089774	ENSMUST00000113975,ENSMUST00000131098	53881	solute carrier family 5 (inositol transporters), member 3	Slc5a3	-0.843694	0.00186618	0.0662524	1004.68	1178.51	664.58	551.508
ENSMUSG00000029687	ENSMUST00000081721,ENSMUST00000092648,ENSMUST00000114616,ENSMUST00000114618,ENSMUST00000133043,ENSMUST00000164006,ENSMUST00000165492,ENSMUST00000167278,ENSMUST00000169889,ENSMUST00000170311,ENSMUST00000170327,ENSMUST00000171614,ENSMUST00000203857,ENSMUST00000204243,ENSMUST00000204798	14056	enhancer of zeste 2 polycomb repressive complex 2 subunit	Ezh2	0.681009	0.0018731	0.0662782	6772.43	6811.84	10445.7	11333.7
ENSMUSG00000073940	ENSMUST00000098192	101488143	hemoglobin, beta adult t chain	Hbb-bt	-4.28898	0.0018871	0.0666239	111.857	2.09886	1.76985	4.11573
ENSMUSG00000064899	ENSMUST00000082965	na	small nucleolar RNA, C/D box 118	Snord118	-5.67943	0.00193025	0.0679949	26.4389	22.038	0.884927	0
ENSMUSG00000043091	ENSMUST00000058914	22146	tubulin, alpha 1C	Tuba1c	1.17669	0.00194248	0.0682731	10276.6	11410.4	13742.9	35283.1
ENSMUSG00000047866	ENSMUST00000034141,ENSMUST00000121673,ENSMUST00000122188,ENSMUST00000124911,ENSMUST00000155433,ENSMUST00000155501,ENSMUST00000163987	66887	lon peptidase 2, peroxisomal	Lonp2	-0.957629	0.00194876	0.0683411	665.04	660.091	400.872	280.899
ENSMUSG00000021779	ENSMUST00000022303,ENSMUST00000022304,ENSMUST00000091471	21834	thyroid hormone receptor beta	Thrb	4.12123	0.0020166	0.0705632	1.01688	2.09886	28.3177	25.7233
ENSMUSG00000026245	ENSMUST00000068333,ENSMUST00000170217,ENSMUST00000188247,ENSMUST00000189529,ENSMUST00000189931,ENSMUST00000190441,ENSMUST00000191021	23874	phenylalanyl-tRNA synthetase, beta subunit	Farsb	0.979017	0.0020224	0.070609	3040.47	3165.08	4256.5	7976.29
ENSMUSG00000048482	ENSMUST00000053317,ENSMUST00000111042,ENSMUST00000111043,ENSMUST00000111044,ENSMUST00000111045,ENSMUST00000111046,ENSMUST00000111047,ENSMUST00000111049,ENSMUST00000111050,ENSMUST00000111051,ENSMUST00000176893	12064	brain derived neurotrophic factor	Bdnf	-1.88231	0.00205926	0.071737	119.992	82.9049	36.282	18.5208
ENSMUSG00000053398	ENSMUST00000065793,ENSMUST00000148488,ENSMUST00000152106,ENSMUST00000153694	236539	3-phosphoglycerate dehydrogenase	Phgdh	-0.681587	0.00209083	0.0726759	5726.06	5667.97	3660.94	3442.81
ENSMUSG00000000538	ENSMUST00000064019,ENSMUST00000093046,ENSMUST00000093048,ENSMUST00000095254,ENSMUST00000102682,ENSMUST00000102683,ENSMUST00000133420,ENSMUST00000142225,ENSMUST00000143124,ENSMUST00000151284,ENSMUST00000153920	216810	target of myb1-like 2 (chicken)	Tom1l2	0.871938	0.00211495	0.0733525	1680.9	1871.13	2563.63	3937.73
ENSMUSG00000001123	ENSMUST00000073001,ENSMUST00000108268,ENSMUST00000108269,ENSMUST00000140073	16859	lectin, galactose binding, soluble 9	Lgals9	1.1176	0.00214343	0.0741767	154.566	119.635	321.228	273.696
ENSMUSG00000020216	ENSMUST00000020435,ENSMUST00000180438,ENSMUST00000181039,ENSMUST00000181945	71912	junctional sarcoplasmic reticulum protein 1	Jsrp1	5.68224	0.00218959	0.0755365	0	1.04943	14.1588	39.0995
ENSMUSG00000051469	ENSMUST00000066497,ENSMUST00000148525,ENSMUST00000153337	59057	zinc finger protein 24	Zfp24	-0.688842	0.00219231	0.0755365	3597.72	3668.8	2218.51	2289.38
ENSMUSG00000021213	ENSMUST00000021634,ENSMUST00000128892,ENSMUST00000140971	27384	aldo-keto reductase family 1, member C13	Akr1c13	-1.30304	0.00223181	0.0767293	245.068	243.468	126.545	70.9964
ENSMUSG00000020107	ENSMUST00000020307,ENSMUST00000182116,ENSMUST00000182152,ENSMUST00000182898,ENSMUST00000182912,ENSMUST00000182925,ENSMUST00000183093,ENSMUST00000183113	52717	anaphase promoting complex subunit 16	Anapc16	-0.804781	0.00224031	0.0768538	1050.44	1058.87	656.616	550.479
ENSMUSG00000020250	ENSMUST00000020484,ENSMUST00000218082,ENSMUST00000218694,ENSMUST00000218724,ENSMUST00000219368,ENSMUST00000219442,ENSMUST00000219911,ENSMUST00000219962	50493	thioredoxin reductase 1	Txnrd1	0.681186	0.00226698	0.0775997	4003.46	4017.21	6111.3	6749.8
ENSMUSG00000102950	ENSMUST00000192441	na	predicted gene, 37018	Gm37018	-1.10692	0.00227264	0.0776246	249.136	276	127.429	116.269
ENSMUSG00000049940	ENSMUST00000058578,ENSMUST00000124636	70804	progesterone receptor membrane component 2	Pgrmc2	0.849139	0.00227954	0.0776918	3505.19	3958.45	5306.02	8139.89
ENSMUSG00000031827	ENSMUST00000034285,ENSMUST00000168698,ENSMUST00000211873,ENSMUST00000212676	72042	coactosin-like 1 (Dictyostelium)	Cotl1	0.880131	0.00233646	0.0794598	3353.67	3887.09	5109.57	8218.09
ENSMUSG00000029334	ENSMUST00000031277,ENSMUST00000160765,ENSMUST00000161490,ENSMUST00000162147,ENSMUST00000162619	19092	protein kinase, cGMP-dependent, type II	Prkg2	-3.05188	0.00235333	0.079861	40.6752	65.0646	11.504	1.02893
ENSMUSG00000029446	ENSMUST00000031399,ENSMUST00000118268,ENSMUST00000136280,ENSMUST00000136507,ENSMUST00000178244,ENSMUST00000201022,ENSMUST00000201394,ENSMUST00000202374	100678	phosphoserine phosphatase	Psph	-1.43203	0.00236475	0.080076	1004.68	810.159	518.567	153.311
ENSMUSG00000028268	ENSMUST00000029935,ENSMUST00000106221,ENSMUST00000106222,ENSMUST00000128609,ENSMUST00000142060,ENSMUST00000142731,ENSMUST00000199325	55932	guanylate binding protein 3	Gbp3	3.97795	0.00238026	0.0804284	4.06752	0	39.8217	24.6944
ENSMUSG00000085101	ENSMUST00000143127,ENSMUST00000150529	na	pluripotency associated transcript 16	Platr16	4.67186	0.00239503	0.0807541	2.03376	0	32.7423	19.5497
ENSMUSG00000025584	ENSMUST00000026672,ENSMUST00000128154,ENSMUST00000130494	18584	phosphodiesterase 8A	Pde8a	1.29734	0.00242071	0.0814327	68.131	78.7072	199.109	161.542
ENSMUSG00000028049	ENSMUST00000029684,ENSMUST00000098941,ENSMUST00000120697,ENSMUST00000124291,ENSMUST00000129294,ENSMUST00000136165,ENSMUST00000148881,ENSMUST00000156447	24045	secretory carrier membrane protein 3	Scamp3	0.872637	0.0024255	0.0814327	1794.79	1999.16	2699.03	4248.46
ENSMUSG00000031367	ENSMUST00000033734,ENSMUST00000069041,ENSMUST00000112294,ENSMUST00000140845	108012	adaptor-related protein complex 1, sigma 2 subunit	Ap1s2	0.768171	0.00243443	0.0815587	888.754	937.14	1412.34	1697.74
ENSMUSG00000043122	ENSMUST00000057465,ENSMUST00000223266	319942	RIKEN cDNA A530016L24 gene	A530016L24Rik	-6.41897	0.0024452	0.0817456	12.2026	17.8403	0	0
ENSMUSG00000079436	ENSMUST00000113212,ENSMUST00000174179	100040591	potassium inwardly-rectifying channel, subfamily J, member 13	Kcnj13	6.50131	0.00245325	0.0818408	0	0	29.2026	5.14466
ENSMUSG00000022150	ENSMUST00000078019,ENSMUST00000080880,ENSMUST00000110663,ENSMUST00000110664,ENSMUST00000159046,ENSMUST00000159490,ENSMUST00000159552,ENSMUST00000160134,ENSMUST00000161040,ENSMUST00000161558,ENSMUST00000161812,ENSMUST00000162094,ENSMUST00000162140,ENSMUST00000163082	13132	disabled 2, mitogen-responsive phosphoprotein	Dab2	-0.940857	0.00246211	0.0819627	508.44	451.254	226.541	273.696
ENSMUSG00000035198	ENSMUST00000043680,ENSMUST00000137844	103733	tubulin, gamma 1	Tubg1	0.840911	0.00246818	0.0819916	1638.19	1706.37	2396.38	3595.09
ENSMUSG00000032262	ENSMUST00000034796,ENSMUST00000183614	83603	elongation of very long chain fatty acids (FEN1/Elo2, SUR4/Elo3, yeast)-like 4	Elovl4	1.30753	0.00249338	0.0826543	90.5024	92.3498	169.021	283.985
ENSMUSG00000041852	ENSMUST00000048966,ENSMUST00000109510	21411	transcription factor 20	Tcf20	-0.793408	0.0024987	0.0826567	1025.02	902.509	563.698	548.421
ENSMUSG00000034912	ENSMUST00000037181,ENSMUST00000101379,ENSMUST00000113942,ENSMUST00000177690,ENSMUST00000178724,ENSMUST00000178814,ENSMUST00000179025,ENSMUST00000179577,ENSMUST00000179729,ENSMUST00000222167,ENSMUST00000222623,ENSMUST00000222987,ENSMUST00000223141,ENSMUST00000223289	320772	MAM domain containing glycosylphosphatidylinositol anchor 2	Mdga2	-0.858578	0.00251355	0.0829734	1086.03	987.513	658.386	484.627
ENSMUSG00000025823	ENSMUST00000077290,ENSMUST00000204029	12304	protein disulfide isomerase associated 4	Pdia4	0.997937	0.00252775	0.0832678	9908.49	8716.56	12349.2	24848.7
ENSMUSG00000105145	ENSMUST00000196643	na	predicted gene, 47299	Gm47299	1.64395	0.00253638	0.0833774	27.4558	45.1254	118.58	108.038
ENSMUSG00000034220	ENSMUST00000045970,ENSMUST00000190215,ENSMUST00000190586,ENSMUST00000190677,ENSMUST00000191373	14733	glypican 1	Gpc1	0.913918	0.00256679	0.0840264	2463.9	2276.21	3276	5656.04
ENSMUSG00000095180	ENSMUST00000179626,ENSMUST00000184866	18617	reproductive homeobox 5	Rhox5	6.35733	0.00256575	0.0840264	0	0	10.6191	20.5787
ENSMUSG00000003500	ENSMUST00000078155,ENSMUST00000159124,ENSMUST00000160613,ENSMUST00000160749,ENSMUST00000160878,ENSMUST00000161654,ENSMUST00000162099,ENSMUST00000162215,ENSMUST00000162242,ENSMUST00000162739	23917	inosine monophosphate dehydrogenase 1	Impdh1	1.00388	0.00261206	0.0851542	196.258	194.144	339.812	443.47
ENSMUSG00000056216	ENSMUST00000070191,ENSMUST00000130491,ENSMUST00000205752,ENSMUST00000206505	12611	CCAAT/enhancer binding protein (C/EBP), gamma	Cebpg	-0.809539	0.0026104	0.0851542	1835.47	1870.08	1225.62	887.969
ENSMUSG00000021693	ENSMUST00000022204,ENSMUST00000117423,ENSMUST00000117539,ENSMUST00000122233,ENSMUST00000125038,ENSMUST00000146395,ENSMUST00000159772,ENSMUST00000162845	16563	kinesin family member 2A	Kif2a	0.689093	0.00263527	0.0857335	3036.41	3103.16	4605.16	5293.86
ENSMUSG00000048277	ENSMUST00000026649,ENSMUST00000120928,ENSMUST00000143852,ENSMUST00000175737,ENSMUST00000176936,ENSMUST00000177131,ENSMUST00000177241	20973	synaptogyrin 2	Syngr2	0.776895	0.00264249	0.0857911	1403.3	1342.22	2025.6	2679.34
ENSMUSG00000005625	ENSMUST00000071664,ENSMUST00000107237,ENSMUST00000117355,ENSMUST00000136868,ENSMUST00000140280,ENSMUST00000140348,ENSMUST00000143688,ENSMUST00000147960	19185	proteasome (prosome, macropain) 26S subunit, non-ATPase, 4	Psmd4	0.973798	0.00265732	0.0859183	4673.58	5310.11	6680.31	12928.5
ENSMUSG00000021732	ENSMUST00000022246,ENSMUST00000128103,ENSMUST00000146674	14165	fibroblast growth factor 10	Fgf10	4.61992	0.00265624	0.0859183	2.03376	0	24.778	25.7233
ENSMUSG00000022199	ENSMUST00000050772	59049	solute carrier family 22 (organic cation transporter), member 17	Slc22a17	4.64699	0.00267177	0.0862084	2.03376	0	18.5835	32.9259
ENSMUSG00000028751	ENSMUST00000030531,ENSMUST00000105803,ENSMUST00000105804	26970	phospholipase A2, group IIE	Pla2g2e	0.813814	0.00268382	0.08642	451.495	461.749	749.533	856.072
ENSMUSG00000028542	ENSMUST00000030269,ENSMUST00000063857,ENSMUST00000123994,ENSMUST00000132043,ENSMUST00000135769,ENSMUST00000136476,ENSMUST00000149168,ENSMUST00000151316,ENSMUST00000163288,ENSMUST00000169885,ENSMUST00000169990,ENSMUST00000170733	14664	solute carrier family 6 (neurotransmitter transporter, glycine), member 9	Slc6a9	-0.971632	0.00270218	0.0868336	384.381	373.597	177.87	208.873
ENSMUSG00000027782	ENSMUST00000029353,ENSMUST00000127497,ENSMUST00000194558	16649	karyopherin (importin) alpha 4	Kpna4	0.707777	0.00273557	0.0877275	2947.94	2988.77	4374.19	5322.67
ENSMUSG00000031202	ENSMUST00000033545	67790	RAB39B, member RAS oncogene family	Rab39b	-1.2524	0.00275543	0.088048	196.258	192.046	93.8022	68.9385
ENSMUSG00000071708	ENSMUST00000112529,ENSMUST00000123770,ENSMUST00000127089,ENSMUST00000145477,ENSMUST00000146026	20603	spermine synthase	Sms	0.792617	0.00275674	0.088048	1153.14	1211.04	1740.65	2355.23
ENSMUSG00000071398	ENSMUST00000095823,ENSMUST00000189479,ENSMUST00000190691	73667	RIKEN cDNA 2410004P03 gene	2410004P03Rik	3.05893	0.00279992	0.089246	5.0844	4.19772	23.0081	54.5334
ENSMUSG00000004633	ENSMUST00000046856,ENSMUST00000067741,ENSMUST00000114401,ENSMUST00000114402,ENSMUST00000114403,ENSMUST00000127323,ENSMUST00000133315,ENSMUST00000138930,ENSMUST00000146114,ENSMUST00000203091,ENSMUST00000203941,ENSMUST00000204115,ENSMUST00000204410,ENSMUST00000204746,ENSMUST00000204921	69993	chimerin 2	Chn2	-0.846699	0.00282756	0.0899451	572.504	593.977	326.538	322.056
ENSMUSG00000110723	ENSMUST00000217011	na	predicted gene, 49353	Gm49353	-1.05578	0.0028335	0.0899521	583.69	543.604	198.224	344.693
ENSMUSG00000005779	ENSMUST00000005923,ENSMUST00000133412,ENSMUST00000134133,ENSMUST00000136143,ENSMUST00000200513	19172	proteasome (prosome, macropain) subunit, beta type 4	Psmb4	0.836766	0.00285539	0.0904646	5136.26	6533.75	8374.06	12469.6
ENSMUSG00000020847	ENSMUST00000021208,ENSMUST00000066504,ENSMUST00000108420,ENSMUST00000121287,ENSMUST00000152035	380714	rabphilin 3A-like (without C2 domains)	Rph3al	4.59832	0.0029056	0.0918708	2.03376	0	23.0081	26.7523
ENSMUSG00000020211	ENSMUST00000139461,ENSMUST00000147440,ENSMUST00000148665,ENSMUST00000151928	20222	splicing factor 3a, subunit 2	Sf3a2	0.90446	0.00291825	0.0920858	976.206	943.437	1359.25	2234.84
ENSMUSG00000033166	ENSMUST00000042471	72662	DIS3 homolog, exosome endoribonuclease and 3'-5' exoribonuclease	Dis3	0.726631	0.00293611	0.092464	933.497	900.41	1450.4	1584.56
ENSMUSG00000032017	ENSMUST00000034515,ENSMUST00000114865	110637	glutamate receptor, ionotropic, kainate 4	Grik4	-5.52371	0.00297105	0.0933774	24.4051	19.9392	0	1.02893
ENSMUSG00000031232	ENSMUST00000033583,ENSMUST00000113566,ENSMUST00000139421,ENSMUST00000151689	67075	magnesium transporter 1	Magt1	0.669648	0.00299523	0.0939498	11720.6	11643.4	17051.7	20113.6
ENSMUSG00000028278	ENSMUST00000029946,ENSMUST00000084747,ENSMUST00000098190,ENSMUST00000136792	52187	Ras-related GTP binding D	Rragd	-0.840114	0.00300859	0.0941814	979.256	1087.21	661.925	491.83
ENSMUSG00000045215	ENSMUST00000097655,ENSMUST00000120223,ENSMUST00000153836	211961	additional sex combs like 3, transcriptional regulator	Asxl3	4.56406	0.00308836	0.0964869	1.01688	1.04943	35.3971	13.3761
ENSMUSG00000035621	ENSMUST00000042057,ENSMUST00000099492,ENSMUST00000124179,ENSMUST00000144526,ENSMUST00000146516,ENSMUST00000151202,ENSMUST00000153477	59090	midnolin	Midn	0.673851	0.00310861	0.0969271	2339.84	2463.01	3661.83	4000.49
ENSMUSG00000025477	ENSMUST00000026550,ENSMUST00000097975,ENSMUST00000106098,ENSMUST00000131781,ENSMUST00000138183,ENSMUST00000152475,ENSMUST00000210320	212111	inositol polyphosphate-5-phosphatase A	Inpp5a	1.00542	0.00316172	0.0983882	921.294	992.76	1294.65	2548.67
ENSMUSG00000063856	ENSMUST00000082429,ENSMUST00000191997,ENSMUST00000192401,ENSMUST00000193987	14775	glutathione peroxidase 1	Gpx1	0.847615	0.00318753	0.0989956	654.871	856.334	1174.3	1545.46
ENSMUSG00000020238	ENSMUST00000020463,ENSMUST00000118498,ENSMUST00000124437,ENSMUST00000125521,ENSMUST00000130400,ENSMUST00000136721,ENSMUST00000151680,ENSMUST00000151701,ENSMUST00000153205	103425	nicalin	Ncln	1.04158	0.00319601	0.0990637	557.251	513.171	744.223	1460.06
ENSMUSG00000034616	ENSMUST00000037992,ENSMUST00000113852	245857	slingshot protein phosphatase 3	Ssh3	4.47406	0.0032424	0.100304	1.01688	1.04943	21.2382	24.6944
ENSMUSG00000014470	ENSMUST00000014614,ENSMUST00000136356,ENSMUST00000148780	68718	ring finger protein 166	Rnf166	-0.967466	0.00325165	0.100393	870.45	877.323	562.813	330.287
ENSMUSG00000021488	ENSMUST00000099490	18193	nuclear receptor-binding SET-domain protein 1	Nsd1	0.853775	0.00327236	0.100638	291.845	305.384	557.504	521.669
ENSMUSG00000053128	ENSMUST00000056328,ENSMUST00000065379,ENSMUST00000160985,ENSMUST00000162196,ENSMUST00000215685,ENSMUST00000216511	213211	ring finger protein 26	Rnf26	0.817342	0.00326922	0.100638	483.018	495.33	765.462	958.965
ENSMUSG00000105199	ENSMUST00000196766	na	predicted gene 43581	Gm43581	1.15909	0.00331225	0.101666	137.279	153.217	240.7	408.486
ENSMUSG00000087413	ENSMUST00000139835	na	predicted gene 11266	Gm11266	-1.14294	0.00332458	0.101846	217.612	203.589	92.0324	98.7776
ENSMUSG00000019214	ENSMUST00000048054,ENSMUST00000167940,ENSMUST00000168060,ENSMUST00000168914,ENSMUST00000169767,ENSMUST00000170070,ENSMUST00000170575	214901	CTF18, chromosome transmission fidelity factor 18	Chtf18	1.09258	0.00334731	0.102145	198.292	202.54	314.149	541.219
ENSMUSG00000084896	ENSMUST00000145489	na	predicted gene 11632	Gm11632	-2.79978	0.003345	0.102145	29.4895	58.768	3.53971	9.2604
ENSMUSG00000018427	ENSMUST00000018571	77864	yippee like 2	Ypel2	-1.12885	0.00337764	0.102871	222.697	272.852	126.545	99.8065
ENSMUSG00000001506	ENSMUST00000001547,ENSMUST00000139974,ENSMUST00000148046,ENSMUST00000148593	12842	collagen, type I, alpha 1	Col1a1	-3.33572	0.00339096	0.103077	29.4895	28.3346	2.65478	3.0868
ENSMUSG00000025872	ENSMUST00000026990,ENSMUST00000135404,ENSMUST00000151158	73666	THO complex 3	Thoc3	0.901916	0.00342951	0.104048	1423.63	1419.88	1943.3	3370.78
ENSMUSG00000034334	ENSMUST00000040106	73942	family with sequence similarity 151, member B	Fam151b	6.25588	0.00344577	0.104341	0	0	17.6985	11.3183
ENSMUSG00000037361	ENSMUST00000046207,ENSMUST00000218650,ENSMUST00000218705,ENSMUST00000219128,ENSMUST00000219359	66055	splicing factor 3B, subunit 6	Sf3b6	-0.911789	0.0034545	0.104404	2601.18	2867.04	1853.04	1052.6
ENSMUSG00000002881	ENSMUST00000069792,ENSMUST00000167732,ENSMUST00000168082,ENSMUST00000170269,ENSMUST00000186764	17936	Ngfi-A binding protein 1	Nab1	0.684423	0.00346513	0.104466	1595.49	1544.76	2653.01	2393.3
ENSMUSG00000031340	ENSMUST00000064780,ENSMUST00000148499,ENSMUST00000153740	14404	gamma-aminobutyric acid (GABA) A receptor, subunit epsilon	Gabre	5.45377	0.00346981	0.104466	0	1.04943	24.778	20.5787
ENSMUSG00000025792	ENSMUST00000026899,ENSMUST00000123373,ENSMUST00000127349,ENSMUST00000138874,ENSMUST00000144706,ENSMUST00000152187	27376	solute carrier family 25 (mitochondrial carrier, dicarboxylate transporter), member 10	Slc25a10	0.928997	0.00350569	0.105345	906.041	992.76	1313.23	2302.75
ENSMUSG00000028289	ENSMUST00000029964,ENSMUST00000080934,ENSMUST00000108191,ENSMUST00000108194,ENSMUST00000129029,ENSMUST00000129912,ENSMUST00000136827,ENSMUST00000149030	13841	Eph receptor A7	Epha7	-1.20697	0.00355264	0.106552	368.111	323.224	199.109	99.8065
ENSMUSG00000030465	ENSMUST00000038959,ENSMUST00000059374,ENSMUST00000093468,ENSMUST00000093469,ENSMUST00000098696,ENSMUST00000120071,ENSMUST00000130307,ENSMUST00000145595,ENSMUST00000146480,ENSMUST00000150169,ENSMUST00000178529,ENSMUST00000185416,ENSMUST00000212505,ENSMUST00000212960,ENSMUST00000212994	234353	pleckstrin and Sec7 domain containing 3	Psd3	3.31038	0.00358485	0.107314	1.01688	8.39543	74.3339	18.5208
ENSMUSG00000029686	ENSMUST00000031697,ENSMUST00000126877,ENSMUST00000143941,ENSMUST00000146200,ENSMUST00000146828,ENSMUST00000149531,ENSMUST00000151934,ENSMUST00000152547,ENSMUST00000154201	26965	cullin 1	Cul1	0.657225	0.00363701	0.108398	2906.25	3027.6	4903.38	4454.25
ENSMUSG00000031960	ENSMUST00000034441,ENSMUST00000124285,ENSMUST00000125268,ENSMUST00000128320,ENSMUST00000142770,ENSMUST00000145059,ENSMUST00000154546	234734	alanyl-tRNA synthetase	Aars	-0.653062	0.00363573	0.108398	5325.4	5755.07	3399	3647.57
ENSMUSG00000107761	ENSMUST00000203956	na	RIKEN cDNA 2010008C14 gene	2010008C14Rik	1.16406	0.00364171	0.108398	151.515	145.871	238.93	428.036
ENSMUSG00000023004	ENSMUST00000077577,ENSMUST00000140969	22143	tubulin, alpha 1B	Tuba1b	0.745662	0.00366157	0.108783	52116.2	64125.4	83113.2	111795
ENSMUSG00000026360	ENSMUST00000027606,ENSMUST00000127206,ENSMUST00000134817,ENSMUST00000153527	19735	regulator of G-protein signaling 2	Rgs2	1.37581	0.00367849	0.10908	52.8778	49.3232	127.429	137.877
ENSMUSG00000078249	ENSMUST00000105046,ENSMUST00000178955	111241	high mobility group AT-hook 1B	Hmga1b	6.20278	0.00370005	0.109513	22.3714	28.3346	31.8574	3703.13
ENSMUSG00000019464	ENSMUST00000019608,ENSMUST00000159935,ENSMUST00000212519	19216	prostaglandin E receptor 1 (subtype EP1)	Ptger1	-6.32091	0.00378745	0.111767	8.13505	19.9392	0	0
ENSMUSG00000031748	ENSMUST00000034198,ENSMUST00000125695,ENSMUST00000125716,ENSMUST00000127900,ENSMUST00000130974,ENSMUST00000137202,ENSMUST00000138659,ENSMUST00000142466,ENSMUST00000144451,ENSMUST00000149530,ENSMUST00000155245,ENSMUST00000212008	14681	guanine nucleotide binding protein, alpha O	Gnao1	-0.906559	0.00379041	0.111767	463.698	420.821	215.922	256.204
ENSMUSG00000021066	ENSMUST00000021466,ENSMUST00000220935,ENSMUST00000222141,ENSMUST00000222246,ENSMUST00000223456	73991	atlastin GTPase 1	Atl1	-1.03646	0.00380362	0.111947	273.541	259.209	137.164	122.443
ENSMUSG00000060950	ENSMUST00000084947,ENSMUST00000168338,ENSMUST00000221089,ENSMUST00000222737	328162	tRNA methyltransferase 61A	Trmt61a	-0.94893	0.00381924	0.111988	457.596	689.475	287.601	306.622
ENSMUSG00000109324	ENSMUST00000045325,ENSMUST00000107843,ENSMUST00000207370,ENSMUST00000207522,ENSMUST00000207659,ENSMUST00000207702,ENSMUST00000207735,ENSMUST00000208312,ENSMUST00000208778,ENSMUST00000208829,ENSMUST00000208897,ENSMUST00000208938,ENSMUST00000209056,ENSMUST00000209124	15469	protein arginine N-methyltransferase 1	Prmt1	0.856797	0.00381769	0.111988	10062	10218.3	13448.2	23280.6
ENSMUSG00000021567	ENSMUST00000022051,ENSMUST00000118096,ENSMUST00000138899,ENSMUST00000221679,ENSMUST00000222004	72293	naked cuticle 2	Nkd2	2.63949	0.0038268	0.112002	4.06752	12.5931	32.7423	70.9964
ENSMUSG00000040097	ENSMUST00000045517,ENSMUST00000086325	224613	FLYWCH-type zinc finger 1	Flywch1	1.29995	0.00384984	0.112467	177.954	187.848	253.089	648.228
ENSMUSG00000020737	ENSMUST00000021083,ENSMUST00000139980,ENSMUST00000142238,ENSMUST00000145104,ENSMUST00000155399	15374	Jupiter microtubule associated homolog 1	Jpt1	0.738825	0.00395814	0.113318	3219.44	3495.65	4724.62	6482.28
ENSMUSG00000022051	ENSMUST00000022634,ENSMUST00000111115,ENSMUST00000129605,ENSMUST00000135703,ENSMUST00000138160,ENSMUST00000142593,ENSMUST00000151059	12177	BCL2/adenovirus E1B interacting protein 3-like	Bnip3l	-0.986105	0.00393813	0.113318	3593.66	3531.33	2428.24	1167.84
ENSMUSG00000022472	ENSMUST00000023110,ENSMUST00000089187,ENSMUST00000129039,ENSMUST00000135988,ENSMUST00000146628,ENSMUST00000152227	28075	desumoylating isopeptidase 1	Desi1	0.918114	0.003946	0.113318	1330.08	1153.32	1690.21	3003.46
ENSMUSG00000022897	ENSMUST00000023614,ENSMUST00000119878,ENSMUST00000122284,ENSMUST00000134383,ENSMUST00000139250,ENSMUST00000155791	13548	dual-specificity tyrosine-(Y)-phosphorylation regulated kinase 1a	Dyrk1a	0.690768	0.00394042	0.113318	1355.5	1200.55	2016.75	2109.31
ENSMUSG00000031400	ENSMUST00000004327,ENSMUST00000135894,ENSMUST00000143521,ENSMUST00000155963	14381	glucose-6-phosphate dehydrogenase X-linked	G6pdx	0.726122	0.00394059	0.113318	727.07	695.771	1127.4	1226.49
ENSMUSG00000031762	ENSMUST00000034214,ENSMUST00000212806	17750	metallothionein 2	Mt2	-0.832406	0.00393693	0.113318	13213.3	13023.4	9205.01	5528.46
ENSMUSG00000048216	ENSMUST00000060442,ENSMUST00000115491,ENSMUST00000115492,ENSMUST00000127072	64450	G protein-coupled receptor 85	Gpr85	3.3891	0.00392607	0.113318	1.01688	7.346	71.6791	15.434
ENSMUSG00000058254	ENSMUST00000076354,ENSMUST00000115526,ENSMUST00000149982	21912	tetraspanin 7	Tspan7	-1.07298	0.00392368	0.113318	377.263	347.361	213.267	130.674
ENSMUSG00000068220	ENSMUST00000089377	16852	lectin, galactose binding, soluble 1	Lgals1	0.741584	0.00393669	0.113318	13001.8	14600.7	19198.5	26953.9
ENSMUSG00000079179	ENSMUST00000049684,ENSMUST00000177896,ENSMUST00000178074,ENSMUST00000178331,ENSMUST00000179643,ENSMUST00000179908,ENSMUST00000179924	74173	RAB10, member RAS oncogene family, opposite strand	Rab10os	-0.944121	0.0038952	0.113318	364.043	369.399	207.073	173.89
ENSMUSG00000104871	ENSMUST00000197061	na	predicted gene 42639	Gm42639	-1.62847	0.00395538	0.113318	218.629	181.551	99.1118	29.8391
ENSMUSG00000004393	ENSMUST00000004507,ENSMUST00000139073,ENSMUST00000151446,ENSMUST00000155874	52513	DEAD (Asp-Glu-Ala-Asp) box polypeptide 56	Ddx56	0.907037	0.00398002	0.113326	684.361	696.821	968.11	1622.63
ENSMUSG00000020186	ENSMUST00000020403,ENSMUST00000219188,ENSMUST00000219502,ENSMUST00000219840,ENSMUST00000220054,ENSMUST00000220301,ENSMUST00000220409	13008	cysteine and glycine-rich protein 2	Csrp2	0.976058	0.00397932	0.113326	155.583	171.057	339.812	302.506
ENSMUSG00000053477	ENSMUST00000066717,ENSMUST00000078486,ENSMUST00000114977,ENSMUST00000114978,ENSMUST00000114980,ENSMUST00000114982,ENSMUST00000114985,ENSMUST00000125154,ENSMUST00000126946,ENSMUST00000128706,ENSMUST00000136019,ENSMUST00000136151,ENSMUST00000145918,ENSMUST00000146908,ENSMUST00000155695,ENSMUST00000200703,ENSMUST00000200813,ENSMUST00000200862,ENSMUST00000200902,ENSMUST00000200921,ENSMUST00000200966,…	21413	transcription factor 4	Tcf4	-0.653336	0.00397624	0.113326	5703.68	5568.27	3813.15	3353.29
ENSMUSG00000041020	ENSMUST00000043151,ENSMUST00000112470,ENSMUST00000112471,ENSMUST00000145142,ENSMUST00000156172	78283	MAP7 domain containing 2	Map7d2	1.19487	0.00398728	0.113328	92.5361	74.5095	177.87	204.758
ENSMUSG00000027977	ENSMUST00000029602,ENSMUST00000124803,ENSMUST00000132112,ENSMUST00000132896,ENSMUST00000137404,ENSMUST00000154668,ENSMUST00000172537,ENSMUST00000199046,ENSMUST00000199825	83398	N-deacetylase/N-sulfotransferase (heparan glucosaminyl) 3	Ndst3	-1.15112	0.00404719	0.114617	337.604	272.852	172.561	101.864
ENSMUSG00000037638	ENSMUST00000169593,ENSMUST00000173942,ENSMUST00000174780	382639	zinc finger and BTB domain containing 42	Zbtb42	-1.04422	0.00404706	0.114617	254.22	311.68	148.668	125.53
ENSMUSG00000032184	ENSMUST00000034702,ENSMUST00000213292,ENSMUST00000214961	70082	LysM, putative peptidoglycan-binding, domain containing 2	Lysmd2	6.19334	0.00407987	0.115335	0	0	12.389	15.434
ENSMUSG00000018672	ENSMUST00000018816,ENSMUST00000145633,ENSMUST00000147710,ENSMUST00000154191,ENSMUST00000155696	56358	coatomer protein complex, subunit zeta 2	Copz2	1.20087	0.00409987	0.115424	87.4517	97.5969	172.561	253.118
ENSMUSG00000026786	ENSMUST00000014290,ENSMUST00000131195,ENSMUST00000132993,ENSMUST00000148315	54519	amyloid beta (A4) precursor protein-binding, family B, member 1 interacting protein	Apbb1ip	1.86492	0.00409253	0.115424	25.422	15.7414	76.9886	73.0542
ENSMUSG00000029394	ENSMUST00000031341,ENSMUST00000111472,ENSMUST00000111473,ENSMUST00000111474,ENSMUST00000196910	13445	CDK2 (cyclin-dependent kinase 2)-associated protein 1	Cdk2ap1	0.691077	0.00410499	0.115424	4992.88	5338.45	7338.7	9341.68
ENSMUSG00000026489	ENSMUST00000027766,ENSMUST00000159591,ENSMUST00000159914,ENSMUST00000160102,ENSMUST00000160121,ENSMUST00000160169,ENSMUST00000160482,ENSMUST00000160879,ENSMUST00000161300,ENSMUST00000161379,ENSMUST00000161632,ENSMUST00000161743,ENSMUST00000161746,ENSMUST00000161814,ENSMUST00000162725,ENSMUST00000162769,ENSMUST00000170472	67426	coenzyme Q8A	Coq8a	-1.72512	0.00414271	0.116218	119.992	100.745	46.9011	19.5497
ENSMUSG00000090053	ENSMUST00000102904,ENSMUST00000102905,ENSMUST00000131201,ENSMUST00000142556	242481	paralemmin 2	Palm2	-1.16312	0.00414801	0.116218	210.494	178.403	90.2625	83.3436
ENSMUSG00000000253	ENSMUST00000000260,ENSMUST00000128873,ENSMUST00000129176,ENSMUST00000222227	66355	guanosine monophosphate reductase	Gmpr	0.83234	0.00419017	0.117191	510.474	497.429	753.958	1041.28
ENSMUSG00000026475	ENSMUST00000027748	19734	regulator of G-protein signaling 16	Rgs16	-1.60652	0.00419915	0.117234	150.498	153.217	72.564	26.7523
ENSMUSG00000028041	ENSMUST00000029676,ENSMUST00000074582,ENSMUST00000107446,ENSMUST00000107448,ENSMUST00000134590,ENSMUST00000134839,ENSMUST00000139705,ENSMUST00000144608,ENSMUST00000148068,ENSMUST00000155295,ENSMUST00000155868,ENSMUST00000156250,ENSMUST00000184651	11490	a disintegrin and metallopeptidase domain 15 (metargidin)	Adam15	0.989563	0.00429957	0.119589	570.47	515.27	745.993	1410.67
ENSMUSG00000054793	ENSMUST00000068023,ENSMUST00000205820	260299	cell adhesion molecule 4	Cadm4	-1.49509	0.0043099	0.119589	129.144	95.498	41.5916	38.0705
ENSMUSG00000071860	ENSMUST00000096572	na	RIKEN cDNA 2900055J20 gene	2900055J20Rik	-2.52417	0.00429892	0.119589	38.6415	44.076	6.19449	8.23146
ENSMUSG00000107722	ENSMUST00000203191,ENSMUST00000204125	na	RIKEN cDNA 2900060B14 gene	2900060B14Rik	1.28743	0.00431388	0.119589	77.2829	58.768	145.128	187.266
ENSMUSG00000021495	ENSMUST00000021957	212483	family with sequence similarity 193, member B	Fam193b	0.895735	0.00433339	0.119918	368.111	351.559	544.23	795.365
ENSMUSG00000055044	ENSMUST00000068439,ENSMUST00000182432,ENSMUST00000182540,ENSMUST00000182636,ENSMUST00000182813	54132	PDZ and LIM domain 1 (elfin)	Pdlim1	0.753152	0.00437367	0.120821	478.951	516.319	832.716	844.754
ENSMUSG00000028211	ENSMUST00000029865,ENSMUST00000132010,ENSMUST00000132346,ENSMUST00000132693	60599	transformation related protein 53 inducible nuclear protein 1	Trp53inp1	-0.90203	0.00438597	0.120948	649.787	601.323	397.332	271.638
ENSMUSG00000026821	ENSMUST00000028170,ENSMUST00000100241,ENSMUST00000113893,ENSMUST00000128680,ENSMUST00000130281,ENSMUST00000135803,ENSMUST00000137215,ENSMUST00000137513,ENSMUST00000140704,ENSMUST00000146217	19730	ral guanine nucleotide dissociation stimulator	Ralgds	0.939385	0.00441575	0.121345	196.258	222.479	448.658	353.953
ENSMUSG00000030056	ENSMUST00000089497,ENSMUST00000203429,ENSMUST00000204310,ENSMUST00000204421,ENSMUST00000204431,ENSMUST00000204881,ENSMUST00000204892,ENSMUST00000205070	57905	ISY1 splicing factor homolog	Isy1	0.709599	0.00441054	0.121345	908.075	931.893	1392.87	1616.45
ENSMUSG00000105184	ENSMUST00000198260	na	predicted gene 42537	Gm42537	3.45811	0.00443901	0.121771	3.05064	2.09886	38.0519	18.5208
ENSMUSG00000020728	ENSMUST00000061287,ENSMUST00000106715,ENSMUST00000106718,ENSMUST00000106724,ENSMUST00000129814,ENSMUST00000130515,ENSMUST00000132978,ENSMUST00000133670,ENSMUST00000138538,ENSMUST00000143212,ENSMUST00000146912,ENSMUST00000149683,ENSMUST00000150863,ENSMUST00000151755,ENSMUST00000182249,ENSMUST00000182729,ENSMUST00000182735,ENSMUST00000183042	76380	centrosomal protein 112	Cep112	-0.838714	0.00449387	0.122848	564.369	491.133	299.99	290.159
ENSMUSG00000045991	ENSMUST00000115145,ENSMUST00000175965	225631	one cut domain, family member 2	Onecut2	-0.76508	0.00448777	0.122848	1398.21	1292.9	685.818	898.258
ENSMUSG00000021608	ENSMUST00000022099,ENSMUST00000123766,ENSMUST00000124627,ENSMUST00000133791,ENSMUST00000140431,ENSMUST00000147566,ENSMUST00000222881,ENSMUST00000223060	210992	lysophosphatidylcholine acyltransferase 1	Lpcat1	0.881614	0.00451834	0.123303	1011.8	1250.92	1572.51	2597.03
ENSMUSG00000017861	ENSMUST00000018005,ENSMUST00000133322,ENSMUST00000137620,ENSMUST00000138414,ENSMUST00000142729	17865	myeloblastosis oncogene-like 2	Mybl2	0.918286	0.00461521	0.125728	1408.38	1635.01	2019.4	3732.97
ENSMUSG00000045294	ENSMUST00000059155,ENSMUST00000199728	231070	insulin induced gene 1	Insig1	-0.700451	0.00464354	0.126282	1553.79	1369.5	901.74	897.23
ENSMUSG00000001053	ENSMUST00000001080,ENSMUST00000142721,ENSMUST00000156835	212706	NEDD4 binding protein 3	N4bp3	1.20417	0.00467731	0.126467	67.1141	86.0532	177.87	174.919
ENSMUSG00000019528	ENSMUST00000118015,ENSMUST00000135475,ENSMUST00000178328,ENSMUST00000184552	27357	glycogenin	Gyg	0.843342	0.0046665	0.126467	2702.87	2427.33	3435.29	5770.26
ENSMUSG00000073600	ENSMUST00000097619,ENSMUST00000186951,ENSMUST00000190196	381148	proline rich basic protein 1	Prob1	-2.00206	0.00467804	0.126467	53.8947	77.6577	20.3533	12.3472
ENSMUSG00000112302	ENSMUST00000219034	na	predicted gene, 48226	Gm48226	-1.14593	0.00468248	0.126467	182.022	190.996	83.1831	85.4014
ENSMUSG00000053332	ENSMUST00000065709,ENSMUST00000159037,ENSMUST00000159119,ENSMUST00000159153,ENSMUST00000159157,ENSMUST00000159399,ENSMUST00000159404,ENSMUST00000159438,ENSMUST00000159663,ENSMUST00000159706,ENSMUST00000159890,ENSMUST00000160152,ENSMUST00000160429,ENSMUST00000160497,ENSMUST00000160516,ENSMUST00000160551,ENSMUST00000161005,ENSMUST00000161229,ENSMUST00000161380,ENSMUST00000161461,ENSMUST00000161623,…	na	growth arrest specific 5	Gas5	-0.700615	0.00470636	0.126895	4917.64	5978.6	3683.07	3020.95
ENSMUSG00000057897	ENSMUST00000002817,ENSMUST00000019133,ENSMUST00000066431,ENSMUST00000090443,ENSMUST00000093355,ENSMUST00000101585,ENSMUST00000101586,ENSMUST00000109812,ENSMUST00000109813,ENSMUST00000109815,ENSMUST00000123391,ENSMUST00000129098,ENSMUST00000130427,ENSMUST00000154197,ENSMUST00000155755	12323	calcium/calmodulin-dependent protein kinase II, beta	Camk2b	3.41754	0.00471722	0.12697	7.11817	0	29.2026	47.3309
ENSMUSG00000094958	ENSMUST00000178992	na	RIKEN cDNA 3110021N24 gene	3110021N24Rik	-1.60421	0.00472655	0.127004	130.161	115.437	55.7504	24.6944
ENSMUSG00000041923	ENSMUST00000069215,ENSMUST00000081423,ENSMUST00000092015,ENSMUST00000097651,ENSMUST00000097652,ENSMUST00000164186,ENSMUST00000164521,ENSMUST00000164893,ENSMUST00000165323	319211	nucleolar protein 4	Nol4	-2.28363	0.00474929	0.127397	46.7765	53.5209	13.2739	7.20253
ENSMUSG00000036550	ENSMUST00000068452,ENSMUST00000098473,ENSMUST00000211887,ENSMUST00000211937,ENSMUST00000211973,ENSMUST00000212195,ENSMUST00000212228,ENSMUST00000212302,ENSMUST00000212323,ENSMUST00000212340,ENSMUST00000212369,ENSMUST00000212415,ENSMUST00000212535,ENSMUST00000212556,ENSMUST00000212712,ENSMUST00000213006,ENSMUST00000213046	234594	CCR4-NOT transcription complex, subunit 1	Cnot1	-0.732956	0.0048067	0.128718	2605.25	2398.99	1722.07	1288.22
ENSMUSG00000079550	ENSMUST00000066374,ENSMUST00000078874,ENSMUST00000114275,ENSMUST00000186477,ENSMUST00000186790,ENSMUST00000187825,ENSMUST00000188494,ENSMUST00000189743,ENSMUST00000189884,ENSMUST00000191200	227157	membrane protein, palmitoylated 4 (MAGUK p55 subfamily member 4)	Mpp4	0.900273	0.00483434	0.129239	490.137	485.886	694.668	1127.71
ENSMUSG00000028126	ENSMUST00000005768,ENSMUST00000107229,ENSMUST00000107231,ENSMUST00000107232,ENSMUST00000107233,ENSMUST00000107236,ENSMUST00000151335	18720	phosphatidylinositol-4-phosphate 5-kinase, type 1 alpha	Pip5k1a	0.847149	0.00484339	0.129261	5387.43	5230.35	6938.71	12163
ENSMUSG00000030785	ENSMUST00000033049	12862	cytochrome c oxidase subunit VIa polypeptide 2	Cox6a2	-6.20372	0.0048711	0.12978	11.1857	14.692	0	0
ENSMUSG00000044707	ENSMUST00000050574,ENSMUST00000152153	380694	cyclin J-like	Ccnjl	0.991237	0.00491461	0.130719	308.115	328.471	458.392	807.712
ENSMUSG00000052512	ENSMUST00000064383,ENSMUST00000064395,ENSMUST00000183531,ENSMUST00000183659,ENSMUST00000183715,ENSMUST00000184102,ENSMUST00000184109,ENSMUST00000184124,ENSMUST00000184155,ENSMUST00000184336,ENSMUST00000184462,ENSMUST00000184471,ENSMUST00000184544,ENSMUST00000184809,ENSMUST00000184928,ENSMUST00000184945,ENSMUST00000184955,ENSMUST00000207743	78286	neuron navigator 2	Nav2	0.65966	0.0049298	0.130901	2353.06	2244.73	3348.56	3915.09
ENSMUSG00000024309	ENSMUST00000025163,ENSMUST00000173363,ENSMUST00000173678,ENSMUST00000174048,ENSMUST00000174426,ENSMUST00000179418	14976	prefoldin subunit 6	Pfdn6	0.855906	0.00494881	0.131185	1177.55	1000.11	1502.61	2439.6
ENSMUSG00000032625	ENSMUST00000119443,ENSMUST00000119581,ENSMUST00000122369,ENSMUST00000135450,ENSMUST00000137836,ENSMUST00000172356	330267	thrombospondin, type I, domain containing 7A	Thsd7a	0.856459	0.00497932	0.131772	292.862	242.418	486.71	482.57
ENSMUSG00000041028	ENSMUST00000042564,ENSMUST00000165649	66092	growth hormone inducible transmembrane protein	Ghitm	-0.650239	0.00499214	0.13189	3248.93	3146.19	2156.57	1917.93
ENSMUSG00000025869	ENSMUST00000026987,ENSMUST00000148222,ENSMUST00000149462	28126	NOP16 nucleolar protein	Nop16	0.838477	0.0050201	0.132376	447.428	519.467	722.1	1007.33
ENSMUSG00000064068	ENSMUST00000073572,ENSMUST00000118964,ENSMUST00000119222,ENSMUST00000124086,ENSMUST00000129055,ENSMUST00000138249,ENSMUST00000138633,ENSMUST00000150303,ENSMUST00000152789,ENSMUST00000156847,ENSMUST00000173239,ENSMUST00000173465,ENSMUST00000173475,ENSMUST00000173477,ENSMUST00000173593,ENSMUST00000174126,ENSMUST00000174218,ENSMUST00000174324	17827	metaxin 1	Mtx1	0.961727	0.00502738	0.132376	304.047	306.433	447.773	741.861
ENSMUSG00000028885	ENSMUST00000030709	100340	sphingomyelin phosphodiesterase, acid-like 3B	Smpdl3b	-1.50468	0.00506823	0.133229	88.4686	141.673	38.9368	42.1863
ENSMUSG00000021196	ENSMUST00000021614,ENSMUST00000131648,ENSMUST00000133041,ENSMUST00000135761,ENSMUST00000136585,ENSMUST00000137327,ENSMUST00000138703,ENSMUST00000142372,ENSMUST00000142972,ENSMUST00000144053,ENSMUST00000148999,ENSMUST00000151894,ENSMUST00000154100	56421	phosphofructokinase, platelet	Pfkp	-0.721336	0.00509648	0.133749	3236.73	3287.86	1676.94	2281.14
ENSMUSG00000033088	ENSMUST00000109687,ENSMUST00000109688,ENSMUST00000109689,ENSMUST00000109690,ENSMUST00000129922,ENSMUST00000130663,ENSMUST00000137934,ENSMUST00000140228,ENSMUST00000144151	110253	TRIO and F-actin binding protein	Triobp	0.992034	0.0051798	0.135709	305.064	266.555	419.455	718.195
ENSMUSG00000063065	ENSMUST00000050201,ENSMUST00000057669,ENSMUST00000091328,ENSMUST00000135649,ENSMUST00000145965,ENSMUST00000205657,ENSMUST00000206272,ENSMUST00000206875	26417	mitogen-activated protein kinase 3	Mapk3	0.835773	0.00523724	0.136986	1493.8	1415.68	1955.69	3238.05
ENSMUSG00000001891	ENSMUST00000060895,ENSMUST00000102875,ENSMUST00000133343,ENSMUST00000143890	216558	UDP-glucose pyrophosphorylase 2	Ugp2	-0.829162	0.00525714	0.137005	5550.14	5323.75	3853.86	2265.71
ENSMUSG00000021203	ENSMUST00000021620,ENSMUST00000101094,ENSMUST00000141055,ENSMUST00000148371,ENSMUST00000179684	68149	OTU domain, ubiquitin aldehyde binding 2	Otub2	-1.0617	0.00524999	0.137005	216.596	249.764	120.35	102.893
ENSMUSG00000110051	ENSMUST00000211642	na	predicted gene 45322	Gm45322	-4.64197	0.00526408	0.137005	36.6077	9.44486	1.76985	0
ENSMUSG00000032905	ENSMUST00000035648	67526	autophagy related 12	Atg12	-0.814927	0.00527285	0.137007	622.331	605.521	385.828	311.767
ENSMUSG00000069833	ENSMUST00000092955,ENSMUST00000092956	66395	AHNAK nucleoprotein (desmoyokin)	Ahnak	-0.835968	0.00528673	0.137141	736.222	720.958	475.206	340.577
ENSMUSG00000021427	ENSMUST00000021864	107513	signal sequence receptor, alpha	Ssr1	0.621707	0.00531053	0.137532	3190.97	2990.87	4751.17	4760.87
ENSMUSG00000022146	ENSMUST00000022746,ENSMUST00000175862,ENSMUST00000176554,ENSMUST00000176826,ENSMUST00000177263,ENSMUST00000177478	18414	oncostatin M receptor	Osmr	-2.1892	0.00532743	0.137743	77.2829	49.3232	20.3533	7.20253
ENSMUSG00000003849	ENSMUST00000003947	18104	NAD(P)H dehydrogenase, quinone 1	Nqo1	1.66808	0.00534136	0.137877	22.3714	33.5817	76.9886	100.835
ENSMUSG00000033105	ENSMUST00000048678,ENSMUST00000159013,ENSMUST00000159172,ENSMUST00000160671,ENSMUST00000162282,ENSMUST00000162475,ENSMUST00000162848,ENSMUST00000163049	16987	lanosterol synthase	Lss	-0.775247	0.00537473	0.138511	782.998	775.528	501.754	408.486
ENSMUSG00000030079	ENSMUST00000032165,ENSMUST00000129035	56505	RuvB-like protein 1	Ruvbl1	0.67859	0.00544502	0.140094	2103.93	2154.48	3023.79	3792.65
ENSMUSG00000027589	ENSMUST00000029116,ENSMUST00000108754,ENSMUST00000122811,ENSMUST00000124346,ENSMUST00000137893,ENSMUST00000139434,ENSMUST00000142989,ENSMUST00000145475,ENSMUST00000155970	245867	protein-L-isoaspartate (D-aspartate) O-methyltransferase domain containing 2	Pcmtd2	-0.951417	0.00546182	0.140297	384.381	420.821	245.125	170.803
ENSMUSG00000003847	ENSMUST00000075922,ENSMUST00000077440,ENSMUST00000125721,ENSMUST00000126333,ENSMUST00000126397,ENSMUST00000133026,ENSMUST00000144100,ENSMUST00000147588,ENSMUST00000148006,ENSMUST00000149972,ENSMUST00000151114,ENSMUST00000151582,ENSMUST00000154474,ENSMUST00000169453	54446	nuclear factor of activated T cells 5	Nfat5	-0.74926	0.00548058	0.140549	1537.52	1330.68	961.915	743.919
ENSMUSG00000030316	ENSMUST00000032461,ENSMUST00000112975,ENSMUST00000137654,ENSMUST00000144445,ENSMUST00000144969,ENSMUST00000154621,ENSMUST00000172495,ENSMUST00000174848	68971	TAM41 mitochondrial translocator assembly and maintenance homolog	Tamm41	0.824683	0.00549782	0.140762	604.027	752.441	990.233	1412.72
ENSMUSG00000040204	ENSMUST00000045802,ENSMUST00000130308,ENSMUST00000153841	68026	PCNA clamp associated factor	Pclaf	0.694897	0.00552149	0.141139	6460.24	7111.98	9363.41	12607.5
ENSMUSG00000024431	ENSMUST00000025300,ENSMUST00000097592,ENSMUST00000115567,ENSMUST00000115571,ENSMUST00000124115,ENSMUST00000131885,ENSMUST00000150483,ENSMUST00000152853	14815	nuclear receptor subfamily 3, group C, member 1	Nr3c1	-0.779671	0.00554534	0.141518	1301.61	1162.77	830.946	603.984
ENSMUSG00000015289	ENSMUST00000015433,ENSMUST00000114152,ENSMUST00000114153	66192	L antigen family, member 3	Lage3	0.724	0.00560117	0.142712	547.082	565.642	876.078	962.052
ENSMUSG00000025369	ENSMUST00000026433,ENSMUST00000099131,ENSMUST00000105235,ENSMUST00000217751,ENSMUST00000218228,ENSMUST00000220384	68094	SWI/SNF related, matrix associated, actin dependent regulator of chromatin, subfamily c, member 2	Smarcc2	-0.699084	0.00564407	0.143219	1297.54	1174.31	792.894	729.513
ENSMUSG00000049807	ENSMUST00000093940,ENSMUST00000107601,ENSMUST00000121799,ENSMUST00000142465,ENSMUST00000152933	58996	Rho GTPase activating protein 23	Arhgap23	0.842878	0.00564837	0.143219	417.938	479.589	663.695	946.618
ENSMUSG00000114188	ENSMUST00000222330	na	predicted gene, 40849	Gm40849	1.06206	0.00564226	0.143219	1469.39	1711.62	1905.25	4737.21
ENSMUSG00000030867	ENSMUST00000033154,ENSMUST00000205901,ENSMUST00000206470	18817	polo like kinase 1	Plk1	0.934334	0.00567195	0.14349	4917.64	5476.97	6459.08	13406
ENSMUSG00000038552	ENSMUST00000041266,ENSMUST00000172435,ENSMUST00000200845,ENSMUST00000201417,ENSMUST00000201906,ENSMUST00000202158,ENSMUST00000202615	64339	fibronectin type III domain containing 4	Fndc4	-2.25102	0.00567728	0.14349	51.8609	46.1749	13.2739	7.20253
ENSMUSG00000049122	ENSMUST00000084474,ENSMUST00000098006,ENSMUST00000154134	242506	FERM domain containing 3	Frmd3	-0.774958	0.00570851	0.144048	683.344	678.981	366.36	430.094
ENSMUSG00000020589	ENSMUST00000069005,ENSMUST00000069066,ENSMUST00000221782,ENSMUST00000222357,ENSMUST00000223061	76820	family with sequence similarity 49, member A	Fam49a	-0.971742	0.00575343	0.14495	315.233	280.198	137.164	166.687
ENSMUSG00000001416	ENSMUST00000001452,ENSMUST00000163735,ENSMUST00000164122,ENSMUST00000164166,ENSMUST00000164783,ENSMUST00000167000,ENSMUST00000167718,ENSMUST00000168062,ENSMUST00000168971,ENSMUST00000193666	12462	chaperonin containing Tcp1, subunit 3 (gamma)	Cct3	0.665352	0.00580254	0.145721	4307.51	4901.88	6528.99	8077.12
ENSMUSG00000103317	ENSMUST00000191884	na	predicted gene, 38359	Gm38359	-0.890874	0.00579694	0.145721	362.01	356.806	184.065	203.729
ENSMUSG00000006494	ENSMUST00000006669,ENSMUST00000129427,ENSMUST00000129887,ENSMUST00000134362,ENSMUST00000148249,ENSMUST00000151358,ENSMUST00000152696,ENSMUST00000156036	228026	pyruvate dehydrogenase kinase, isoenzyme 1	Pdk1	-0.774486	0.00581607	0.145815	857.23	952.882	594.671	463.02
ENSMUSG00000083674	ENSMUST00000119058,ENSMUST00000124788,ENSMUST00000137929,ENSMUST00000149523	na	zinc finger protein 133, pseudogene	Zfp133-ps	-6.14405	0.00582481	0.145815	11.1857	13.6426	0	0
ENSMUSG00000001819	ENSMUST00000001872	15433	homeobox D13	Hoxd13	-1.38722	0.00591279	0.147782	154.566	113.338	61.06	41.1573
ENSMUSG00000043331	ENSMUST00000054067,ENSMUST00000216647	258825	olfactory receptor 975	Olfr975	-3.48066	0.00592557	0.147867	34.5739	32.5323	0	6.1736
ENSMUSG00000026238	ENSMUST00000045897,ENSMUST00000186255,ENSMUST00000186932,ENSMUST00000188533,ENSMUST00000188699	19231	prothymosin alpha	Ptma	0.616953	0.00601207	0.149788	47127.3	49797.5	68327	80320.6
ENSMUSG00000022836	ENSMUST00000023538,ENSMUST00000155268	107589	myosin, light polypeptide kinase	Mylk	0.83848	0.00602594	0.149896	1841.57	2150.28	2642.39	4496.44
ENSMUSG00000042066	ENSMUST00000045473,ENSMUST00000125439,ENSMUST00000132435,ENSMUST00000136828,ENSMUST00000138717,ENSMUST00000142609	68875	transmembrane and coiled-coil domains 2	Tmcc2	0.807215	0.00606637	0.150664	1032.13	1066.22	1427.39	2245.13
ENSMUSG00000042428	ENSMUST00000044970	17309	mannoside acetylglucosaminyltransferase 3	Mgat3	-1.91751	0.00607855	0.150729	78.2998	50.3726	18.5835	15.434
ENSMUSG00000003812	ENSMUST00000003910,ENSMUST00000109744,ENSMUST00000128400,ENSMUST00000134569,ENSMUST00000135219,ENSMUST00000145292,ENSMUST00000148573,ENSMUST00000153215,ENSMUST00000155942	13423	deoxyribonuclease II alpha	Dnase2a	-0.782102	0.00610318	0.151102	582.673	575.087	353.086	319.998
ENSMUSG00000079426	ENSMUST00000156898,ENSMUST00000171058,ENSMUST00000203578,ENSMUST00000204802	68089	actin related protein 2/3 complex, subunit 4	Arpc4	0.897652	0.00620099	0.153282	2630.67	2552.21	3260.96	6395.85
ENSMUSG00000096967	ENSMUST00000180413,ENSMUST00000194661	na	predicted gene, 26621	Gm26621	-0.968486	0.00630532	0.155617	264.389	271.802	144.243	129.646
ENSMUSG00000003573	ENSMUST00000003669,ENSMUST00000087467,ENSMUST00000110124,ENSMUST00000135368,ENSMUST00000135692,ENSMUST00000140212,ENSMUST00000143528,ENSMUST00000155711	26558	homer scaffolding protein 3	Homer3	0.773486	0.00633305	0.155771	424.039	443.908	661.925	822.117
ENSMUSG00000048285	ENSMUST00000057859,ENSMUST00000220515,ENSMUST00000222045,ENSMUST00000222802	319710	FERM domain containing 6	Frmd6	-0.783907	0.00634122	0.155771	619.28	584.532	323.883	375.561
ENSMUSG00000058392	ENSMUST00000081339,ENSMUST00000126602,ENSMUST00000136094,ENSMUST00000137917,ENSMUST00000147076,ENSMUST00000149746,ENSMUST00000150151,ENSMUST00000150187,ENSMUST00000150469,ENSMUST00000151808,ENSMUST00000156164	72462	ribosomal RNA processing 1 homolog B (S. cerevisiae)	Rrp1b	0.725491	0.0063377	0.155771	1344.32	1523.77	2014.09	2728.73
ENSMUSG00000008206	ENSMUST00000008350,ENSMUST00000175781,ENSMUST00000176042,ENSMUST00000176130,ENSMUST00000176267,ENSMUST00000176705,ENSMUST00000176837,ENSMUST00000176932,ENSMUST00000177010	67260	ceramide synthase 4	Cers4	-0.660135	0.00640364	0.157059	1621.92	1602.48	971.65	1069.06
ENSMUSG00000007836	ENSMUST00000007980	77134	heterogeneous nuclear ribonucleoprotein A0	Hnrnpa0	0.602934	0.00642893	0.157434	6224.33	5985.94	9716.5	8828.24
ENSMUSG00000064646	ENSMUST00000082712	na	predicted gene, 23300	Gm23300	1.57256	0.00644209	0.157511	38.6415	48.2737	78.7585	180.063
ENSMUSG00000052928	ENSMUST00000165559	269037	CBP80/20-dependent translation initiation factor	Ctif	-1.03625	0.00646204	0.157754	209.477	246.616	106.191	116.269
ENSMUSG00000029836	ENSMUST00000031862,ENSMUST00000094623,ENSMUST00000114445,ENSMUST00000114446,ENSMUST00000141711,ENSMUST00000153699,ENSMUST00000156463,ENSMUST00000203404	12417	chromobox 3	Cbx3	0.5991	0.0065007	0.158118	28251	30926.7	42722.5	46918.3
ENSMUSG00000031861	ENSMUST00000034325,ENSMUST00000164890	53978	lysophosphatidic acid receptor 2	Lpar2	2.31385	0.0064877	0.158118	8.13505	9.44486	38.0519	49.3888
ENSMUSG00000056737	ENSMUST00000071044,ENSMUST00000114071,ENSMUST00000114072,ENSMUST00000126101,ENSMUST00000126124,ENSMUST00000127770,ENSMUST00000134809,ENSMUST00000137435,ENSMUST00000155188,ENSMUST00000155705,ENSMUST00000156168	12332	capping protein (actin filament), gelsolin-like	Capg	1.16384	0.00650709	0.158118	102.705	153.217	211.498	362.184
ENSMUSG00000034667	ENSMUST00000039810,ENSMUST00000217865,ENSMUST00000218004,ENSMUST00000218973,ENSMUST00000219334	73192	exportin, tRNA (nuclear export receptor for tRNAs)	Xpot	-0.898012	0.0065379	0.158622	2533.05	2463.01	1765.43	914.721
ENSMUSG00000029757	ENSMUST00000115554,ENSMUST00000115555,ENSMUST00000115556,ENSMUST00000115559,ENSMUST00000153942,ENSMUST00000203520,ENSMUST00000204149	13426	dynein cytoplasmic 1 intermediate chain 1	Dync1i1	1.40544	0.006574	0.159253	92.5361	107.042	137.164	392.023
ENSMUSG00000023272	ENSMUST00000024042	76737	cysteine-rich with EGF-like domains 2	Creld2	0.718779	0.00659317	0.159431	612.162	757.688	1119.43	1134.91
ENSMUSG00000025408	ENSMUST00000026475,ENSMUST00000134686,ENSMUST00000139091	13198	DNA-damage inducible transcript 3	Ddit3	-0.68465	0.00660939	0.159431	2421.19	2502.89	1340.66	1723.46
ENSMUSG00000027804	ENSMUST00000029382,ENSMUST00000159505,ENSMUST00000160799,ENSMUST00000161460,ENSMUST00000161876,ENSMUST00000162690	67738	peptidylprolyl isomerase D (cyclophilin D)	Ppid	0.638347	0.00661173	0.159431	1387.03	1457.66	2300.81	2126.8
ENSMUSG00000031792	ENSMUST00000034245,ENSMUST00000126180,ENSMUST00000145060,ENSMUST00000151223,ENSMUST00000213059	101985	U6 snRNA biogenesis 1	Usb1	-1.10347	0.00664869	0.160077	699.614	623.361	431.844	183.15
ENSMUSG00000031146	ENSMUST00000033486,ENSMUST00000136155,ENSMUST00000143854	18824	proteolipid protein 2	Plp2	0.913338	0.00670296	0.161137	205.41	209.886	450.428	331.316
ENSMUSG00000022089	ENSMUST00000022680	57784	bridging integrator 3	Bin3	-1.00327	0.00672078	0.161319	525.727	450.205	312.379	173.89
ENSMUSG00000020891	ENSMUST00000021262,ENSMUST00000094078,ENSMUST00000144787,ENSMUST00000156157	11688	arachidonate 8-lipoxygenase	Alox8	-1.14765	0.00680062	0.162987	173.887	222.479	75.2188	103.922
ENSMUSG00000093684	ENSMUST00000176930	na	predicted gene, 27857	Gm27857	-6.08365	0.00686745	0.164339	10.1688	13.6426	0	0
ENSMUSG00000003955	ENSMUST00000004057	70186	family with sequence similarity 162, member A	Fam162a	-0.655881	0.00688852	0.164593	3032.34	3748.56	2209.66	2093.88
ENSMUSG00000070003	ENSMUST00000049908,ENSMUST00000209430,ENSMUST00000210006,ENSMUST00000210305,ENSMUST00000210369,ENSMUST00000210382,ENSMUST00000210580,ENSMUST00000210699,ENSMUST00000210756,ENSMUST00000211134,ENSMUST00000211153,ENSMUST00000211197,ENSMUST00000211268,ENSMUST00000211488,ENSMUST00000211608	76900	single stranded DNA binding protein 4	Ssbp4	0.934061	0.00690252	0.164677	1832.42	2118.8	2447.71	5102.48
ENSMUSG00000094377	ENSMUST00000177864	na	predicted gene, 24407	Gm24407	6.07911	0.00693519	0.165207	0	0	6.19449	19.5497
ENSMUSG00000020647	ENSMUST00000085814,ENSMUST00000217674,ENSMUST00000217794,ENSMUST00000217822,ENSMUST00000218191,ENSMUST00000219275,ENSMUST00000219373,ENSMUST00000219715,ENSMUST00000220434	17977	nuclear receptor coactivator 1	Ncoa1	-1.17563	0.00698944	0.166247	1236.53	1153.32	793.779	263.407
ENSMUSG00000031633	ENSMUST00000034049,ENSMUST00000155986	11739	solute carrier family 25 (mitochondrial carrier, adenine nucleotide translocator), member 4	Slc25a4	-0.659517	0.0070098	0.16648	21492.8	22438.9	15889.7	11922.2
ENSMUSG00000001768	ENSMUST00000094480,ENSMUST00000110005,ENSMUST00000142847,ENSMUST00000144278,ENSMUST00000145874,ENSMUST00000147976,ENSMUST00000149269,ENSMUST00000150449	74030	Ras and Rab interactor 2	Rin2	0.929067	0.00702811	0.166663	186.089	174.205	389.368	296.333
ENSMUSG00000078923	ENSMUST00000060645,ENSMUST00000109207,ENSMUST00000130284,ENSMUST00000140216,ENSMUST00000144628,ENSMUST00000144830,ENSMUST00000151365	66589	ubiquitin-conjugating enzyme E2 variant 1	Ube2v1	0.775716	0.00704727	0.166867	2247.31	2629.87	3251.22	5099.39
ENSMUSG00000032860	ENSMUST00000037540,ENSMUST00000178340,ENSMUST00000207049,ENSMUST00000207916,ENSMUST00000208258,ENSMUST00000208340	18442	purinergic receptor P2Y, G-protein coupled 2	P2ry2	-6.07807	0.00712179	0.168378	13.2194	10.4943	0	0
ENSMUSG00000027082	ENSMUST00000028487,ENSMUST00000090732,ENSMUST00000111711,ENSMUST00000111714,ENSMUST00000111717,ENSMUST00000111718,ENSMUST00000111722,ENSMUST00000125677,ENSMUST00000144775,ENSMUST00000150261	21788	tissue factor pathway inhibitor	Tfpi	-0.738646	0.00715167	0.168806	1215.17	1183.76	823.867	613.244
ENSMUSG00000039611	ENSMUST00000042750,ENSMUST00000150664,ENSMUST00000151542	67063	transmembrane protein 246	Tmem246	-1.15214	0.00717617	0.168806	158.633	207.787	73.4489	91.575
ENSMUSG00000044636	ENSMUST00000061457	207785	cysteine-serine-rich nuclear protein 2	Csrnp2	0.81473	0.00717186	0.168806	443.36	412.426	882.272	622.504
ENSMUSG00000049553	ENSMUST00000055296,ENSMUST00000205333,ENSMUST00000205517,ENSMUST00000205842,ENSMUST00000205942,ENSMUST00000206513,ENSMUST00000206556,ENSMUST00000206753,ENSMUST00000206823,ENSMUST00000206982	20019	polymerase (RNA) I polypeptide A	Polr1a	0.616128	0.00718276	0.168806	2298.15	2156.58	3273.34	3554.96
ENSMUSG00000000416	ENSMUST00000090601,ENSMUST00000129669,ENSMUST00000139557,ENSMUST00000140416,ENSMUST00000141581,ENSMUST00000142963,ENSMUST00000146775,ENSMUST00000148602,ENSMUST00000152499	30785	cortactin binding protein 2	Cttnbp2	1.0629	0.00728181	0.170474	152.532	96.5475	253.089	267.523
ENSMUSG00000020441	ENSMUST00000020719	67862	RIKEN cDNA 2310033P09 gene	2310033P09Rik	0.928154	0.00726812	0.170474	568.436	652.745	802.629	1521.79
ENSMUSG00000040606	ENSMUST00000036476,ENSMUST00000129032,ENSMUST00000135922,ENSMUST00000144611,ENSMUST00000148812,ENSMUST00000155023,ENSMUST00000172864,ENSMUST00000173068,ENSMUST00000174432	71529	kazrin, periplakin interacting protein	Kazn	1.07438	0.00728625	0.170474	95.5868	101.795	182.295	233.568
ENSMUSG00000002578	ENSMUST00000133342,ENSMUST00000221022,ENSMUST00000221150,ENSMUST00000222067,ENSMUST00000222899,ENSMUST00000222901,ENSMUST00000223145,ENSMUST00000223162	22781	IKAROS family zinc finger 4	Ikzf4	-1.97317	0.00734562	0.171401	63.0466	50.3726	11.504	17.4919
ENSMUSG00000047547	ENSMUST00000049575,ENSMUST00000091609,ENSMUST00000140142,ENSMUST00000146301	74325	clathrin, light polypeptide (Lcb)	Cltb	0.695681	0.00734761	0.171401	736.222	667.437	1056.6	1217.23
ENSMUSG00000070319	ENSMUST00000004206,ENSMUST00000213454,ENSMUST00000213882,ENSMUST00000216133	53356	eukaryotic translation initiation factor 3, subunit G	Eif3g	0.668545	0.00736972	0.171662	2966.24	3334.04	4362.69	5651.93
ENSMUSG00000024758	ENSMUST00000025667,ENSMUST00000065304,ENSMUST00000088169,ENSMUST00000088171	20168	reticulon 3	Rtn3	0.811312	0.00748456	0.172767	3390.28	3214.4	4211.37	7379.51
ENSMUSG00000027122	ENSMUST00000028536,ENSMUST00000093883,ENSMUST00000124598,ENSMUST00000146961	212772	ADP-ribosylation factor-like 14 effector protein	Arl14ep	-0.88451	0.00746896	0.172767	827.741	847.939	572.548	334.403
ENSMUSG00000029581	ENSMUST00000031565,ENSMUST00000129306,ENSMUST00000135293,ENSMUST00000137552,ENSMUST00000139131,ENSMUST00000150622,ENSMUST00000198017	14086	fascin actin-bundling protein 1	Fscn1	6.67925	0.00748053	0.172767	28.4727	0	1225.62	1693.62
ENSMUSG00000031666	ENSMUST00000034091,ENSMUST00000126689,ENSMUST00000130336,ENSMUST00000141351,ENSMUST00000144190,ENSMUST00000145246,ENSMUST00000147361,ENSMUST00000209518,ENSMUST00000210533,ENSMUST00000211136	19651	RB transcriptional corepressor like 2	Rbl2	-0.685125	0.00749394	0.172767	1174.5	1159.62	780.505	670.864
ENSMUSG00000033624	ENSMUST00000039333,ENSMUST00000135302,ENSMUST00000144377	319518	pyruvate dehydrogenase phosphatase regulatory subunit	Pdpr	-0.878795	0.00747544	0.172767	323.368	346.312	176.985	187.266
ENSMUSG00000083049	ENSMUST00000122247	na	predicted gene 14822	Gm14822	1.45226	0.00748997	0.172767	40.6752	66.114	99.9967	192.41
ENSMUSG00000113722	ENSMUST00000222672,ENSMUST00000222812	69434	small nucleolar RNA host gene 10	Snhg10	-1.73207	0.00744209	0.172767	97.6206	83.9543	38.9368	15.434
ENSMUSG00000005103	ENSMUST00000005234,ENSMUST00000200909,ENSMUST00000201059,ENSMUST00000201150,ENSMUST00000201260,ENSMUST00000201330,ENSMUST00000201456,ENSMUST00000201538,ENSMUST00000202199,ENSMUST00000202496,ENSMUST00000202766	22388	WD repeat domain 1	Wdr1	0.630693	0.00755665	0.172964	1572.1	1506.98	2246.83	2520.89
ENSMUSG00000024446	ENSMUST00000025319,ENSMUST00000077535,ENSMUST00000172573,ENSMUST00000173122,ENSMUST00000173486,ENSMUST00000174824	67676	ribonuclease P 21 subunit	Rpp21	0.945656	0.00755674	0.172964	278.625	407.178	511.488	809.77
ENSMUSG00000026888	ENSMUST00000028252,ENSMUST00000134020,ENSMUST00000137085,ENSMUST00000145603,ENSMUST00000146807,ENSMUST00000149193,ENSMUST00000150643,ENSMUST00000156765	50915	growth factor receptor bound protein 14	Grb14	5.18158	0.00753907	0.172964	0	1.04943	22.1232	15.434
ENSMUSG00000042046	ENSMUST00000045110,ENSMUST00000187092,ENSMUST00000188006,ENSMUST00000188389,ENSMUST00000188973,ENSMUST00000191494	213452	dual serine/threonine and tyrosine protein kinase	Dstyk	0.641242	0.00755743	0.172964	2413.06	2473.5	3416.7	4205.25
ENSMUSG00000071076	ENSMUST00000095267	16478	jun D proto-oncogene	Jund	0.866141	0.00752717	0.172964	1485.66	1197.4	1751.27	3140.3
ENSMUSG00000033737	ENSMUST00000039447,ENSMUST00000127796,ENSMUST00000137507,ENSMUST00000138724,ENSMUST00000140707,ENSMUST00000149331,ENSMUST00000151745	333564	fibronectin type III domain containing 3C1	Fndc3c1	0.65303	0.00757341	0.173078	923.328	863.68	1429.16	1380.83
ENSMUSG00000006442	ENSMUST00000006611,ENSMUST00000140129,ENSMUST00000152701	20810	spermidine synthase	Srm	0.720844	0.0075849	0.17309	1320.93	1523.77	1971.62	2717.41
ENSMUSG00000050721	ENSMUST00000068944,ENSMUST00000213554,ENSMUST00000213652,ENSMUST00000214740	102595	pleckstrin homology domain containing, family O member 2	Plekho2	0.952555	0.00766019	0.174555	225.748	236.122	339.812	554.595
ENSMUSG00000005917	ENSMUST00000006071,ENSMUST00000147486,ENSMUST00000172395	18423	orthodenticle homeobox 1	Otx1	0.951787	0.00768783	0.174931	232.866	192.046	326.538	495.946
ENSMUSG00000032727	ENSMUST00000047412,ENSMUST00000109271,ENSMUST00000109272,ENSMUST00000137268,ENSMUST00000146726	218613	MIER family member 3	Mier3	0.770959	0.00772814	0.17509	1293.47	1430.37	1821.18	2827.51
ENSMUSG00000039781	ENSMUST00000106227,ENSMUST00000106229,ENSMUST00000144128,ENSMUST00000145641,ENSMUST00000150463,ENSMUST00000156075,ENSMUST00000180242	12009	centrosomal protein 131	Cep131	0.933845	0.00772441	0.17509	224.731	225.627	337.157	523.727
ENSMUSG00000046432	ENSMUST00000053540,ENSMUST00000113112,ENSMUST00000113113,ENSMUST00000178632	12070	brain expressed X-linked 3	Bex3	0.791349	0.00770751	0.17509	780.964	879.422	1135.36	1738.9
ENSMUSG00000100405	ENSMUST00000188837	na	predicted gene 28911	Gm28911	1.01741	0.00777177	0.175825	796.218	895.163	1015.9	2408.73
ENSMUSG00000022074	ENSMUST00000022663	21933	tumor necrosis factor receptor superfamily, member 10b	Tnfrsf10b	1.05244	0.00786697	0.177724	113.891	95.498	240.7	193.439
ENSMUSG00000037940	ENSMUST00000042529,ENSMUST00000109851,ENSMUST00000109852,ENSMUST00000164870,ENSMUST00000165821,ENSMUST00000169116,ENSMUST00000169387,ENSMUST00000170160,ENSMUST00000172031,ENSMUST00000172167,ENSMUST00000213285,ENSMUST00000215332,ENSMUST00000216036,ENSMUST00000216387,ENSMUST00000217122	234515	inositol polyphosphate-4-phosphatase, type II	Inpp4b	-0.949173	0.00788532	0.177883	951.8	829.049	608.83	312.796
ENSMUSG00000078521	ENSMUST00000105866	69885	aurora kinase A and ninein interacting protein	Aunip	0.872524	0.00789841	0.177923	254.22	232.973	376.979	515.495
ENSMUSG00000031703	ENSMUST00000034140,ENSMUST00000210133,ENSMUST00000210572,ENSMUST00000210604	71927	integrin alpha FG-GAP repeat containing 1	Itfg1	-0.680474	0.00792563	0.178281	955.868	1030.54	615.909	623.533
ENSMUSG00000025873	ENSMUST00000026991,ENSMUST00000124752,ENSMUST00000126071,ENSMUST00000135015,ENSMUST00000135232,ENSMUST00000137413,ENSMUST00000141915,ENSMUST00000153894,ENSMUST00000220453	76577	Fas associated factor family member 2	Faf2	0.633519	0.00795277	0.178637	1108.4	1090.36	1654.81	1756.39
ENSMUSG00000063268	ENSMUST00000075689,ENSMUST00000165738,ENSMUST00000166151,ENSMUST00000169255,ENSMUST00000170226,ENSMUST00000170851	671535	poly (ADP-ribose) polymerase family, member 10	Parp10	1.44668	0.00797434	0.178866	54.9116	43.0266	89.3776	178.005
ENSMUSG00000108414	ENSMUST00000205274,ENSMUST00000205389,ENSMUST00000205539,ENSMUST00000205576,ENSMUST00000205825,ENSMUST00000205852,ENSMUST00000205909,ENSMUST00000206029,ENSMUST00000206113,ENSMUST00000206135,ENSMUST00000206155,ENSMUST00000206255,ENSMUST00000206383,ENSMUST00000206462,ENSMUST00000206519,ENSMUST00000206786,ENSMUST00000206926,ENSMUST00000206961	na	small nucleolar RNA host gene 1	Snhg1	-0.715714	0.00799665	0.179111	924.345	1152.27	653.076	611.186
ENSMUSG00000042426	ENSMUST00000038574	218629	DEAH (Asp-Glu-Ala-His) box polypeptide 29	Dhx29	0.74986	0.00802595	0.179258	794.184	830.098	1123.86	1608.22
ENSMUSG00000105762	ENSMUST00000199663	na	predicted gene 43605	Gm43605	-1.17501	0.00802278	0.179258	183.039	151.118	62.8298	85.4014
ENSMUSG00000036371	ENSMUST00000042990,ENSMUST00000203054,ENSMUST00000203077,ENSMUST00000203167,ENSMUST00000203233,ENSMUST00000203402,ENSMUST00000203436,ENSMUST00000204034,ENSMUST00000204135,ENSMUST00000204206,ENSMUST00000204293,ENSMUST00000204294,ENSMUST00000204810,ENSMUST00000204944,ENSMUST00000205091,ENSMUST00000205106	66870	serpine1 mRNA binding protein 1	Serbp1	0.6739	0.00805101	0.179563	36365.7	38658.9	49667.4	70026.1
ENSMUSG00000010095	ENSMUST00000010239,ENSMUST00000170157,ENSMUST00000205377,ENSMUST00000205463,ENSMUST00000205538,ENSMUST00000206560,ENSMUST00000206598,ENSMUST00000206797,ENSMUST00000206895	17254	solute carrier family 3 (activators of dibasic and neutral amino acid transport), member 2	Slc3a2	-0.605561	0.00809262	0.18017	9852.56	9275.9	5775.92	6796.1
ENSMUSG00000022747	ENSMUST00000114357,ENSMUST00000114358,ENSMUST00000123918,ENSMUST00000125712,ENSMUST00000126978,ENSMUST00000135721,ENSMUST00000137035,ENSMUST00000137850,ENSMUST00000142900,ENSMUST00000145283,ENSMUST00000148061,ENSMUST00000149197,ENSMUST00000149456,ENSMUST00000151510	54613	ST3 beta-galactoside alpha-2,3-sialyltransferase 6	St3gal6	-0.641663	0.00810114	0.18017	5853.17	5637.53	4131.72	3232.91
ENSMUSG00000092035	ENSMUST00000166678,ENSMUST00000176204,ENSMUST00000176551	170676	paternally expressed 10	Peg10	0.753693	0.00825391	0.183309	571.487	515.27	787.585	1045.4
ENSMUSG00000039153	ENSMUST00000113568,ENSMUST00000113571,ENSMUST00000113572,ENSMUST00000159943,ENSMUST00000160199,ENSMUST00000160672,ENSMUST00000160673,ENSMUST00000161489,ENSMUST00000162130,ENSMUST00000162373,ENSMUST00000162629,ENSMUST00000162816,ENSMUST00000162878	12393	runt related transcription factor 2	Runx2	-2.07571	0.00835952	0.185393	75.2492	71.3612	28.3177	6.1736
ENSMUSG00000042589	ENSMUST00000086317,ENSMUST00000111752,ENSMUST00000125267,ENSMUST00000133760,ENSMUST00000134326,ENSMUST00000144069,ENSMUST00000154139,ENSMUST00000155396,ENSMUST00000156942,ENSMUST00000168288,ENSMUST00000197179	13048	cut-like homeobox 2	Cux2	-3.55896	0.00837628	0.185503	27.4558	26.2357	4.42463	0
ENSMUSG00000025875	ENSMUST00000026993,ENSMUST00000099503,ENSMUST00000130568,ENSMUST00000131692,ENSMUST00000139574,ENSMUST00000145574,ENSMUST00000163796,ENSMUST00000163915,ENSMUST00000171859	74257	tetraspanin 17	Tspan17	0.886717	0.00845797	0.187049	229.815	224.578	347.776	492.859
ENSMUSG00000059714	ENSMUST00000001569,ENSMUST00000172846,ENSMUST00000173147,ENSMUST00000173273,ENSMUST00000173337,ENSMUST00000173381,ENSMUST00000173493,ENSMUST00000173628,ENSMUST00000174080,ENSMUST00000174227,ENSMUST00000174297	14251	flotillin 1	Flot1	1.00324	0.00848372	0.187356	153.549	175.255	253.089	406.429
ENSMUSG00000024036	ENSMUST00000165149,ENSMUST00000171233	224674	solute carrier family 37 (glycerol-3-phosphate transporter), member 1	Slc37a1	-1.07975	0.00853867	0.188043	212.528	176.304	82.2982	101.864
ENSMUSG00000034192	ENSMUST00000040607,ENSMUST00000123569,ENSMUST00000126253,ENSMUST00000205609,ENSMUST00000206947	67678	LSM3 homolog, U6 small nuclear RNA and mRNA degradation associated	Lsm3	0.624561	0.00855067	0.188043	1673.79	1892.12	2609.65	2888.21
ENSMUSG00000105622	ENSMUST00000197704	na	predicted gene 42615	Gm42615	-1.20118	0.00854403	0.188043	153.549	137.475	55.7504	70.9964
ENSMUSG00000027777	ENSMUST00000029346,ENSMUST00000169909,ENSMUST00000170788,ENSMUST00000182360,ENSMUST00000182532,ENSMUST00000182719,ENSMUST00000182997,ENSMUST00000192555	30953	schwannomin interacting protein 1	Schip1	0.751323	0.00857634	0.188344	325.402	346.312	583.167	547.392
ENSMUSG00000028527	ENSMUST00000102780,ENSMUST00000106945,ENSMUST00000106946,ENSMUST00000131397,ENSMUST00000133055,ENSMUST00000151561,ENSMUST00000155749	11639	adenylate kinase 4	Ak4	-0.654385	0.00861866	0.18901	1162.29	1138.63	741.569	720.253
ENSMUSG00000067150	ENSMUST00000087031	72322	exportin 5	Xpo5	0.833307	0.00864634	0.189354	227.781	223.528	368.13	436.268
ENSMUSG00000037833	ENSMUST00000070328,ENSMUST00000096000	328381	SH2 domain containing 4B	Sh2d4b	-6.01284	0.00868418	0.189918	13.2194	9.44486	0	0
ENSMUSG00000044229	ENSMUST00000093853,ENSMUST00000215780,ENSMUST00000216998,ENSMUST00000217002	244853	neurexophilin and PC-esterase domain family, member 4	Nxpe4	-1.88191	0.00871203	0.190263	48.8103	75.5589	13.2739	20.5787
ENSMUSG00000102190	ENSMUST00000191660	na	predicted gene, 38166	Gm38166	-6.62251	0.00873288	0.190454	34.5739	0	0	0
ENSMUSG00000041057	ENSMUST00000047086	72515	WD repeat domain 43	Wdr43	0.800844	0.0087507	0.190579	3374.01	3056.99	4062.7	7141.82
ENSMUSG00000030879	ENSMUST00000033170,ENSMUST00000124482,ENSMUST00000176158,ENSMUST00000176498,ENSMUST00000176887	27397	mitochondrial ribosomal protein L17	Mrpl17	0.703752	0.00881445	0.191289	1256.86	1378.95	1802.6	2491.05
ENSMUSG00000031776	ENSMUST00000034228,ENSMUST00000109527,ENSMUST00000211858,ENSMUST00000212254,ENSMUST00000212580,ENSMUST00000212877	107566	ADP-ribosylation factor-like 2 binding protein	Arl2bp	-0.633876	0.00881977	0.191289	1820.22	1670.69	1076.96	1172.98
ENSMUSG00000038070	ENSMUST00000047023,ENSMUST00000102819,ENSMUST00000107190,ENSMUST00000169371	338349	centlein, centrosomal protein	Cntln	0.665768	0.00880954	0.191289	751.475	774.479	1293.76	1126.68
ENSMUSG00000049604	ENSMUST00000062709	15408	homeobox B13	Hoxb13	-2.98795	0.00884875	0.191391	26.4389	26.2357	3.53971	3.0868
ENSMUSG00000078566	ENSMUST00000106112,ENSMUST00000125359,ENSMUST00000130500,ENSMUST00000141223,ENSMUST00000148970	12176	BCL2/adenovirus E1B interacting protein 3	Bnip3	-0.619849	0.00884765	0.191391	3742.12	3995.18	2296.39	2739.02
ENSMUSG00000004054	ENSMUST00000004156	26403	mitogen-activated protein kinase kinase kinase 11	Map3k11	0.75814	0.00899547	0.192161	532.846	500.578	738.029	1010.41
ENSMUSG00000006362	ENSMUST00000006525,ENSMUST00000064674,ENSMUST00000127984,ENSMUST00000134045,ENSMUST00000142535,ENSMUST00000147374,ENSMUST00000148630	12398	core-binding factor, runt domain, alpha subunit 2, translocated to, 3 (human)	Cbfa2t3	-6.02451	0.0089631	0.192161	7.11817	15.7414	0	0
ENSMUSG00000026418	ENSMUST00000129217,ENSMUST00000132795,ENSMUST00000137331,ENSMUST00000139986,ENSMUST00000148201,ENSMUST00000152075,ENSMUST00000152208,ENSMUST00000154463,ENSMUST00000187830	21952	troponin I, skeletal, slow 1	Tnni1	-6.01088	0.00892599	0.192161	14.2363	8.39543	0	0
ENSMUSG00000027752	ENSMUST00000029316,ENSMUST00000125632,ENSMUST00000127112,ENSMUST00000134892,ENSMUST00000135935,ENSMUST00000140935,ENSMUST00000142377,ENSMUST00000150923,ENSMUST00000153224,ENSMUST00000154787,ENSMUST00000198780	69639	exosome component 8	Exosc8	0.745359	0.00894436	0.192161	1308.73	1729.46	2122.05	2971.56
ENSMUSG00000030643	ENSMUST00000032879,ENSMUST00000107179,ENSMUST00000107180,ENSMUST00000208470,ENSMUST00000208945	75985	RAB30, member RAS oncogene family	Rab30	-1.04001	0.00902563	0.192161	204.393	188.897	102.652	88.4882
ENSMUSG00000036934	ENSMUST00000047749,ENSMUST00000209355,ENSMUST00000210556	66714	RIKEN cDNA 4921524J17 gene	4921524J17Rik	-0.694187	0.00890364	0.192161	944.682	1056.78	664.58	572.087
ENSMUSG00000041540	ENSMUST00000038815,ENSMUST00000077160,ENSMUST00000111746,ENSMUST00000111748,ENSMUST00000111749,ENSMUST00000124233,ENSMUST00000129050,ENSMUST00000139478,ENSMUST00000141102,ENSMUST00000142294,ENSMUST00000144289,ENSMUST00000149451,ENSMUST00000150087,ENSMUST00000170367	20678	SRY (sex determining region Y)-box 5	Sox5	-0.654682	0.00901824	0.192161	1508.03	1445.06	1013.24	862.246
ENSMUSG00000044927	ENSMUST00000056403	243529	H1 histone family, member X	H1fx	-5.24662	0.00903079	0.192161	28.4727	7.346	0.884927	0
ENSMUSG00000064052	ENSMUST00000081580	na	predicted gene 5089	Gm5089	2.49703	0.00896721	0.192161	6.10128	6.29657	38.0519	31.8969
ENSMUSG00000078247	ENSMUST00000079529,ENSMUST00000159731,ENSMUST00000159791,ENSMUST00000160932,ENSMUST00000161890,ENSMUST00000162826	na	antisense Igf2r RNA	Airn	-0.855646	0.00901706	0.192161	433.191	368.35	245.125	197.555
ENSMUSG00000085282	ENSMUST00000145794,ENSMUST00000161364	na	predicted gene 15663	Gm15663	-6.01088	0.00892599	0.192161	14.2363	8.39543	0	0
ENSMUSG00000107155	ENSMUST00000201645	na	predicted gene 43793	Gm43793	-1.38869	0.0090116	0.192161	105.756	115.437	51.3258	32.9259
ENSMUSG00000069917	ENSMUST00000093207,ENSMUST00000147010	110257	hemoglobin alpha, adult chain 2	Hba-a2	-4.97823	0.00904788	0.192264	576.571	13.6426	11.504	7.20253
ENSMUSG00000024941	ENSMUST00000025890	78891	SCY1-like 1 (S. cerevisiae)	Scyl1	0.733316	0.00909174	0.192417	725.036	681.079	983.154	1355.1
ENSMUSG00000047213	ENSMUST00000108345,ENSMUST00000108346,ENSMUST00000191774,ENSMUST00000193598	229096	YTH domain family 3	Ythdf3	0.593421	0.00907479	0.192417	2069.35	2064.23	3024.68	3212.33
ENSMUSG00000091803	ENSMUST00000002757,ENSMUST00000110340,ENSMUST00000163282,ENSMUST00000166723,ENSMUST00000167819,ENSMUST00000168463,ENSMUST00000169124,ENSMUST00000169912,ENSMUST00000171237	66272	cytochrome c oxidase assembly protein 16	Cox16	-0.76496	0.00908804	0.192417	1249.75	1304.44	903.51	598.839
ENSMUSG00000002274	ENSMUST00000002344,ENSMUST00000165838	70083	meteorin, glial cell differentiation regulator	Metrn	0.79906	0.00911358	0.192621	2369.33	2520.73	3084.85	5424.53
ENSMUSG00000006191	ENSMUST00000006353,ENSMUST00000091674,ENSMUST00000110323,ENSMUST00000123641,ENSMUST00000124532,ENSMUST00000129231,ENSMUST00000131792,ENSMUST00000137225,ENSMUST00000140278,ENSMUST00000153086,ENSMUST00000154209	68916	CDK5 regulatory subunit associated protein 1-like 1	Cdkal1	0.771408	0.00919827	0.192701	286.76	324.274	494.674	548.421
ENSMUSG00000013629	ENSMUST00000013773,ENSMUST00000200917,ENSMUST00000200953,ENSMUST00000201182,ENSMUST00000201256,ENSMUST00000201838,ENSMUST00000201844,ENSMUST00000201870,ENSMUST00000202227,ENSMUST00000202391,ENSMUST00000202795,ENSMUST00000202827,ENSMUST00000202967,ENSMUST00000202973	69719	carbamoyl-phosphate synthetase 2, aspartate transcarbamylase, and dihydroorotase	Cad	0.624178	0.00918445	0.192701	1063.66	1034.74	1654.81	1579.41
ENSMUSG00000018965	ENSMUST00000019109,ENSMUST00000136667,ENSMUST00000138261,ENSMUST00000199651	22629	tyrosine 3-monooxygenase/tryptophan 5-monooxygenase activation protein, eta polypeptide	Ywhah	0.605078	0.00916631	0.192701	2309.34	2484	3419.36	3871.87
ENSMUSG00000021590	ENSMUST00000022081	75571	spermatogenesis associated 9	Spata9	5.94227	0.00916743	0.192701	0	0	7.96434	15.434
ENSMUSG00000024276	ENSMUST00000060762	69256	zinc finger protein 397	Zfp397	-0.76806	0.00917665	0.192701	641.652	698.92	445.118	341.606
ENSMUSG00000024772	ENSMUST00000025684,ENSMUST00000148547,ENSMUST00000165797,ENSMUST00000171203	13660	EH-domain containing 1	Ehd1	0.75909	0.009252	0.192701	858.247	945.536	1216.77	1836.65
ENSMUSG00000025134	ENSMUST00000026125,ENSMUST00000155325,ENSMUST00000156685	21681	Aly/REF export factor	Alyref	0.678587	0.00922358	0.192701	1839.54	1736.81	2422.04	3302.87
ENSMUSG00000033735	ENSMUST00000045986,ENSMUST00000174286,ENSMUST00000174769,ENSMUST00000204757	20751	sepiapterin reductase	Spr	0.878069	0.00924586	0.192701	1949.36	2100.96	2461.87	4983.12
ENSMUSG00000042759	ENSMUST00000039522,ENSMUST00000131860,ENSMUST00000137646,ENSMUST00000138558,ENSMUST00000144173	171504	apolipoprotein B receptor	Apobr	-3.21677	0.00920313	0.192701	26.4389	25.1863	4.42463	1.02893
ENSMUSG00000063632	ENSMUST00000079063	20666	SRY (sex determining region Y)-box 11	Sox11	-0.563445	0.00923198	0.192701	15517.6	14651.1	10112.1	10302.7
ENSMUSG00000096528	ENSMUST00000179907	na	RIKEN cDNA G430049J08 gene	G430049J08Rik	-2.92905	0.00920314	0.192701	29.4895	27.2852	5.30956	2.05787
ENSMUSG00000029538	ENSMUST00000031513,ENSMUST00000142318,ENSMUST00000144000,ENSMUST00000149510,ENSMUST00000209604	108014	serine/arginine-rich splicing factor 9	Srsf9	0.609375	0.00933134	0.194097	2060.2	2167.07	2996.36	3453.1
ENSMUSG00000001158	ENSMUST00000001186,ENSMUST00000113683,ENSMUST00000131674,ENSMUST00000133404	66618	small nuclear ribonucleoprotein 27 (U4/U6.U5)	Snrnp27	0.667583	0.00936234	0.194228	2895.06	3171.37	4074.2	5562.41
ENSMUSG00000024855	ENSMUST00000025786	107975	phosphofurin acidic cluster sorting protein 1	Pacs1	0.968581	0.00935278	0.194228	178.971	131.179	263.708	343.664
ENSMUSG00000019970	ENSMUST00000020145,ENSMUST00000092673,ENSMUST00000100036,ENSMUST00000120509,ENSMUST00000124203,ENSMUST00000124350,ENSMUST00000126560,ENSMUST00000135195,ENSMUST00000141218,ENSMUST00000142174,ENSMUST00000143094,ENSMUST00000150089,ENSMUST00000164659	20393	serum/glucocorticoid regulated kinase 1	Sgk1	-1.42011	0.00938515	0.194446	107.789	87.1026	39.8217	32.9259
ENSMUSG00000025245	ENSMUST00000026274,ENSMUST00000098258,ENSMUST00000163207,ENSMUST00000165754,ENSMUST00000165799,ENSMUST00000166097,ENSMUST00000166184,ENSMUST00000168921,ENSMUST00000168923,ENSMUST00000172067,ENSMUST00000214521,ENSMUST00000217171	93730	leucine zipper transcription factor-like 1	Lztfl1	-1.01614	0.00940186	0.194536	427.09	417.673	276.097	140.964
ENSMUSG00000073968	ENSMUST00000082175,ENSMUST00000209621,ENSMUST00000209654,ENSMUST00000210406,ENSMUST00000210855	101700	tripartite motif-containing 68	Trim68	-2.32989	0.00942759	0.194653	51.8609	40.9277	14.1588	4.11573
ENSMUSG00000092074	ENSMUST00000169415	100310872	dynein light chain Tctex-type 1A	Dynlt1a	0.647541	0.00943224	0.194653	864.349	965.475	1501.72	1364.37
ENSMUSG00000042705	ENSMUST00000049388	69456	COMM domain containing 10	Commd10	-0.967593	0.00946056	0.194982	634.534	720.958	461.932	230.481
ENSMUSG00000012017	ENSMUST00000012161	224024	scavenger receptor class F, member 2	Scarf2	-0.909653	0.00949496	0.19518	497.255	519.467	338.927	201.671
ENSMUSG00000033016	ENSMUST00000035800,ENSMUST00000078049,ENSMUST00000167977,ENSMUST00000170905	18018	nuclear factor of activated T cells, cytoplasmic, calcineurin dependent 1	Nfatc1	-1.90888	0.00949036	0.19518	71.1817	54.5703	23.0081	10.2893
ENSMUSG00000027215	ENSMUST00000028644,ENSMUST00000099696,ENSMUST00000111256,ENSMUST00000111257,ENSMUST00000116457,ENSMUST00000123565,ENSMUST00000124804,ENSMUST00000126772,ENSMUST00000144168,ENSMUST00000145553,ENSMUST00000150508	12521	CD82 antigen	Cd82	1.37333	0.00953136	0.195672	38.6415	40.9277	92.0324	114.212
ENSMUSG00000062093	ENSMUST00000081204	na	predicted gene 10110	Gm10110	3.02696	0.00956418	0.196091	16.2701	7.346	3.53971	189.324
ENSMUSG00000058905	ENSMUST00000145209	na	predicted pseudogene 10051	Gm10051	-6.57945	0.00962204	0.19702	33.5571	0	0	0
ENSMUSG00000032101	ENSMUST00000034612	30959	DEAD (Asp-Glu-Ala-Asp) box polypeptide 25	Ddx25	-0.983844	0.00966772	0.197699	258.288	225.627	107.076	137.877
ENSMUSG00000050621	ENSMUST00000053150	100043813	ribosomal protein S27, retrogene	Rps27rt	0.850999	0.00968626	0.197821	1117.55	1281.35	1510.57	2817.22
ENSMUSG00000001542	ENSMUST00000001583,ENSMUST00000220572,ENSMUST00000221432,ENSMUST00000221979,ENSMUST00000222194,ENSMUST00000222564,ENSMUST00000222853,ENSMUST00000222892,ENSMUST00000223535	192657	elongation factor RNA polymerase II 2	Ell2	1.00483	0.00973402	0.198539	115.924	96.5475	205.303	221.221
ENSMUSG00000036913	ENSMUST00000041106,ENSMUST00000167588,ENSMUST00000211867	330863	tripartite motif-containing 67	Trim67	-2.72443	0.00978944	0.199411	33.5571	33.5817	7.96434	2.05787
ENSMUSG00000027406	ENSMUST00000028892,ENSMUST00000124868,ENSMUST00000149843,ENSMUST00000184538	170718	isocitrate dehydrogenase 3 (NAD+) beta	Idh3b	-0.814689	0.0098716	0.200825	1446	1448.21	1040.67	603.984
ENSMUSG00000030120	ENSMUST00000032214,ENSMUST00000180095,ENSMUST00000203021,ENSMUST00000203060,ENSMUST00000203133,ENSMUST00000204177,ENSMUST00000204534,ENSMUST00000204815	30853	myeloid leukemia factor 2	Mlf2	0.667475	0.00992703	0.201692	3526.54	3978.39	5011.34	6909.28
ENSMUSG00000020708	ENSMUST00000021049,ENSMUST00000133131	19184	protease (prosome, macropain) 26S subunit, ATPase 5	Psmc5	0.96275	0.0100719	0.204109	2157.82	2616.23	2745.04	6560.48
ENSMUSG00000111202	ENSMUST00000213811	na	predicted gene, 48275	Gm48275	-0.652709	0.0100609	0.204109	1672.77	1700.08	957.491	1188.42
ENSMUSG00000034574	ENSMUST00000085299,ENSMUST00000221317,ENSMUST00000221971,ENSMUST00000222327,ENSMUST00000223272	208846	dishevelled associated activator of morphogenesis 1	Daam1	-0.593111	0.0101822	0.205987	2542.2	2560.61	1632.69	1750.21
ENSMUSG00000091594	ENSMUST00000166837,ENSMUST00000180131	na	predicted gene 17067	Gm17067	-0.741521	0.0101908	0.205987	594.875	523.665	333.617	335.432
ENSMUSG00000024293	ENSMUST00000025142,ENSMUST00000097670,ENSMUST00000115864,ENSMUST00000127099,ENSMUST00000145320	77805	establishment of sister chromatid cohesion N-acetyltransferase 1	Esco1	-0.806292	0.0102066	0.206042	646.736	616.015	428.305	293.246
ENSMUSG00000083899	ENSMUST00000121455	na	predicted gene 12346	Gm12346	1.13813	0.0102532	0.206719	76.2661	120.684	174.331	259.291
ENSMUSG00000057265	ENSMUST00000081828,ENSMUST00000151789,ENSMUST00000153540,ENSMUST00000221969	72873	basal body orientation factor 1	Bbof1	-1.29326	0.0102914	0.207224	101.688	124.882	45.1313	47.3309
ENSMUSG00000029676	ENSMUST00000115327,ENSMUST00000115329,ENSMUST00000115330,ENSMUST00000134339,ENSMUST00000136089,ENSMUST00000147970,ENSMUST00000151186,ENSMUST00000156985,ENSMUST00000166445	101185	protection of telomeres 1A	Pot1a	0.671256	0.0103431	0.207997	685.378	669.536	984.039	1174.01
ENSMUSG00000022044	ENSMUST00000074523,ENSMUST00000118426,ENSMUST00000120229,ENSMUST00000121955,ENSMUST00000123435,ENSMUST00000134440,ENSMUST00000136192,ENSMUST00000147477,ENSMUST00000152093	56471	stathmin-like 4	Stmn4	-4.0944	0.0103837	0.208548	44.7428	6.29657	0	3.0868
ENSMUSG00000030795	ENSMUST00000077609,ENSMUST00000079045,ENSMUST00000106251,ENSMUST00000121616,ENSMUST00000123151,ENSMUST00000128851,ENSMUST00000136289,ENSMUST00000137464,ENSMUST00000141997,ENSMUST00000154843,ENSMUST00000155941,ENSMUST00000172755,ENSMUST00000174196,ENSMUST00000174632,ENSMUST00000205261,ENSMUST00000205351	233908	fused in sarcoma	Fus	0.708663	0.0104671	0.20988	21077.9	25155.9	29879.6	45680.5
ENSMUSG00000106871	ENSMUST00000200819	na	predicted gene 3289	Gm3289	0.931524	0.0104767	0.20988	183.039	141.673	269.903	349.837
ENSMUSG00000003778	ENSMUST00000003876,ENSMUST00000097626,ENSMUST00000115765,ENSMUST00000115766,ENSMUST00000127159,ENSMUST00000145431,ENSMUST00000152612,ENSMUST00000153569	78656	bromodomain containing 8	Brd8	-0.582104	0.0106245	0.210432	2729.31	2782.04	1833.57	1847.96
ENSMUSG00000006304	ENSMUST00000006467,ENSMUST00000113819,ENSMUST00000113820,ENSMUST00000185733	76709	actin related protein 2/3 complex, subunit 2	Arpc2	0.555982	0.0105359	0.210432	6210.09	6458.19	9264.3	9360.2
ENSMUSG00000020440	ENSMUST00000020717,ENSMUST00000169841,ENSMUST00000202028	11844	ADP-ribosylation factor 5	Arf5	0.609966	0.0106161	0.210432	2908.28	2744.26	3882.17	4745.44
ENSMUSG00000021036	ENSMUST00000021424,ENSMUST00000167911,ENSMUST00000169845,ENSMUST00000170110,ENSMUST00000170720	20773	serine palmitoyltransferase, long chain base subunit 2	Sptlc2	-0.730168	0.0105808	0.210432	2652.03	2400.04	1845.07	1199.74
ENSMUSG00000021546	ENSMUST00000043269,ENSMUST00000116403,ENSMUST00000175847,ENSMUST00000175939,ENSMUST00000176207,ENSMUST00000176257,ENSMUST00000176269,ENSMUST00000176305,ENSMUST00000176359,ENSMUST00000176558,ENSMUST00000176609,ENSMUST00000176725,ENSMUST00000176797,ENSMUST00000176849,ENSMUST00000176888,ENSMUST00000177019,ENSMUST00000177051,ENSMUST00000177060,ENSMUST00000177117,ENSMUST00000177377,ENSMUST00000177497	15387	heterogeneous nuclear ribonucleoprotein K	Hnrnpk	0.662568	0.0105938	0.210432	15541	15830.6	20293.1	29365.7
ENSMUSG00000021928	ENSMUST00000022494	68177	emopamil binding protein-like	Ebpl	0.918814	0.0105205	0.210432	287.777	291.741	395.562	700.703
ENSMUSG00000026864	ENSMUST00000028222,ENSMUST00000100171,ENSMUST00000129333,ENSMUST00000137145,ENSMUST00000145466,ENSMUST00000155595	14828	heat shock protein 5	Hspa5	0.615534	0.0105821	0.210432	24884.1	28326.2	35882.9	45642.4
ENSMUSG00000032562	ENSMUST00000055704,ENSMUST00000192615,ENSMUST00000192837,ENSMUST00000193372,ENSMUST00000193394,ENSMUST00000193538,ENSMUST00000193835,ENSMUST00000193876,ENSMUST00000195231,ENSMUST00000195762	14678	guanine nucleotide binding protein (G protein), alpha inhibiting 2	Gnai2	0.729176	0.0106155	0.210432	6938.18	6801.35	8647.5	14129.3
ENSMUSG00000032766	ENSMUST00000031670	66066	guanine nucleotide binding protein (G protein), gamma 11	Gng11	0.771425	0.0105671	0.210432	262.355	312.73	480.515	501.09
ENSMUSG00000085818	ENSMUST00000142787,ENSMUST00000150099	na	predicted gene 13267	Gm13267	0.911346	0.0106669	0.211007	230.832	213.034	322.998	512.409
ENSMUSG00000026083	ENSMUST00000027252,ENSMUST00000192548,ENSMUST00000193151,ENSMUST00000193806,ENSMUST00000195664	226982	eukaryotic translation initiation factor 5B	Eif5b	0.605043	0.0107256	0.211635	9694.94	10328.5	13459.7	16996.9
ENSMUSG00000040883	ENSMUST00000046831,ENSMUST00000178988,ENSMUST00000213698,ENSMUST00000214569,ENSMUST00000215650,ENSMUST00000216178,ENSMUST00000217263	235043	transmembrane protein 205	Tmem205	0.791934	0.0107254	0.211635	267.44	261.308	410.606	505.206
ENSMUSG00000038665	ENSMUST00000042075,ENSMUST00000090314,ENSMUST00000101532,ENSMUST00000136457,ENSMUST00000138286,ENSMUST00000143046,ENSMUST00000146656,ENSMUST00000150300	320127	diacylglycerol kinase, iota	Dgki	1.42581	0.0107904	0.212382	33.5571	37.7794	79.6434	112.154
ENSMUSG00000105333	ENSMUST00000197598	na	microRNA 684-2	Mir684-2	2.27669	0.0107834	0.212382	16.2701	17.8403	19.4684	146.108
ENSMUSG00000031103	ENSMUST00000033429,ENSMUST00000114958,ENSMUST00000140486	56501	E74-like factor 4 (ets domain transcription factor)	Elf4	1.09963	0.0108382	0.213057	115.924	102.844	169.906	299.419
ENSMUSG00000079494	ENSMUST00000032074	69049	N-acetyltransferase 8 (GCN5-related) family member 5	Nat8f5	-3.59317	0.0108776	0.213565	34.5739	10.4943	2.65478	1.02893
ENSMUSG00000113161	ENSMUST00000220950	na	predicted gene, 47457	Gm47457	-1.01152	0.0109834	0.215373	456.579	385.14	276.982	139.935
ENSMUSG00000020612	ENSMUST00000049527,ENSMUST00000106676,ENSMUST00000106677,ENSMUST00000123354,ENSMUST00000155532	19084	protein kinase, cAMP dependent regulatory, type I, alpha	Prkar1a	0.628641	0.0110486	0.216382	4787.47	5135.91	6608.63	8734.61
ENSMUSG00000049300	ENSMUST00000106567,ENSMUST00000168412,ENSMUST00000190378	99890	protein arginine N-methyltransferase 6	Prmt6	0.738034	0.0111017	0.21703	299.98	330.57	530.956	520.64
ENSMUSG00000078881	ENSMUST00000120521,ENSMUST00000120959,ENSMUST00000122097	668039	predicted gene 14434	Gm14434	-6.65777	0.0111092	0.21703	5.0844	177.354	1.76985	0
ENSMUSG00000054199	ENSMUST00000081695,ENSMUST00000090942,ENSMUST00000107498,ENSMUST00000198113,ENSMUST00000212694	76022	gon-4-like (C.elegans)	Gon4l	0.697744	0.0111294	0.217059	1371.77	1376.85	1817.64	2641.27
ENSMUSG00000055485	ENSMUST00000069098,ENSMUST00000133571,ENSMUST00000153229	320706	suppressor of glucose, autophagy associated 1	Soga1	0.955424	0.0111383	0.217059	176.937	197.293	273.442	452.73
ENSMUSG00000024867	ENSMUST00000025800,ENSMUST00000112673,ENSMUST00000134360,ENSMUST00000145829,ENSMUST00000156814	18719	phosphatidylinositol-4-phosphate 5-kinase, type 1 beta	Pip5k1b	0.744249	0.0112544	0.218241	374.212	321.125	541.575	623.533
ENSMUSG00000046387	ENSMUST00000053856	93888	protocadherin beta 17	Pcdhb17	-1.09495	0.0112519	0.218241	201.342	202.54	117.695	70.9964
ENSMUSG00000081078	ENSMUST00000117362	na	predicted gene 12568	Gm12568	1.73384	0.0112227	0.218241	21.3545	16.7909	53.9805	73.0542
ENSMUSG00000081926	ENSMUST00000121411	na	predicted gene 15536	Gm15536	1.25717	0.0112452	0.218241	169.819	311.68	291.141	860.188
ENSMUSG00000013698	ENSMUST00000013842,ENSMUST00000111247,ENSMUST00000125361,ENSMUST00000152432,ENSMUST00000155109	18611	phosphoprotein enriched in astrocytes 15A	Pea15a	0.855419	0.0113073	0.218997	773.846	820.653	995.543	1890.15
ENSMUSG00000015750	ENSMUST00000015894,ENSMUST00000056710,ENSMUST00000197081,ENSMUST00000197232	226548	aph1 homolog A, gamma secretase subunit	Aph1a	0.574693	0.0113553	0.219656	1974.78	1980.27	2985.74	2904.68
ENSMUSG00000042903	ENSMUST00000062000,ENSMUST00000138437,ENSMUST00000150558	54601	forkhead box O4	Foxo4	0.761449	0.0113877	0.220014	314.216	340.015	492.019	617.36
ENSMUSG00000061322	ENSMUST00000102963,ENSMUST00000119127,ENSMUST00000143198	68922	dynein, axonemal, intermediate chain 1	Dnaic1	0.716884	0.0114804	0.221532	1718.53	2004.41	2436.2	3683.58
ENSMUSG00000030074	ENSMUST00000032157,ENSMUST00000141333	232313	glucoside xylosyltransferase 2	Gxylt2	-0.558857	0.0115337	0.222288	8472.65	8292.59	5417.52	5963.7
ENSMUSG00000031490	ENSMUST00000033880,ENSMUST00000210959	13685	eukaryotic translation initiation factor 4E binding protein 1	Eif4ebp1	-0.597297	0.0115784	0.222605	3594.67	4046.6	2345.06	2706.09
ENSMUSG00000054555	ENSMUST00000067680,ENSMUST00000127524,ENSMUST00000134504,ENSMUST00000138363,ENSMUST00000154144,ENSMUST00000206313,ENSMUST00000206426	11489	a disintegrin and metallopeptidase domain 12 (meltrin alpha)	Adam12	-1.1526	0.0115705	0.222605	162.701	138.525	57.5202	78.1989
ENSMUSG00000050002	ENSMUST00000051490,ENSMUST00000109868	75731	idnK gluconokinase homolog (E. coli)	Idnk	1.06484	0.0116219	0.223168	162.701	201.49	246.895	515.495
ENSMUSG00000006764	ENSMUST00000006949,ENSMUST00000155794	216343	tryptophan hydroxylase 2	Tph2	-1.56284	0.011693	0.223265	88.4686	79.7566	37.1669	19.5497
ENSMUSG00000024456	ENSMUST00000025337,ENSMUST00000080033,ENSMUST00000115629,ENSMUST00000115631,ENSMUST00000115634,ENSMUST00000124822,ENSMUST00000127346,ENSMUST00000129688	13367	diaphanous related formin 1	Diaph1	-0.828221	0.0116826	0.223265	1766.32	1367.41	1121.2	643.083
ENSMUSG00000038866	ENSMUST00000118196,ENSMUST00000119166,ENSMUST00000131830,ENSMUST00000186983,ENSMUST00000188954	227449	zinc finger, CCHC domain containing 2	Zcchc2	-0.669452	0.0116978	0.223265	1061.62	1057.82	735.374	596.781
ENSMUSG00000065954	ENSMUST00000084030,ENSMUST00000084512,ENSMUST00000209441,ENSMUST00000209633,ENSMUST00000209827,ENSMUST00000210016,ENSMUST00000210488,ENSMUST00000210645,ENSMUST00000210767,ENSMUST00000210933,ENSMUST00000211218,ENSMUST00000211584,ENSMUST00000211622	320165	transforming, acidic coiled-coil containing protein 1	Tacc1	-0.590077	0.0116919	0.223265	8808.22	8961.07	5286.55	6518.29
ENSMUSG00000078670	ENSMUST00000107456,ENSMUST00000205946,ENSMUST00000206337	100038347	family with sequence similarity 174, member B	Fam174b	0.699959	0.011688	0.223265	2217.82	2411.59	2993.71	4527.3
ENSMUSG00000036158	ENSMUST00000048982,ENSMUST00000109255	106042	prickle planar cell polarity protein 1	Prickle1	0.73112	0.0117996	0.224935	2915.4	2982.48	3707.84	6083.05
ENSMUSG00000068566	ENSMUST00000096744,ENSMUST00000164553,ENSMUST00000203328,ENSMUST00000203566,ENSMUST00000204541	50918	myeloid-associated differentiation marker	Myadm	0.636754	0.0118287	0.225218	2297.13	2190.16	3975.98	3000.37
ENSMUSG00000052005	ENSMUST00000090043	na	predicted gene 9864	Gm9864	-0.55788	0.01185	0.22535	36573.1	41928.9	26094.7	27231.7
ENSMUSG00000102712	ENSMUST00000194275	na	predicted gene, 37758	Gm37758	-0.671216	0.0118845	0.225735	14039.1	13811.5	10483.7	7004.98
ENSMUSG00000098318	ENSMUST00000183867,ENSMUST00000183905,ENSMUST00000184504,ENSMUST00000184991,ENSMUST00000185152	na	lncRNA downstream of Cdkn1b	Lockd	-0.601522	0.0119265	0.226258	2131.38	2060.03	1470.75	1291.31
ENSMUSG00000028057	ENSMUST00000029692,ENSMUST00000165846,ENSMUST00000166234,ENSMUST00000170377,ENSMUST00000171645,ENSMUST00000172187,ENSMUST00000172252,ENSMUST00000172333	19769	Ras-like without CAAX 1	Rit1	0.785391	0.0120176	0.227713	364.043	369.399	517.682	747.005
ENSMUSG00000021374	ENSMUST00000021803,ENSMUST00000182156,ENSMUST00000182358,ENSMUST00000182914,ENSMUST00000183299	218210	nucleoporin 153	Nup153	0.611024	0.0121654	0.230175	946.716	930.844	1486.68	1380.83
ENSMUSG00000038014	ENSMUST00000060805	218236	family with sequence similarity 120, member A	Fam120a	0.594211	0.0121914	0.230175	13872.3	14770.7	19060.4	24181
ENSMUSG00000060803	ENSMUST00000169613	14870	glutathione S-transferase, pi 1	Gstp1	0.781005	0.0121883	0.230175	20900	22532.3	26068.2	48563.6
ENSMUSG00000030556	ENSMUST00000032775,ENSMUST00000053950,ENSMUST00000185818,ENSMUST00000187953,ENSMUST00000188971,ENSMUST00000189836,ENSMUST00000190115,ENSMUST00000190276,ENSMUST00000190770,ENSMUST00000191035,ENSMUST00000191062,ENSMUST00000191386	67867	leucine rich repeat containing 28	Lrrc28	0.802479	0.0122686	0.231327	582.673	648.547	805.283	1342.76
ENSMUSG00000032020	ENSMUST00000044155,ENSMUST00000124819,ENSMUST00000129906,ENSMUST00000132996,ENSMUST00000136530,ENSMUST00000151485	72828	ubiquitin associated and SH3 domain containing, B	Ubash3b	0.637961	0.0122874	0.231327	1590.4	1741	2258.33	2926.29
ENSMUSG00000072845	ENSMUST00000101073,ENSMUST00000198504	194597	transmembrane protease, serine 11a	Tmprss11a	1.03116	0.0122965	0.231327	217.612	111.239	306.185	366.3
ENSMUSG00000026189	ENSMUST00000027381,ENSMUST00000097698,ENSMUST00000129458,ENSMUST00000134840	111175	peroxisomal trans-2-enoyl-CoA reductase	Pecr	1.11055	0.0123296	0.231672	125.076	139.574	184.065	387.908
ENSMUSG00000026219	ENSMUST00000027421,ENSMUST00000185567,ENSMUST00000185672,ENSMUST00000185720,ENSMUST00000185909,ENSMUST00000186465,ENSMUST00000186648,ENSMUST00000186894,ENSMUST00000187733,ENSMUST00000187818,ENSMUST00000189496,ENSMUST00000189670,ENSMUST00000189841,ENSMUST00000190067,ENSMUST00000190125,ENSMUST00000190464,ENSMUST00000190474,ENSMUST00000191187	14897	thyroid hormone receptor interactor 12	Trip12	0.551495	0.0123713	0.231902	6196.87	5986.99	9311.2	8545.29
ENSMUSG00000047454	ENSMUST00000052472,ENSMUST00000110388,ENSMUST00000219629	268566	gephyrin	Gphn	-0.73946	0.0123688	0.231902	868.416	795.467	581.397	414.66
ENSMUSG00000016624	ENSMUST00000016768,ENSMUST00000159502,ENSMUST00000159939,ENSMUST00000160389,ENSMUST00000162044,ENSMUST00000162996	271305	PHD finger protein 21B	Phf21b	-1.36723	0.0124267	0.232664	86.4349	101.795	38.9368	33.9548
ENSMUSG00000031403	ENSMUST00000033776,ENSMUST00000131155,ENSMUST00000131867,ENSMUST00000132000,ENSMUST00000135389,ENSMUST00000137286,ENSMUST00000140609,ENSMUST00000145222,ENSMUST00000151327,ENSMUST00000153844,ENSMUST00000154422,ENSMUST00000154936	245474	dyskeratosis congenita 1, dyskerin	Dkc1	0.720434	0.0124635	0.2328	5031.53	5416.1	6518.37	10696.8
ENSMUSG00000041702	ENSMUST00000045652,ENSMUST00000220596,ENSMUST00000221376,ENSMUST00000221914,ENSMUST00000221925,ENSMUST00000223554	238386	BTB (POZ) domain containing 7	Btbd7	-0.592658	0.0124566	0.2328	2024.61	1945.64	1375.18	1257.36
ENSMUSG00000058558	ENSMUST00000082223,ENSMUST00000123183,ENSMUST00000129944,ENSMUST00000140659,ENSMUST00000151767,ENSMUST00000153590	100503670	ribosomal protein L5	Rpl5	0.927258	0.012548	0.233823	8413.67	11863.8	11658	26903.5
ENSMUSG00000102845	ENSMUST00000192037	na	predicted gene, 38033	Gm38033	-5.87709	0.0125356	0.233823	11.1857	9.44486	0	0
ENSMUSG00000026102	ENSMUST00000027271,ENSMUST00000159607,ENSMUST00000159725,ENSMUST00000162351,ENSMUST00000162576,ENSMUST00000177279	16329	inositol polyphosphate-1-phosphatase	Inpp1	0.788163	0.0125891	0.234312	230.832	208.836	379.634	379.676
ENSMUSG00000057637	ENSMUST00000105778,ENSMUST00000134791,ENSMUST00000154280,ENSMUST00000156909	110593	PR domain containing 2, with ZNF domain	Prdm2	0.794837	0.0126206	0.234622	620.297	555.148	773.426	1266.62
ENSMUSG00000031432	ENSMUST00000033809,ENSMUST00000155235	19139	phosphoribosyl pyrophosphate synthetase 1	Prps1	0.818042	0.0127631	0.236644	598.943	793.368	922.094	1533.11
ENSMUSG00000043587	ENSMUST00000078478,ENSMUST00000112951,ENSMUST00000119141,ENSMUST00000120101,ENSMUST00000121077,ENSMUST00000124923,ENSMUST00000126411,ENSMUST00000135834,ENSMUST00000136987,ENSMUST00000137770,ENSMUST00000141127,ENSMUST00000154146,ENSMUST00000185561	235534	2-phosphoxylose phosphatase 1	Pxylp1	0.982462	0.0127498	0.236644	239.984	234.023	310.609	626.62
ENSMUSG00000101625	ENSMUST00000186823	na	predicted gene 29371	Gm29371	-5.87494	0.0127745	0.236644	12.2026	8.39543	0	0
ENSMUSG00000069793	ENSMUST00000038211,ENSMUST00000092840,ENSMUST00000138797	237886	schlafen 9	Slfn9	-0.675688	0.0128256	0.237311	1303.64	1229.93	904.395	681.154
ENSMUSG00000044906	ENSMUST00000067556,ENSMUST00000211817,ENSMUST00000212074,ENSMUST00000212155,ENSMUST00000212539,ENSMUST00000212683,ENSMUST00000212982,ENSMUST00000213066	269033	RIKEN cDNA 4930503L19 gene	4930503L19Rik	-0.788146	0.0128912	0.238245	464.715	435.513	227.426	294.275
ENSMUSG00000105263	ENSMUST00000200473	na	predicted gene 42427	Gm42427	-0.86686	0.0129451	0.238961	261.338	307.483	157.517	154.34
ENSMUSG00000084221	ENSMUST00000118281	na	high mobility group box 1, pseudogene 4	Hmgb1-ps4	5.80056	0.0130019	0.239728	0	0	8.84927	12.3472
ENSMUSG00000045877	ENSMUST00000056256	na	RIKEN cDNA 4933415A04 gene	4933415A04Rik	1.05054	0.0130344	0.239977	104.739	81.8555	164.596	222.25
ENSMUSG00000085118	ENSMUST00000141810	na	predicted gene 15774	Gm15774	0.857356	0.0130459	0.239977	213.545	195.194	308.839	432.152
ENSMUSG00000048249	ENSMUST00000062519,ENSMUST00000132972,ENSMUST00000142539,ENSMUST00000144221,ENSMUST00000151681,ENSMUST00000176845	77128	CREB3 regulatory factor	Crebrf	-0.630775	0.0130736	0.240207	1145.01	1142.83	785.815	691.443
ENSMUSG00000026198	ENSMUST00000027396,ENSMUST00000159219,ENSMUST00000160081,ENSMUST00000160757,ENSMUST00000161103,ENSMUST00000161215	74104	ATP-binding cassette, sub-family B (MDR/TAP), member 6	Abcb6	0.781761	0.013111	0.240387	298.963	263.407	422.995	544.306
ENSMUSG00000029223	ENSMUST00000031131,ENSMUST00000176015,ENSMUST00000177194,ENSMUST00000202339	22223	ubiquitin carboxy-terminal hydrolase L1	Uchl1	0.757721	0.0131241	0.240387	448.444	496.38	650.421	947.647
ENSMUSG00000039936	ENSMUST00000038859,ENSMUST00000105688,ENSMUST00000105689,ENSMUST00000105690,ENSMUST00000118704,ENSMUST00000122059,ENSMUST00000124510,ENSMUST00000127273,ENSMUST00000131224,ENSMUST00000134534,ENSMUST00000137430,ENSMUST00000146612,ENSMUST00000156309,ENSMUST00000177654	18707	phosphatidylinositol-4,5-bisphosphate 3-kinase catalytic subunit delta	Pik3cd	0.745367	0.0131292	0.240387	322.351	398.783	549.54	659.546
ENSMUSG00000046806	ENSMUST00000055097,ENSMUST00000115006,ENSMUST00000115007,ENSMUST00000118559,ENSMUST00000140458	78412	RIKEN cDNA 3110062M04 gene	3110062M04Rik	0.765473	0.0131524	0.240531	280.659	299.087	435.384	550.479
ENSMUSG00000061576	ENSMUST00000071500,ENSMUST00000101471,ENSMUST00000120555,ENSMUST00000122171,ENSMUST00000134175,ENSMUST00000136574,ENSMUST00000148039,ENSMUST00000149678,ENSMUST00000200274	13483	dipeptidylpeptidase 6	Dpp6	-5.88778	0.0132104	0.240777	6.10128	14.692	0	0
ENSMUSG00000065824	ENSMUST00000083890	na	predicted gene, 26315	Gm26315	-5.88778	0.0132104	0.240777	6.10128	14.692	0	0
ENSMUSG00000074886	ENSMUST00000001115,ENSMUST00000099482	26385	G protein-coupled receptor kinase 6	Grk6	0.737074	0.0132117	0.240777	492.17	451.254	658.386	914.721
ENSMUSG00000020439	ENSMUST00000020718,ENSMUST00000020721,ENSMUST00000075118,ENSMUST00000110011,ENSMUST00000136243,ENSMUST00000144635,ENSMUST00000151804,ENSMUST00000154861,ENSMUST00000156201,ENSMUST00000170588	29856	smoothelin	Smtn	0.847679	0.0132659	0.241485	222.697	209.886	322.113	456.846
ENSMUSG00000109523	ENSMUST00000207684	14559	growth differentiation factor 1	Gdf1	0.986445	0.0132898	0.241642	170.836	173.156	240.7	441.412
ENSMUSG00000022564	ENSMUST00000023225	66168	glutamate receptor, ionotropic, N-methyl D-aspartate-associated protein 1 (glutamate binding)	Grina	0.714918	0.0134014	0.242262	1769.37	1590.93	2147.72	3368.73
ENSMUSG00000028555	ENSMUST00000064129,ENSMUST00000106618,ENSMUST00000106619,ENSMUST00000124209,ENSMUST00000126797,ENSMUST00000139237,ENSMUST00000150909,ENSMUST00000153315	230603	tetratricopeptide repeat domain 39A	Ttc39a	4.04203	0.0133841	0.242262	1.01688	1.04943	18.5835	15.434
ENSMUSG00000039748	ENSMUST00000039725,ENSMUST00000191680,ENSMUST00000192378,ENSMUST00000193610,ENSMUST00000193822,ENSMUST00000193858,ENSMUST00000194306,ENSMUST00000194636,ENSMUST00000194816,ENSMUST00000195196	26909	exonuclease 1	Exo1	0.648976	0.0133837	0.242262	530.812	564.593	884.042	833.436
ENSMUSG00000046982	ENSMUST00000060303,ENSMUST00000175783	110796	teashirt zinc finger family member 1	Tshz1	-0.744955	0.0134163	0.242262	868.416	864.73	616.794	416.718
ENSMUSG00000048332	ENSMUST00000059562,ENSMUST00000137954,ENSMUST00000147139,ENSMUST00000196913	108927	lipoma HMGIC fusion partner	Lhfp	-1.22972	0.0133898	0.242262	262.355	243.468	157.517	57.6202
ENSMUSG00000073435	ENSMUST00000024978,ENSMUST00000125532,ENSMUST00000145688,ENSMUST00000150500,ENSMUST00000154321	79059	NME/NM23 nucleoside diphosphate kinase 3	Nme3	0.839416	0.0133938	0.242262	239.984	316.928	412.376	584.434
ENSMUSG00000024891	ENSMUST00000025826	13340	solute carrier family 29 (nucleoside transporters), member 2	Slc29a2	2.63051	0.0134385	0.242386	7.11817	4.19772	16.8136	53.5045
ENSMUSG00000017188	ENSMUST00000017332,ENSMUST00000168089	52469	cytochrome C oxidase assembly factor 3	Coa3	0.724516	0.0135192	0.242578	1010.78	1117.64	1380.49	2137.09
ENSMUSG00000020644	ENSMUST00000020974,ENSMUST00000221761,ENSMUST00000222667	15902	inhibitor of DNA binding 2	Id2	-0.686101	0.0135103	0.242578	9362.42	10310.6	4783.91	7444.33
ENSMUSG00000027327	ENSMUST00000028800,ENSMUST00000103188,ENSMUST00000133602,ENSMUST00000136838,ENSMUST00000152961,ENSMUST00000184121,ENSMUST00000184535	67326	RIKEN cDNA 1700037H04 gene	1700037H04Rik	-0.768648	0.0135038	0.242578	603.01	722.007	453.083	324.114
ENSMUSG00000059409	ENSMUST00000002839	21770	protein phosphatase 2, regulatory subunit B', delta	Ppp2r5d	0.695311	0.0135091	0.242578	1291.44	1344.32	1709.68	2558.96
ENSMUSG00000103432	ENSMUST00000193946	na	RIKEN cDNA 6720464F23 gene	6720464F23Rik	-1.26672	0.0135262	0.242578	95.5868	123.833	46.9011	44.2441
ENSMUSG00000082127	ENSMUST00000121365	na	predicted gene 13577	Gm13577	0.714563	0.0135632	0.242965	768.762	1012.7	1242.44	1681.28
ENSMUSG00000006378	ENSMUST00000006544,ENSMUST00000058004,ENSMUST00000171999	26912	glycine C-acetyltransferase (2-amino-3-ketobutyrate-coenzyme A ligase)	Gcat	0.696174	0.0136659	0.244216	543.014	546.753	761.922	1004.24
ENSMUSG00000008348	ENSMUST00000108707,ENSMUST00000136312,ENSMUST00000156249	22190	ubiquitin C	Ubc	0.715866	0.0136548	0.244216	14465.1	15572.5	18422.4	30914.3
ENSMUSG00000034088	ENSMUST00000042498,ENSMUST00000170883,ENSMUST00000185349,ENSMUST00000186164,ENSMUST00000186787,ENSMUST00000188165,ENSMUST00000188844,ENSMUST00000188988,ENSMUST00000189025,ENSMUST00000189951,ENSMUST00000190321	110611	high density lipoprotein (HDL) binding protein	Hdlbp	0.579887	0.0136795	0.244216	6092.13	6678.57	8596.18	10493.1
ENSMUSG00000021003	ENSMUST00000021390,ENSMUST00000220501,ENSMUST00000221063,ENSMUST00000221322,ENSMUST00000222042,ENSMUST00000222379,ENSMUST00000222703	14420	galactosylceramidase	Galc	-0.658075	0.0137662	0.244851	941.632	866.828	530.071	616.331
ENSMUSG00000021486	ENSMUST00000021942	66494	PRELI domain containing 1	Prelid1	0.615173	0.0137332	0.244851	4167.18	4725.58	5899.81	7722.14
ENSMUSG00000026131	ENSMUST00000097785,ENSMUST00000097786,ENSMUST00000115104,ENSMUST00000182018,ENSMUST00000182314,ENSMUST00000182335,ENSMUST00000182410,ENSMUST00000182507,ENSMUST00000182697,ENSMUST00000183006,ENSMUST00000183034,ENSMUST00000183100,ENSMUST00000183302,ENSMUST00000183331,ENSMUST00000185269,ENSMUST00000185736,ENSMUST00000185897,ENSMUST00000187486,ENSMUST00000189952,ENSMUST00000194192	13518	dystonin	Dst	0.539737	0.0138021	0.244851	6677.86	6358.49	9184.66	9766.63
ENSMUSG00000032221	ENSMUST00000034746,ENSMUST00000183809,ENSMUST00000184604	17427	meiosis-specific nuclear structural protein 1	Mns1	0.640828	0.0137595	0.244851	1498.88	1537.41	2018.52	2716.38
ENSMUSG00000109387	ENSMUST00000207579	na	predicted gene 45182	Gm45182	-5.88992	0.0138084	0.244851	5.0844	15.7414	0	0
ENSMUSG00000113170	ENSMUST00000222088	na	predicted gene, 36839	Gm36839	0.979849	0.0138068	0.244851	174.903	137.475	231.851	384.821
ENSMUSG00000091993	ENSMUST00000165827,ENSMUST00000181170	na	RIKEN cDNA B930036N10 gene	B930036N10Rik	0.740724	0.0138407	0.244897	276.592	342.114	514.142	519.611
ENSMUSG00000092165	ENSMUST00000165769,ENSMUST00000178184	na	predicted gene 5624	Gm5624	3.12922	0.0138422	0.244897	3.05064	2.09886	26.5478	18.5208
ENSMUSG00000021645	ENSMUST00000022147,ENSMUST00000091321,ENSMUST00000125572,ENSMUST00000134514,ENSMUST00000135355,ENSMUST00000140745,ENSMUST00000143937,ENSMUST00000147306,ENSMUST00000151389	20595	survival motor neuron 1	Smn1	0.595693	0.0139089	0.245801	1149.08	1259.31	1730.03	1909.7
ENSMUSG00000020664	ENSMUST00000110857,ENSMUST00000218624,ENSMUST00000219213,ENSMUST00000220415	13382	dihydrolipoamide dehydrogenase	Dld	-0.692312	0.0139407	0.245955	1276.19	1276.11	926.518	652.343
ENSMUSG00000029162	ENSMUST00000031053,ENSMUST00000200978,ENSMUST00000201571,ENSMUST00000201621,ENSMUST00000202752	16548	ketohexokinase	Khk	5.77246	0.0139488	0.245955	0	0	11.504	9.2604
ENSMUSG00000057614	ENSMUST00000074694	14677	guanine nucleotide binding protein (G protein), alpha inhibiting 1	Gnai1	4.93349	0.0139869	0.24635	1.01688	0	15.0438	16.4629
ENSMUSG00000005312	ENSMUST00000058735,ENSMUST00000076454	56085	ubiquilin 1	Ubqln1	0.591895	0.0140233	0.246716	1632.09	1687.48	2717.61	2285.26
ENSMUSG00000022947	ENSMUST00000039620	109857	carbonyl reductase 3	Cbr3	-0.812943	0.0141041	0.247308	355.908	405.08	242.47	190.353
ENSMUSG00000027808	ENSMUST00000029385	28146	stress-associated endoplasmic reticulum protein 1	Serp1	0.560722	0.0140884	0.247308	3430.96	3541.82	5492.74	4791.74
ENSMUSG00000049090	ENSMUST00000060223	225791	zinc binding alcohol dehydrogenase, domain containing 2	Zadh2	-0.905344	0.014095	0.247308	497.255	423.969	313.264	178.005
ENSMUSG00000008028	ENSMUST00000107933,ENSMUST00000134535,ENSMUST00000137946,ENSMUST00000150034,ENSMUST00000150886	69349	RIKEN cDNA 1700008O03 gene	1700008O03Rik	1.35258	0.0142023	0.248201	53.8947	64.0152	88.4927	212.989
ENSMUSG00000028541	ENSMUST00000030266,ENSMUST00000084325,ENSMUST00000106421,ENSMUST00000137016,ENSMUST00000153358,ENSMUST00000167443,ENSMUST00000171548	53418	UDP-Gal:betaGlcNAc beta 1,4- galactosyltransferase, polypeptide 2	B4galt2	1.20967	0.0141963	0.248201	56.9453	75.5589	113.271	193.439
ENSMUSG00000038518	ENSMUST00000044608,ENSMUST00000172581,ENSMUST00000172708,ENSMUST00000172830,ENSMUST00000172924,ENSMUST00000172977,ENSMUST00000173003,ENSMUST00000173246,ENSMUST00000173367,ENSMUST00000173704,ENSMUST00000173906,ENSMUST00000174068,ENSMUST00000174086,ENSMUST00000174394,ENSMUST00000174557,ENSMUST00000174683	16468	jumonji, AT rich interactive domain 2	Jarid2	0.785888	0.0141811	0.248201	1429.73	1336.97	1688.44	3082.68
ENSMUSG00000031216	ENSMUST00000036606,ENSMUST00000127361,ENSMUST00000145820,ENSMUST00000149999	236920	START domain containing 8	Stard8	-0.693654	0.0142356	0.248508	728.087	699.969	488.48	394.081
ENSMUSG00000002996	ENSMUST00000167458,ENSMUST00000172314,ENSMUST00000175666,ENSMUST00000175686,ENSMUST00000176084,ENSMUST00000176103,ENSMUST00000176138,ENSMUST00000176520,ENSMUST00000176643	73389	high mobility group box transcription factor 1	Hbp1	-0.693057	0.0142756	0.248931	910.108	904.608	642.457	479.483
ENSMUSG00000007659	ENSMUST00000007803,ENSMUST00000109820,ENSMUST00000128172,ENSMUST00000134357,ENSMUST00000134902,ENSMUST00000140436,ENSMUST00000146380,ENSMUST00000156688,ENSMUST00000173755	12048	BCL2-like 1	Bcl2l1	0.925147	0.0142959	0.249007	329.469	346.312	424.765	859.159
ENSMUSG00000003949	ENSMUST00000004051,ENSMUST00000043658,ENSMUST00000107881,ENSMUST00000137957,ENSMUST00000145786,ENSMUST00000176001	217082	hepatic leukemia factor	Hlf	1.27619	0.0143145	0.249024	68.131	40.9277	107.076	157.427
ENSMUSG00000060147	ENSMUST00000017188,ENSMUST00000043552,ENSMUST00000076532,ENSMUST00000164627,ENSMUST00000166354,ENSMUST00000167163,ENSMUST00000167237,ENSMUST00000167260,ENSMUST00000167597,ENSMUST00000168350,ENSMUST00000168400,ENSMUST00000170620,ENSMUST00000170991,ENSMUST00000171034,ENSMUST00000171252,ENSMUST00000171951,ENSMUST00000171985	20719	serine (or cysteine) peptidase inhibitor, clade B, member 6a	Serpinb6a	0.691899	0.0143284	0.249024	1252.8	1445.06	1762.77	2596
ENSMUSG00000000320	ENSMUST00000000329,ENSMUST00000108574	11684	arachidonate 12-lipoxygenase	Alox12	3.19112	0.0144126	0.250073	2.03376	3.14829	12.389	34.9837
ENSMUSG00000036273	ENSMUST00000060642,ENSMUST00000133743,ENSMUST00000137657,ENSMUST00000140734,ENSMUST00000156900,ENSMUST00000172797	66725	leucine-rich repeat kinase 2	Lrrk2	1.21342	0.0144206	0.250073	45.7596	52.4715	111.501	116.269
ENSMUSG00000027610	ENSMUST00000079691,ENSMUST00000126322,ENSMUST00000130881,ENSMUST00000137305,ENSMUST00000140860,ENSMUST00000155347,ENSMUST00000157008,ENSMUST00000175993,ENSMUST00000176415	14854	glutathione synthetase	Gss	0.832992	0.0144453	0.250226	164.735	181.551	286.716	330.287
ENSMUSG00000020766	ENSMUST00000021114	14635	galactokinase 1	Galk1	0.829916	0.0147216	0.253618	3778.73	3866.1	4381.27	9208.95
ENSMUSG00000023868	ENSMUST00000024647,ENSMUST00000089085,ENSMUST00000115708,ENSMUST00000115715,ENSMUST00000115717,ENSMUST00000115720,ENSMUST00000115722,ENSMUST00000115724,ENSMUST00000136160,ENSMUST00000141877,ENSMUST00000149440	23984	phosphodiesterase 10A	Pde10a	-1.51634	0.0147165	0.253618	94.5699	109.141	51.3258	19.5497
ENSMUSG00000028463	ENSMUST00000030183,ENSMUST00000124114,ENSMUST00000126750,ENSMUST00000128232,ENSMUST00000129996,ENSMUST00000138073,ENSMUST00000154251	230099	carbonic anhydrase 9	Car9	-1.27131	0.0146834	0.253618	203.376	164.76	108.846	43.2152
ENSMUSG00000028961	ENSMUST00000084124,ENSMUST00000124409,ENSMUST00000137982,ENSMUST00000143944,ENSMUST00000156120	110208	phosphogluconate dehydrogenase	Pgd	0.601122	0.0147097	0.253618	2434.41	2312.94	3165.38	4036.5
ENSMUSG00000049036	ENSMUST00000058491	69195	transmembrane protein 121	Tmem121	0.942045	0.0146801	0.253618	202.359	232.973	294.681	542.248
ENSMUSG00000029616	ENSMUST00000052590,ENSMUST00000111802,ENSMUST00000130451,ENSMUST00000153758	67397	endoplasmic reticulum protein 29	Erp29	0.691754	0.0147657	0.2541	1351.43	1527.97	1860.12	2791.5
ENSMUSG00000022358	ENSMUST00000022986	67731	F-box protein 32	Fbxo32	-1.38264	0.014882	0.255821	179.988	96.5475	70.7941	34.9837
ENSMUSG00000022565	ENSMUST00000023226,ENSMUST00000054449,ENSMUST00000071869,ENSMUST00000072692,ENSMUST00000073418,ENSMUST00000074834,ENSMUST00000076442,ENSMUST00000080857,ENSMUST00000089610,ENSMUST00000165135,ENSMUST00000165210,ENSMUST00000165453,ENSMUST00000166428,ENSMUST00000167754,ENSMUST00000169108,ENSMUST00000169289,ENSMUST00000169438,ENSMUST00000169714,ENSMUST00000170728,ENSMUST00000170915,ENSMUST00000171562,…	18810	plectin	Plec	0.642294	0.0148992	0.255838	1136.87	1141.78	1522.96	2034.2
ENSMUSG00000073002	ENSMUST00000074231,ENSMUST00000101285,ENSMUST00000206154	53620	vesicle-associated membrane protein 5	Vamp5	0.662389	0.0150924	0.258873	430.141	417.673	662.81	679.096
ENSMUSG00000023827	ENSMUST00000024594,ENSMUST00000164143,ENSMUST00000167792,ENSMUST00000167905,ENSMUST00000170858,ENSMUST00000172259	68262	1-acylglycerol-3-phosphate O-acyltransferase 4 (lysophosphatidic acid acyltransferase, delta)	Agpat4	0.787714	0.0151158	0.258992	293.879	364.152	471.666	664.691
ENSMUSG00000026709	ENSMUST00000035430,ENSMUST00000159922,ENSMUST00000160591,ENSMUST00000160759,ENSMUST00000161748,ENSMUST00000162398,ENSMUST00000162654	226539	aspartyl-tRNA synthetase 2 (mitochondrial)	Dars2	-0.728298	0.0153119	0.261791	461.664	465.946	297.335	262.378
ENSMUSG00000032745	ENSMUST00000047627,ENSMUST00000091236,ENSMUST00000129638,ENSMUST00000136471,ENSMUST00000143331,ENSMUST00000156221	73274	GC-rich promoter binding protein 1	Gpbp1	0.580936	0.0153124	0.261791	1592.44	1470.25	2439.74	2141.21
ENSMUSG00000038894	ENSMUST00000040514	384783	insulin receptor substrate 2	Irs2	-0.898202	0.0153437	0.262041	262.355	247.665	118.58	155.369
ENSMUSG00000024589	ENSMUST00000080418,ENSMUST00000163516	83814	neural precursor cell expressed, developmentally down-regulated gene 4-like	Nedd4l	-0.603787	0.0154211	0.262389	4257.68	4405.5	2460.1	3241.14
ENSMUSG00000027002	ENSMUST00000028386,ENSMUST00000111760,ENSMUST00000131872,ENSMUST00000134587,ENSMUST00000154793	50884	NCK-associated protein 1	Nckap1	0.524578	0.0154307	0.262389	6852.76	6831.78	9737.73	9947.72
ENSMUSG00000071252	ENSMUST00000168779	72371	RIKEN cDNA 2210408I21 gene	2210408I21Rik	1.57397	0.0154305	0.262389	26.4389	18.8897	68.1394	66.8806
ENSMUSG00000109916	ENSMUST00000211459	na	predicted gene 45551	Gm45551	-1.48242	0.015414	0.262389	129.144	102.844	61.06	21.6076
ENSMUSG00000027833	ENSMUST00000029422,ENSMUST00000162060,ENSMUST00000162098,ENSMUST00000162439,ENSMUST00000195261	20429	short stature homeobox 2	Shox2	0.645657	0.0155579	0.264201	570.47	519.467	806.168	899.287
ENSMUSG00000041552	ENSMUST00000038665,ENSMUST00000141356,ENSMUST00000170236	211612	patched domain containing 1	Ptchd1	-3.27152	0.0155709	0.264201	29.4895	23.0874	5.30956	0
ENSMUSG00000000753	ENSMUST00000000769,ENSMUST00000125982,ENSMUST00000137103,ENSMUST00000138661,ENSMUST00000139403,ENSMUST00000155009,ENSMUST00000167281,ENSMUST00000168902	20317	serine (or cysteine) peptidase inhibitor, clade F, member 1	Serpinf1	-1.3281	0.0156988	0.265514	114.908	83.9543	45.1313	33.9548
ENSMUSG00000021497	ENSMUST00000021959	69672	thioredoxin domain containing 15	Txndc15	0.721591	0.0156988	0.265514	299.98	320.076	468.126	554.595
ENSMUSG00000033721	ENSMUST00000046864,ENSMUST00000106576,ENSMUST00000126179,ENSMUST00000128033,ENSMUST00000137871,ENSMUST00000148866	57257	vav 3 oncogene	Vav3	4.88586	0.015669	0.265514	1.01688	0	15.0438	15.434
ENSMUSG00000028081	ENSMUST00000029722	20091	ribosomal protein S3A1	Rps3a1	0.645297	0.0158645	0.267454	20122	25380.4	29546.8	41622.4
ENSMUSG00000032062	ENSMUST00000034564,ENSMUST00000215877	66952	RIKEN cDNA 2310030G06 gene	2310030G06Rik	-1.09294	0.0158533	0.267454	209.477	182.601	118.58	64.8228
ENSMUSG00000049562	ENSMUST00000096318	381201	adaptor-related protein complex 5, beta 1 subunit	Ap5b1	1.56406	0.0158383	0.267454	36.6077	23.0874	57.5202	119.356
ENSMUSG00000003161	ENSMUST00000003245,ENSMUST00000088786,ENSMUST00000144265,ENSMUST00000145119,ENSMUST00000148633,ENSMUST00000149420,ENSMUST00000197065	109552	sorcin	Sri	0.56801	0.0159581	0.268744	1226.36	1223.63	1789.32	1842.82
ENSMUSG00000030811	ENSMUST00000033081,ENSMUST00000186116,ENSMUST00000186207,ENSMUST00000188580,ENSMUST00000189562,ENSMUST00000205689,ENSMUST00000206893	233902	F-box and leucine-rich repeat protein 19	Fbxl19	0.793622	0.0160063	0.269268	468.782	465.946	604.405	1016.59
ENSMUSG00000107526	ENSMUST00000205198	na	RIKEN cDNA 1700003I16 gene	1700003I16Rik	1.14111	0.0160318	0.269409	69.1479	74.5095	118.58	198.584
ENSMUSG00000002068	ENSMUST00000108023,ENSMUST00000124979,ENSMUST00000128785,ENSMUST00000130329,ENSMUST00000137097	12447	cyclin E1	Ccne1	0.612353	0.0163349	0.270462	836.893	948.684	1269.87	1460.06
ENSMUSG00000020650	ENSMUST00000020979,ENSMUST00000177962,ENSMUST00000218543,ENSMUST00000218942	12033	B cell receptor associated protein 29	Bcap29	-0.702436	0.0163345	0.270462	874.517	928.745	648.651	458.904
ENSMUSG00000021457	ENSMUST00000055087,ENSMUST00000118756,ENSMUST00000120135,ENSMUST00000140339,ENSMUST00000150672	20963	spleen tyrosine kinase	Syk	3.08375	0.0161891	0.270462	0	7.346	30.0875	31.8969
ENSMUSG00000025492	ENSMUST00000026565	66141	interferon induced transmembrane protein 3	Ifitm3	0.688549	0.0162146	0.270462	694.53	754.539	965.455	1370.54
ENSMUSG00000027546	ENSMUST00000029060,ENSMUST00000109175,ENSMUST00000109176,ENSMUST00000109177,ENSMUST00000123156,ENSMUST00000140188,ENSMUST00000147757,ENSMUST00000151610,ENSMUST00000156397,ENSMUST00000156555,ENSMUST00000178504	11981	ATPase, class II, type 9A	Atp9a	0.801679	0.0163192	0.270462	1208.05	1318.08	1502.61	2901.59
ENSMUSG00000031781	ENSMUST00000034233,ENSMUST00000159377,ENSMUST00000160245,ENSMUST00000160301,ENSMUST00000160898,ENSMUST00000161762,ENSMUST00000161792,ENSMUST00000162357,ENSMUST00000162538,ENSMUST00000162589	109006	cytokine induced apoptosis inhibitor 1	Ciapin1	-0.552505	0.0162939	0.270462	2546.27	2722.22	1800.83	1791.37
ENSMUSG00000033282	ENSMUST00000047783,ENSMUST00000132757,ENSMUST00000136198,ENSMUST00000139113,ENSMUST00000209564,ENSMUST00000209616,ENSMUST00000210538,ENSMUST00000211185	244585	Rpgrip1-like	Rpgrip1l	-0.717642	0.0161364	0.270462	520.643	523.665	348.661	286.043
ENSMUSG00000037816	ENSMUST00000046974,ENSMUST00000176298,ENSMUST00000176424,ENSMUST00000176470,ENSMUST00000176479,ENSMUST00000176508,ENSMUST00000176543,ENSMUST00000176772,ENSMUST00000176913,ENSMUST00000176976,ENSMUST00000177233,ENSMUST00000177245,ENSMUST00000177541	109082	F-box and WD-40 domain protein 17	Fbxw17	0.81253	0.0161772	0.270462	182.022	163.711	295.566	311.767
ENSMUSG00000040003	ENSMUST00000088516,ENSMUST00000101558,ENSMUST00000115267,ENSMUST00000197307,ENSMUST00000197354,ENSMUST00000197443,ENSMUST00000197553,ENSMUST00000197822,ENSMUST00000198908,ENSMUST00000199384,ENSMUST00000199514,ENSMUST00000200443,ENSMUST00000200518,ENSMUST00000207284,ENSMUST00000208219	50791	membrane associated guanylate kinase, WW and PDZ domain containing 2	Magi2	-0.724583	0.0162008	0.270462	1317.88	1157.52	908.82	588.55
ENSMUSG00000041417	ENSMUST00000035532,ENSMUST00000055518,ENSMUST00000185701,ENSMUST00000185795,ENSMUST00000187009,ENSMUST00000189426,ENSMUST00000190171	18708	phosphoinositide-3-kinase regulatory subunit 1	Pik3r1	0.612536	0.016244	0.270462	1265	1138.63	1642.42	2033.17
ENSMUSG00000053580	ENSMUST00000089485,ENSMUST00000100330,ENSMUST00000124367,ENSMUST00000146162,ENSMUST00000147975,ENSMUST00000167695,ENSMUST00000168598,ENSMUST00000207807	77097	tetratricopeptide repeat, ankyrin repeat and coiled-coil containing 2	Tanc2	-0.629857	0.0163187	0.270462	1179.58	1024.24	759.267	664.691
ENSMUSG00000062753	ENSMUST00000080190,ENSMUST00000138728,ENSMUST00000145183,ENSMUST00000154473	106672	expressed sequence AI413582	AI413582	0.666923	0.016331	0.270462	510.474	582.433	779.621	955.879
ENSMUSG00000078503	ENSMUST00000105741,ENSMUST00000105742,ENSMUST00000128939,ENSMUST00000136309	101056073	zinc finger protein 990	Zfp990	2.31567	0.0163224	0.270462	8.13505	5.24715	32.7423	33.9548
ENSMUSG00000113346	ENSMUST00000223470	na	ephemeron, early developmental lncRNA	Eprn	5.88584	0.0162089	0.270462	0	0	20.3533	2.05787
ENSMUSG00000020541	ENSMUST00000020849,ENSMUST00000107867,ENSMUST00000107868,ENSMUST00000107869,ENSMUST00000127034,ENSMUST00000131055,ENSMUST00000147329,ENSMUST00000154599	71943	target of myb1-like 1 (chicken)	Tom1l1	-0.964849	0.0164737	0.272473	215.579	206.738	126.545	89.5172
ENSMUSG00000020069	ENSMUST00000020263,ENSMUST00000118898,ENSMUST00000119814,ENSMUST00000140743,ENSMUST00000141616,ENSMUST00000143689	432467	heterogeneous nuclear ribonucleoprotein H3	Hnrnph3	-0.84379	0.0165583	0.272663	753.509	718.859	533.611	286.043
ENSMUSG00000020183	ENSMUST00000020399,ENSMUST00000123374,ENSMUST00000138020,ENSMUST00000141991	70574	carboxypeptidase M	Cpm	-1.28832	0.0165226	0.272663	95.5868	93.3992	36.282	41.1573
ENSMUSG00000037216	ENSMUST00000041621,ENSMUST00000128085,ENSMUST00000142670,ENSMUST00000144440	623661	lipoyltransferase 1	Lipt1	1.39345	0.016512	0.272663	63.0466	83.9543	90.2625	296.333
ENSMUSG00000041313	ENSMUST00000048116,ENSMUST00000138257,ENSMUST00000138596,ENSMUST00000201348,ENSMUST00000201860,ENSMUST00000202457	11987	solute carrier family 7 (cationic amino acid transporter, y+ system), member 1	Slc7a1	-0.521306	0.0165735	0.272663	7987.6	8057.52	5532.56	5646.78
ENSMUSG00000057842	ENSMUST00000109735,ENSMUST00000168892,ENSMUST00000169142,ENSMUST00000171466	218314	zinc finger protein 595	Zfp595	1.29573	0.016589	0.272663	40.6752	40.9277	116.81	83.3436
ENSMUSG00000106826	ENSMUST00000202678	na	predicted gene 42583	Gm42583	0.858519	0.016578	0.272663	152.532	150.068	243.355	305.593
ENSMUSG00000006398	ENSMUST00000006565,ENSMUST00000151302,ENSMUST00000183942	107995	cell division cycle 20	Cdc20	0.744798	0.0166261	0.272702	1623.96	1509.08	1907.02	3344.03
ENSMUSG00000033161	ENSMUST00000036493,ENSMUST00000130649,ENSMUST00000136340	11928	ATPase, Na+/K+ transporting, alpha 1 polypeptide	Atp1a1	0.63245	0.0166144	0.272702	28352.7	32775.8	38695.2	56066.6
ENSMUSG00000027248	ENSMUST00000028683,ENSMUST00000130450,ENSMUST00000135079,ENSMUST00000153378	14827	protein disulfide isomerase associated 3	Pdia3	0.577005	0.0166564	0.272915	6677.86	7700.71	9569.6	11880.1
ENSMUSG00000041263	ENSMUST00000052539,ENSMUST00000090929,ENSMUST00000166687,ENSMUST00000196043,ENSMUST00000196223,ENSMUST00000198506,ENSMUST00000200357	72296	RUN and SH3 domain containing 1	Rusc1	1.14054	0.0166884	0.272999	123.043	104.943	151.322	351.895
ENSMUSG00000052456	ENSMUST00000064314,ENSMUST00000209834,ENSMUST00000211221,ENSMUST00000211702	56495	arsA arsenite transporter, ATP-binding, homolog 1 (bacterial)	Asna1	-0.792722	0.0166961	0.272999	999.594	704.167	592.016	390.995
ENSMUSG00000022201	ENSMUST00000122941,ENSMUST00000124621,ENSMUST00000128475,ENSMUST00000134277,ENSMUST00000140787,ENSMUST00000147492,ENSMUST00000155054,ENSMUST00000156752,ENSMUST00000157034	22763	zinc finger RNA binding protein	Zfr	0.518019	0.016773	0.273873	10108.8	10135.4	14046.4	14943.2
ENSMUSG00000103817	ENSMUST00000192789	na	predicted gene 6680	Gm6680	-3.53905	0.0167844	0.273873	19.3207	23.0874	3.53971	0
ENSMUSG00000074890	ENSMUST00000099486,ENSMUST00000110674	329504	leucine carboxyl methyltransferase 2	Lcmt2	1.00686	0.0168054	0.273932	87.4517	108.091	163.711	229.452
ENSMUSG00000021192	ENSMUST00000021609,ENSMUST00000179218,ENSMUST00000222744	27277	golgi autoantigen, golgin subfamily a, 5	Golga5	-0.74681	0.0168639	0.274601	408.786	432.365	272.557	228.423
ENSMUSG00000096916	ENSMUST00000099111,ENSMUST00000180024,ENSMUST00000180502	100043772	zinc finger protein 850	Zfp850	1.24451	0.0168814	0.274602	37.6246	66.114	115.04	130.674
ENSMUSG00000040152	ENSMUST00000039559,ENSMUST00000142588	21825	thrombospondin 1	Thbs1	-2.41429	0.0170755	0.277473	40.6752	24.1369	7.96434	4.11573
ENSMUSG00000058126	ENSMUST00000072359	na	tropomyosin 3, related sequence 7	Tpm3-rs7	2.76853	0.0171922	0.278793	4.06752	3.14829	26.5478	22.6365
ENSMUSG00000082920	ENSMUST00000119745	na	predicted gene 13864	Gm13864	2.39917	0.0171814	0.278793	8.13505	6.29657	17.6985	58.6492
ENSMUSG00000028096	ENSMUST00000029738,ENSMUST00000135533,ENSMUST00000139599,ENSMUST00000146645,ENSMUST00000154750,ENSMUST00000199586	67549	G protein-coupled receptor 89	Gpr89	0.701206	0.0172225	0.278997	784.015	868.927	1071.65	1616.45
ENSMUSG00000032312	ENSMUST00000034863,ENSMUST00000213660,ENSMUST00000213943,ENSMUST00000215396,ENSMUST00000215958,ENSMUST00000216934,ENSMUST00000216979,ENSMUST00000217128,ENSMUST00000217314	12988	c-src tyrosine kinase	Csk	0.618356	0.0172714	0.279502	1561.93	1548.96	2036.22	2740.05
ENSMUSG00000081058	ENSMUST00000167403	97114	histone cluster 2, H3c2	Hist2h3c2	3.03056	0.01731	0.27984	4.06752	2.09886	11.504	39.0995
ENSMUSG00000034780	ENSMUST00000042456,ENSMUST00000112346,ENSMUST00000180887,ENSMUST00000188614	26877	UDP-Gal:betaGlcNAc beta 1,3-galactosyltransferase, polypeptide 1	B3galt1	-1.05717	0.0174636	0.281782	206.427	199.392	125.66	68.9385
ENSMUSG00000039615	ENSMUST00000044911	56424	STIP1 homology and U-Box containing protein 1	Stub1	0.64532	0.017466	0.281782	1911.74	2051.63	2526.47	3673.29
ENSMUSG00000020486	ENSMUST00000018544,ENSMUST00000063156,ENSMUST00000107960,ENSMUST00000107961,ENSMUST00000107962,ENSMUST00000122067,ENSMUST00000122945,ENSMUST00000123081,ENSMUST00000127414,ENSMUST00000132723,ENSMUST00000133202,ENSMUST00000133638,ENSMUST00000134923,ENSMUST00000135175,ENSMUST00000136229,ENSMUST00000140398,ENSMUST00000143950,ENSMUST00000148216	18952	septin 4	2023-09-04	-2.45343	0.0176244	0.283178	29.4895	28.3346	4.42463	6.1736
ENSMUSG00000027316	ENSMUST00000028787,ENSMUST00000066958,ENSMUST00000110234,ENSMUST00000110235,ENSMUST00000110239,ENSMUST00000110240,ENSMUST00000136569,ENSMUST00000156509	14588	glial cell line derived neurotrophic factor family receptor alpha 4	Gfra4	4.8366	0.0176031	0.283178	1.01688	0	15.0438	14.4051
ENSMUSG00000091243	ENSMUST00000168064	73569	vestigial like family member 3	Vgll3	-0.641182	0.0176063	0.283178	2267.64	2195.41	1678.71	1182.24
ENSMUSG00000111410	ENSMUST00000216692	na	predicted gene, 49337	Gm49337	-0.557581	0.0176186	0.283178	1854.79	1925.7	1287.57	1281.02
ENSMUSG00000029547	ENSMUST00000072607,ENSMUST00000196319,ENSMUST00000196379,ENSMUST00000196864,ENSMUST00000197156,ENSMUST00000197187,ENSMUST00000197727,ENSMUST00000198615,ENSMUST00000200339,ENSMUST00000200393	68510	integrator complex subunit 1	Ints1	0.734729	0.0176913	0.283962	450.478	473.292	615.909	921.924
ENSMUSG00000037669	ENSMUST00000037383,ENSMUST00000169104,ENSMUST00000217763,ENSMUST00000217872,ENSMUST00000217999,ENSMUST00000218086,ENSMUST00000218305,ENSMUST00000218883,ENSMUST00000219043,ENSMUST00000219058,ENSMUST00000219357,ENSMUST00000219532,ENSMUST00000220274,ENSMUST00000220345	68832	lipid droplet associated hydrolase	Ldah	-0.599759	0.0177202	0.284137	1066.71	1008.5	690.243	679.096
ENSMUSG00000021713	ENSMUST00000022226	238831	peptidylprolyl isomerase domain and WD repeat containing 1	Ppwd1	0.699529	0.0178932	0.286596	378.28	325.323	525.647	617.36
ENSMUSG00000042423	ENSMUST00000048896,ENSMUST00000205432,ENSMUST00000205651,ENSMUST00000205696,ENSMUST00000205803,ENSMUST00000205967,ENSMUST00000206394,ENSMUST00000206484,ENSMUST00000206980	14123	fibrosin	Fbrs	0.601041	0.01791	0.286596	842.994	767.133	1151.29	1291.31
ENSMUSG00000038279	ENSMUST00000044200,ENSMUST00000204185	110109	NOP2 nucleolar protein	Nop2	0.577735	0.0179416	0.286811	1381.94	1518.52	1994.63	2334.65
ENSMUSG00000073889	ENSMUST00000098132,ENSMUST00000108040,ENSMUST00000108041,ENSMUST00000108042,ENSMUST00000140894,ENSMUST00000142059,ENSMUST00000145445,ENSMUST00000146608,ENSMUST00000152748,ENSMUST00000155538	16157	interleukin 11 receptor, alpha chain 1	Il11ra1	0.666077	0.0180528	0.288295	1015.86	1291.85	1547.74	2114.46
ENSMUSG00000000751	ENSMUST00000000767,ENSMUST00000092907,ENSMUST00000135770,ENSMUST00000149365,ENSMUST00000154894	68275	replication protein A1	Rpa1	0.586231	0.0182981	0.291308	2023.59	2175.47	2773.36	3531.3
ENSMUSG00000033009	ENSMUST00000060632,ENSMUST00000093301,ENSMUST00000109556,ENSMUST00000127634,ENSMUST00000141636,ENSMUST00000145717,ENSMUST00000172674	270086	2-oxoglutarate and iron-dependent oxygenase domain containing 1	Ogfod1	-0.871231	0.0183154	0.291308	329.469	325.323	218.577	138.906
ENSMUSG00000083798	ENSMUST00000118956	na	predicted gene 14584	Gm14584	6.24125	0.0182803	0.291308	0	0	0	28.8101
ENSMUSG00000109836	ENSMUST00000209540	na	predicted gene 45884	Gm45884	-1.18498	0.0182832	0.291308	138.296	115.437	68.1394	43.2152
ENSMUSG00000026435	ENSMUST00000027695,ENSMUST00000177943,ENSMUST00000185387,ENSMUST00000190322	212980	solute carrier family 45, member 3	Slc45a3	-1.35653	0.0183772	0.291845	75.2492	117.536	44.2463	30.868
ENSMUSG00000032014	ENSMUST00000034512,ENSMUST00000213286,ENSMUST00000215387	102644	out at first homolog	Oaf	-0.981236	0.0183862	0.291845	315.233	345.262	223.886	110.096
ENSMUSG00000030319	ENSMUST00000075995	67088	cullin-associated and neddylation-dissociated 2 (putative)	Cand2	0.635265	0.0184774	0.292996	451.495	492.182	723.87	741.861
ENSMUSG00000027508	ENSMUST00000108384,ENSMUST00000159497,ENSMUST00000159825,ENSMUST00000161949,ENSMUST00000163022	94212	phosphoprotein associated with glycosphingolipid microdomains 1	Pag1	-1.91321	0.0185263	0.29318	52.8778	41.9772	16.8136	8.23146
ENSMUSG00000069729	ENSMUST00000092723,ENSMUST00000115797,ENSMUST00000115799,ENSMUST00000124362,ENSMUST00000146703,ENSMUST00000156775	239985	AT rich interactive domain 1B (SWI-like)	Arid1b	-0.567819	0.0185153	0.29318	1863.94	1758.84	1289.34	1154.46
ENSMUSG00000037266	ENSMUST00000078084,ENSMUST00000125679,ENSMUST00000145364,ENSMUST00000148900,ENSMUST00000149003,ENSMUST00000149354,ENSMUST00000151178,ENSMUST00000154837	27981	arginine/serine rich protein 1	Rsrp1	-1.022	0.0187012	0.295652	1929.02	2074.72	1496.41	474.338
ENSMUSG00000056305	ENSMUST00000070345,ENSMUST00000154799,ENSMUST00000206262	28035	ubiquitin specific peptidase 39	Usp39	0.803468	0.0187304	0.295816	1519.22	1706.37	1858.35	3772.07
ENSMUSG00000026520	ENSMUST00000027802,ENSMUST00000194026,ENSMUST00000194253,ENSMUST00000195270	69051	pyrroline-5-carboxylate reductase family, member 2	Pycr2	0.812301	0.0187763	0.296245	1479.56	1678.04	1810.56	3735.03
ENSMUSG00000036854	ENSMUST00000044048,ENSMUST00000123355,ENSMUST00000126989,ENSMUST00000146732	243912	heat shock protein, alpha-crystallin-related, B6	Hspb6	0.779957	0.0188262	0.296449	213.545	177.354	338.927	332.345
ENSMUSG00000074465	ENSMUST00000098926	na	predicted gene 10701	Gm10701	3.04286	0.0188269	0.296449	3.05064	2.09886	16.8136	25.7233
ENSMUSG00000021731	ENSMUST00000022245	59054	mitochondrial ribosomal protein S30	Mrps30	0.605621	0.0188488	0.296497	598.943	611.817	893.776	948.676
ENSMUSG00000026594	ENSMUST00000027886,ENSMUST00000063199,ENSMUST00000171292,ENSMUST00000172057,ENSMUST00000185198,ENSMUST00000185970,ENSMUST00000188656,ENSMUST00000189208,ENSMUST00000189316,ENSMUST00000189648,ENSMUST00000190648,ENSMUST00000190762,ENSMUST00000191503,ENSMUST00000191605,ENSMUST00000192343	78255	Ral GEF with PH domain and SH3 binding motif 2	Ralgps2	2.07888	0.0189386	0.297409	14.2363	6.29657	54.8655	31.8969
ENSMUSG00000040725	ENSMUST00000043765,ENSMUST00000108401,ENSMUST00000206041,ENSMUST00000206260,ENSMUST00000206832	232989	heterogeneous nuclear ribonucleoprotein U-like 1	Hnrnpul1	0.563285	0.0189446	0.297409	3496.04	3118.9	4412.25	5362.8
ENSMUSG00000062328	ENSMUST00000079716	319195	ribosomal protein L17	Rpl17	-0.667184	0.0189906	0.297648	4981.7	5424.5	4021.11	2531.18
ENSMUSG00000063232	ENSMUST00000074693,ENSMUST00000120251,ENSMUST00000139777,ENSMUST00000151709,ENSMUST00000176246	380780	serine (or cysteine) peptidase inhibitor, clade A (alpha-1 antiproteinase, antitrypsin), member 11	Serpina11	-5.72246	0.0190165	0.297648	11.1857	7.346	0	0
ENSMUSG00000074480	ENSMUST00000172699	72640	mex3 RNA binding family member A	Mex3a	0.545733	0.0190039	0.297648	1516.17	1620.32	2252.14	2326.42
ENSMUSG00000026019	ENSMUST00000027173,ENSMUST00000117438,ENSMUST00000122038,ENSMUST00000133767,ENSMUST00000136461,ENSMUST00000141417,ENSMUST00000143342,ENSMUST00000147413	57750	WD repeat domain 12	Wdr12	0.580326	0.0190628	0.29789	2332.72	2442.02	3123.79	4015.93
ENSMUSG00000032231	ENSMUST00000034756,ENSMUST00000123470,ENSMUST00000134907,ENSMUST00000136282,ENSMUST00000143878,ENSMUST00000154591	12306	annexin A2	Anxa2	0.772861	0.0190698	0.29789	2888.96	3126.25	3453.87	6824.91
ENSMUSG00000032264	ENSMUST00000034803,ENSMUST00000213787,ENSMUST00000215706	26951	zw10 kinetochore protein	Zw10	-0.597465	0.01914	0.29869	1589.38	1585.69	1163.68	934.271
ENSMUSG00000052833	ENSMUST00000094815,ENSMUST00000209749,ENSMUST00000210999,ENSMUST00000211741	56459	SUMO1 activating enzyme subunit 1	Sae1	0.630494	0.0191865	0.29912	6663.62	7003.89	8451.05	12708.4
ENSMUSG00000074579	ENSMUST00000099075,ENSMUST00000107848,ENSMUST00000161534,ENSMUST00000161794,ENSMUST00000161851,ENSMUST00000177434,ENSMUST00000195559	624866	leucine, glutamate and lysine rich 1	Lekr1	1.16445	0.0192094	0.29918	56.9453	45.1254	117.695	111.125
ENSMUSG00000021959	ENSMUST00000022531,ENSMUST00000038381,ENSMUST00000077981,ENSMUST00000173077,ENSMUST00000173732,ENSMUST00000173964,ENSMUST00000173990,ENSMUST00000174166,ENSMUST00000174213,ENSMUST00000174694	50523	large tumor suppressor 2	Lats2	-0.817871	0.019282	0.299546	604.027	595.026	433.614	245.915
ENSMUSG00000028070	ENSMUST00000029708	246703	NAD(P)HX epimerase	Naxe	0.667229	0.01929	0.299546	2230.02	2693.88	3098.13	4721.77
ENSMUSG00000042043	ENSMUST00000046644,ENSMUST00000220561,ENSMUST00000220819,ENSMUST00000220825	21371	tubulin cofactor A	Tbca	0.575601	0.0192743	0.299546	2835.06	3351.88	4151.19	5069.55
ENSMUSG00000028385	ENSMUST00000030080,ENSMUST00000123665,ENSMUST00000143185,ENSMUST00000145199	209131	sorting nexin family member 30	Snx30	0.701491	0.0193267	0.299821	727.07	732.501	932.713	1441.54
ENSMUSG00000021120	ENSMUST00000072154,ENSMUST00000217979,ENSMUST00000217998	110417	phosphatidylinositol glycan anchor biosynthesis, class H	Pigh	-0.761088	0.01938	0.300311	350.824	379.893	235.391	195.497
ENSMUSG00000034247	ENSMUST00000041272,ENSMUST00000184350	353047	pleckstrin homology domain containing, family M (with RUN domain) member 1	Plekhm1	0.667966	0.0194084	0.300311	741.306	647.498	928.288	1278.96
ENSMUSG00000037351	ENSMUST00000043951,ENSMUST00000159448,ENSMUST00000159675,ENSMUST00000160043,ENSMUST00000160084,ENSMUST00000162662,ENSMUST00000162684	226977	ARP1 actin-related protein 1B, centractin beta	Actr1b	0.594768	0.0194155	0.300311	2184.26	2456.71	3032.64	3976.83
ENSMUSG00000106047	ENSMUST00000196086	na	predicted gene 42942	Gm42942	4.84041	0.0194459	0.300485	1.01688	0	21.2382	8.23146
ENSMUSG00000021127	ENSMUST00000021552,ENSMUST00000165114,ENSMUST00000218835,ENSMUST00000219642	12192	zinc finger protein 36, C3H type-like 1	Zfp36l1	-0.746903	0.0195261	0.30143	2026.64	1730.51	1428.27	809.77
ENSMUSG00000001497	ENSMUST00000001538,ENSMUST00000152848,ENSMUST00000153250	18511	paired box 9	Pax9	0.96262	0.0196483	0.301965	82.3673	95.498	171.676	174.919
ENSMUSG00000016253	ENSMUST00000016397,ENSMUST00000109075,ENSMUST00000129716,ENSMUST00000137986,ENSMUST00000139390,ENSMUST00000143683	57314	negative elongation factor complex member C/D, Th1l	Nelfcd	0.786517	0.0196461	0.301965	738.255	874.174	975.189	1806.81
ENSMUSG00000025161	ENSMUST00000070653,ENSMUST00000100130,ENSMUST00000129473,ENSMUST00000133029,ENSMUST00000134540,ENSMUST00000140467,ENSMUST00000154187,ENSMUST00000168579	80879	solute carrier family 16 (monocarboxylic acid transporters), member 3	Slc16a3	0.59783	0.0195846	0.301965	1542.61	1544.76	2018.52	2654.65
ENSMUSG00000033278	ENSMUST00000037974	19274	protein tyrosine phosphatase, receptor type, M	Ptprm	-0.831357	0.0196759	0.301965	1710.39	1781.93	1336.24	625.591
ENSMUSG00000038215	ENSMUST00000040330,ENSMUST00000123493,ENSMUST00000126830,ENSMUST00000127877,ENSMUST00000130930,ENSMUST00000134162,ENSMUST00000135337,ENSMUST00000140107,ENSMUST00000210545,ENSMUST00000211049	382010	centrosomal protein 44	Cep44	-0.791406	0.0196731	0.301965	494.204	459.65	334.502	216.076
ENSMUSG00000042104	ENSMUST00000123350,ENSMUST00000126023,ENSMUST00000127153,ENSMUST00000131424,ENSMUST00000136924,ENSMUST00000138720,ENSMUST00000138923,ENSMUST00000148022,ENSMUST00000148648,ENSMUST00000153693,ENSMUST00000154130,ENSMUST00000156203,ENSMUST00000173391,ENSMUST00000173470	66435	UDP-glucose glycoprotein glucosyltransferase 2	Uggt2	-0.707649	0.0196201	0.301965	618.263	588.73	424.765	313.825
ENSMUSG00000069919	ENSMUST00000093209,ENSMUST00000142555	15122	hemoglobin alpha, adult chain 1	Hba-a1	-6.26199	0.0197712	0.303132	201.342	5.24715	2.65478	0
ENSMUSG00000036745	ENSMUST00000037942,ENSMUST00000038090,ENSMUST00000106134,ENSMUST00000124743,ENSMUST00000170055,ENSMUST00000197547	70892	tubulin tyrosine ligase-like family, member 7	Ttll7	0.771159	0.0198122	0.303466	217.612	201.49	319.459	396.139
ENSMUSG00000031434	ENSMUST00000033811,ENSMUST00000087401,ENSMUST00000113014,ENSMUST00000136415,ENSMUST00000144481,ENSMUST00000146914,ENSMUST00000165274,ENSMUST00000167664,ENSMUST00000171896,ENSMUST00000172366	75746	microrchidia 4	Morc4	0.667251	0.0199094	0.304658	565.386	589.779	775.196	1059.8
ENSMUSG00000029816	ENSMUST00000031840,ENSMUST00000203757,ENSMUST00000204260,ENSMUST00000204460,ENSMUST00000205103	93695	glycoprotein (transmembrane) nmb	Gpnmb	0.532222	0.0199344	0.304745	57156.8	58470	75293.1	91921.8
ENSMUSG00000032966	ENSMUST00000044011,ENSMUST00000126670,ENSMUST00000132614,ENSMUST00000137597,ENSMUST00000142271,ENSMUST00000142985,ENSMUST00000143230,ENSMUST00000144171,ENSMUST00000148295,ENSMUST00000148978	14225	FK506 binding protein 1a	Fkbp1a	0.740912	0.0200439	0.305555	7756.77	8438.46	9302.35	17764.5
ENSMUSG00000049517	ENSMUST00000051955	66475	ribosomal protein S23	Rps23	0.537927	0.0200456	0.305555	5007.12	5939.77	8255.48	7637.77
ENSMUSG00000099868	ENSMUST00000191482	na	predicted gene 28792	Gm28792	-1.92613	0.0200071	0.305555	55.9284	52.4715	22.1232	6.1736
ENSMUSG00000027805	ENSMUST00000066882,ENSMUST00000119344,ENSMUST00000120289,ENSMUST00000122210	18645	profilin 2	Pfn2	1.13891	0.020168	0.306152	271.507	226.677	843.335	253.118
ENSMUSG00000038074	ENSMUST00000046520,ENSMUST00000117375,ENSMUST00000123832,ENSMUST00000141757,ENSMUST00000143312,ENSMUST00000154907,ENSMUST00000155047	231997	FK506 binding protein 14	Fkbp14	0.790631	0.0201579	0.306152	228.798	178.403	322.998	381.734
ENSMUSG00000046572	ENSMUST00000057258,ENSMUST00000178760,ENSMUST00000179555,ENSMUST00000180214	100515	zinc finger protein 518B	Zfp518b	0.669788	0.020182	0.306152	359.976	410.327	568.123	657.488
ENSMUSG00000107624	ENSMUST00000203186	na	predicted gene, 44005	Gm44005	-1.04947	0.0201113	0.306152	129.144	146.92	65.4846	67.9096
ENSMUSG00000113698	ENSMUST00000221673	na	predicted gene, 47987	Gm47987	-1.21451	0.0201748	0.306152	159.65	150.068	92.9173	40.1284
ENSMUSG00000086427	ENSMUST00000134512,ENSMUST00000137729,ENSMUST00000141850,ENSMUST00000147174,ENSMUST00000154027,ENSMUST00000156515	15397	homeobox A11, opposite strand	Hoxa11os	-2.15639	0.0202238	0.30649	39.6583	57.7186	3.53971	18.5208
ENSMUSG00000002603	ENSMUST00000002678,ENSMUST00000169009,ENSMUST00000171757,ENSMUST00000206348,ENSMUST00000206584	21803	transforming growth factor, beta 1	Tgfb1	0.977808	0.0202621	0.306776	159.65	258.16	284.062	539.161
ENSMUSG00000103123	ENSMUST00000192452	na	predicted gene, 37390	Gm37390	1.18622	0.0203208	0.30737	62.0297	75.5589	103.536	209.902
ENSMUSG00000015745	ENSMUST00000015889,ENSMUST00000123006,ENSMUST00000130043,ENSMUST00000143485,ENSMUST00000157043	67220	pleckstrin homology domain containing, family O member 1	Plekho1	0.541166	0.0203814	0.307622	1483.63	1606.68	2242.4	2254.39
ENSMUSG00000028048	ENSMUST00000077367,ENSMUST00000167998,ENSMUST00000196887,ENSMUST00000197738,ENSMUST00000200124	14466	glucosidase, beta, acid	Gba	0.785398	0.0203699	0.307622	696.563	812.258	909.705	1691.57
ENSMUSG00000028136	ENSMUST00000029783,ENSMUST00000107283,ENSMUST00000196251,ENSMUST00000196675,ENSMUST00000198426,ENSMUST00000198902,ENSMUST00000199462,ENSMUST00000200642	76742	sorting nexin family member 27	Snx27	0.526659	0.0203961	0.307622	2512.71	2324.49	3537.94	3430.46
ENSMUSG00000008958	ENSMUST00000009102,ENSMUST00000125548,ENSMUST00000136076,ENSMUST00000139296,ENSMUST00000152333	21427	vacuolar protein sorting 72	Vps72	0.815485	0.0204221	0.307719	2503.56	2561.66	2791.94	6123.18
ENSMUSG00000051166	ENSMUST00000065716,ENSMUST00000220676,ENSMUST00000220848,ENSMUST00000221107,ENSMUST00000221511,ENSMUST00000222097,ENSMUST00000222128,ENSMUST00000222593,ENSMUST00000222717,ENSMUST00000223282	319670	echinoderm microtubule associated protein like 5	Eml5	-0.683504	0.0204556	0.307929	480.985	478.54	285.831	311.767
ENSMUSG00000021010	ENSMUST00000101432,ENSMUST00000220986,ENSMUST00000223057,ENSMUST00000223358	27386	neuronal PAS domain protein 3	Npas3	-0.833821	0.0205056	0.308093	267.44	232.973	139.818	140.964
ENSMUSG00000031231	ENSMUST00000033582,ENSMUST00000152398,ENSMUST00000155377	66142	cytochrome c oxidase subunit VIIb	Cox7b	-0.623238	0.0205021	0.308093	5410.82	7118.28	4649.41	3483.97
ENSMUSG00000068744	ENSMUST00000090561,ENSMUST00000102629,ENSMUST00000126461,ENSMUST00000128089,ENSMUST00000128962,ENSMUST00000130906,ENSMUST00000133405,ENSMUST00000143309,ENSMUST00000145141,ENSMUST00000148509,ENSMUST00000196430	56742	proline/serine-rich coiled-coil 1	Psrc1	0.604862	0.0205483	0.30844	541.997	571.939	857.494	836.522
ENSMUSG00000008398	ENSMUST00000008542,ENSMUST00000129827,ENSMUST00000133365,ENSMUST00000151153,ENSMUST00000223340	13713	ELK3, member of ETS oncogene family	Elk3	-0.694735	0.02076	0.308675	517.592	453.353	283.177	316.911
ENSMUSG00000021238	ENSMUST00000085192,ENSMUST00000220491,ENSMUST00000222062,ENSMUST00000222641,ENSMUST00000222656	104776	aldehyde dehydrogenase family 6, subfamily A1	Aldh6a1	-1.52574	0.0207474	0.308675	114.908	119.635	64.5997	16.4629
ENSMUSG00000022557	ENSMUST00000023217	12181	block of proliferation 1	Bop1	0.74601	0.0207176	0.308675	835.876	963.376	1097.31	1921.02
ENSMUSG00000024900	ENSMUST00000025835	12894	carnitine palmitoyltransferase 1a, liver	Cpt1a	-0.768859	0.0207473	0.308675	365.06	341.064	230.966	183.15
ENSMUSG00000036570	ENSMUST00000039909,ENSMUST00000071697,ENSMUST00000108110,ENSMUST00000205392,ENSMUST00000205439,ENSMUST00000205542,ENSMUST00000205778,ENSMUST00000205807,ENSMUST00000205917,ENSMUST00000206012,ENSMUST00000206030,ENSMUST00000206305,ENSMUST00000206317,ENSMUST00000206328,ENSMUST00000206474,ENSMUST00000206522,ENSMUST00000206860	56188	FXYD domain-containing ion transport regulator 1	Fxyd1	-5.73911	0.0207014	0.308675	4.06752	14.692	0	0
ENSMUSG00000039405	ENSMUST00000041761,ENSMUST00000207538,ENSMUST00000207636,ENSMUST00000207932,ENSMUST00000208402,ENSMUST00000208888,ENSMUST00000208903,ENSMUST00000209118	76453	protease, serine 23	Prss23	-1.00787	0.0207003	0.308675	173.887	157.414	95.5721	68.9385
ENSMUSG00000085035	ENSMUST00000156150	na	predicted gene 12031	Gm12031	-5.73911	0.0207014	0.308675	4.06752	14.692	0	0
ENSMUSG00000096054	ENSMUST00000041639,ENSMUST00000095899,ENSMUST00000214945,ENSMUST00000215021,ENSMUST00000215295,ENSMUST00000215467,ENSMUST00000215887,ENSMUST00000217064,ENSMUST00000217592	64009	spectrin repeat containing, nuclear envelope 1	Syne1	-0.560098	0.0206197	0.308675	2330.69	2007.56	1526.5	1415.81
ENSMUSG00000112304	ENSMUST00000217945	na	predicted gene, 35206	Gm35206	0.683789	0.0207387	0.308675	1458.21	1699.03	1955.69	3116.64
ENSMUSG00000112819	ENSMUST00000217932,ENSMUST00000220320	na	predicted gene, 46332	Gm46332	-3.7157	0.0206619	0.308675	21.3545	14.692	2.65478	0
ENSMUSG00000027985	ENSMUST00000029611,ENSMUST00000066849,ENSMUST00000098611,ENSMUST00000106341,ENSMUST00000132737,ENSMUST00000136147,ENSMUST00000198624,ENSMUST00000200166	16842	lymphoid enhancer binding factor 1	Lef1	5.76718	0.0208044	0.309043	0	0	18.5835	2.05787
ENSMUSG00000031652	ENSMUST00000034074,ENSMUST00000209389,ENSMUST00000210029	80750	NEDD4 binding protein 1	N4bp1	-0.593249	0.0208716	0.30975	1268.05	1179.56	745.108	877.68
ENSMUSG00000034488	ENSMUST00000043111,ENSMUST00000081769,ENSMUST00000118731,ENSMUST00000133761,ENSMUST00000134241,ENSMUST00000137921,ENSMUST00000140625,ENSMUST00000153974	13612	EGF-like repeats and discoidin I-like domains 3	Edil3	-0.891664	0.0209135	0.310079	235.916	196.243	124.775	108.038
ENSMUSG00000109038	ENSMUST00000208880	na	predicted gene 45120	Gm45120	0.714704	0.0209612	0.310494	1509.05	1647.6	1892.86	3288.47
ENSMUSG00000025613	ENSMUST00000026704,ENSMUST00000175750,ENSMUST00000175977,ENSMUST00000176041,ENSMUST00000176241,ENSMUST00000176589,ENSMUST00000176750,ENSMUST00000177301,ENSMUST00000177376,ENSMUST00000177485	12469	chaperonin containing Tcp1, subunit 8 (theta)	Cct8	0.510556	0.0210359	0.311308	7642.88	8419.57	11089	11793.6
ENSMUSG00000063455	ENSMUST00000117556,ENSMUST00000127925,ENSMUST00000144973,ENSMUST00000149557,ENSMUST00000152464,ENSMUST00000169256	330286	RIKEN cDNA D630045J12 gene	D630045J12Rik	0.720235	0.0211411	0.312571	342.689	373.597	491.134	689.385
ENSMUSG00000025592	ENSMUST00000067219,ENSMUST00000113378,ENSMUST00000113379,ENSMUST00000113380,ENSMUST00000113382,ENSMUST00000123974,ENSMUST00000141552,ENSMUST00000146539	93837	dachshund family transcription factor 2	Dach2	4.02189	0.0212507	0.313897	1.01688	1.04943	28.3177	5.14466
ENSMUSG00000024220	ENSMUST00000002318,ENSMUST00000073534,ENSMUST00000129522,ENSMUST00000133868,ENSMUST00000145313,ENSMUST00000151595,ENSMUST00000155030,ENSMUST00000161275	224656	zinc finger protein 523	Zfp523	-0.695242	0.0213464	0.314254	454.546	484.836	312.379	267.523
ENSMUSG00000033020	ENSMUST00000040077	69833	polymerase (RNA) II (DNA directed) polypeptide F	Polr2f	0.693405	0.0213584	0.314254	1279.24	1236.23	1535.35	2533.23
ENSMUSG00000037989	ENSMUST00000035538,ENSMUST00000049265,ENSMUST00000091623,ENSMUST00000110096,ENSMUST00000110097,ENSMUST00000159196,ENSMUST00000159559,ENSMUST00000159633,ENSMUST00000160087,ENSMUST00000162403,ENSMUST00000162581	75607	WNK lysine deficient protein kinase 2	Wnk2	4.75294	0.0213792	0.314254	0	1.04943	11.504	16.4629
ENSMUSG00000091135	ENSMUST00000170221	na	lectin, galactose binding, soluble 1, pseudogene 2	Lgals1-ps2	-2.1549	0.0213683	0.314254	70.1648	19.9392	7.96434	12.3472
ENSMUSG00000101009	ENSMUST00000185213,ENSMUST00000185809,ENSMUST00000188798,ENSMUST00000189375,ENSMUST00000190818,ENSMUST00000191266,ENSMUST00000191384,ENSMUST00000191447	73272	RIKEN cDNA 1700108F19 gene	1700108F19Rik	0.990397	0.0213947	0.314254	92.5361	153.217	198.224	290.159
ENSMUSG00000101337	ENSMUST00000178395,ENSMUST00000187094,ENSMUST00000189339,ENSMUST00000189749,ENSMUST00000191499	100101919	dynein, axonemal, heavy chain 7C	Dnah7c	2.23816	0.0213565	0.314254	4.06752	11.5437	28.3177	45.273
ENSMUSG00000102912	ENSMUST00000193462	na	predicted gene, 20731	Gm20731	-1.91725	0.0214397	0.314622	50.844	53.5209	21.2382	6.1736
ENSMUSG00000027667	ENSMUST00000029203,ENSMUST00000191783,ENSMUST00000192985,ENSMUST00000193119,ENSMUST00000193287,ENSMUST00000193290,ENSMUST00000193789,ENSMUST00000194126,ENSMUST00000194821	67778	zinc finger protein 639	Zfp639	0.5457	0.0216076	0.316415	1223.31	1263.51	1750.39	1879.86
ENSMUSG00000052151	ENSMUST00000063879,ENSMUST00000163602,ENSMUST00000165233,ENSMUST00000166804,ENSMUST00000218241	50784	phospholipid phosphatase 2	Plpp2	0.573934	0.0216098	0.316415	1676.84	1722.11	2226.48	2833.68
ENSMUSG00000086442	ENSMUST00000138702	na	predicted gene 11722	Gm11722	0.931664	0.0216222	0.316415	118.975	96.5475	177.87	233.568
ENSMUSG00000079484	ENSMUST00000085290,ENSMUST00000091132,ENSMUST00000113643,ENSMUST00000113645,ENSMUST00000127689,ENSMUST00000129512,ENSMUST00000133877,ENSMUST00000138254,ENSMUST00000139719,ENSMUST00000147204,ENSMUST00000150695,ENSMUST00000154647,ENSMUST00000154988	227696	phytanoyl-CoA dioxygenase domain containing 1	Phyhd1	-1.21669	0.0216482	0.316443	111.857	136.426	37.1669	69.9674
ENSMUSG00000104709	ENSMUST00000196075	na	predicted gene 42484	Gm42484	-1.83972	0.0216643	0.316443	91.5193	55.6197	33.6272	7.20253
ENSMUSG00000106874	ENSMUST00000201775,ENSMUST00000202148,ENSMUST00000202542	na	predicted gene, 20186	Gm20186	-0.803886	0.0217082	0.316791	517.592	404.03	318.574	208.873
ENSMUSG00000033066	ENSMUST00000041611,ENSMUST00000108680,ENSMUST00000108681,ENSMUST00000108682,ENSMUST00000129801,ENSMUST00000133367,ENSMUST00000136796,ENSMUST00000140863,ENSMUST00000145496,ENSMUST00000147276,ENSMUST00000151784	14457	growth arrest specific 7	Gas7	0.598237	0.0217815	0.317559	550.132	586.631	869.883	850.928
ENSMUSG00000049739	ENSMUST00000050383,ENSMUST00000131000,ENSMUST00000205364,ENSMUST00000206340	233905	zinc finger protein 646	Zfp646	-0.844801	0.0218012	0.317559	266.423	222.479	128.314	144.051
ENSMUSG00000026123	ENSMUST00000027297,ENSMUST00000152654,ENSMUST00000156687,ENSMUST00000191722	226971	pleckstrin homology domain containing, family B (evectins) member 2	Plekhb2	0.625199	0.021891	0.317692	1209.07	1263.51	1579.59	2234.84
ENSMUSG00000030004	ENSMUST00000032073	68396	N-acetyltransferase 8 (GCN5-related)	Nat8	-1.37735	0.0218676	0.317692	82.3673	69.2623	26.5478	31.8969
ENSMUSG00000031789	ENSMUST00000093268,ENSMUST00000119870,ENSMUST00000120044,ENSMUST00000121162,ENSMUST00000133716,ENSMUST00000134207,ENSMUST00000156514,ENSMUST00000184103,ENSMUST00000184621,ENSMUST00000212237	333329	cyclic nucleotide gated channel beta 1	Cngb1	-2.85602	0.02189	0.317692	40.6752	32.5323	0	10.2893
ENSMUSG00000045518	ENSMUST00000051773	246086	one cut domain, family member 3	Onecut3	-3.46282	0.0218495	0.317692	23.3883	16.7909	3.53971	0
ENSMUSG00000029009	ENSMUST00000069604,ENSMUST00000097788,ENSMUST00000125978,ENSMUST00000141283,ENSMUST00000145115,ENSMUST00000152498,ENSMUST00000156113	17769	methylenetetrahydrofolate reductase	Mthfr	-1.14752	0.0220674	0.319075	266.423	267.604	178.755	61.736
ENSMUSG00000032238	ENSMUST00000034766,ENSMUST00000113624,ENSMUST00000132355,ENSMUST00000140351,ENSMUST00000143507,ENSMUST00000174296	19883	RAR-related orphan receptor alpha	Rora	-0.559727	0.0220651	0.319075	1449.06	1423.03	1021.21	927.069
ENSMUSG00000042182	ENSMUST00000062289,ENSMUST00000115161,ENSMUST00000126724,ENSMUST00000129464,ENSMUST00000139700,ENSMUST00000195350	320705	BEN domain containing 6	Bend6	0.556862	0.022067	0.319075	1083.99	1240.43	1699.94	1719.35
ENSMUSG00000046962	ENSMUST00000052089,ENSMUST00000063605,ENSMUST00000113734	114565	zinc finger and BTB domain containing 21	Zbtb21	-0.85831	0.0220674	0.319075	431.157	449.156	314.149	170.803
ENSMUSG00000039678	ENSMUST00000044556,ENSMUST00000125142,ENSMUST00000129789,ENSMUST00000131261,ENSMUST00000132324,ENSMUST00000134013,ENSMUST00000136183,ENSMUST00000150879	70296	TBC1 domain family, member 13	Tbc1d13	0.854577	0.0222137	0.320896	802.319	713.612	847.76	1894.27
ENSMUSG00000021484	ENSMUST00000021940	66890	lectin, mannose-binding 2	Lman2	0.518248	0.0222625	0.321011	2541.19	2657.15	3866.25	3578.63
ENSMUSG00000063714	ENSMUST00000123087,ENSMUST00000135297,ENSMUST00000137941,ENSMUST00000146195	na	trans-acting transcription factor 3, opposite strand	Sp3os	-1.23811	0.0222422	0.321011	102.705	85.0038	42.4765	37.0416
ENSMUSG00000110038	ENSMUST00000211137	na	predicted gene 45570	Gm45570	1.36881	0.0223028	0.321299	64.0635	35.6806	76.9886	181.092
ENSMUSG00000035597	ENSMUST00000120580,ENSMUST00000129956,ENSMUST00000220462,ENSMUST00000220729,ENSMUST00000220798,ENSMUST00000221221,ENSMUST00000222154,ENSMUST00000223105,ENSMUST00000223315,ENSMUST00000223341	328110	pre-mRNA processing factor 39	Prpf39	-0.619819	0.0223409	0.321553	1851.74	1732.61	1357.48	974.399
ENSMUSG00000019189	ENSMUST00000019333,ENSMUST00000101327,ENSMUST00000124959,ENSMUST00000127907,ENSMUST00000129676,ENSMUST00000150257	74315	ring finger protein 145	Rnf145	0.626526	0.0224245	0.321698	605.044	536.258	797.319	965.139
ENSMUSG00000022561	ENSMUST00000023221,ENSMUST00000163798,ENSMUST00000164680,ENSMUST00000164972,ENSMUST00000165179,ENSMUST00000168948,ENSMUST00000169378,ENSMUST00000170121,ENSMUST00000171005,ENSMUST00000172281	14731	GPI anchor attachment protein 1	Gpaa1	0.698578	0.0224531	0.321698	2157.82	2458.81	2747.7	4745.44
ENSMUSG00000023988	ENSMUST00000024783	53414	bystin-like	Bysl	0.765745	0.0224529	0.321698	675.209	797.566	889.351	1615.42
ENSMUSG00000028737	ENSMUST00000039818,ENSMUST00000124987,ENSMUST00000146309	212647	aldehyde dehydrogenase 4 family, member A1	Aldh4a1	0.815775	0.0224163	0.321698	238.967	219.331	312.379	494.917
ENSMUSG00000041225	ENSMUST00000062584,ENSMUST00000077128,ENSMUST00000181989,ENSMUST00000182038,ENSMUST00000182066,ENSMUST00000182101,ENSMUST00000182178,ENSMUST00000182213,ENSMUST00000182322,ENSMUST00000182343,ENSMUST00000182383,ENSMUST00000182559,ENSMUST00000182572,ENSMUST00000182614,ENSMUST00000182921	75415	Rho GTPase activating protein 12	Arhgap12	-0.615238	0.0223893	0.321698	1265	1228.88	924.749	702.761
ENSMUSG00000025499	ENSMUST00000026572,ENSMUST00000097957,ENSMUST00000124314,ENSMUST00000124971,ENSMUST00000128993,ENSMUST00000134008,ENSMUST00000168550	15461	Harvey rat sarcoma virus oncogene	Hras	0.711142	0.0224848	0.321859	982.307	1050.48	1232.7	2095.94
ENSMUSG00000027165	ENSMUST00000090513,ENSMUST00000099682,ENSMUST00000111231,ENSMUST00000128898,ENSMUST00000132640,ENSMUST00000136601,ENSMUST00000138903,ENSMUST00000160037,ENSMUST00000160722,ENSMUST00000177007,ENSMUST00000177152,ENSMUST00000177171	68170	RIKEN cDNA B230118H07 gene	B230118H07Rik	0.755524	0.0225432	0.322403	764.694	707.315	884.927	1601.02
ENSMUSG00000028988	ENSMUST00000030839,ENSMUST00000105692	67087	catenin beta interacting protein 1	Ctnnbip1	0.725166	0.0226211	0.323223	534.879	534.159	675.199	1092.73
ENSMUSG00000038732	ENSMUST00000047311,ENSMUST00000152798,ENSMUST00000153269,ENSMUST00000220870,ENSMUST00000222095	218121	membrane bound O-acyltransferase domain containing 1	Mboat1	0.891214	0.0226605	0.323493	199.309	200.441	480.515	260.32
ENSMUSG00000108132	ENSMUST00000204863	na	predicted gene, 44175	Gm44175	2.28378	0.022769	0.324746	8.13505	5.24715	22.1232	43.2152
ENSMUSG00000024516	ENSMUST00000025394,ENSMUST00000125552,ENSMUST00000126432,ENSMUST00000126651,ENSMUST00000139538,ENSMUST00000153193,ENSMUST00000155668	66286	SEC11 homolog C, signal peptidase complex subunit	Sec11c	-0.999124	0.0228192	0.325168	1554.81	1840.7	1288.45	409.515
ENSMUSG00000020657	ENSMUST00000020986,ENSMUST00000049584,ENSMUST00000219923,ENSMUST00000220273	217378	DnaJ heat shock protein family (Hsp40) member C27	Dnajc27	-0.913839	0.0228831	0.325784	224.731	197.293	130.084	93.6329
ENSMUSG00000045180	ENSMUST00000062317,ENSMUST00000101141,ENSMUST00000124141,ENSMUST00000137217,ENSMUST00000141677,ENSMUST00000152746	110380	shroom family member 2	Shroom2	0.753792	0.0229096	0.325866	294.895	248.715	383.173	534.016
ENSMUSG00000016308	ENSMUST00000016452,ENSMUST00000200835,ENSMUST00000201012,ENSMUST00000201050,ENSMUST00000201068,ENSMUST00000201117,ENSMUST00000202783,ENSMUST00000202812,ENSMUST00000202991	22209	ubiquitin-conjugating enzyme E2A	Ube2a	0.639286	0.0230534	0.327026	436.242	540.456	795.549	725.398
ENSMUSG00000022241	ENSMUST00000022849	110960	threonyl-tRNA synthetase	Tars	-0.688585	0.02305	0.327026	4147.86	4556.62	3420.24	1979.67
ENSMUSG00000039231	ENSMUST00000115636,ENSMUST00000115637,ENSMUST00000115638,ENSMUST00000127617,ENSMUST00000150095	20937	suppressor of variegation 3-9 1	Suv39h1	0.711152	0.0230529	0.327026	431.157	505.825	617.679	916.779
ENSMUSG00000019124	ENSMUST00000019268,ENSMUST00000124325,ENSMUST00000129744,ENSMUST00000140235,ENSMUST00000203800,ENSMUST00000205108	69938	secernin 1	Scrn1	0.650274	0.023235	0.327956	1291.44	1352.71	1638	2512.65
ENSMUSG00000022096	ENSMUST00000022691,ENSMUST00000159959,ENSMUST00000161069,ENSMUST00000161468,ENSMUST00000163060	15460	hairless	Hr	-2.19425	0.023244	0.327956	42.709	29.384	11.504	4.11573
ENSMUSG00000024527	ENSMUST00000025408	69597	AFG3-like AAA ATPase 2	Afg3l2	-0.805745	0.0231728	0.327956	967.054	1051.53	768.116	385.85
ENSMUSG00000032869	ENSMUST00000042452,ENSMUST00000109869,ENSMUST00000123449,ENSMUST00000125977,ENSMUST00000151656,ENSMUST00000155939	228769	proteasome (prosome, macropain) inhibitor subunit 1	Psmf1	0.682817	0.0232116	0.327956	670.124	706.266	872.538	1337.61
ENSMUSG00000039318	ENSMUST00000069652,ENSMUST00000191966,ENSMUST00000193482,ENSMUST00000194740,ENSMUST00000195042,ENSMUST00000195534	98732	RAB3 GTPase activating protein subunit 2	Rab3gap2	-0.847276	0.023215	0.327956	400.651	367.3	269.903	156.398
ENSMUSG00000104116	ENSMUST00000192728	na	predicted gene, 37296	Gm37296	-1.6196	0.0232385	0.327956	52.8778	54.5703	19.4684	15.434
ENSMUSG00000001517	ENSMUST00000073316,ENSMUST00000112148,ENSMUST00000123988,ENSMUST00000125456,ENSMUST00000136395,ENSMUST00000153423,ENSMUST00000203040,ENSMUST00000203258	14235	forkhead box M1	Foxm1	0.533675	0.0233627	0.329141	1605.65	1643.41	2216.74	2486.93
ENSMUSG00000034412	ENSMUST00000041042,ENSMUST00000135089,ENSMUST00000147485,ENSMUST00000149465,ENSMUST00000151672,ENSMUST00000180088	103724	TBC1 domain family, member 10a	Tbc1d10a	0.926935	0.0234324	0.329141	94.5699	102.844	164.596	210.931
ENSMUSG00000039542	ENSMUST00000114476,ENSMUST00000166811,ENSMUST00000192584,ENSMUST00000193547,ENSMUST00000194252,ENSMUST00000194844,ENSMUST00000217121	17967	neural cell adhesion molecule 1	Ncam1	-0.525425	0.0234313	0.329141	5567.42	5450.73	4159.16	3495.29
ENSMUSG00000053644	ENSMUST00000066208,ENSMUST00000168517,ENSMUST00000170309,ENSMUST00000171844,ENSMUST00000171851,ENSMUST00000172734,ENSMUST00000172902,ENSMUST00000174518,ENSMUST00000174704	110695	aldehyde dehydrogenase family 7, member A1	Aldh7a1	-0.697114	0.0233939	0.329141	390.482	426.068	256.629	246.944
ENSMUSG00000069237	ENSMUST00000099547,ENSMUST00000150376	97863	family with sequence similarity 8, member A1	Fam8a1	0.592899	0.0233962	0.329141	607.078	664.289	905.28	1012.47
ENSMUSG00000104563	ENSMUST00000200022	na	predicted gene 43041	Gm43041	-1.51852	0.0234864	0.329605	62.0297	68.2129	16.8136	28.8101
ENSMUSG00000036840	ENSMUST00000045296	20437	siah E3 ubiquitin protein ligase 1A	Siah1a	-1.17483	0.023531	0.329938	282.693	294.89	195.569	59.6781
ENSMUSG00000037348	ENSMUST00000081525,ENSMUST00000095074,ENSMUST00000125330,ENSMUST00000134506,ENSMUST00000136171,ENSMUST00000155449	71904	progestin and adipoQ receptor family member VII	Paqr7	0.806254	0.0235675	0.330154	331.503	327.422	414.146	738.774
ENSMUSG00000036225	ENSMUST00000025992,ENSMUST00000168989	106931	potassium channel tetramerisation domain containing 1	Kctd1	-0.923599	0.023614	0.330512	415.904	461.749	315.919	146.108
ENSMUSG00000099964	ENSMUST00000185686,ENSMUST00000186665	na	predicted gene 29514	Gm29514	-3.20269	0.0236581	0.330835	16.2701	18.8897	1.76985	2.05787
ENSMUSG00000033720	ENSMUST00000045846,ENSMUST00000059034,ENSMUST00000113787,ENSMUST00000113788,ENSMUST00000134392,ENSMUST00000138489,ENSMUST00000148179,ENSMUST00000149362,ENSMUST00000203035	94282	sideroflexin 5	Sfxn5	0.888152	0.0236852	0.33092	419.972	507.924	526.531	1191.5
ENSMUSG00000038206	ENSMUST00000040218,ENSMUST00000110322,ENSMUST00000156840,ENSMUST00000210863,ENSMUST00000211294	50753	F-box protein 8	Fbxo8	-0.707663	0.0237973	0.331603	526.744	494.281	359.28	265.465
ENSMUSG00000052310	ENSMUST00000015467	30791	solute carrier family 39 (zinc transporter), member 1	Slc39a1	0.576624	0.0237812	0.331603	1735.82	2138.74	3172.46	2605.26
ENSMUSG00000114081	ENSMUST00000220880	na	predicted gene, 48904	Gm48904	-1.21422	0.0237969	0.331603	151.515	144.821	90.2625	37.0416
ENSMUSG00000019738	ENSMUST00000019882,ENSMUST00000108192,ENSMUST00000108193,ENSMUST00000138118,ENSMUST00000138886,ENSMUST00000145559,ENSMUST00000149654,ENSMUST00000150841	69920	polymerase (RNA) II (DNA directed) polypeptide I	Polr2i	0.754569	0.0240161	0.3323	740.289	818.555	924.749	1705.97
ENSMUSG00000020357	ENSMUST00000020617,ENSMUST00000152253	14257	FMS-like tyrosine kinase 4	Flt4	4.72049	0.024006	0.3323	0	1.04943	8.84927	18.5208
ENSMUSG00000024556	ENSMUST00000025439	107029	malic enzyme 2, NAD(+)-dependent, mitochondrial	Me2	-0.733129	0.023946	0.3323	475.9	481.688	338.927	236.655
ENSMUSG00000030172	ENSMUST00000032279,ENSMUST00000079582,ENSMUST00000183703,ENSMUST00000183741,ENSMUST00000183872,ENSMUST00000183880,ENSMUST00000183911,ENSMUST00000184320,ENSMUST00000184838,ENSMUST00000184864,ENSMUST00000185139,ENSMUST00000185143,ENSMUST00000204666	111173	ELKS/RAB6-interacting/CAST family member 1	Erc1	0.565659	0.0240034	0.3323	2729.31	2796.73	3518.47	4661.07
ENSMUSG00000037349	ENSMUST00000041686,ENSMUST00000180762,ENSMUST00000180765	68323	nudix (nucleoside diphosphate linked moiety X)-type motif 22	Nudt22	0.864818	0.0239781	0.3323	126.093	177.354	238.93	313.825
ENSMUSG00000037624	ENSMUST00000079451,ENSMUST00000110920,ENSMUST00000180044,ENSMUST00000192529,ENSMUST00000192723,ENSMUST00000193319,ENSMUST00000193686,ENSMUST00000194172,ENSMUST00000194402,ENSMUST00000195016	16526	potassium channel, subfamily K, member 2	Kcnk2	-2.87573	0.023933	0.3323	18.3039	23.0874	3.53971	2.05787
ENSMUSG00000038429	ENSMUST00000047510,ENSMUST00000122110,ENSMUST00000129159,ENSMUST00000131805,ENSMUST00000141042,ENSMUST00000142058,ENSMUST00000146098,ENSMUST00000153306,ENSMUST00000154189	22225	ubiquitin specific peptidase 5 (isopeptidase T)	Usp5	0.580029	0.0240033	0.3323	1407.36	1336.97	1784.9	2318.19
ENSMUSG00000057649	ENSMUST00000099384,ENSMUST00000220488,ENSMUST00000220968,ENSMUST00000221324,ENSMUST00000222191,ENSMUST00000222399,ENSMUST00000222749,ENSMUST00000223063,ENSMUST00000223238,ENSMUST00000223446,ENSMUST00000223455,ENSMUST00000223525	105246	bromodomain containing 9	Brd9	0.669529	0.0239666	0.3323	1130.77	1175.36	1412.34	2256.45
ENSMUSG00000083953	ENSMUST00000121009	na	predicted gene 14049	Gm14049	-1.27595	0.0241814	0.334294	83.3842	86.0532	30.9724	39.0995
ENSMUSG00000068740	ENSMUST00000090558,ENSMUST00000126349,ENSMUST00000126935,ENSMUST00000130941,ENSMUST00000133216,ENSMUST00000147251,ENSMUST00000147565	53883	cadherin, EGF LAG seven-pass G-type receptor 2	Celsr2	0.701583	0.0242955	0.335576	314.216	251.863	436.269	484.627
ENSMUSG00000006301	ENSMUST00000016309,ENSMUST00000113796,ENSMUST00000128505,ENSMUST00000130763,ENSMUST00000135384,ENSMUST00000141560,ENSMUST00000152603,ENSMUST00000154859	69660	transmembrane BAX inhibitor motif containing 1	Tmbim1	0.578918	0.024397	0.336334	661.989	609.718	946.872	952.792
ENSMUSG00000009535	ENSMUST00000009679,ENSMUST00000025427,ENSMUST00000129849,ENSMUST00000131075,ENSMUST00000139111,ENSMUST00000139554,ENSMUST00000148937,ENSMUST00000151833	67897	RNA (guanine-7-) methyltransferase	Rnmt	-0.691936	0.0244144	0.336334	818.589	859.482	626.528	411.573
ENSMUSG00000053137	ENSMUST00000088823	19094	mitogen-activated protein kinase 11	Mapk11	0.860502	0.02439	0.336334	113.891	114.388	196.454	218.134
ENSMUSG00000050914	ENSMUST00000053558,ENSMUST00000131008,ENSMUST00000141334,ENSMUST00000144525,ENSMUST00000153674,ENSMUST00000210971	654824	ankyrin repeat domain 37	Ankrd37	-1.43845	0.0244775	0.336907	80.3336	88.152	43.3614	18.5208
ENSMUSG00000034171	ENSMUST00000049095,ENSMUST00000125761,ENSMUST00000133225,ENSMUST00000143724,ENSMUST00000150614,ENSMUST00000150668,ENSMUST00000154249,ENSMUST00000156126	14073	fatty acid amide hydrolase	Faah	-0.898252	0.0245117	0.337084	204.393	188.897	92.9173	118.327
ENSMUSG00000108053	ENSMUST00000203437	na	predicted gene, 43890	Gm43890	-1.11874	0.0245417	0.337202	136.262	139.574	81.4133	45.273
ENSMUSG00000013833	ENSMUST00000105378,ENSMUST00000163125,ENSMUST00000164705,ENSMUST00000165684,ENSMUST00000166964,ENSMUST00000170375,ENSMUST00000170409	216154	mediator complex subunit 16	Med16	0.725318	0.02467	0.338375	1674.8	1656	1917.64	3589.95
ENSMUSG00000025190	ENSMUST00000026196,ENSMUST00000124954,ENSMUST00000132504,ENSMUST00000133325	14718	glutamic-oxaloacetic transaminase 1, soluble	Got1	-0.530735	0.024664	0.338375	4425.47	4329.94	3322.02	2737.99
ENSMUSG00000042520	ENSMUST00000029553,ENSMUST00000064639,ENSMUST00000090908,ENSMUST00000195995,ENSMUST00000196568,ENSMUST00000196633,ENSMUST00000196747,ENSMUST00000196843,ENSMUST00000196917,ENSMUST00000196952,ENSMUST00000197177,ENSMUST00000197633,ENSMUST00000197903,ENSMUST00000198282,ENSMUST00000198322,ENSMUST00000199016,ENSMUST00000199050,ENSMUST00000199301,ENSMUST00000199612,ENSMUST00000199834,ENSMUST00000199929,…	74383	ubiquitin-associated protein 2-like	Ubap2l	0.509377	0.0247832	0.339632	4802.73	4924.97	6425.45	7421.69
ENSMUSG00000042203	ENSMUST00000048677,ENSMUST00000160114	381085	TBC1 domain family, member 22B	Tbc1d22b	0.841524	0.0248666	0.340478	319.301	303.285	379.634	736.716
ENSMUSG00000054321	ENSMUST00000169862	72504	TATA-box binding protein associated factor 4b	Taf4b	-0.913408	0.0248972	0.340551	201.342	188.897	119.465	87.4593
ENSMUSG00000061436	ENSMUST00000114855,ENSMUST00000159307,ENSMUST00000159894,ENSMUST00000160360,ENSMUST00000160962,ENSMUST00000161779,ENSMUST00000162359	15258	homeodomain interacting protein kinase 2	Hipk2	-0.503213	0.0249152	0.340551	3892.62	3945.85	2847.69	2682.43
ENSMUSG00000008734	ENSMUST00000008878,ENSMUST00000207582,ENSMUST00000207614,ENSMUST00000208394	64297	G protein-coupled receptor, family C, group 5, member B	Gprc5b	1.13067	0.0250003	0.340827	44.7428	53.5209	107.076	108.038
ENSMUSG00000032997	ENSMUST00000079205,ENSMUST00000094818,ENSMUST00000124042,ENSMUST00000138683,ENSMUST00000143496	74241	chondroitin polymerizing factor	Chpf	0.686914	0.0249576	0.340827	980.273	1190.05	1338.89	2155.61
ENSMUSG00000097493	ENSMUST00000180730,ENSMUST00000181910,ENSMUST00000186605,ENSMUST00000192865	na	RIKEN cDNA 9930014A18 gene	9930014A18Rik	1.00512	0.0249985	0.340827	69.1479	68.2129	132.739	143.022
ENSMUSG00000062997	ENSMUST00000080861,ENSMUST00000126246,ENSMUST00000152441	66489	ribosomal protein L35	Rpl35	-0.828902	0.0250594	0.341157	4877.98	5891.49	4259.15	1802.69
ENSMUSG00000104687	ENSMUST00000197034	na	predicted gene 42899	Gm42899	-2.35016	0.0250679	0.341157	26.4389	38.8289	2.65478	10.2893
ENSMUSG00000092974	ENSMUST00000175233	na	predicted gene, 25072	Gm25072	0.67492	0.025097	0.341258	15768.8	17105.7	18953.4	33531.9
ENSMUSG00000021361	ENSMUST00000021790	66154	transmembrane protein 14C	Tmem14c	0.617037	0.0251406	0.341557	2138.5	2767.34	3160.96	4363.7
ENSMUSG00000014551	ENSMUST00000014695,ENSMUST00000134132,ENSMUST00000140438	64658	mitochondrial ribosomal protein S25	Mrps25	0.631581	0.0252082	0.34218	1975.8	2355.97	2687.52	4024.16
ENSMUSG00000030341	ENSMUST00000032491,ENSMUST00000125880,ENSMUST00000130257,ENSMUST00000131434,ENSMUST00000134803,ENSMUST00000144524	21937	tumor necrosis factor receptor superfamily, member 1a	Tnfrsf1a	0.542912	0.0252385	0.342296	961.969	1022.14	1471.63	1418.9
ENSMUSG00000110631	ENSMUST00000212158,ENSMUST00000212899	na	predicted gene, 42047	Gm42047	-0.494266	0.0252807	0.342573	15962	16469.7	10831.5	12192.9
ENSMUSG00000041959	ENSMUST00000045756,ENSMUST00000148400,ENSMUST00000170612	20194	S100 calcium binding protein A10 (calpactin)	S100a10	0.599862	0.0253102	0.342678	884.686	1045.23	1637.11	1287.2
ENSMUSG00000024505	ENSMUST00000025383,ENSMUST00000139852,ENSMUST00000163590	68857	DTW domain containing 2	Dtwd2	-0.872251	0.0253639	0.34311	193.207	197.293	112.386	100.835
ENSMUSG00000021474	ENSMUST00000021930,ENSMUST00000222285,ENSMUST00000223504	14057	sideroflexin 1	Sfxn1	0.626962	0.0254509	0.343739	5107.79	5889.4	6650.23	10333.6
ENSMUSG00000042570	ENSMUST00000062855,ENSMUST00000164895,ENSMUST00000165028,ENSMUST00000165778,ENSMUST00000165866,ENSMUST00000167183,ENSMUST00000167689,ENSMUST00000167760,ENSMUST00000168601,ENSMUST00000170018,ENSMUST00000170950,ENSMUST00000172158	70427	MIER family member 2	Mier2	0.942526	0.0254824	0.343739	346.756	245.566	346.891	792.278
ENSMUSG00000048078	ENSMUST00000107162,ENSMUST00000107165,ENSMUST00000107166,ENSMUST00000129445,ENSMUST00000129737,ENSMUST00000130299,ENSMUST00000131541,ENSMUST00000133770,ENSMUST00000138760,ENSMUST00000140140,ENSMUST00000144263,ENSMUST00000147659	23966	teneurin transmembrane protein 4	Tenm4	0.612891	0.0254884	0.343739	590.808	609.718	810.593	1025.85
ENSMUSG00000062012	ENSMUST00000057029,ENSMUST00000115516	22654	zinc finger protein 13	Zfp13	1.45616	0.0254977	0.343739	25.422	39.8783	54.8655	124.501
ENSMUSG00000025738	ENSMUST00000045692	214931	F-box and leucine-rich repeat protein 16	Fbxl16	-4.7167	0.0255747	0.344482	12.2026	12.5931	0.884927	0
ENSMUSG00000024955	ENSMUST00000025906,ENSMUST00000145192,ENSMUST00000172975,ENSMUST00000173308,ENSMUST00000173635	26379	estrogen related receptor, alpha	Esrra	-0.923948	0.0256394	0.345058	319.301	245.566	190.259	107.009
ENSMUSG00000039883	ENSMUST00000035651,ENSMUST00000199277	74511	leucine rich repeat containing 17	Lrrc17	-0.625331	0.0256989	0.345128	201852	267908	181443	123088
ENSMUSG00000042050	ENSMUST00000039349,ENSMUST00000220761,ENSMUST00000221029,ENSMUST00000221748,ENSMUST00000222539,ENSMUST00000222679,ENSMUST00000222764,ENSMUST00000223039	217935	WD repeat domain 60	Wdr60	-0.674072	0.0256981	0.345128	719.952	621.262	357.51	483.598
ENSMUSG00000042535	ENSMUST00000046463	14904	GTP binding protein 1	Gtpbp1	0.814294	0.0257103	0.345128	2101.89	2113.55	2231.79	5181.71
ENSMUSG00000084744	ENSMUST00000122795	na	predicted gene, 25291	Gm25291	2.20452	0.0257525	0.345399	10.1688	4.19772	28.3177	38.0705
ENSMUSG00000028040	ENSMUST00000029674	13639	ephrin A4	Efna4	0.890442	0.0258946	0.34701	98.6374	112.289	176.1	215.047
ENSMUSG00000026600	ENSMUST00000051396,ENSMUST00000186420,ENSMUST00000187073,ENSMUST00000187507,ENSMUST00000187987,ENSMUST00000188027,ENSMUST00000189661,ENSMUST00000191379	20652	sterol O-acyltransferase 1	Soat1	-0.532011	0.0259244	0.347113	3767.54	4000.42	2948.58	2423.14
ENSMUSG00000047793	ENSMUST00000062202,ENSMUST00000163688,ENSMUST00000165843,ENSMUST00000165883,ENSMUST00000168122,ENSMUST00000172289	208777	sushi, nidogen and EGF-like domains 1	Sned1	-1.61748	0.0259544	0.347219	66.0972	67.1635	31.8574	11.3183
ENSMUSG00000048578	ENSMUST00000112121,ENSMUST00000124678	109154	malectin	Mlec	0.614907	0.0260721	0.348498	3084.2	3607.94	4114.91	6134.5
ENSMUSG00000001924	ENSMUST00000001989,ENSMUST00000089217,ENSMUST00000130694,ENSMUST00000136915,ENSMUST00000137892,ENSMUST00000152235	22201	ubiquitin-like modifier activating enzyme 1	Uba1	0.612509	0.0261162	0.348777	5143.38	5508.45	6413.95	9872.61
ENSMUSG00000018102	ENSMUST00000018246	68024	histone cluster 1, H2bc	Hist1h2bc	0.789996	0.0261594	0.348777	146.431	156.365	280.522	242.828
ENSMUSG00000022403	ENSMUST00000023039,ENSMUST00000163382,ENSMUST00000165582,ENSMUST00000169204,ENSMUST00000172107	70356	suppression of tumorigenicity 13	St13	0.502895	0.026145	0.348777	6012.82	5793.9	7766.12	8965.09
ENSMUSG00000028693	ENSMUST00000030456,ENSMUST00000030457,ENSMUST00000081182,ENSMUST00000130363,ENSMUST00000134038,ENSMUST00000148436,ENSMUST00000154811,ENSMUST00000155398	50927	nuclear autoantigenic sperm protein (histone-binding)	Nasp	0.538042	0.0262993	0.350346	2934.72	3244.83	4009.6	4963.57
ENSMUSG00000022707	ENSMUST00000023393,ENSMUST00000099628,ENSMUST00000163832,ENSMUST00000164300,ENSMUST00000169432,ENSMUST00000170464,ENSMUST00000171132	74185	glucan (1,4-alpha-), branching enzyme 1	Gbe1	-0.532385	0.0263377	0.35056	1853.77	1682.23	1199.96	1245.01
ENSMUSG00000007041	ENSMUST00000007257,ENSMUST00000172599	114584	chloride intracellular channel 1	Clic1	0.664909	0.0263855	0.3509	615.213	687.376	830.061	1235.75
ENSMUSG00000034361	ENSMUST00000048653,ENSMUST00000109537,ENSMUST00000136550,ENSMUST00000156377,ENSMUST00000156894,ENSMUST00000212550	234577	copine II	Cpne2	-0.692432	0.0264869	0.351447	376.246	372.547	231.851	231.51
ENSMUSG00000038683	ENSMUST00000046951,ENSMUST00000173238,ENSMUST00000174472,ENSMUST00000174527,ENSMUST00000174551	68083	PAK1 interacting protein 1	Pak1ip1	0.546914	0.0264936	0.351447	1240.59	1383.15	1772.51	2060.95
ENSMUSG00000057969	ENSMUST00000073448,ENSMUST00000102529,ENSMUST00000102530,ENSMUST00000102531,ENSMUST00000102532,ENSMUST00000123926,ENSMUST00000193180,ENSMUST00000193234,ENSMUST00000193551,ENSMUST00000194433,ENSMUST00000194606,ENSMUST00000195057,ENSMUST00000195472,ENSMUST00000195662	20347	sema domain, immunoglobulin domain (Ig), short basic domain, secreted, (semaphorin) 3B	Sema3b	0.660819	0.0264506	0.351447	613.179	599.224	774.311	1143.14
ENSMUSG00000014601	ENSMUST00000064759,ENSMUST00000196416,ENSMUST00000197192,ENSMUST00000198424,ENSMUST00000200049	229707	striatin interacting protein 1	Strip1	0.536114	0.0266572	0.351808	1123.65	1204.74	1608.8	1767.71
ENSMUSG00000026309	ENSMUST00000027534,ENSMUST00000185886,ENSMUST00000186433,ENSMUST00000186986,ENSMUST00000187049,ENSMUST00000187105,ENSMUST00000187231,ENSMUST00000187306,ENSMUST00000187678,ENSMUST00000189651,ENSMUST00000190519,ENSMUST00000190747,ENSMUST00000191230	67444	integrin-linked kinase-associated serine/threonine phosphatase 2C	Ilkap	0.606208	0.0266483	0.351808	1089.08	1228.88	1480.48	2048.61
ENSMUSG00000028834	ENSMUST00000030638,ENSMUST00000105875,ENSMUST00000134164,ENSMUST00000135576	433766	tripartite motif-containing 63	Trim63	-0.71695	0.0266995	0.351808	1390.08	1584.64	1156.6	652.343
ENSMUSG00000034744	ENSMUST00000037376,ENSMUST00000113850,ENSMUST00000113851,ENSMUST00000128262,ENSMUST00000141611,ENSMUST00000146117,ENSMUST00000150322,ENSMUST00000151147,ENSMUST00000205599,ENSMUST00000205681	56174	N-acetylglucosamine kinase	Nagk	0.64017	0.0266778	0.351808	1311.78	1304.44	1596.41	2481.79
ENSMUSG00000038545	ENSMUST00000043464,ENSMUST00000125949,ENSMUST00000132790,ENSMUST00000133393,ENSMUST00000144966,ENSMUST00000145567,ENSMUST00000151002	66515	cullin 7	Cul7	0.665525	0.0266297	0.351808	888.754	837.444	1063.68	1675.1
ENSMUSG00000044216	ENSMUST00000057801	16520	potassium inwardly-rectifying channel, subfamily J, member 4	Kcnj4	-2.14722	0.0266963	0.351808	26.4389	39.8783	9.7342	5.14466
ENSMUSG00000048503	ENSMUST00000061833,ENSMUST00000213544,ENSMUST00000213648,ENSMUST00000216126	235300	transmembrane protein 136	Tmem136	-1.56777	0.0266421	0.351808	102.705	92.3498	53.0956	12.3472
ENSMUSG00000113889	ENSMUST00000222020	na	predicted gene, 48501	Gm48501	-1.28594	0.026587	0.351808	91.5193	139.574	64.5997	29.8391
ENSMUSG00000052713	ENSMUST00000064763	269023	zinc finger protein 608	Zfp608	-0.573775	0.0267247	0.351846	1702.26	1427.22	961.915	1141.09
ENSMUSG00000008035	ENSMUST00000008179,ENSMUST00000115524,ENSMUST00000125623,ENSMUST00000144356,ENSMUST00000156321	68041	Mid1 interacting protein 1 (gastrulation specific G12-like (zebrafish))	Mid1ip1	-0.780596	0.0268379	0.352331	790.116	792.319	603.52	316.911
ENSMUSG00000022469	ENSMUST00000123397,ENSMUST00000125002,ENSMUST00000126854,ENSMUST00000128775,ENSMUST00000129223,ENSMUST00000134371,ENSMUST00000134885,ENSMUST00000135080,ENSMUST00000142196,ENSMUST00000146214,ENSMUST00000146620,ENSMUST00000149419,ENSMUST00000153241,ENSMUST00000153464,ENSMUST00000155810,ENSMUST00000175894,ENSMUST00000177352	223864	Rap guanine nucleotide exchange factor (GEF) 3	Rapgef3	0.634748	0.0268511	0.352331	635.55	761.885	922.094	1248.1
ENSMUSG00000027490	ENSMUST00000000894,ENSMUST00000103145	13555	E2F transcription factor 1	E2f1	0.696365	0.0267897	0.352331	2556.44	2520.73	2904.33	5323.7
ENSMUSG00000028124	ENSMUST00000029769,ENSMUST00000137540,ENSMUST00000149983,ENSMUST00000176445,ENSMUST00000176761,ENSMUST00000178826,ENSMUST00000199699	14630	glutamate-cysteine ligase, modifier subunit	Gclm	0.570014	0.02681	0.352331	742.323	672.684	999.967	1100.96
ENSMUSG00000004667	ENSMUST00000004786,ENSMUST00000131743,ENSMUST00000143438,ENSMUST00000147507,ENSMUST00000152843	66420	polymerase (RNA) II (DNA directed) polypeptide E	Polr2e	0.652754	0.0269211	0.352955	1220.26	1496.49	1684.02	2587.77
ENSMUSG00000097061	ENSMUST00000181850	na	RIKEN cDNA 9330151L19 gene	9330151L19Rik	-1.2769	0.0269737	0.353351	87.4517	107.042	52.2107	27.7812
ENSMUSG00000065979	ENSMUST00000073371,ENSMUST00000096272,ENSMUST00000121750,ENSMUST00000127972,ENSMUST00000145169	223978	calcineurin-like phosphoesterase domain containing 1	Cpped1	-0.787546	0.0270053	0.353471	834.859	853.186	646.882	330.287
ENSMUSG00000085328	ENSMUST00000164420	na	predicted gene 17131	Gm17131	-0.683635	0.0270854	0.354225	898.923	1004.3	721.215	463.02
ENSMUSG00000026921	ENSMUST00000100290,ENSMUST00000102907,ENSMUST00000131112,ENSMUST00000139801,ENSMUST00000145575,ENSMUST00000147351,ENSMUST00000149460,ENSMUST00000149789,ENSMUST00000150404,ENSMUST00000152713,ENSMUST00000152988,ENSMUST00000166920,ENSMUST00000172683,ENSMUST00000173777,ENSMUST00000173920,ENSMUST00000174211,ENSMUST00000174465,ENSMUST00000174572,ENSMUST00000174656	353156	EGF-like domain 7	Egfl7	0.852968	0.0271874	0.355264	252.186	316.928	350.431	678.067
ENSMUSG00000071180	ENSMUST00000095458	75616	small integral membrane protein 15	Smim15	0.568148	0.0272577	0.355887	1201.95	1258.27	1596.41	2051.69
ENSMUSG00000103505	ENSMUST00000194417	na	predicted gene, 38374	Gm38374	-2.81566	0.0273491	0.356784	25.422	19.9392	5.30956	1.02893
ENSMUSG00000038855	ENSMUST00000070181,ENSMUST00000195043	320404	inositol 1,4,5-trisphosphate 3-kinase B	Itpkb	0.686767	0.0274159	0.356914	599.96	570.889	730.95	1154.46
ENSMUSG00000040714	ENSMUST00000047170,ENSMUST00000108457,ENSMUST00000108458,ENSMUST00000108459,ENSMUST00000125246,ENSMUST00000154419	232943	kinesin light chain 3	Klc3	2.64898	0.0273999	0.356914	3.05064	4.19772	17.6985	27.7812
ENSMUSG00000051220	ENSMUST00000056904	236930	excision repair cross-complementing rodent repair deficiency complementation group 6 like	Ercc6l	0.592828	0.027427	0.356914	648.77	546.753	861.919	941.474
ENSMUSG00000035245	ENSMUST00000054344,ENSMUST00000113387,ENSMUST00000130562,ENSMUST00000135187,ENSMUST00000136575,ENSMUST00000142116,ENSMUST00000142553,ENSMUST00000204331	101351	EGF domain-specific O-linked N-acetylglucosamine (GlcNAc) transferase	Eogt	0.544745	0.0274852	0.357375	1162.29	1158.57	1550.39	1835.62
ENSMUSG00000023495	ENSMUST00000024260,ENSMUST00000185507,ENSMUST00000185779,ENSMUST00000185831,ENSMUST00000185854,ENSMUST00000185874,ENSMUST00000185996,ENSMUST00000186519,ENSMUST00000187975,ENSMUST00000188396,ENSMUST00000188448,ENSMUST00000189099,ENSMUST00000189882,ENSMUST00000190428,ENSMUST00000190430,ENSMUST00000190799,ENSMUST00000213156,ENSMUST00000213201,ENSMUST00000213752,ENSMUST00000214252,ENSMUST00000215656,…	59092	poly(rC) binding protein 4	Pcbp4	0.530425	0.0275372	0.357473	3055.73	3047.54	3914.03	4901.84
ENSMUSG00000041842	ENSMUST00000091002,ENSMUST00000107689,ENSMUST00000125643,ENSMUST00000131065,ENSMUST00000194027	229474	FH2 domain containing 1	Fhdc1	1.53441	0.0275381	0.357473	19.3207	18.8897	53.0956	57.6202
ENSMUSG00000062376	ENSMUST00000074912	66439	BLOC-1 related complex subunit 7	Borcs7	-0.736015	0.0276995	0.359117	292.862	303.285	177.87	180.063
ENSMUSG00000105568	ENSMUST00000199228	na	predicted gene 42971	Gm42971	-0.740317	0.0277103	0.359117	488.103	479.589	351.316	227.394
ENSMUSG00000031834	ENSMUST00000034296,ENSMUST00000142370,ENSMUST00000143785,ENSMUST00000146707,ENSMUST00000152545,ENSMUST00000154685	18709	phosphoinositide-3-kinase regulatory subunit 2	Pik3r2	0.788938	0.0277974	0.359949	482.001	455.452	550.424	1070.09
ENSMUSG00000032783	ENSMUST00000039665	78733	trophinin associated protein	Troap	0.737209	0.028007	0.362365	1149.08	1164.87	1311.46	2546.61
ENSMUSG00000027187	ENSMUST00000028610,ENSMUST00000111168	12359	catalase	Cat	0.582408	0.028112	0.363425	827.741	742.996	1053.95	1298.51
ENSMUSG00000099881	ENSMUST00000186531	na	RIKEN cDNA 2810013P06 gene	2810013P06Rik	-0.908279	0.0281622	0.363775	233.883	161.612	108.846	101.864
ENSMUSG00000046556	ENSMUST00000057717	79233	zinc finger protein 319	Zfp319	-0.744518	0.0282786	0.364084	295.912	308.532	165.481	195.497
ENSMUSG00000058447	ENSMUST00000182746	na	predicted gene, 26920	Gm26920	-6.0587	0.0282583	0.364084	23.3883	0	0	0
ENSMUSG00000062582	ENSMUST00000076166	na	ribosomal protein L30, pseudogene 8	Rpl30-ps8	-6.0587	0.0282583	0.364084	23.3883	0	0	0
ENSMUSG00000110442	ENSMUST00000212137	na	predicted gene 45804	Gm45804	-0.926372	0.0282489	0.364084	194.224	153.217	83.1831	99.8065
ENSMUSG00000022330	ENSMUST00000022952	107587	odd-skipped related 2	Osr2	1.45958	0.0283156	0.364263	29.4895	22.038	91.1475	50.4177
ENSMUSG00000033658	ENSMUST00000040241,ENSMUST00000065784	234733	DEAD (Asp-Glu-Ala-Asp) box polypeptide 19b	Ddx19b	-0.779809	0.0283534	0.364451	275.575	316.928	195.569	149.195
ENSMUSG00000010154	ENSMUST00000010298,ENSMUST00000212404	234857	spire type actin nucleation factor 2	Spire2	-1.99436	0.0284532	0.364543	53.8947	40.9277	19.4684	4.11573
ENSMUSG00000022394	ENSMUST00000023029,ENSMUST00000172568,ENSMUST00000172620,ENSMUST00000172748,ENSMUST00000173105,ENSMUST00000173607,ENSMUST00000173761,ENSMUST00000174229,ENSMUST00000174274,ENSMUST00000174401,ENSMUST00000174497	214669	L3MBTL2 polycomb repressive complex 1 subunit	L3mbtl2	0.583866	0.0284317	0.364543	1079.93	1012.7	1346.86	1790.34
ENSMUSG00000039515	ENSMUST00000042055,ENSMUST00000113601,ENSMUST00000113603,ENSMUST00000125561,ENSMUST00000125743,ENSMUST00000128516,ENSMUST00000130741,ENSMUST00000131476,ENSMUST00000135105,ENSMUST00000136009,ENSMUST00000137741,ENSMUST00000152165,ENSMUST00000159932	110854	protein phosphatase 2 protein activator	Ptpa	0.765179	0.0283893	0.364543	2593.05	2691.79	2837.08	6145.82
ENSMUSG00000072653	ENSMUST00000095946,ENSMUST00000114588,ENSMUST00000130463,ENSMUST00000130490,ENSMUST00000132381,ENSMUST00000135828,ENSMUST00000144782,ENSMUST00000154259,ENSMUST00000156767,ENSMUST00000173129,ENSMUST00000175808,ENSMUST00000212438	na	zinc finger protein 783	Zfp783	2.13545	0.0284292	0.364543	5.0844	9.44486	31.8574	31.8969
ENSMUSG00000020962	ENSMUST00000021345,ENSMUST00000063314,ENSMUST00000163693	83602	general transcription factor II A, 1	Gtf2a1	-0.662093	0.0285585	0.365299	1674.8	1517.47	1245.98	770.671
ENSMUSG00000065701	ENSMUST00000083767	19872	RNA, Y1 small cytoplasmic, Ro-associated	Rny1	0.997807	0.0285505	0.365299	79.3167	61.9163	130.969	151.253
ENSMUSG00000005580	ENSMUST00000005719,ENSMUST00000117801,ENSMUST00000120080	11515	adenylate cyclase 9	Adcy9	0.953763	0.028646	0.36612	91.5193	77.6577	140.703	187.266
ENSMUSG00000022760	ENSMUST00000100125,ENSMUST00000127856,ENSMUST00000129297,ENSMUST00000136851,ENSMUST00000139088,ENSMUST00000142666,ENSMUST00000143805	69009	THAP domain containing 7	Thap7	0.886639	0.0287487	0.367135	261.338	207.787	286.716	581.347
ENSMUSG00000030284	ENSMUST00000032422,ENSMUST00000129125,ENSMUST00000135852,ENSMUST00000147932,ENSMUST00000156764,ENSMUST00000204920	171508	cysteine-rich with EGF-like domains 1	Creld1	0.731462	0.0288432	0.367151	427.09	348.41	499.099	789.192
ENSMUSG00000030309	ENSMUST00000072324,ENSMUST00000111569,ENSMUST00000122909,ENSMUST00000127941,ENSMUST00000132535,ENSMUST00000139914,ENSMUST00000151640,ENSMUST00000154971,ENSMUST00000203014,ENSMUST00000204564,ENSMUST00000204942	232560	caprin family member 2	Caprin2	0.623434	0.0288232	0.367151	3786.86	3822.02	4489.23	7233.4
ENSMUSG00000031997	ENSMUST00000050433,ENSMUST00000214596,ENSMUST00000217462	22068	transient receptor potential cation channel, subfamily C, member 6	Trpc6	1.36345	0.0288016	0.367151	31.5233	57.7186	67.2544	162.571
ENSMUSG00000073155	ENSMUST00000130875,ENSMUST00000136110,ENSMUST00000152147	67705	RIKEN cDNA 1810058I24 gene	1810058I24Rik	0.649769	0.0287777	0.367151	1921.9	2198.55	2449.48	4015.93
ENSMUSG00000051367	ENSMUST00000050029,ENSMUST00000175677,ENSMUST00000176091,ENSMUST00000176310	20471	sine oculis-related homeobox 1	Six1	-1.00125	0.0289977	0.368521	173.887	146.92	98.2269	61.736
ENSMUSG00000086503	ENSMUST00000127786,ENSMUST00000153883,ENSMUST00000185876	na	inactive X specific transcripts	Xist	-4.11079	0.0289867	0.368521	27.4558	4.19772	1.76985	0
ENSMUSG00000026480	ENSMUST00000027754,ENSMUST00000186568,ENSMUST00000187235,ENSMUST00000187641,ENSMUST00000189135,ENSMUST00000190323	17970	neutrophil cytosolic factor 2	Ncf2	0.70147	0.0290722	0.368782	222.697	206.738	362.82	335.432
ENSMUSG00000050212	ENSMUST00000052876,ENSMUST00000106150,ENSMUST00000106152	230752	eva-1 homolog B (C. elegans)	Eva1b	0.841649	0.0290628	0.368782	275.575	311.68	351.316	701.732
ENSMUSG00000052144	ENSMUST00000063854,ENSMUST00000203067,ENSMUST00000203580,ENSMUST00000203940,ENSMUST00000204001	232314	protein phosphatase 4, regulatory subunit 2	Ppp4r2	0.495663	0.0290885	0.368782	4931.87	5063.49	6529.88	7563.69
ENSMUSG00000031885	ENSMUST00000052209,ENSMUST00000109392,ENSMUST00000109394,ENSMUST00000109395,ENSMUST00000186070,ENSMUST00000187323,ENSMUST00000190915	12400	core binding factor beta	Cbfb	-0.939748	0.0291844	0.369681	1704.29	1499.63	1254.83	414.66
ENSMUSG00000055980	ENSMUST00000069799	16367	insulin receptor substrate 1	Irs1	-0.81148	0.0292064	0.369681	292.862	238.22	171.676	130.674
ENSMUSG00000011034	ENSMUST00000011178	20537	solute carrier family 5 (sodium/glucose cotransporter), member 1	Slc5a1	-4.68522	0.0293137	0.370148	6.10128	18.8897	0	1.02893
ENSMUSG00000024393	ENSMUST00000025253,ENSMUST00000172899,ENSMUST00000172929,ENSMUST00000173558,ENSMUST00000174386,ENSMUST00000174805	53761	proline-rich coiled-coil 2A	Prrc2a	0.563407	0.0292677	0.370148	836.893	702.068	1129.17	1145.2
ENSMUSG00000028494	ENSMUST00000000466,ENSMUST00000134094,ENSMUST00000134437,ENSMUST00000138605,ENSMUST00000140382,ENSMUST00000147097,ENSMUST00000149700,ENSMUST00000154999	11520	perilipin 2	Plin2	0.681377	0.0292911	0.370148	1004.68	969.672	1169.87	1997.16
ENSMUSG00000021476	ENSMUST00000021929,ENSMUST00000221264,ENSMUST00000221904,ENSMUST00000222806,ENSMUST00000223328,ENSMUST00000223377	56541	hyaluronic acid binding protein 4	Habp4	0.680057	0.0294419	0.370281	414.887	490.083	590.246	860.188
ENSMUSG00000026020	ENSMUST00000027174,ENSMUST00000185368,ENSMUST00000185772,ENSMUST00000186044,ENSMUST00000187491,ENSMUST00000187837,ENSMUST00000188390,ENSMUST00000189289,ENSMUST00000189327,ENSMUST00000189919,ENSMUST00000190231,ENSMUST00000190265,ENSMUST00000190759,ENSMUST00000191088,ENSMUST00000191142	55989	NOP58 ribonucleoprotein	Nop58	0.486384	0.02942	0.370281	8218.43	9271.71	11845.6	12656.9
ENSMUSG00000031672	ENSMUST00000034097,ENSMUST00000147040,ENSMUST00000211836,ENSMUST00000212861	14719	glutamatic-oxaloacetic transaminase 2, mitochondrial	Got2	-0.552267	0.029401	0.370281	6399.23	6826.54	3810.49	5209.49
ENSMUSG00000032306	ENSMUST00000034856,ENSMUST00000124593,ENSMUST00000140671,ENSMUST00000145543,ENSMUST00000156428	110119	mannose phosphate isomerase	Mpi	0.760123	0.0293989	0.370281	314.216	272.852	379.634	615.302
ENSMUSG00000033589	ENSMUST00000047218	72549	receptor accessory protein 4	Reep4	0.58811	0.0294366	0.370281	1021.97	1100.85	1353.05	1838.7
ENSMUSG00000041889	ENSMUST00000041240,ENSMUST00000159181,ENSMUST00000159918	77552	shisa family member 4	Shisa4	0.639196	0.0295167	0.370926	607.078	684.228	827.407	1184.3
ENSMUSG00000028937	ENSMUST00000030779,ENSMUST00000075363,ENSMUST00000105652,ENSMUST00000124548,ENSMUST00000144733,ENSMUST00000167926	70025	acyl-CoA thioesterase 7	Acot7	0.668445	0.0295827	0.371274	1758.19	1970.83	2176.04	3751.49
ENSMUSG00000050860	ENSMUST00000054173,ENSMUST00000150134,ENSMUST00000176538	237928	phosphatase, orphan 1	Phospho1	-1.99626	0.0295916	0.371274	39.6583	29.384	7.07941	10.2893
ENSMUSG00000015882	ENSMUST00000016026,ENSMUST00000045586,ENSMUST00000067997,ENSMUST00000087164,ENSMUST00000121573,ENSMUST00000156295,ENSMUST00000186633,ENSMUST00000187615,ENSMUST00000189859,ENSMUST00000190036,ENSMUST00000199744,ENSMUST00000200142	209707	ligand dependent nuclear receptor corepressor-like	Lcorl	-0.508902	0.0296431	0.371624	2110.03	1988.67	1458.36	1421.99
ENSMUSG00000037470	ENSMUST00000046875,ENSMUST00000172592,ENSMUST00000173082,ENSMUST00000173166,ENSMUST00000173250,ENSMUST00000173999,ENSMUST00000174142,ENSMUST00000174224,ENSMUST00000174266,ENSMUST00000174716,ENSMUST00000192159	320011	UDP-glucose glycoprotein glucosyltransferase 1	Uggt1	0.513599	0.0297265	0.372374	3513.32	3711.83	4652.95	5662.22
ENSMUSG00000032010	ENSMUST00000034508,ENSMUST00000065461,ENSMUST00000114830,ENSMUST00000175816,ENSMUST00000176022,ENSMUST00000176416,ENSMUST00000176671,ENSMUST00000177054,ENSMUST00000177422	53376	ubiquitin specific peptidase 2	Usp2	0.636737	0.0298319	0.373396	329.469	305.384	510.603	476.396
ENSMUSG00000026721	ENSMUST00000028049,ENSMUST00000028052,ENSMUST00000191651,ENSMUST00000191909,ENSMUST00000191941,ENSMUST00000192019,ENSMUST00000192281,ENSMUST00000193115,ENSMUST00000193185,ENSMUST00000193729,ENSMUST00000193810,ENSMUST00000194623,ENSMUST00000194696,ENSMUST00000194824,ENSMUST00000195114,ENSMUST00000195442	29809	RAB GTPase activating protein 1-like	Rabgap1l	-0.840306	0.0298895	0.373524	237.95	204.639	138.934	108.038
ENSMUSG00000037242	ENSMUST00000037099,ENSMUST00000143370	29876	chloride intracellular channel 4 (mitochondrial)	Clic4	-0.577027	0.0298872	0.373524	3435.02	3365.52	2682.21	1875.74
ENSMUSG00000002393	ENSMUST00000002466,ENSMUST00000124732,ENSMUST00000127443,ENSMUST00000132630,ENSMUST00000137058,ENSMUST00000137734,ENSMUST00000155463,ENSMUST00000156270	13864	nuclear receptor subfamily 2, group F, member 6	Nr2f6	0.672285	0.0299676	0.374029	672.158	628.608	800.859	1272.79
ENSMUSG00000107169	ENSMUST00000202853	na	predicted gene 43796	Gm43796	1.56447	0.0299774	0.374029	23.3883	22.038	38.9368	95.6908
ENSMUSG00000035585	ENSMUST00000038521,ENSMUST00000108627,ENSMUST00000108629,ENSMUST00000108630,ENSMUST00000123088,ENSMUST00000137204,ENSMUST00000139396,ENSMUST00000142713,ENSMUST00000147288,ENSMUST00000155060,ENSMUST00000205287,ENSMUST00000205734	66078	tRNA splicing endonuclease subunit 34	Tsen34	0.516593	0.0300457	0.374583	2517.8	2752.65	3438.83	4101.33
ENSMUSG00000059149	ENSMUST00000046658,ENSMUST00000112365,ENSMUST00000112370,ENSMUST00000126927,ENSMUST00000144548,ENSMUST00000146267,ENSMUST00000159038,ENSMUST00000159382,ENSMUST00000160656,ENSMUST00000161864,ENSMUST00000162628,ENSMUST00000163016,ENSMUST00000189227	213006	major facilitator superfamily domain containing 4A	Mfsd4a	0.707565	0.0301084	0.375068	1877.16	2044.29	2202.58	4202.16
ENSMUSG00000031659	ENSMUST00000098521,ENSMUST00000168545,ENSMUST00000169037,ENSMUST00000171456,ENSMUST00000210688,ENSMUST00000211311	11513	adenylate cyclase 7	Adcy7	-0.681381	0.0301607	0.375424	483.018	522.616	266.363	361.155
ENSMUSG00000070284	ENSMUST00000047947,ENSMUST00000112295,ENSMUST00000137284,ENSMUST00000145330,ENSMUST00000150700	331026	GDP-mannose pyrophosphorylase B	Gmppb	0.863453	0.0301912	0.375506	363.026	343.163	395.562	890.027
ENSMUSG00000023944	ENSMUST00000024739,ENSMUST00000130406,ENSMUST00000145205,ENSMUST00000146770,ENSMUST00000151306,ENSMUST00000163966,ENSMUST00000165127,ENSMUST00000166469	15516	heat shock protein 90 alpha (cytosolic), class B member 1	Hsp90ab1	0.585262	0.0303142	0.376491	83238.8	90025.3	102820	157131
ENSMUSG00000028068	ENSMUST00000071812,ENSMUST00000193861,ENSMUST00000193940,ENSMUST00000194440,ENSMUST00000194772,ENSMUST00000195465	404710	IQ motif containing GTPase activating protein 3	Iqgap3	0.56937	0.0303182	0.376491	975.189	970.722	1259.25	1628.8
ENSMUSG00000027424	ENSMUST00000028910,ENSMUST00000110027,ENSMUST00000110028	74528	mitochondrial genome maintenance exonuclease 1	Mgme1	-0.837571	0.0303927	0.377119	399.634	380.943	284.946	151.253
ENSMUSG00000038644	ENSMUST00000049343,ENSMUST00000132268,ENSMUST00000136225,ENSMUST00000138746,ENSMUST00000141742,ENSMUST00000145956,ENSMUST00000147503,ENSMUST00000151793,ENSMUST00000154783	18971	polymerase (DNA directed), delta 1, catalytic subunit	Pold1	0.703436	0.0305103	0.378176	924.345	922.448	1071.65	1936.45
ENSMUSG00000106990	ENSMUST00000201159	na	predicted gene 42547	Gm42547	0.949389	0.030526	0.378176	80.3336	73.46	161.057	135.819
ENSMUSG00000041779	ENSMUST00000037998,ENSMUST00000187210	170829	translocating chain-associating membrane protein 2	Tram2	0.668133	0.0306351	0.37923	314.216	327.422	440.694	579.289
ENSMUSG00000005533	ENSMUST00000005671,ENSMUST00000207487,ENSMUST00000207621,ENSMUST00000208348,ENSMUST00000208731,ENSMUST00000208871	16001	insulin-like growth factor I receptor	Igf1r	-0.644923	0.0307463	0.379248	1281.27	981.216	842.45	603.984
ENSMUSG00000027937	ENSMUST00000029546,ENSMUST00000119304,ENSMUST00000123839,ENSMUST00000157045	23922	jumping translocation breakpoint	Jtb	0.571065	0.0307369	0.379248	685.378	857.384	1129.17	1162.69
ENSMUSG00000037364	ENSMUST00000040873,ENSMUST00000196109,ENSMUST00000196394,ENSMUST00000196576,ENSMUST00000196960,ENSMUST00000197144,ENSMUST00000197376,ENSMUST00000197409,ENSMUST00000197466,ENSMUST00000197484,ENSMUST00000198526,ENSMUST00000199243,ENSMUST00000199365,ENSMUST00000199473,ENSMUST00000199605,ENSMUST00000199756,ENSMUST00000200643,ENSMUST00000223263	83701	serrate RNA effector molecule homolog (Arabidopsis)	Srrt	0.569841	0.0307129	0.379248	2477.12	2544.87	3082.2	4372.96
ENSMUSG00000051451	ENSMUST00000061767,ENSMUST00000107205,ENSMUST00000107206,ENSMUST00000126041,ENSMUST00000143408,ENSMUST00000146291,ENSMUST00000207252,ENSMUST00000208379,ENSMUST00000209102	233490	CREB/ATF bZIP transcription factor	Crebzf	-0.749461	0.0307469	0.379248	305.064	278.099	190.259	156.398
ENSMUSG00000086968	ENSMUST00000131345,ENSMUST00000133570,ENSMUST00000135512,ENSMUST00000137800,ENSMUST00000137970,ENSMUST00000138472,ENSMUST00000144591,ENSMUST00000145191,ENSMUST00000146337,ENSMUST00000152663,ENSMUST00000154329,ENSMUST00000163675	na	RIKEN cDNA 4933431E20 gene	4933431E20Rik	0.688965	0.030757	0.379248	548.099	510.023	653.961	1052.6
ENSMUSG00000002963	ENSMUST00000003044,ENSMUST00000098478,ENSMUST00000107876,ENSMUST00000123015,ENSMUST00000124168,ENSMUST00000126860,ENSMUST00000139003,ENSMUST00000144669,ENSMUST00000145850,ENSMUST00000152747,ENSMUST00000154968,ENSMUST00000155050,ENSMUST00000200892,ENSMUST00000201882,ENSMUST00000202646,ENSMUST00000208385,ENSMUST00000208666	59047	polynucleotide kinase 3'- phosphatase	Pnkp	0.707115	0.0308386	0.379552	239.984	288.593	373.439	489.772
ENSMUSG00000007867	ENSMUST00000054565,ENSMUST00000220711,ENSMUST00000221161,ENSMUST00000221194,ENSMUST00000222821,ENSMUST00000222905,ENSMUST00000223269	76411	intraflagellar transport 43	Ift43	-0.640318	0.0308307	0.379552	672.158	740.897	521.222	384.821
ENSMUSG00000039509	ENSMUST00000044795,ENSMUST00000212133,ENSMUST00000213089	234865	nucleoporin 133	Nup133	-0.728207	0.030854	0.379552	797.235	771.33	603.52	342.635
ENSMUSG00000063087	ENSMUST00000074702,ENSMUST00000160925,ENSMUST00000161096,ENSMUST00000161383,ENSMUST00000161921,ENSMUST00000177190,ENSMUST00000178464	na	predicted gene 10125	Gm10125	-2.47401	0.0309717	0.380702	22.3714	26.2357	2.65478	6.1736
ENSMUSG00000025423	ENSMUST00000114776,ENSMUST00000114777,ENSMUST00000168882	17344	protein inhibitor of activated STAT 2	Pias2	-0.577304	0.0310605	0.38133	769.779	894.114	551.309	563.855
ENSMUSG00000035354	ENSMUST00000037968,ENSMUST00000207032,ENSMUST00000207919,ENSMUST00000208012,ENSMUST00000208502,ENSMUST00000208609,ENSMUST00000208992,ENSMUST00000209123	78610	UV radiation resistance associated gene	Uvrag	-0.525443	0.0311196	0.38133	1700.22	1885.82	1315	1176.07
ENSMUSG00000103364	ENSMUST00000194178	na	predicted gene, 38157	Gm38157	0.545733	0.0310766	0.38133	1048.4	1179.56	1484.91	1767.71
ENSMUSG00000111777	ENSMUST00000214600	na	predicted gene, 47147	Gm47147	-0.887478	0.0310962	0.38133	627.415	587.68	463.702	192.41
ENSMUSG00000005732	ENSMUST00000052325,ENSMUST00000115645,ENSMUST00000123073,ENSMUST00000134035	19385	RAN binding protein 1	Ranbp1	0.497375	0.0312441	0.381941	4362.42	4794.84	5983.88	6943.24
ENSMUSG00000032826	ENSMUST00000044443,ENSMUST00000104965,ENSMUST00000182008,ENSMUST00000182025,ENSMUST00000182050,ENSMUST00000182062,ENSMUST00000182064,ENSMUST00000182078,ENSMUST00000182118,ENSMUST00000182212,ENSMUST00000182271,ENSMUST00000182316,ENSMUST00000182452,ENSMUST00000182547,ENSMUST00000182571,ENSMUST00000182588,ENSMUST00000182610,ENSMUST00000182711,ENSMUST00000182876,ENSMUST00000182959,ENSMUST00000182994,…	109676	ankyrin 2, brain	Ank2	-0.617776	0.0312907	0.381941	1634.13	1326.48	1128.28	800.51
ENSMUSG00000042700	ENSMUST00000053969,ENSMUST00000166429,ENSMUST00000220550,ENSMUST00000220766,ENSMUST00000220963,ENSMUST00000221169,ENSMUST00000221327,ENSMUST00000222298,ENSMUST00000222312,ENSMUST00000222714,ENSMUST00000222849	217692	signal-induced proliferation-associated 1 like 1	Sipa1l1	-0.553999	0.0312801	0.381941	1440.92	1248.82	847.76	984.689
ENSMUSG00000067276	ENSMUST00000087316,ENSMUST00000151154	12338	calpain 6	Capn6	-1.55324	0.0312549	0.381941	49.8272	57.7186	22.1232	14.4051
ENSMUSG00000096463	ENSMUST00000098874	na	predicted gene, 21750	Gm21750	-0.833259	0.0312664	0.381941	687.411	571.939	478.745	227.394
ENSMUSG00000039168	ENSMUST00000044524,ENSMUST00000185618,ENSMUST00000186109,ENSMUST00000186425,ENSMUST00000186547	223453	death-associated protein	Dap	0.573547	0.0313185	0.381984	913.159	1133.38	1376.95	1668.93
ENSMUSG00000023036	ENSMUST00000066140,ENSMUST00000193222,ENSMUST00000195239	93707	protocadherin gamma subfamily C, 4	Pcdhgc4	-0.895745	0.0313849	0.382372	1959.53	1914.16	1545.08	536.074
ENSMUSG00000059456	ENSMUST00000022622,ENSMUST00000089250,ENSMUST00000111121,ENSMUST00000127083,ENSMUST00000136216,ENSMUST00000148104,ENSMUST00000154865,ENSMUST00000178730	19229	PTK2 protein tyrosine kinase 2 beta	Ptk2b	-2.31764	0.0313989	0.382372	26.4389	25.1863	6.19449	4.11573
ENSMUSG00000038025	ENSMUST00000035540	18676	PHD finger protein 2	Phf2	0.54047	0.0314391	0.382565	805.37	736.699	1126.51	1116.39
ENSMUSG00000018593	ENSMUST00000018737,ENSMUST00000108858,ENSMUST00000123775,ENSMUST00000125787,ENSMUST00000130642,ENSMUST00000141530,ENSMUST00000213866,ENSMUST00000214685,ENSMUST00000216313	20692	secreted acidic cysteine rich glycoprotein	Sparc	0.588409	0.0314978	0.382689	11515.2	12364.4	14118.1	21787.7
ENSMUSG00000028104	ENSMUST00000091924,ENSMUST00000131641,ENSMUST00000141579,ENSMUST00000145001	69870	polymerase (RNA) III (DNA directed) polypeptide G like	Polr3gl	0.678435	0.0314943	0.382689	288.794	290.692	399.987	527.843
ENSMUSG00000001918	ENSMUST00000108496,ENSMUST00000127401,ENSMUST00000131664,ENSMUST00000134407,ENSMUST00000135817,ENSMUST00000141349,ENSMUST00000147814,ENSMUST00000206444	20514	solute carrier family 1 (neutral amino acid transporter), member 5	Slc1a5	-0.533958	0.0315358	0.382855	1537.52	1389.44	954.836	1067
ENSMUSG00000038252	ENSMUST00000043848,ENSMUST00000185624,ENSMUST00000186210,ENSMUST00000186561,ENSMUST00000186667,ENSMUST00000188119,ENSMUST00000188306,ENSMUST00000188410,ENSMUST00000188665,ENSMUST00000188762,ENSMUST00000189706,ENSMUST00000189959,ENSMUST00000191080	68298	non-SMC condensin I complex, subunit D2	Ncapd2	0.539949	0.0315789	0.383083	3268.25	3440.03	4175.08	5578.87
ENSMUSG00000046191	ENSMUST00000052179	93891	protocadherin beta 20	Pcdhb20	-1.33895	0.0316806	0.383908	73.2154	65.0646	23.893	30.868
ENSMUSG00000058163	ENSMUST00000109209,ENSMUST00000109210,ENSMUST00000109212	432555	predicted gene 5431	Gm5431	-2.17918	0.0317068	0.383908	43.7259	19.9392	8.84927	5.14466
ENSMUSG00000097748	ENSMUST00000180550	na	predicted gene, 26533	Gm26533	-2.50981	0.03172	0.383908	47.7934	44.076	15.9287	0
ENSMUSG00000023147	ENSMUST00000023913,ENSMUST00000135448,ENSMUST00000138198,ENSMUST00000140476	71446	tryptophan rich basic protein	Wrb	0.594906	0.0318284	0.384106	665.04	651.695	857.494	1131.83
ENSMUSG00000025742	ENSMUST00000026839,ENSMUST00000145456	110639	phosphoribosyl pyrophosphate synthetase 2	Prps2	0.675008	0.0318126	0.384106	308.115	249.764	476.976	413.631
ENSMUSG00000031918	ENSMUST00000034396,ENSMUST00000134530,ENSMUST00000134674,ENSMUST00000136735,ENSMUST00000143002,ENSMUST00000146901,ENSMUST00000152532,ENSMUST00000155679,ENSMUST00000156801	77116	myotubularin related protein 2	Mtmr2	0.495683	0.031834	0.384106	3173.68	3295.21	4217.56	4903.89
ENSMUSG00000041341	ENSMUST00000041055,ENSMUST00000220960,ENSMUST00000221015,ENSMUST00000221568,ENSMUST00000222395	76559	autophagy related 2B	Atg2b	-0.856112	0.0317854	0.384106	809.437	845.84	645.112	268.551
ENSMUSG00000041845	ENSMUST00000048197,ENSMUST00000117462,ENSMUST00000151420	11854	ras homolog family member D	Rhod	0.6424	0.0318915	0.384505	340.655	332.669	469.011	582.376
ENSMUSG00000001750	ENSMUST00000001801,ENSMUST00000122885,ENSMUST00000125792,ENSMUST00000126070,ENSMUST00000126643,ENSMUST00000127308,ENSMUST00000131327,ENSMUST00000132164,ENSMUST00000134698,ENSMUST00000135070,ENSMUST00000145791,ENSMUST00000159824,ENSMUST00000162688	27060	T cell, immune regulator 1, ATPase, H+ transporting, lysosomal V0 protein A3	Tcirg1	0.631115	0.0321557	0.385111	2119.18	2465.11	2712.3	4388.4
ENSMUSG00000019066	ENSMUST00000115351,ENSMUST00000119055,ENSMUST00000122211,ENSMUST00000128442,ENSMUST00000154019	19340	RAB3D, member RAS oncogene family	Rab3d	0.719609	0.0320798	0.385111	173.887	187.848	291.141	304.564
ENSMUSG00000020385	ENSMUST00000093132,ENSMUST00000109111,ENSMUST00000109113,ENSMUST00000126131,ENSMUST00000130641,ENSMUST00000133200,ENSMUST00000136587,ENSMUST00000140628,ENSMUST00000143468,ENSMUST00000146776,ENSMUST00000147007,ENSMUST00000148053,ENSMUST00000148467,ENSMUST00000153414	12750	CDC like kinase 4	Clk4	-0.687348	0.0320973	0.385111	1036.2	1021.09	803.514	473.309
ENSMUSG00000030956	ENSMUST00000065371,ENSMUST00000097998,ENSMUST00000097999,ENSMUST00000106165,ENSMUST00000106166,ENSMUST00000106168,ENSMUST00000106169,ENSMUST00000134946,ENSMUST00000140865,ENSMUST00000146460,ENSMUST00000148303	77938	family with sequence similarity 53, member B	Fam53b	0.593256	0.0319799	0.385111	5993.5	6328.06	7271.44	11318.3
ENSMUSG00000032902	ENSMUST00000046212	20501	solute carrier family 16 (monocarboxylic acid transporters), member 1	Slc16a1	0.545734	0.032061	0.385111	1062.64	999.056	1653.04	1356.13
ENSMUSG00000034254	ENSMUST00000037489,ENSMUST00000114140,ENSMUST00000173146,ENSMUST00000173242,ENSMUST00000173973,ENSMUST00000174041,ENSMUST00000174228,ENSMUST00000174595	55979	1-acylglycerol-3-phosphate O-acyltransferase 1 (lysophosphatidic acid acyltransferase, alpha)	Agpat1	0.573178	0.0321863	0.385111	649.787	786.022	997.313	1139.03
ENSMUSG00000034269	ENSMUST00000042889,ENSMUST00000113155,ENSMUST00000113157,ENSMUST00000124467,ENSMUST00000125003,ENSMUST00000136128,ENSMUST00000138327,ENSMUST00000141072,ENSMUST00000143998,ENSMUST00000149584,ENSMUST00000150107,ENSMUST00000153513,ENSMUST00000156048,ENSMUST00000204377	72895	SET domain containing 5	Setd5	0.489672	0.0321636	0.385111	4207.85	4531.43	5720.17	6551.22
ENSMUSG00000042198	ENSMUST00000041122,ENSMUST00000108386,ENSMUST00000119307,ENSMUST00000119403,ENSMUST00000120732,ENSMUST00000121110,ENSMUST00000121210,ENSMUST00000121651,ENSMUST00000123769,ENSMUST00000128829,ENSMUST00000131746,ENSMUST00000137037,ENSMUST00000149544,ENSMUST00000150618,ENSMUST00000151519	66433	coiled-coil-helix-coiled-coil-helix domain containing 7	Chchd7	-0.649629	0.0321239	0.385111	405.735	441.81	271.673	268.551
ENSMUSG00000052727	ENSMUST00000064762	17755	microtubule-associated protein 1B	Map1b	-0.486425	0.0321397	0.385111	3302.83	3096.87	2259.22	2308.93
ENSMUSG00000074063	ENSMUST00000098365,ENSMUST00000126414,ENSMUST00000131448,ENSMUST00000144381,ENSMUST00000145604,ENSMUST00000152420,ENSMUST00000212112	71839	oxidative stress induced growth inhibitor 1	Osgin1	0.771352	0.0319979	0.385111	186.089	199.392	266.363	392.023
ENSMUSG00000030662	ENSMUST00000032898	70572	importin 5	Ipo5	0.492176	0.0322695	0.385813	2095.79	2085.22	2802.56	3078.57
ENSMUSG00000104043	ENSMUST00000193882	na	predicted pseudogene 6525	Gm6525	-3.60329	0.0323112	0.386018	9.15193	24.1369	2.65478	0
ENSMUSG00000047909	ENSMUST00000056108,ENSMUST00000125024,ENSMUST00000128774,ENSMUST00000130186,ENSMUST00000133664,ENSMUST00000142622,ENSMUST00000145547,ENSMUST00000148498,ENSMUST00000150213,ENSMUST00000150320,ENSMUST00000156067,ENSMUST00000194100	320816	ankyrin repeat domain 16	Ankrd16	-0.692019	0.0324183	0.386711	329.469	359.954	223.886	202.7
ENSMUSG00000085279	ENSMUST00000123318	na	predicted gene 15965	Gm15965	0.641198	0.0324105	0.386711	1255.85	1356.91	1548.62	2527.06
ENSMUSG00000026074	ENSMUST00000163854,ENSMUST00000168431,ENSMUST00000191657,ENSMUST00000191761,ENSMUST00000191865,ENSMUST00000191964,ENSMUST00000192194,ENSMUST00000192355,ENSMUST00000192509,ENSMUST00000192884,ENSMUST00000193514,ENSMUST00000193661,ENSMUST00000193682,ENSMUST00000194163,ENSMUST00000195259,ENSMUST00000195356,ENSMUST00000195636,ENSMUST00000195860	26921	mitogen-activated protein kinase kinase kinase kinase 4	Map4k4	0.50077	0.0326344	0.388742	9428.52	8914.9	11589	14367
ENSMUSG00000027276	ENSMUST00000028735,ENSMUST00000133640	16449	jagged 1	Jag1	-0.790385	0.032638	0.388742	264.389	231.924	160.172	126.559
ENSMUSG00000020776	ENSMUST00000103031,ENSMUST00000106435,ENSMUST00000124828,ENSMUST00000125980,ENSMUST00000126861,ENSMUST00000131521,ENSMUST00000136073,ENSMUST00000136318,ENSMUST00000139020,ENSMUST00000143038,ENSMUST00000148350,ENSMUST00000150703	217335	Fas (TNFRSF6) binding factor 1	Fbf1	0.772855	0.0327534	0.388796	324.385	274.95	373.439	651.315
ENSMUSG00000024911	ENSMUST00000025847	58249	fibroblast growth factor (acidic) intracellular binding protein	Fibp	0.814987	0.0328324	0.388796	334.554	364.152	402.642	827.262
ENSMUSG00000025228	ENSMUST00000040270	54130	ARP1 actin-related protein 1A, centractin alpha	Actr1a	0.654217	0.032703	0.388796	761.644	926.646	1038.02	1619.54
ENSMUSG00000036390	ENSMUST00000043098,ENSMUST00000126194,ENSMUST00000128617,ENSMUST00000151958,ENSMUST00000155041,ENSMUST00000204282,ENSMUST00000204369	13197	growth arrest and DNA-damage-inducible 45 alpha	Gadd45a	-1.44041	0.0327382	0.388796	131.178	59.8175	49.5559	20.5787
ENSMUSG00000037966	ENSMUST00000049022,ENSMUST00000120733,ENSMUST00000131280,ENSMUST00000150555,ENSMUST00000153819	18081	ninjurin 1	Ninj1	0.627239	0.0328016	0.388796	566.403	487.984	692.898	936.329
ENSMUSG00000038172	ENSMUST00000030205,ENSMUST00000048274,ENSMUST00000102823,ENSMUST00000143362,ENSMUST00000146519,ENSMUST00000148811,ENSMUST00000150522	69863	tetratricopeptide repeat domain 39B	Ttc39b	-0.727982	0.0327844	0.388796	1065.69	921.399	776.081	422.891
ENSMUSG00000060739	ENSMUST00000073456	59050	NSA2 ribosome biogenesis homolog	Nsa2	0.552329	0.0328145	0.388796	7903.2	8956.88	10294.4	14430.8
ENSMUSG00000075702	ENSMUST00000094469,ENSMUST00000123677,ENSMUST00000131865	114679	selenoprotein M	Selenom	0.821298	0.03284	0.388796	219.646	226.677	277.867	511.38
ENSMUSG00000025931	ENSMUST00000068880,ENSMUST00000167119,ENSMUST00000187651,ENSMUST00000189400	74229	progestin and adipoQ receptor family member VIII	Paqr8	1.30267	0.0328937	0.388833	28.4727	29.384	64.5997	78.1989
ENSMUSG00000028917	ENSMUST00000030751,ENSMUST00000084203,ENSMUST00000136102,ENSMUST00000140223,ENSMUST00000141844,ENSMUST00000150229	69582	pleckstrin homology domain containing, family M (with RUN domain) member 2	Plekhm2	0.555179	0.0329913	0.388833	3863.13	4144.2	4878.6	6887.68
ENSMUSG00000029552	ENSMUST00000076654,ENSMUST00000115467,ENSMUST00000121170,ENSMUST00000154266,ENSMUST00000200690	21753	testis derived transcript	Tes	0.488141	0.0329897	0.388833	2575.76	2824.01	3641.47	3932.58
ENSMUSG00000031227	ENSMUST00000033578	107528	melanoma antigen, family E, 1	Magee1	0.922291	0.0329212	0.388833	97.6206	72.4106	162.827	159.485
ENSMUSG00000055373	ENSMUST00000084770,ENSMUST00000108199,ENSMUST00000149875	14348	fucosyltransferase 9	Fut9	2.90377	0.0329681	0.388833	7.11817	0	18.5835	34.9837
ENSMUSG00000110556	ENSMUST00000212863	na	predicted gene 45762	Gm45762	-0.986526	0.0328781	0.388833	273.541	199.392	161.057	77.17
ENSMUSG00000022090	ENSMUST00000022681,ENSMUST00000123125,ENSMUST00000125300,ENSMUST00000127836,ENSMUST00000129174,ENSMUST00000135944,ENSMUST00000138792,ENSMUST00000141363,ENSMUST00000143393,ENSMUST00000153735	213019	PDZ and LIM domain 2	Pdlim2	0.85473	0.0330415	0.388894	216.596	260.258	286.716	576.202
ENSMUSG00000047155	ENSMUST00000051400,ENSMUST00000106545	81906	cytochrome P450, family 4, subfamily x, polypeptide 1	Cyp4x1	-0.962536	0.0330459	0.388894	141.346	184.7	99.1118	67.9096
ENSMUSG00000024858	ENSMUST00000025791,ENSMUST00000088737,ENSMUST00000113837,ENSMUST00000164427,ENSMUST00000165954,ENSMUST00000167172,ENSMUST00000167511,ENSMUST00000168594,ENSMUST00000169991,ENSMUST00000171123	110355	G protein-coupled receptor kinase 2	Grk2	0.691486	0.0331692	0.389794	577.588	519.467	666.35	1106.1
ENSMUSG00000039286	ENSMUST00000046157,ENSMUST00000191684,ENSMUST00000193779,ENSMUST00000195008	72007	fibronectin type III domain containing 3B	Fndc3b	0.536312	0.0331719	0.389794	1680.9	1352.71	2078.69	2321.27
ENSMUSG00000059488	ENSMUST00000079142,ENSMUST00000215317	258316	olfactory receptor 727	Olfr727	1.0358	0.0332148	0.390008	147.448	180.502	176.985	495.946
ENSMUSG00000002608	ENSMUST00000002683,ENSMUST00000125699,ENSMUST00000129429,ENSMUST00000129519,ENSMUST00000134201,ENSMUST00000137046,ENSMUST00000140847,ENSMUST00000154143,ENSMUST00000156365	52132	coiled-coil domain containing 97	Ccdc97	0.800535	0.0332498	0.390128	905.024	837.444	920.324	2115.49
ENSMUSG00000065799	ENSMUST00000083865	na	predicted gene, 25517	Gm25517	1.50971	0.0333015	0.390444	34.5739	27.2852	40.7066	135.819
ENSMUSG00000005566	ENSMUST00000005705,ENSMUST00000123603,ENSMUST00000123778,ENSMUST00000125136,ENSMUST00000128951,ENSMUST00000129122,ENSMUST00000142421,ENSMUST00000148354,ENSMUST00000149061,ENSMUST00000209577	21849	tripartite motif-containing 28	Trim28	0.526668	0.0333854	0.390527	3812.29	3787.39	4717.54	6231.22
ENSMUSG00000016239	ENSMUST00000016383,ENSMUST00000126147,ENSMUST00000135758	74365	LON peptidase N-terminal domain and ring finger 3	Lonrf3	0.574851	0.03345	0.390527	595.892	503.726	835.371	802.568
ENSMUSG00000024533	ENSMUST00000045105,ENSMUST00000082243,ENSMUST00000115050	68166	spire type actin nucleation factor 1	Spire1	-0.574147	0.0334769	0.390527	876.551	872.076	644.227	529.9
ENSMUSG00000028648	ENSMUST00000030401,ENSMUST00000106206,ENSMUST00000106207,ENSMUST00000137312	595136	NADH dehydrogenase (ubiquinone) Fe-S protein 5	Ndufs5	-0.582636	0.0334091	0.390527	1252.8	1227.83	953.066	702.761
ENSMUSG00000029674	ENSMUST00000015137,ENSMUST00000111233,ENSMUST00000132027,ENSMUST00000134093,ENSMUST00000137897,ENSMUST00000138590	16885	LIM-domain containing, protein kinase	Limk1	0.688907	0.0335675	0.390527	249.136	284.395	371.669	488.743
ENSMUSG00000032449	ENSMUST00000035024,ENSMUST00000085206,ENSMUST00000124250,ENSMUST00000137372,ENSMUST00000148337,ENSMUST00000148995,ENSMUST00000152632,ENSMUST00000153070,ENSMUST00000155291	192287	solute carrier family 25, member 36	Slc25a36	-0.592567	0.0335784	0.390527	1046.37	927.695	740.684	567.971
ENSMUSG00000035215	ENSMUST00000035775,ENSMUST00000217781,ENSMUST00000217921,ENSMUST00000218119,ENSMUST00000218897,ENSMUST00000218931,ENSMUST00000219421,ENSMUST00000220225,ENSMUST00000220406	66094	LSM7 homolog, U6 small nuclear RNA and mRNA degradation associated	Lsm7	0.573843	0.0335665	0.390527	934.513	1153.32	1374.29	1733.75
ENSMUSG00000047910	ENSMUST00000051442	93887	protocadherin beta 16	Pcdhb16	-1.16487	0.0334842	0.390527	150.498	103.893	76.1037	37.0416
ENSMUSG00000051747	ENSMUST00000011934,ENSMUST00000099980,ENSMUST00000099981,ENSMUST00000111846,ENSMUST00000111882,ENSMUST00000123448,ENSMUST00000123804,ENSMUST00000126515,ENSMUST00000128071,ENSMUST00000130915,ENSMUST00000134720,ENSMUST00000137854,ENSMUST00000138542,ENSMUST00000139832,ENSMUST00000140091,ENSMUST00000142251,ENSMUST00000147048,ENSMUST00000148747,ENSMUST00000149616,ENSMUST00000150741,ENSMUST00000151097,…	22138	titin	Ttn	1.32037	0.0335814	0.390527	24.4051	31.4829	65.4846	74.0832
ENSMUSG00000061983	ENSMUST00000073926,ENSMUST00000217883,ENSMUST00000218107,ENSMUST00000218142,ENSMUST00000218185,ENSMUST00000218221,ENSMUST00000219783,ENSMUST00000220070,ENSMUST00000220171	20042	ribosomal protein S12	Rps12	0.80044	0.0334812	0.390527	10498.3	13069.6	11822.6	29224.8
ENSMUSG00000095752	ENSMUST00000179419	na	predicted gene, 24182	Gm24182	-5.97142	0.0334236	0.390527	0	22.038	0	0
ENSMUSG00000046364	ENSMUST00000053298,ENSMUST00000132877,ENSMUST00000143107,ENSMUST00000149143,ENSMUST00000156921,ENSMUST00000174303	26451	ribosomal protein L27A	Rpl27a	0.613739	0.0336801	0.391385	22427.3	29567.7	31196.3	48368.1
ENSMUSG00000027624	ENSMUST00000029155,ENSMUST00000103135,ENSMUST00000103136,ENSMUST00000103137,ENSMUST00000109572,ENSMUST00000109574,ENSMUST00000109577,ENSMUST00000125153,ENSMUST00000129999,ENSMUST00000137067,ENSMUST00000141109,ENSMUST00000142048,ENSMUST00000144013	13821	erythrocyte membrane protein band 4.1 like 1	Epb41l1	0.733736	0.0338419	0.392975	365.06	357.855	442.463	760.381
ENSMUSG00000021957	ENSMUST00000022529,ENSMUST00000160189,ENSMUST00000160274,ENSMUST00000160406,ENSMUST00000162356	21881	transketolase	Tkt	0.613312	0.0339022	0.393096	2798.46	2803.02	3263.61	5306.21
ENSMUSG00000034165	ENSMUST00000037333,ENSMUST00000171031,ENSMUST00000182060,ENSMUST00000182129,ENSMUST00000182209,ENSMUST00000182281,ENSMUST00000182506,ENSMUST00000182539,ENSMUST00000182591,ENSMUST00000182846,ENSMUST00000182848,ENSMUST00000182874,ENSMUST00000182935,ENSMUST00000183014,ENSMUST00000183044,ENSMUST00000183061,ENSMUST00000183158,ENSMUST00000183177,ENSMUST00000183206,ENSMUST00000183210,ENSMUST00000183256	12445	cyclin D3	Ccnd3	0.596403	0.0338958	0.393096	6158.23	6606.16	7453.74	11846.1
ENSMUSG00000030062	ENSMUST00000032143,ENSMUST00000203813,ENSMUST00000204024,ENSMUST00000204164,ENSMUST00000204838	103963	ribophorin I	Rpn1	0.470484	0.0339672	0.393559	11082	11923.6	16804.8	15070.8
ENSMUSG00000108227	ENSMUST00000203702	na	RIKEN cDNA 4933412L11 gene	4933412L11Rik	2.30432	0.0340791	0.394565	5.0844	5.24715	21.2382	29.8391
ENSMUSG00000057421	ENSMUST00000079987,ENSMUST00000113864,ENSMUST00000126605,ENSMUST00000137659,ENSMUST00000139717,ENSMUST00000147994,ENSMUST00000152181	76130	LAS1-like (S. cerevisiae)	Las1l	0.593631	0.0342471	0.396083	684.361	723.057	899.971	1224.43
ENSMUSG00000078784	ENSMUST00000108365,ENSMUST00000185384,ENSMUST00000185423,ENSMUST00000186870,ENSMUST00000190064	69126	RIKEN cDNA 1810022K09 gene	1810022K09Rik	0.556618	0.0342604	0.396083	925.361	1212.09	1534.46	1609.25
ENSMUSG00000030782	ENSMUST00000070656,ENSMUST00000163553,ENSMUST00000163609,ENSMUST00000164710,ENSMUST00000165667,ENSMUST00000166755,ENSMUST00000167965,ENSMUST00000168825,ENSMUST00000169919,ENSMUST00000170115,ENSMUST00000171888,ENSMUST00000205654,ENSMUST00000206691	21804	transforming growth factor beta 1 induced transcript 1	Tgfb1i1	-2.19877	0.034427	0.3961	26.4389	29.384	7.96434	4.11573
ENSMUSG00000033213	ENSMUST00000047498,ENSMUST00000110512,ENSMUST00000142767,ENSMUST00000175727	433470	expressed sequence AA467197	AA467197	-3.14722	0.0344118	0.3961	25.422	8.39543	1.76985	2.05787
ENSMUSG00000044551	ENSMUST00000058240,ENSMUST00000129767,ENSMUST00000140152,ENSMUST00000140314,ENSMUST00000153871	268759	RIKEN cDNA 9930012K11 gene	9930012K11Rik	0.98186	0.034438	0.3961	68.131	97.5969	130.969	196.526
ENSMUSG00000047766	ENSMUST00000053171,ENSMUST00000065603,ENSMUST00000114032,ENSMUST00000114034,ENSMUST00000128877,ENSMUST00000132366,ENSMUST00000136388,ENSMUST00000150060,ENSMUST00000150398,ENSMUST00000166168	102747	leucine rich repeat containing 49	Lrrc49	0.837334	0.0343982	0.3961	135.245	170.008	212.382	333.374
ENSMUSG00000048355	ENSMUST00000057625	76219	adipocyte-related X-chromosome expressed sequence 1	Arxes1	3.5104	0.0343037	0.3961	3.05064	0	25.6629	9.2604
ENSMUSG00000053559	ENSMUST00000066068,ENSMUST00000172334	207818	small cell adhesion glycoprotein	Smagp	2.7155	0.0344184	0.3961	4.06752	2.09886	15.9287	24.6944
ENSMUSG00000112158	ENSMUST00000218415	na	predicted gene, 47822	Gm47822	-0.905148	0.0343662	0.3961	207.444	235.072	150.438	85.4014
ENSMUSG00000031921	ENSMUST00000068388,ENSMUST00000068421,ENSMUST00000116425,ENSMUST00000133925,ENSMUST00000136178,ENSMUST00000141205,ENSMUST00000142616,ENSMUST00000155834	21750	telomeric repeat binding factor 2	Terf2	-0.533329	0.0344808	0.396302	1341.27	1198.45	921.209	833.436
ENSMUSG00000068874	ENSMUST00000090839,ENSMUST00000134202,ENSMUST00000139949,ENSMUST00000140757,ENSMUST00000145551	20341	selenium binding protein 1	Selenbp1	-0.56797	0.0345417	0.396713	1008.75	1002.2	601.75	755.237
ENSMUSG00000010358	ENSMUST00000010502,ENSMUST00000125958,ENSMUST00000131024	70110	interferon-induced protein 35	Ifi35	1.0494	0.0346691	0.397622	51.8609	54.5703	99.9967	120.385
ENSMUSG00000053192	ENSMUST00000065482,ENSMUST00000196025,ENSMUST00000198087,ENSMUST00000198948,ENSMUST00000199917	56772	myeloid/lymphoid or mixed-lineage leukemia; translocated to, 11	Mllt11	0.653855	0.0346713	0.397622	398.617	448.106	548.655	784.047
ENSMUSG00000107021	ENSMUST00000201273	na	predicted gene 42853	Gm42853	-0.979318	0.0346969	0.397625	124.059	165.81	62.8298	84.3725
ENSMUSG00000004530	ENSMUST00000004646,ENSMUST00000111283,ENSMUST00000163264,ENSMUST00000163995,ENSMUST00000164980,ENSMUST00000166647,ENSMUST00000168399,ENSMUST00000168493,ENSMUST00000168634,ENSMUST00000171630,ENSMUST00000172016	23790	coronin, actin binding protein 1C	Coro1c	0.597793	0.0347363	0.397788	3635.35	3964.74	4455.61	7047.16
ENSMUSG00000016382	ENSMUST00000033547,ENSMUST00000114057,ENSMUST00000114058,ENSMUST00000114059,ENSMUST00000126599,ENSMUST00000137192	102866	plastin 3 (T-isoform)	Pls3	0.538267	0.0348898	0.3984	708.766	719.908	982.269	1092.73
ENSMUSG00000021000	ENSMUST00000021384,ENSMUST00000069430,ENSMUST00000170992,ENSMUST00000175659,ENSMUST00000175685,ENSMUST00000175803,ENSMUST00000175837,ENSMUST00000175877,ENSMUST00000175912,ENSMUST00000176223,ENSMUST00000176322,ENSMUST00000176336,ENSMUST00000176464,ENSMUST00000176617,ENSMUST00000176727,ENSMUST00000176752,ENSMUST00000176892,ENSMUST00000177162,ENSMUST00000177222,ENSMUST00000177225,ENSMUST00000177370,…	338320	melanoma inhibitory activity 2	Mia2	-0.476562	0.0348759	0.3984	4251.58	4136.85	2874.24	3154.71
ENSMUSG00000021500	ENSMUST00000099479,ENSMUST00000172272	212880	DEAD (Asp-Glu-Ala-Asp) box polypeptide 46	Ddx46	0.487751	0.0348411	0.3984	2640.84	2768.39	3539.71	4045.76
ENSMUSG00000028970	ENSMUST00000009058,ENSMUST00000196048,ENSMUST00000196580,ENSMUST00000196819,ENSMUST00000197961,ENSMUST00000198650,ENSMUST00000199546,ENSMUST00000199955,ENSMUST00000199994	18669	ATP-binding cassette, sub-family B (MDR/TAP), member 1B	Abcb1b	0.706913	0.034891	0.3984	258.288	232.973	336.272	466.107
ENSMUSG00000023328	ENSMUST00000024099,ENSMUST00000085934,ENSMUST00000125195,ENSMUST00000132191,ENSMUST00000137126,ENSMUST00000138591,ENSMUST00000141123,ENSMUST00000150983,ENSMUST00000196208	11423	acetylcholinesterase	Ache	-1.69443	0.0349845	0.398673	40.6752	43.0266	11.504	14.4051
ENSMUSG00000031783	ENSMUST00000109521,ENSMUST00000211939,ENSMUST00000211957,ENSMUST00000212120,ENSMUST00000212124,ENSMUST00000212744,ENSMUST00000212848	20021	polymerase (RNA) II (DNA directed) polypeptide C	Polr2c	-0.480696	0.0350385	0.398673	2837.1	2979.33	2041.53	2126.8
ENSMUSG00000032640	ENSMUST00000036372	269941	chondroitin sulfate synthase 1	Chsy1	-0.554347	0.0350968	0.398673	1022.98	1024.24	761.922	631.765
ENSMUSG00000035021	ENSMUST00000038926,ENSMUST00000172875,ENSMUST00000173176,ENSMUST00000173177,ENSMUST00000173433,ENSMUST00000173453,ENSMUST00000173529,ENSMUST00000174225	217578	bromodomain adjacent to zinc finger domain 1A	Baz1a	0.483313	0.0350971	0.398673	4704.09	5130.66	6384.75	7364.07
ENSMUSG00000035296	ENSMUST00000077954,ENSMUST00000121148,ENSMUST00000129886	24053	sarcoglycan, gamma (dystrophin-associated glycoprotein)	Sgcg	-1.50385	0.0351175	0.398673	79.3167	74.5095	41.5916	12.3472
ENSMUSG00000051950	ENSMUST00000100404,ENSMUST00000201088,ENSMUST00000202302	381694	beta-3-glucosyltransferase	B3glct	-0.575918	0.0349985	0.398673	924.345	1131.28	746.878	631.765
ENSMUSG00000093031	ENSMUST00000175290	na	predicted gene, 22662	Gm22662	0.563943	0.034941	0.398673	3269.27	3408.55	4008.72	5863.89
ENSMUSG00000112739	ENSMUST00000218774	na	predicted gene, 20597	Gm20597	4.58886	0.0350825	0.398673	1.01688	0	5.30956	19.5497
ENSMUSG00000106870	ENSMUST00000201581	na	predicted gene 43681	Gm43681	-1.19331	0.035156	0.398822	87.4517	111.239	55.7504	30.868
ENSMUSG00000064254	ENSMUST00000077191	66071	ethylmalonic encephalopathy 1	Ethe1	0.751259	0.0352382	0.399467	250.153	295.939	348.661	571.058
ENSMUSG00000027708	ENSMUST00000108182,ENSMUST00000148465,ENSMUST00000178098,ENSMUST00000196115,ENSMUST00000196174,ENSMUST00000196261,ENSMUST00000196263,ENSMUST00000196270,ENSMUST00000197489,ENSMUST00000197546,ENSMUST00000198362,ENSMUST00000198389,ENSMUST00000199173,ENSMUST00000200661	114893	DCN1, defective in cullin neddylation 1, domain containing 1 (S. cerevisiae)	Dcun1d1	0.484007	0.0353038	0.399924	2214.77	2010.71	2967.16	2942.75
ENSMUSG00000017943	ENSMUST00000018087,ENSMUST00000109420,ENSMUST00000109421,ENSMUST00000137070	228858	ganglioside-induced differentiation-associated protein 1-like 1	Gdap1l1	4.5798	0.0353558	0.400224	0	1.04943	5.30956	19.5497
ENSMUSG00000030435	ENSMUST00000005041,ENSMUST00000165399,ENSMUST00000207097,ENSMUST00000207498,ENSMUST00000207523,ENSMUST00000207926,ENSMUST00000207960,ENSMUST00000208419,ENSMUST00000209099	22185	U2 small nuclear ribonucleoprotein auxiliary factor (U2AF) 2	U2af2	0.582985	0.035437	0.400764	6213.14	6273.49	7289.14	11416
ENSMUSG00000055775	ENSMUST00000019625,ENSMUST00000108685,ENSMUST00000108686,ENSMUST00000139052	17885	myosin, heavy polypeptide 8, skeletal muscle, perinatal	Myh8	5.89307	0.0354544	0.400764	0	0	0	22.6365
ENSMUSG00000026167	ENSMUST00000006718,ENSMUST00000187238	22409	wingless-type MMTV integration site family, member 10A	Wnt10a	-3.46249	0.0355303	0.401043	18.3039	14.692	0	3.0868
ENSMUSG00000028708	ENSMUST00000019677,ENSMUST00000106513,ENSMUST00000130819,ENSMUST00000135209,ENSMUST00000140315,ENSMUST00000140585,ENSMUST00000144235,ENSMUST00000144427,ENSMUST00000150201,ENSMUST00000151203,ENSMUST00000152888,ENSMUST00000153766,ENSMUST00000154957,ENSMUST00000155412	17346	MAP kinase-interacting serine/threonine kinase 1	Mknk1	-1.14233	0.0355555	0.401043	98.6374	128.03	66.3695	36.0127
ENSMUSG00000030272	ENSMUST00000032409,ENSMUST00000149497,ENSMUST00000153067,ENSMUST00000155543,ENSMUST00000156512,ENSMUST00000156853	52163	calcium/calmodulin-dependent protein kinase I	Camk1	0.597419	0.0355405	0.401043	1375.84	1542.66	1762.77	2653.62
ENSMUSG00000106252	ENSMUST00000196622	na	microRNA 684-1	Mir684-1	0.671984	0.0356372	0.401677	276.592	347.361	433.614	560.768
ENSMUSG00000030084	ENSMUST00000049845,ENSMUST00000163139,ENSMUST00000204468,ENSMUST00000204997,ENSMUST00000205121,ENSMUST00000205230	18844	plexin A1	Plxna1	0.51237	0.0357171	0.402002	1435.84	1262.46	1821.18	2028.03
ENSMUSG00000058135	ENSMUST00000004140,ENSMUST00000126593,ENSMUST00000153314,ENSMUST00000198532	14862	glutathione S-transferase, mu 1	Gstm1	0.633136	0.0357131	0.402002	1113.48	1226.78	1383.14	2247.19
ENSMUSG00000025372	ENSMUST00000026436,ENSMUST00000075180,ENSMUST00000103021,ENSMUST00000106231,ENSMUST00000106233,ENSMUST00000131580,ENSMUST00000146566,ENSMUST00000146960,ENSMUST00000152523	108100	brain-specific angiogenesis inhibitor 1-associated protein 2	Baiap2	0.804474	0.0357606	0.402205	250.153	235.072	295.566	552.537
ENSMUSG00000023982	ENSMUST00000059348	14913	guanylate cyclase activator 1a (retina)	Guca1a	1.21202	0.0358116	0.402491	41.6921	34.6312	69.0243	108.038
ENSMUSG00000031023	ENSMUST00000033335,ENSMUST00000143581,ENSMUST00000147497	57373	A kinase (PRKA) interacting protein 1	Akip1	0.614339	0.0358578	0.402722	338.621	409.277	545.115	599.868
ENSMUSG00000022817	ENSMUST00000069345,ENSMUST00000115028,ENSMUST00000134262,ENSMUST00000148462,ENSMUST00000151930	16419	integrin beta 5	Itgb5	-0.719619	0.0359233	0.40317	272.524	293.84	161.942	182.121
ENSMUSG00000028101	ENSMUST00000064900,ENSMUST00000107076,ENSMUST00000107077,ENSMUST00000161296,ENSMUST00000162156,ENSMUST00000162707,ENSMUST00000162778,ENSMUST00000162934,ENSMUST00000176288,ENSMUST00000176302	229615	protein inhibitor of activated STAT 3	Pias3	0.755539	0.0360595	0.404138	262.355	185.749	317.689	439.354
ENSMUSG00000028522	ENSMUST00000030247,ENSMUST00000097945,ENSMUST00000106855,ENSMUST00000106857,ENSMUST00000106858,ENSMUST00000124348,ENSMUST00000128536,ENSMUST00000134533,ENSMUST00000136092,ENSMUST00000137348,ENSMUST00000143417,ENSMUST00000144219,ENSMUST00000147491,ENSMUST00000149259,ENSMUST00000151588	71148	MEIR1 treanscription regulator	Mier1	0.721148	0.0361378	0.404138	21041.3	29088.1	27264.6	55374.1
ENSMUSG00000032402	ENSMUST00000034973,ENSMUST00000133108,ENSMUST00000137065,ENSMUST00000137713,ENSMUST00000154323	17127	SMAD family member 3	Smad3	0.657428	0.0360866	0.404138	631.483	599.224	744.223	1197.68
ENSMUSG00000042251	ENSMUST00000048660,ENSMUST00000112393,ENSMUST00000132450,ENSMUST00000152989	212933	peptidase M20 domain containing 1	Pm20d1	1.38961	0.0361029	0.404138	22.3714	26.2357	51.3258	76.141
ENSMUSG00000103034	ENSMUST00000192045	na	predicted pseudogene 8797	Gm8797	0.625956	0.036125	0.404138	7039.87	8180.3	8671.4	14817.7
ENSMUSG00000011254	ENSMUST00000011398,ENSMUST00000109254,ENSMUST00000131182,ENSMUST00000133238,ENSMUST00000133851	66628	tRNA-histidine guanylyltransferase 1-like (S. cerevisiae)	Thg1l	-1.04906	0.0362955	0.405403	102.705	113.338	46.9011	57.6202
ENSMUSG00000079560	ENSMUST00000114434,ENSMUST00000134831,ENSMUST00000142764,ENSMUST00000148446	15400	homeobox A3	Hoxa3	0.794243	0.0363025	0.405403	172.87	154.266	341.582	225.336
ENSMUSG00000042389	ENSMUST00000040234,ENSMUST00000123359,ENSMUST00000130425,ENSMUST00000138200,ENSMUST00000143520	381802	tRNA splicing endonuclease subunit 2	Tsen2	0.64488	0.0363733	0.405906	339.638	456.502	562.813	682.183
ENSMUSG00000021504	ENSMUST00000064701,ENSMUST00000100764,ENSMUST00000133176,ENSMUST00000142654	218271	xylosylprotein beta1,4-galactosyltransferase, polypeptide 7 (galactosyltransferase I)	B4galt7	0.910886	0.0364465	0.406148	295.912	359.954	340.697	893.114
ENSMUSG00000028023	ENSMUST00000029657,ENSMUST00000042587,ENSMUST00000106382,ENSMUST00000172645,ENSMUST00000173645,ENSMUST00000174623,ENSMUST00000174661,ENSMUST00000187145	18741	paired-like homeodomain transcription factor 2	Pitx2	1.79914	0.0364271	0.406148	9.15193	12.5931	34.5121	41.1573
ENSMUSG00000014313	ENSMUST00000014457,ENSMUST00000127999,ENSMUST00000153512,ENSMUST00000155638,ENSMUST00000156915	12864	cytochrome c oxidase subunit VIc	Cox6c	-0.504011	0.0364832	0.40619	6689.04	8595.87	5375.05	5402.93
ENSMUSG00000032446	ENSMUST00000035020,ENSMUST00000111763,ENSMUST00000150633	13813	eomesodermin	Eomes	3.28279	0.0365019	0.40619	2.03376	1.04943	17.6985	12.3472
ENSMUSG00000036112	ENSMUST00000047910,ENSMUST00000180375,ENSMUST00000180392,ENSMUST00000180688,ENSMUST00000180739,ENSMUST00000180840,ENSMUST00000181009,ENSMUST00000181091,ENSMUST00000181104,ENSMUST00000181217,ENSMUST00000181236,ENSMUST00000181434,ENSMUST00000181442,ENSMUST00000181470,ENSMUST00000181740,ENSMUST00000181894,ENSMUST00000215642,ENSMUST00000216232	56307	methionine aminopeptidase 2	Metap2	0.562633	0.03657	0.406373	9648.16	10268.7	11728.8	17688.4
ENSMUSG00000055799	ENSMUST00000069536,ENSMUST00000114053,ENSMUST00000141743,ENSMUST00000149446,ENSMUST00000182651	21415	transcription factor 7 like 1 (T cell specific, HMG box)	Tcf7l1	0.622282	0.0365564	0.406373	711.817	674.783	853.069	1282.05
ENSMUSG00000044864	ENSMUST00000094300,ENSMUST00000120875,ENSMUST00000127837,ENSMUST00000156038	99696	ankyrin repeat domain 50	Ankrd50	0.545471	0.0366098	0.406529	851.129	760.836	1075.19	1277.93
ENSMUSG00000020363	ENSMUST00000020629,ENSMUST00000130129	14584	glutamine fructose-6-phosphate transaminase 2	Gfpt2	-1.36417	0.036701	0.406561	52.8778	74.5095	24.778	24.6944
ENSMUSG00000025980	ENSMUST00000027123,ENSMUST00000127861,ENSMUST00000144077	15510	heat shock protein 1 (chaperonin)	Hspd1	0.458277	0.0366766	0.406561	22882.9	25133.8	31764.4	34205.8
ENSMUSG00000027933	ENSMUST00000029542,ENSMUST00000071488,ENSMUST00000196530,ENSMUST00000198562,ENSMUST00000198776,ENSMUST00000199158,ENSMUST00000199992	229543	integrator complex subunit 3	Ints3	0.541868	0.0367846	0.406561	584.706	635.954	891.121	885.911
ENSMUSG00000029580	ENSMUST00000100497,ENSMUST00000106216,ENSMUST00000163829,ENSMUST00000164765,ENSMUST00000165629,ENSMUST00000167386,ENSMUST00000167721,ENSMUST00000171419,ENSMUST00000196997	11461	actin, beta	Actb	0.5542	0.0367769	0.406561	141586	138483	164307	246935
ENSMUSG00000050708	ENSMUST00000094434,ENSMUST00000210106,ENSMUST00000210375,ENSMUST00000210864,ENSMUST00000211500,ENSMUST00000211694	14325	ferritin light polypeptide 1	Ftl1	0.569226	0.0366705	0.406561	83762.5	87597.9	99599.4	154654
ENSMUSG00000102694	ENSMUST00000191930	na	predicted gene, 37496	Gm37496	-3.099	0.0367749	0.406561	17.287	14.692	2.65478	1.02893
ENSMUSG00000111375	ENSMUST00000094541,ENSMUST00000112671,ENSMUST00000211896,ENSMUST00000212858	231570	RIKEN cDNA A830010M20 gene	A830010M20Rik	-1.1052	0.0367935	0.406561	90.5024	95.498	44.2463	42.1863
ENSMUSG00000024308	ENSMUST00000025161,ENSMUST00000172489,ENSMUST00000172619,ENSMUST00000172653,ENSMUST00000172888	21356	TAP binding protein	Tapbp	0.78273	0.0368371	0.406758	376.246	428.167	457.507	927.069
ENSMUSG00000007589	ENSMUST00000007733	28113	Terf1 (TRF1)-interacting nuclear factor 2	Tinf2	0.701401	0.0368925	0.407085	181.005	178.403	284.062	300.448
ENSMUSG00000033628	ENSMUST00000091978,ENSMUST00000115811,ENSMUST00000115812,ENSMUST00000131405	225326	phosphatidylinositol 3-kinase catalytic subunit type 3	Pik3c3	-0.652538	0.0369384	0.407305	407.769	365.201	253.974	237.684
ENSMUSG00000025574	ENSMUST00000026661,ENSMUST00000129852,ENSMUST00000141939,ENSMUST00000150027,ENSMUST00000153298,ENSMUST00000153872,ENSMUST00000154790	21877	thymidine kinase 1	Tk1	0.551474	0.0369847	0.407531	2688.63	3092.67	3538.82	4934.76
ENSMUSG00000103916	ENSMUST00000195792	na	predicted gene, 38071	Gm38071	-1.36294	0.0370412	0.407867	112.874	88.152	59.2901	18.5208
ENSMUSG00000028156	ENSMUST00000029803,ENSMUST00000196990,ENSMUST00000198252,ENSMUST00000200020,ENSMUST00000200100,ENSMUST00000200239	13684	eukaryotic translation initiation factor 4E	Eif4e	0.467376	0.0372136	0.408908	2988.61	2969.88	3972.44	4265.96
ENSMUSG00000036810	ENSMUST00000095214,ENSMUST00000117775,ENSMUST00000121097,ENSMUST00000127490,ENSMUST00000128290,ENSMUST00000131891	382030	CTD nuclear envelope phosphatase 1 regulatory subunit 1	Cnep1r1	-1.03398	0.0372023	0.408908	823.673	759.787	614.139	158.456
ENSMUSG00000039230	ENSMUST00000103013,ENSMUST00000106093,ENSMUST00000125167,ENSMUST00000139414,ENSMUST00000147470,ENSMUST00000147560,ENSMUST00000151666,ENSMUST00000155666	108903	tubulin-specific chaperone d	Tbcd	0.758794	0.037167	0.408908	717.918	668.486	753.958	1592.79
ENSMUSG00000063646	ENSMUST00000043794,ENSMUST00000121010,ENSMUST00000126527,ENSMUST00000137019,ENSMUST00000147014,ENSMUST00000152445,ENSMUST00000172917,ENSMUST00000172940,ENSMUST00000173048,ENSMUST00000173836,ENSMUST00000174097,ENSMUST00000174629,ENSMUST00000201223,ENSMUST00000208852,ENSMUST00000212047	76071	janus kinase and microtubule interacting protein 1	Jakmip1	-3.00096	0.0373348	0.409954	18.3039	25.1863	5.30956	0
ENSMUSG00000031431	ENSMUST00000055738,ENSMUST00000112995,ENSMUST00000112996,ENSMUST00000123898,ENSMUST00000133023,ENSMUST00000152048	14605	TSC22 domain family, member 3	Tsc22d3	-0.816268	0.0375224	0.410158	187.106	184.7	106.191	104.951
ENSMUSG00000039195	ENSMUST00000048792,ENSMUST00000146423	73737	RIKEN cDNA 1110008P14 gene	1110008P14Rik	0.671607	0.0374585	0.410158	309.132	358.905	438.924	625.591
ENSMUSG00000053931	ENSMUST00000029773,ENSMUST00000196671,ENSMUST00000197135,ENSMUST00000198393,ENSMUST00000198620,ENSMUST00000198649,ENSMUST00000199188,ENSMUST00000199499	71994	calponin 3, acidic	Cnn3	0.478379	0.0375358	0.410158	4515.97	4105.37	6411.29	5599.45
ENSMUSG00000065999	ENSMUST00000081742,ENSMUST00000139784,ENSMUST00000143885	433804	zinc finger protein 985	Zfp985	3.30597	0.0374307	0.410158	2.03376	1.04943	21.2382	9.2604
ENSMUSG00000066643	ENSMUST00000085745,ENSMUST00000111113,ENSMUST00000159126,ENSMUST00000159735,ENSMUST00000160329,ENSMUST00000160873,ENSMUST00000161019	74682	WD repeat domain 35	Wdr35	-0.575934	0.0374817	0.410158	955.868	1038.93	758.382	579.289
ENSMUSG00000094103	ENSMUST00000177978	100101807	RIKEN cDNA 1700047I17 gene 2	1700047I17Rik2	0.577886	0.0373953	0.410158	677.243	712.562	1184.92	888.998
ENSMUSG00000110949	ENSMUST00000025802,ENSMUST00000122924	66387	nudix (nucleoside diphosphate linked moiety X)-type motif 8	Nudt8	1.03239	0.0375153	0.410158	57.9622	111.239	136.279	209.902
ENSMUSG00000050751	ENSMUST00000052580,ENSMUST00000128312,ENSMUST00000136892,ENSMUST00000140012,ENSMUST00000140126,ENSMUST00000172566	209966	piggyBac transposable element derived 5	Pgbd5	-1.1703	0.0376531	0.411155	77.2829	140.623	57.5202	39.0995
ENSMUSG00000032526	ENSMUST00000035113,ENSMUST00000213768,ENSMUST00000214535,ENSMUST00000215104,ENSMUST00000215833,ENSMUST00000215966,ENSMUST00000217579	26901	SS18, nBAF chromatin remodeling complex subunit like 2	Ss18l2	-0.607554	0.0377035	0.411421	2418.14	2577.4	2019.4	1258.38
ENSMUSG00000023345	ENSMUST00000072206,ENSMUST00000186366,ENSMUST00000188660,ENSMUST00000189325,ENSMUST00000191434,ENSMUST00000214208,ENSMUST00000214483,ENSMUST00000214540,ENSMUST00000216228,ENSMUST00000216306,ENSMUST00000217213	70235	POC1 centriolar protein A	Poc1a	0.752747	0.0378283	0.411929	217.612	229.825	289.371	465.078
ENSMUSG00000024561	ENSMUST00000097530	17190	methyl-CpG binding domain protein 1	Mbd1	-0.750369	0.0378286	0.411929	418.955	378.844	294.681	179.034
ENSMUSG00000036602	ENSMUST00000040859,ENSMUST00000164226,ENSMUST00000167156,ENSMUST00000217946,ENSMUST00000218282,ENSMUST00000218508,ENSMUST00000218681,ENSMUST00000219194	216285	ALX homeobox 1	Alx1	-0.636305	0.0377932	0.411929	687.411	735.65	542.46	372.474
ENSMUSG00000078941	ENSMUST00000022135,ENSMUST00000084721,ENSMUST00000185901,ENSMUST00000190210,ENSMUST00000190729	108143	adenylate kinase 6	Ak6	0.521025	0.0379927	0.41343	3379.09	4168.33	4842.32	5988.39
ENSMUSG00000034544	ENSMUST00000046542,ENSMUST00000065047,ENSMUST00000065074,ENSMUST00000160504,ENSMUST00000161726,ENSMUST00000162036,ENSMUST00000162362,ENSMUST00000162620,ENSMUST00000162693,ENSMUST00000182708	66880	arginine/serine-rich coiled-coil 1	Rsrc1	0.499115	0.038063	0.413909	4926.79	4869.35	6078.56	7767.41
ENSMUSG00000021176	ENSMUST00000046485,ENSMUST00000220875,ENSMUST00000221197,ENSMUST00000221801,ENSMUST00000221929,ENSMUST00000223108,ENSMUST00000223114	78767	EF-hand calcium binding domain 11	Efcab11	-0.901391	0.0383099	0.415183	156.6	166.859	100.882	72.0253
ENSMUSG00000021417	ENSMUST00000021854,ENSMUST00000084345,ENSMUST00000110251,ENSMUST00000163280,ENSMUST00000164421,ENSMUST00000166109,ENSMUST00000167036,ENSMUST00000169759,ENSMUST00000170538,ENSMUST00000170989,ENSMUST00000171229,ENSMUST00000171258,ENSMUST00000178421,ENSMUST00000220713	23986	enoyl-Coenzyme A delta isomerase 2	Eci2	0.563477	0.0382418	0.415183	581.656	637.003	811.478	989.833
ENSMUSG00000024812	ENSMUST00000099558	21873	tight junction protein 2	Tjp2	0.51539	0.038312	0.415183	4212.94	4295.31	5208.68	6953.53
ENSMUSG00000030138	ENSMUST00000032237,ENSMUST00000203444,ENSMUST00000205207	213895	BMS1, ribosome biogenesis factor	Bms1	0.46572	0.0382508	0.415183	3304.86	3388.61	4413.13	4830.84
ENSMUSG00000069565	ENSMUST00000092305,ENSMUST00000105361,ENSMUST00000105362,ENSMUST00000138032,ENSMUST00000150328,ENSMUST00000151619,ENSMUST00000156935	70248	DAZ associated protein 1	Dazap1	0.630592	0.0382708	0.415183	2210.7	1923.6	2373.37	4028.27
ENSMUSG00000069255	ENSMUST00000091672,ENSMUST00000095914,ENSMUST00000110310,ENSMUST00000220748,ENSMUST00000221725	105352	dual specificity phosphatase 22	Dusp22	0.599654	0.0384213	0.416081	1042.3	1003.25	1230.93	1869.57
ENSMUSG00000027698	ENSMUST00000046515,ENSMUST00000091284,ENSMUST00000129412,ENSMUST00000138947,ENSMUST00000140872	320024	neutral cholesterol ester hydrolase 1	Nceh1	0.474778	0.0384641	0.416081	1841.57	1781.93	2554.78	2480.76
ENSMUSG00000039697	ENSMUST00000068567,ENSMUST00000092610,ENSMUST00000213836,ENSMUST00000213889,ENSMUST00000213897,ENSMUST00000215725,ENSMUST00000215740,ENSMUST00000215926,ENSMUST00000216172,ENSMUST00000217138,ENSMUST00000217398,ENSMUST00000217644	211329	nuclear receptor coactivator 7	Ncoa7	-0.492564	0.0384742	0.416081	1943.26	1892.12	1291.99	1434.33
ENSMUSG00000037410	ENSMUST00000041767,ENSMUST00000128874,ENSMUST00000144348,ENSMUST00000144646	67016	TBC1 domain family, member 2B	Tbc1d2b	0.702805	0.0385481	0.416309	186.089	221.43	298.22	365.271
ENSMUSG00000095567	ENSMUST00000179543,ENSMUST00000179886	57741	NOC2 like nucleolar associated transcriptional repressor	Noc2l	0.563805	0.038524	0.416309	1659.55	1391.54	1897.28	2613.49
ENSMUSG00000021103	ENSMUST00000021523,ENSMUST00000187549,ENSMUST00000189644	17420	menage a trois 1	Mnat1	-0.664932	0.0388675	0.416338	990.442	998.007	789.355	464.049
ENSMUSG00000029482	ENSMUST00000031445,ENSMUST00000131355,ENSMUST00000144361,ENSMUST00000196556,ENSMUST00000199978,ENSMUST00000200286	78894	acetoacetyl-CoA synthetase	Aacs	-0.844867	0.0386915	0.416338	494.204	513.171	389.368	170.803
ENSMUSG00000031902	ENSMUST00000109308,ENSMUST00000211991,ENSMUST00000212577,ENSMUST00000212671,ENSMUST00000212691,ENSMUST00000212742,ENSMUST00000212936	18021	nuclear factor of activated T cells, cytoplasmic, calcineurin dependent 3	Nfatc3	-0.546602	0.0387915	0.416338	3704.5	3988.88	3090.16	2176.19
ENSMUSG00000032018	ENSMUST00000052725,ENSMUST00000169609,ENSMUST00000217513	235293	sterol-C5-desaturase	Sc5d	-0.616933	0.0387911	0.416338	975.189	909.855	733.604	494.917
ENSMUSG00000041301	ENSMUST00000045706,ENSMUST00000115405,ENSMUST00000115406,ENSMUST00000129452,ENSMUST00000140407,ENSMUST00000140532	12638	cystic fibrosis transmembrane conductance regulator	Cftr	2.03337	0.0387456	0.416338	6.10128	8.39543	27.4327	31.8969
ENSMUSG00000045251	ENSMUST00000106300,ENSMUST00000126756,ENSMUST00000129038,ENSMUST00000135886,ENSMUST00000136123,ENSMUST00000148483	69234	zinc finger protein 688	Zfp688	-0.966103	0.0387355	0.416338	148.465	147.969	93.8022	57.6202
ENSMUSG00000063524	ENSMUST00000080149,ENSMUST00000080926,ENSMUST00000130632,ENSMUST00000133789,ENSMUST00000133839,ENSMUST00000135063,ENSMUST00000136310,ENSMUST00000141931,ENSMUST00000148605,ENSMUST00000150175,ENSMUST00000151057	13806	enolase 1, alpha non-neuron	Eno1	-0.695119	0.038825	0.416338	20163.7	14598.6	14171.2	7299.25
ENSMUSG00000064798	ENSMUST00000082864	na	nuclear encoded rRNA 5S 193	n-R5s193	2.34154	0.0385895	0.416338	5.0844	4.19772	20.3533	26.7523
ENSMUSG00000067818	ENSMUST00000088552,ENSMUST00000131622,ENSMUST00000132985,ENSMUST00000145299	98932	myosin, light polypeptide 9, regulatory	Myl9	3.63266	0.0386658	0.416338	1.01688	1.04943	13.2739	12.3472
ENSMUSG00000070713	ENSMUST00000075602	na	predicted pseudogene 10282	Gm10282	0.574573	0.0388681	0.416338	4282.08	5338.45	5785.65	8542.2
ENSMUSG00000074179	ENSMUST00000119823,ENSMUST00000121273,ENSMUST00000126625	100042314	predicted gene 10639	Gm10639	1.30744	0.0387058	0.416338	33.5571	24.1369	84.068	58.6492
ENSMUSG00000108521	ENSMUST00000205859	na	predicted gene 44639	Gm44639	1.29692	0.0387726	0.416338	44.7428	24.1369	64.5997	104.951
ENSMUSG00000020263	ENSMUST00000020500,ENSMUST00000127788,ENSMUST00000130285,ENSMUST00000133719,ENSMUST00000141048,ENSMUST00000146876,ENSMUST00000147118,ENSMUST00000147582,ENSMUST00000148096,ENSMUST00000150351,ENSMUST00000150685,ENSMUST00000176294,ENSMUST00000176675,ENSMUST00000177187	216190	adaptor protein, phosphotyrosine interaction, PH domain and leucine zipper containing 2	Appl2	-0.502025	0.038895	0.416343	1330.08	1309.69	925.633	938.387
ENSMUSG00000112137	ENSMUST00000217752,ENSMUST00000218600,ENSMUST00000219530	na	predicted gene, 47865	Gm47865	1.98378	0.0390719	0.417952	5.0844	11.5437	32.7423	32.9259
ENSMUSG00000007656	ENSMUST00000007800,ENSMUST00000164467,ENSMUST00000166549,ENSMUST00000167885,ENSMUST00000168166,ENSMUST00000168301,ENSMUST00000169188,ENSMUST00000169448,ENSMUST00000169492,ENSMUST00000170308,ENSMUST00000170310	59046	cAMP-regulated phosphoprotein 19	Arpp19	0.512302	0.0391303	0.418293	2213.75	2688.64	3192.82	3799.85
ENSMUSG00000036632	ENSMUST00000044567,ENSMUST00000141191,ENSMUST00000143387,ENSMUST00000155273	66248	asparagine-linked glycosylation 5 (dolichyl-phosphate beta-glucosyltransferase)	Alg5	0.615139	0.039232	0.418543	992.476	1201.6	1322.97	2038.32
ENSMUSG00000054161	ENSMUST00000129507,ENSMUST00000210434,ENSMUST00000211124	73813	family with sequence similarity 83, member E	Fam83e	1.2984	0.0392334	0.418543	23.3883	33.5817	61.9449	78.1989
ENSMUSG00000103851	ENSMUST00000191816	na	predicted gene, 37606	Gm37606	-0.632782	0.039211	0.418543	409.803	415.574	249.549	282.957
ENSMUSG00000074476	ENSMUST00000098942,ENSMUST00000213665,ENSMUST00000214149,ENSMUST00000216057,ENSMUST00000217382	67629	SPC24, NDC80 kinetochore complex component, homolog (S. cerevisiae)	Spc24	0.58601	0.039286	0.41882	5176.94	5468.57	6118.38	9862.32
ENSMUSG00000026643	ENSMUST00000081932,ENSMUST00000091504,ENSMUST00000102989,ENSMUST00000155761	18108	N-myristoyltransferase 2	Nmt2	0.632179	0.0393649	0.418926	1348.38	1134.43	1455.7	2393.3
ENSMUSG00000033653	ENSMUST00000096191,ENSMUST00000096192,ENSMUST00000115397,ENSMUST00000117598,ENSMUST00000118138,ENSMUST00000118923,ENSMUST00000122235,ENSMUST00000125487,ENSMUST00000127903,ENSMUST00000134650,ENSMUST00000139473,ENSMUST00000150765,ENSMUST00000156580	209018	VPS8 CORVET complex subunit	Vps8	-0.670639	0.0393713	0.418926	11482.6	14964.9	10843.9	5770.26
ENSMUSG00000103168	ENSMUST00000195683	na	predicted gene, 30948	Gm30948	0.489344	0.0393757	0.418926	1234.49	1259.31	1691.1	1809.89
ENSMUSG00000020936	ENSMUST00000021314,ENSMUST00000135332,ENSMUST00000148795	18107	N-myristoyltransferase 1	Nmt1	0.659146	0.0395355	0.420341	4295.3	4703.54	4895.42	9315.96
ENSMUSG00000004098	ENSMUST00000004201,ENSMUST00000145974	53867	collagen, type V, alpha 3	Col5a3	-0.89064	0.0395623	0.420343	188.123	167.909	76.1037	116.269
ENSMUSG00000030082	ENSMUST00000032168,ENSMUST00000125016,ENSMUST00000130807,ENSMUST00000130918,ENSMUST00000136103,ENSMUST00000139551,ENSMUST00000139676,ENSMUST00000145421,ENSMUST00000155079,ENSMUST00000203200,ENSMUST00000203943,ENSMUST00000204502	53421	Sec61 alpha 1 subunit (S. cerevisiae)	Sec61a1	0.593127	0.0396372	0.420571	9729.52	11387.4	12139.4	19716.4
ENSMUSG00000033174	ENSMUST00000089449,ENSMUST00000113581,ENSMUST00000113582,ENSMUST00000113585,ENSMUST00000150180,ENSMUST00000151699,ENSMUST00000163271,ENSMUST00000203608,ENSMUST00000203824,ENSMUST00000205045	23945	monoglyceride lipase	Mgll	-0.618582	0.0396218	0.420571	887.737	832.197	453.083	667.777
ENSMUSG00000001017	ENSMUST00000001043,ENSMUST00000049937,ENSMUST00000076639,ENSMUST00000107342,ENSMUST00000107343,ENSMUST00000107344,ENSMUST00000107346,ENSMUST00000131868,ENSMUST00000146740	66511	chromatin target of PRMT1	Chtop	0.481599	0.0397506	0.42064	2048	2162.87	2746.81	3133.1
ENSMUSG00000033059	ENSMUST00000045441,ENSMUST00000129610,ENSMUST00000135717,ENSMUST00000139938,ENSMUST00000154366	110078	brain glycogen phosphorylase	Pygb	0.619665	0.0397392	0.42064	534.879	642.251	744.223	1064.95
ENSMUSG00000041920	ENSMUST00000032206,ENSMUST00000070152,ENSMUST00000070872,ENSMUST00000129901,ENSMUST00000168740	104681	solute carrier family 16 (monocarboxylic acid transporters), member 6	Slc16a6	0.636462	0.0397392	0.42064	335.571	359.954	460.162	621.475
ENSMUSG00000050310	ENSMUST00000061656	78757	RPTOR independent companion of MTOR, complex 2	Rictor	-0.522309	0.039708	0.42064	3034.37	2834.51	2322.05	1763.59
ENSMUSG00000004885	ENSMUST00000005019,ENSMUST00000163040	12904	cellular retinoic acid binding protein II	Crabp2	2.54135	0.0399411	0.421093	12.2026	0	36.282	34.9837
ENSMUSG00000031024	ENSMUST00000077909,ENSMUST00000079282,ENSMUST00000084738,ENSMUST00000168005,ENSMUST00000207394,ENSMUST00000207664,ENSMUST00000207745,ENSMUST00000208557,ENSMUST00000208583,ENSMUST00000208734,ENSMUST00000208981	76954	suppression of tumorigenicity 5	St5	0.710733	0.0399756	0.421093	412.854	336.867	460.162	767.584
ENSMUSG00000038213	ENSMUST00000043422	213233	TAP binding protein-like	Tapbpl	0.636605	0.0399732	0.421093	4400.04	5682.66	5752.91	9923.03
ENSMUSG00000044968	ENSMUST00000060899,ENSMUST00000115217	242864	N-acyl phosphatidylethanolamine phospholipase D	Napepld	1.21056	0.0399805	0.421093	26.4389	53.5209	90.2625	94.6618
ENSMUSG00000046138	ENSMUST00000175726,ENSMUST00000175764,ENSMUST00000176773,ENSMUST00000177155	240613	RIKEN cDNA 9930021J03 gene	9930021J03Rik	-0.510099	0.0399051	0.421093	2085.62	2230.04	1671.63	1358.19
ENSMUSG00000066621	ENSMUST00000085701,ENSMUST00000125672,ENSMUST00000130962,ENSMUST00000136018,ENSMUST00000137149,ENSMUST00000140524,ENSMUST00000147992,ENSMUST00000151479,ENSMUST00000153103,ENSMUST00000153751,ENSMUST00000156129,ENSMUST00000196360	70381	tectonin beta-propeller repeat containing 1	Tecpr1	-0.449576	0.0398621	0.421093	10885.7	11022.2	7692.67	8349.79
ENSMUSG00000087679	ENSMUST00000133808,ENSMUST00000163836	109299	transmembrane protein 250, pseudogene	Tmem250-ps	0.652027	0.039826	0.421093	868.416	1000.11	1085.81	1851.05
ENSMUSG00000025171	ENSMUST00000026170	226122	ubiquitin domain containing 1	Ubtd1	1.08245	0.0400589	0.421636	109.823	83.9543	111.501	299.419
ENSMUSG00000022453	ENSMUST00000023088	17939	N-acetyl galactosaminidase, alpha	Naga	-1.06276	0.0402187	0.422058	96.6037	97.5969	48.671	44.2441
ENSMUSG00000030878	ENSMUST00000033169,ENSMUST00000140247,ENSMUST00000207722	12585	cerebellar degeneration-related 2	Cdr2	0.626756	0.0402971	0.422058	281.676	301.186	411.491	488.743
ENSMUSG00000055065	ENSMUST00000054014	67040	DEAD (Asp-Glu-Ala-Asp) box polypeptide 17	Ddx17	-0.463583	0.0402751	0.422058	4524.1	4586	3481.3	3124.87
ENSMUSG00000073411	ENSMUST00000172503,ENSMUST00000172785,ENSMUST00000173167,ENSMUST00000174325	14964	histocompatibility 2, D region locus 1	H2-D1	0.605031	0.0402599	0.422058	639.618	590.829	1104.39	766.555
ENSMUSG00000098641	ENSMUST00000184171	na	U3B small nuclear RNA 4	Rnu3b4	5.80771	0.0403134	0.422058	0	0	21.2382	0
ENSMUSG00000098925	ENSMUST00000185073	19859	U3B small nuclear RNA 2	Rnu3b2	5.80771	0.0403134	0.422058	0	0	21.2382	0
ENSMUSG00000104856	ENSMUST00000198628	19860	U3B small nuclear RNA 3	Rnu3b3	5.80771	0.0403134	0.422058	0	0	21.2382	0
ENSMUSG00000105025	ENSMUST00000200547	19858	U3B small nuclear RNA 1	Rnu3b1	5.80771	0.0403134	0.422058	0	0	21.2382	0
ENSMUSG00000040128	ENSMUST00000049357,ENSMUST00000137589,ENSMUST00000155616	108767	proline-rich nuclear receptor coactivator 1	Pnrc1	-0.947304	0.040363	0.422113	1257.88	965.475	885.812	266.494
ENSMUSG00000056162	ENSMUST00000070139,ENSMUST00000130579,ENSMUST00000145981	338403	carnosine dipeptidase 1 (metallopeptidase M20 family)	Cndp1	-0.707334	0.0403991	0.422113	261.338	304.334	179.64	166.687
ENSMUSG00000087190	ENSMUST00000141344	na	RIKEN cDNA D430001F17 gene	D430001F17Rik	-2.39531	0.040379	0.422113	21.3545	23.0874	5.30956	3.0868
ENSMUSG00000007216	ENSMUST00000061720,ENSMUST00000204042,ENSMUST00000204095	243372	zinc finger protein 775	Zfp775	0.665081	0.0404959	0.422844	232.866	277.049	360.165	448.615
ENSMUSG00000017221	ENSMUST00000017365,ENSMUST00000123676,ENSMUST00000142790,ENSMUST00000149489,ENSMUST00000152102	22123	proteasome (prosome, macropain) 26S subunit, non-ATPase, 3	Psmd3	0.470519	0.0405938	0.423585	2816.76	2903.77	3706.07	4220.68
ENSMUSG00000034663	ENSMUST00000035635,ENSMUST00000112974	140780	BMP2 inducible kinase	Bmp2k	-0.652186	0.0406384	0.423769	474.883	496.38	359.28	258.262
ENSMUSG00000028179	ENSMUST00000118539,ENSMUST00000125028,ENSMUST00000129805,ENSMUST00000198009	107869	cystathionase (cystathionine gamma-lyase)	Cth	-0.784859	0.040757	0.424725	227.781	269.703	169.021	119.356
ENSMUSG00000006390	ENSMUST00000006557,ENSMUST00000067896,ENSMUST00000102673,ENSMUST00000129419,ENSMUST00000135162,ENSMUST00000143140,ENSMUST00000167636	54325	elongation of very long chain fatty acids (FEN1/Elo2, SUR4/Elo3, yeast)-like 1	Elovl1	0.681754	0.0408463	0.425192	619.28	694.722	757.497	1350.99
ENSMUSG00000060198	ENSMUST00000180940	na	predicted gene 11353	Gm11353	-5.85709	0.0408558	0.425192	20.3376	0	0	0
ENSMUSG00000004929	ENSMUST00000005057,ENSMUST00000166015,ENSMUST00000166404,ENSMUST00000167658,ENSMUST00000171484	50492	thimet oligopeptidase 1	Thop1	0.775775	0.0409331	0.425397	138.296	149.019	206.188	286.043
ENSMUSG00000026384	ENSMUST00000064091,ENSMUST00000163179,ENSMUST00000163435,ENSMUST00000163621,ENSMUST00000164086,ENSMUST00000164269,ENSMUST00000166422,ENSMUST00000166624,ENSMUST00000168303,ENSMUST00000168429,ENSMUST00000168808	19258	protein tyrosine phosphatase, non-receptor type 4	Ptpn4	-0.702775	0.0409836	0.425397	731.137	699.969	563.698	314.853
ENSMUSG00000031986	ENSMUST00000034467,ENSMUST00000212724	244666	SprT-like N-terminal domain	Sprtn	-1.06065	0.0409402	0.425397	159.65	129.08	93.8022	44.2441
ENSMUSG00000039130	ENSMUST00000080812,ENSMUST00000102992,ENSMUST00000115184,ENSMUST00000126945,ENSMUST00000129796,ENSMUST00000136255,ENSMUST00000138983,ENSMUST00000147990,ENSMUST00000152101,ENSMUST00000152391,ENSMUST00000202393	232679	zinc finger, C3HC type 1	Zc3hc1	0.545714	0.0409567	0.425397	1124.67	1330.68	1556.59	2028.03
ENSMUSG00000001138	ENSMUST00000001166,ENSMUST00000097776,ENSMUST00000135100,ENSMUST00000154225,ENSMUST00000195264	94218	cyclin M3	Cnnm3	0.736345	0.0410305	0.425604	601.993	612.867	665.465	1359.22
ENSMUSG00000003746	ENSMUST00000003843,ENSMUST00000105469,ENSMUST00000105470,ENSMUST00000133330,ENSMUST00000146483,ENSMUST00000218317,ENSMUST00000219234,ENSMUST00000220088	17155	mannosidase 1, alpha	Man1a	1.39083	0.0411789	0.42602	23.3883	30.4334	95.5721	45.273
ENSMUSG00000022191	ENSMUST00000090292,ENSMUST00000129031,ENSMUST00000141010,ENSMUST00000141706,ENSMUST00000147647,ENSMUST00000150211,ENSMUST00000156594,ENSMUST00000169061	14000	drosha, ribonuclease type III	Drosha	0.564014	0.0411293	0.42602	1407.36	1382.1	1677.82	2446.8
ENSMUSG00000023277	ENSMUST00000024047,ENSMUST00000187647,ENSMUST00000187944,ENSMUST00000188650,ENSMUST00000189708,ENSMUST00000216348,ENSMUST00000216541,ENSMUST00000216850,ENSMUST00000217523	23999	twinfilin actin binding protein 2	Twf2	0.672015	0.0411587	0.42602	210.494	190.996	330.963	308.68
ENSMUSG00000025321	ENSMUST00000026360,ENSMUST00000137804,ENSMUST00000151023	320910	integrin beta 8	Itgb8	-1.45312	0.041105	0.42602	63.0466	44.076	18.5835	20.5787
ENSMUSG00000036779	ENSMUST00000066748,ENSMUST00000118952,ENSMUST00000119033,ENSMUST00000125043,ENSMUST00000154115	214627	PAP associated domain containing 5	Papd5	-0.481413	0.0412193	0.426158	1964.61	1879.53	1332.7	1420.96
ENSMUSG00000002017	ENSMUST00000112507,ENSMUST00000140729,ENSMUST00000141969	72722	family with sequence similarity 98, member A	Fam98a	0.541982	0.0412812	0.426304	1132.81	1026.34	1360.13	1784.17
ENSMUSG00000022544	ENSMUST00000064635,ENSMUST00000129729,ENSMUST00000132225,ENSMUST00000139584,ENSMUST00000140718	70511	eukaryotic elongation factor 2 lysine methyltransferase	Eef2kmt	0.564476	0.0413598	0.426304	694.53	691.574	880.502	1169.9
ENSMUSG00000025880	ENSMUST00000026999,ENSMUST00000168918,ENSMUST00000172718,ENSMUST00000174411,ENSMUST00000174843	17131	SMAD family member 7	Smad7	-0.889337	0.0413959	0.426304	149.481	137.475	78.7585	76.141
ENSMUSG00000026134	ENSMUST00000027312,ENSMUST00000187353,ENSMUST00000189552	19076	DNA primase, p58 subunit	Prim2	0.537373	0.0413365	0.426304	607.078	598.175	930.943	818.002
ENSMUSG00000032534	ENSMUST00000093791,ENSMUST00000159100,ENSMUST00000160512,ENSMUST00000161645,ENSMUST00000162297,ENSMUST00000162655,ENSMUST00000162960,ENSMUST00000191074,ENSMUST00000213636,ENSMUST00000215253,ENSMUST00000216281	28135	centrosomal protein 63	Cep63	-0.601246	0.041389	0.426304	498.272	579.285	331.848	378.647
ENSMUSG00000034023	ENSMUST00000036340,ENSMUST00000101051,ENSMUST00000123738,ENSMUST00000124262,ENSMUST00000129462,ENSMUST00000142453,ENSMUST00000143535,ENSMUST00000204827	211651	Fanconi anemia, complementation group D2	Fancd2	0.580154	0.0413234	0.426304	601.993	598.175	762.807	1032.02
ENSMUSG00000028069	ENSMUST00000029707,ENSMUST00000166021,ENSMUST00000193398,ENSMUST00000194258,ENSMUST00000194380	66614	G patch domain containing 4	Gpatch4	0.569663	0.0415479	0.427311	1917.84	2018.05	2320.28	3522.04
ENSMUSG00000029798	ENSMUST00000031817,ENSMUST00000203506,ENSMUST00000203840,ENSMUST00000204166,ENSMUST00000204455,ENSMUST00000204843	67138	hect domain and RLD 6	Herc6	0.497571	0.0415402	0.427311	966.037	921.399	1361.02	1303.66
ENSMUSG00000001424	ENSMUST00000001460,ENSMUST00000163772,ENSMUST00000164915,ENSMUST00000165151,ENSMUST00000166136,ENSMUST00000167201,ENSMUST00000168362,ENSMUST00000169321,ENSMUST00000169579,ENSMUST00000171195,ENSMUST00000171532,ENSMUST00000183161	56463	staphylococcal nuclease and tudor domain containing 1	Snd1	0.562191	0.0416505	0.427807	3708.56	3398.05	4161.81	6332.05
ENSMUSG00000040952	ENSMUST00000108428,ENSMUST00000108429,ENSMUST00000108430,ENSMUST00000124035,ENSMUST00000129847,ENSMUST00000130335,ENSMUST00000138662,ENSMUST00000146004,ENSMUST00000153451,ENSMUST00000156372	20085	ribosomal protein S19	Rps19	0.506336	0.0416433	0.427807	9882.05	10947.6	12658.9	16929
ENSMUSG00000003131	ENSMUST00000172450,ENSMUST00000213853,ENSMUST00000214179,ENSMUST00000214996,ENSMUST00000215060,ENSMUST00000215427,ENSMUST00000216334,ENSMUST00000217514,ENSMUST00000217636	18475	platelet-activating factor acetylhydrolase, isoform 1b, subunit 2	Pafah1b2	0.494953	0.0417509	0.428559	2202.56	2171.27	2749.47	3415.03
ENSMUSG00000041747	ENSMUST00000040972	105372	UTP15 small subunit processome component	Utp15	0.556303	0.0418526	0.429323	440.309	476.441	695.552	652.343
ENSMUSG00000010051	ENSMUST00000010195,ENSMUST00000112387,ENSMUST00000123005,ENSMUST00000144392,ENSMUST00000184695	15586	hyaluronoglucosaminidase 1	Hyal1	-0.494981	0.0419602	0.429359	1316.86	1300.24	917.669	939.416
ENSMUSG00000026848	ENSMUST00000028199,ENSMUST00000132514,ENSMUST00000133544,ENSMUST00000135507,ENSMUST00000155213,ENSMUST00000156711,ENSMUST00000195010	30934	torsin family 1, member B	Tor1b	0.577975	0.0419606	0.429359	1912.75	2089.41	2345.94	3629.05
ENSMUSG00000032939	ENSMUST00000079961,ENSMUST00000109547,ENSMUST00000211822,ENSMUST00000212039,ENSMUST00000212062,ENSMUST00000212167,ENSMUST00000212824,ENSMUST00000212984	71805	nucleoporin 93	Nup93	-0.539228	0.0419652	0.429359	1508.03	1656	1236.24	940.445
ENSMUSG00000037416	ENSMUST00000041772,ENSMUST00000180611,ENSMUST00000181042,ENSMUST00000181828,ENSMUST00000181907	240283	Dmx-like 1	Dmxl1	-0.498719	0.0419038	0.429359	1304.66	1237.28	907.935	891.056
ENSMUSG00000000600	ENSMUST00000080085,ENSMUST00000171023,ENSMUST00000196098,ENSMUST00000197611,ENSMUST00000197742,ENSMUST00000198079,ENSMUST00000199234,ENSMUST00000199475,ENSMUST00000199845,ENSMUST00000200004,ENSMUST00000200386,ENSMUST00000200577	79264	KRIT1, ankyrin repeat containing	Krit1	-0.47912	0.0420939	0.430397	1964.61	1917.31	1445.09	1339.67
ENSMUSG00000034673	ENSMUST00000038149,ENSMUST00000173229,ENSMUST00000173328,ENSMUST00000174532,ENSMUST00000183827	18515	pre B cell leukemia homeobox 2	Pbx2	0.593513	0.0421607	0.430799	537.93	528.912	676.084	934.271
ENSMUSG00000024887	ENSMUST00000096119	54447	N-acylsphingosine amidohydrolase 2	Asah2	0.942802	0.0422116	0.43104	67.1141	73.46	115.04	155.369
ENSMUSG00000009030	ENSMUST00000009174,ENSMUST00000112940,ENSMUST00000138314,ENSMUST00000147703	67466	phosducin-like	Pdcl	-0.733101	0.0424046	0.431259	427.09	390.388	307.07	184.179
ENSMUSG00000024236	ENSMUST00000025079,ENSMUST00000125512,ENSMUST00000126977,ENSMUST00000127297,ENSMUST00000129543,ENSMUST00000131210,ENSMUST00000131609,ENSMUST00000138258,ENSMUST00000139761,ENSMUST00000140448,ENSMUST00000143254,ENSMUST00000146723,ENSMUST00000148564,ENSMUST00000153016,ENSMUST00000210707	225115	supervillin	Svil	0.791325	0.0423271	0.431259	164.735	125.931	292.911	209.902
ENSMUSG00000025421	ENSMUST00000026485,ENSMUST00000097521,ENSMUST00000097522,ENSMUST00000142456,ENSMUST00000143910,ENSMUST00000145634,ENSMUST00000147332,ENSMUST00000148955,ENSMUST00000150990,ENSMUST00000156454	76987	haloacid dehalogenase-like hydrolase domain containing 2	Hdhd2	-0.952057	0.0424148	0.431259	451.495	386.19	321.228	111.125
ENSMUSG00000025962	ENSMUST00000027103,ENSMUST00000123945,ENSMUST00000128621,ENSMUST00000131478,ENSMUST00000134454,ENSMUST00000148758	75619	FAST kinase domains 2	Fastkd2	0.639874	0.0422919	0.431259	445.394	426.068	541.575	816.973
ENSMUSG00000034320	ENSMUST00000037603,ENSMUST00000146409,ENSMUST00000148829,ENSMUST00000181997	13521	solute carrier family 26 (sulfate transporter), member 2	Slc26a2	-0.525057	0.0424398	0.431259	1107.38	1105.05	835.371	701.732
ENSMUSG00000038718	ENSMUST00000040638,ENSMUST00000113132,ENSMUST00000127353,ENSMUST00000138021,ENSMUST00000141653,ENSMUST00000143776,ENSMUST00000153278,ENSMUST00000155423,ENSMUST00000175855,ENSMUST00000176213	18516	pre B cell leukemia homeobox 3	Pbx3	0.560243	0.0424277	0.431259	1093.15	1244.62	1437.12	2010.53
ENSMUSG00000042211	ENSMUST00000048688	107035	F-box protein 38	Fbxo38	-0.589753	0.0423427	0.431259	486.069	498.479	316.804	337.49
ENSMUSG00000055447	ENSMUST00000084838,ENSMUST00000114496	16423	CD47 antigen (Rh-related antigen, integrin-associated signal transducer)	Cd47	-0.538562	0.0424521	0.431259	1393.13	1178.51	971.65	798.452
ENSMUSG00000033006	ENSMUST00000040019	20665	SRY (sex determining region Y)-box 10	Sox10	0.521146	0.0425379	0.431296	7837.1	8342.96	9631.54	13589.1
ENSMUSG00000054364	ENSMUST00000067384	11852	ras homolog family member B	Rhob	-0.61491	0.0424877	0.431296	483.018	588.73	380.519	318.969
ENSMUSG00000060733	ENSMUST00000079252,ENSMUST00000118381,ENSMUST00000121446,ENSMUST00000141153,ENSMUST00000141984,ENSMUST00000145521,ENSMUST00000147277	69718	inositol polyphosphate multikinase	Ipmk	-0.601886	0.0425116	0.431296	981.29	990.661	776.966	521.669
ENSMUSG00000004937	ENSMUST00000005067,ENSMUST00000218208,ENSMUST00000219126,ENSMUST00000219297,ENSMUST00000219401,ENSMUST00000220202,ENSMUST00000220317	52551	small glutamine-rich tetratricopeptide repeat (TPR)-containing, alpha	Sgta	0.670899	0.042636	0.432012	2761.85	3259.53	3245.91	6341.31
ENSMUSG00000024483	ENSMUST00000006205,ENSMUST00000037072,ENSMUST00000116653,ENSMUST00000130035,ENSMUST00000134146,ENSMUST00000136030,ENSMUST00000140061,ENSMUST00000142780,ENSMUST00000142977,ENSMUST00000143966,ENSMUST00000152060,ENSMUST00000152940,ENSMUST00000153612,ENSMUST00000155329,ENSMUST00000156424	108857	ankyrin repeat and KH domain containing 1	Ankhd1	-0.444578	0.0428903	0.43403	6926.99	6903.14	5232.57	4929.62
ENSMUSG00000043313	ENSMUST00000059571	93890	protocadherin beta 19	Pcdhb19	-1.00918	0.042873	0.43403	176.937	140.623	52.2107	105.98
ENSMUSG00000045629	ENSMUST00000051720	225608	SH3 domain and tetratricopeptide repeats 2	Sh3tc2	-0.766258	0.0429297	0.434149	512.508	621.262	441.578	224.307
ENSMUSG00000105389	ENSMUST00000198619	na	expressed sequence BB187690	BB187690	0.807132	0.0430262	0.434847	139.313	217.232	249.549	374.532
ENSMUSG00000061601	ENSMUST00000030691,ENSMUST00000182407,ENSMUST00000182426,ENSMUST00000182915	26875	piccolo (presynaptic cytomatrix protein)	Pclo	1.22117	0.0430579	0.434887	36.6077	47.2243	61.9449	133.761
ENSMUSG00000026037	ENSMUST00000027198,ENSMUST00000114325,ENSMUST00000151723,ENSMUST00000190695,ENSMUST00000191206	18393	origin recognition complex, subunit 2	Orc2	0.459798	0.0432196	0.435647	1975.8	2028.55	2760.09	2747.25
ENSMUSG00000041781	ENSMUST00000047357	51786	cleavage and polyadenylation specific factor 2	Cpsf2	-0.466027	0.0431658	0.435647	2799.47	2863.89	2146.83	1952.91
ENSMUSG00000048647	ENSMUST00000060009,ENSMUST00000133668,ENSMUST00000171024	241624	exonuclease 3'-5' domain containing 1	Exd1	0.752246	0.0432042	0.435647	206.427	189.947	256.629	411.573
ENSMUSG00000113368	ENSMUST00000223362	na	predicted gene 10054	Gm10054	-5.827	0.0432437	0.435647	0	19.9392	0	0
ENSMUSG00000106924	ENSMUST00000200823	na	predicted gene 42857	Gm42857	-0.728705	0.0432811	0.435744	1419.57	1326.48	1127.4	528.872
ENSMUSG00000016256	ENSMUST00000016400	64138	cathepsin Z	Ctsz	0.538371	0.0434004	0.436667	2584.91	2941.55	3324.67	4702.22
ENSMUSG00000059060	ENSMUST00000079533,ENSMUST00000171210,ENSMUST00000218039,ENSMUST00000221257	19363	RAD51 paralog B	Rad51b	-0.853195	0.0435502	0.437893	148.465	159.513	84.068	86.4304
ENSMUSG00000024785	ENSMUST00000064393	59028	RNA terminal phosphate cyclase-like 1	Rcl1	0.675324	0.0436142	0.437978	420.989	533.11	579.627	944.56
ENSMUSG00000039103	ENSMUST00000046045,ENSMUST00000196504,ENSMUST00000196529,ENSMUST00000196815,ENSMUST00000197282,ENSMUST00000198404,ENSMUST00000198460,ENSMUST00000198648,ENSMUST00000198734,ENSMUST00000198750,ENSMUST00000199423,ENSMUST00000199470,ENSMUST00000199685,ENSMUST00000199752,ENSMUST00000199983,ENSMUST00000200589	68810	nexilin	Nexn	0.49645	0.0436037	0.437978	1091.11	1260.36	1714.99	1602.05
ENSMUSG00000004264	ENSMUST00000004375,ENSMUST00000124779,ENSMUST00000129422,ENSMUST00000130279,ENSMUST00000143000,ENSMUST00000145447,ENSMUST00000147974,ENSMUST00000150847	12034	prohibitin 2	Phb2	0.453008	0.0436782	0.438032	4315.64	4860.96	6244.04	6317.65
ENSMUSG00000005148	ENSMUST00000005279	12224	Kruppel-like factor 5	Klf5	2.20959	0.0437166	0.438032	7.11817	5.24715	14.1588	43.2152
ENSMUSG00000014554	ENSMUST00000014698,ENSMUST00000113888,ENSMUST00000138941,ENSMUST00000145455,ENSMUST00000147060,ENSMUST00000153415,ENSMUST00000206397,ENSMUST00000206974	27369	deoxyguanosine kinase	Dguok	0.538217	0.0437255	0.438032	646.736	622.311	838.026	1005.27
ENSMUSG00000069662	ENSMUST00000092584	17118	myristoylated alanine rich protein kinase C substrate	Marcks	-0.60284	0.0437309	0.438032	8243.85	7570.58	6591.82	3820.43
ENSMUSG00000021188	ENSMUST00000021605,ENSMUST00000085086,ENSMUST00000176728,ENSMUST00000177183,ENSMUST00000177480,ENSMUST00000177536	109181	thyroid hormone receptor interactor 11	Trip11	-0.514948	0.0439231	0.438065	2885.91	2540.67	2141.52	1655.55
ENSMUSG00000022324	ENSMUST00000022947,ENSMUST00000163455	17181	matrilin 2	Matn2	1.25322	0.0438843	0.438065	27.4558	28.3346	68.1394	64.8228
ENSMUSG00000029992	ENSMUST00000032057,ENSMUST00000113655,ENSMUST00000113657,ENSMUST00000113658,ENSMUST00000146410,ENSMUST00000150410,ENSMUST00000204872	14583	glutamine fructose-6-phosphate transaminase 1	Gfpt1	0.459735	0.0437998	0.438065	4184.46	4413.9	6321.03	5503.76
ENSMUSG00000031545	ENSMUST00000167004,ENSMUST00000209507,ENSMUST00000210782,ENSMUST00000210992,ENSMUST00000211260	102247	glycerol-3-phosphate acyltransferase 4	Gpat4	0.644174	0.0437997	0.438065	2769.98	2953.09	3106.98	5838.17
ENSMUSG00000042364	ENSMUST00000109241	170625	sorting nexin 18	Snx18	0.521183	0.0439075	0.438065	680.293	673.733	911.475	1032.02
ENSMUSG00000100235	ENSMUST00000185856,ENSMUST00000185954,ENSMUST00000186303,ENSMUST00000187652	na	predicted gene 28557	Gm28557	1.52135	0.0438798	0.438065	16.2701	18.8897	63.7147	37.0416
ENSMUSG00000109783	ENSMUST00000209198,ENSMUST00000210033,ENSMUST00000210371,ENSMUST00000210658,ENSMUST00000210795,ENSMUST00000211460,ENSMUST00000211499	na	predicted gene 45338	Gm45338	-1.20669	0.0439289	0.438065	83.3842	64.0152	30.9724	32.9259
ENSMUSG00000033577	ENSMUST00000035889,ENSMUST00000076140,ENSMUST00000113266,ENSMUST00000113268,ENSMUST00000127779,ENSMUST00000130496,ENSMUST00000138650,ENSMUST00000139981,ENSMUST00000143804,ENSMUST00000156199,ENSMUST00000183377,ENSMUST00000184480	17920	myosin VI	Myo6	0.588328	0.0439713	0.43821	2911.33	2894.33	3292.81	5436.88
ENSMUSG00000001062	ENSMUST00000117643,ENSMUST00000118279,ENSMUST00000122363,ENSMUST00000124508,ENSMUST00000127978,ENSMUST00000129591,ENSMUST00000130275,ENSMUST00000130965,ENSMUST00000137569,ENSMUST00000146136,ENSMUST00000149490,ENSMUST00000155853,ENSMUST00000155869	72325	VPS9 domain containing 1	Vps9d1	-0.641187	0.0441771	0.439954	401.668	395.635	226.541	285.014
ENSMUSG00000020889	ENSMUST00000064941,ENSMUST00000139220	217166	nuclear receptor subfamily 1, group D, member 1	Nr1d1	-1.27573	0.0442021	0.439954	63.0466	71.3612	32.7423	22.6365
ENSMUSG00000032047	ENSMUST00000034547,ENSMUST00000167130,ENSMUST00000169317	110446	acetyl-Coenzyme A acetyltransferase 1	Acat1	-0.638182	0.0442319	0.439972	2888.96	2774.69	2353.02	1285.14
ENSMUSG00000019734	ENSMUST00000038743,ENSMUST00000121743,ENSMUST00000130689,ENSMUST00000136678,ENSMUST00000144751,ENSMUST00000145034,ENSMUST00000148313	353499	transmembrane channel-like gene family 4	Tmc4	0.674313	0.0443163	0.440533	221.68	204.639	299.99	380.705
ENSMUSG00000021112	ENSMUST00000082024,ENSMUST00000218726,ENSMUST00000219180,ENSMUST00000219197,ENSMUST00000219667	56217	membrane protein, palmitoylated 5 (MAGUK p55 subfamily member 5)	Mpp5	-0.476844	0.0446515	0.443059	1949.36	1921.5	1318.54	1463.14
ENSMUSG00000023505	ENSMUST00000024270,ENSMUST00000131847,ENSMUST00000134637,ENSMUST00000136692,ENSMUST00000150120,ENSMUST00000151674	14793	cell division cycle associated 3	Cdca3	0.464781	0.0446521	0.443059	1770.39	1860.64	2591.95	2419.02
ENSMUSG00000024074	ENSMUST00000112498	50766	cysteine rich transmembrane BMP regulator 1 (chordin like)	Crim1	-0.522124	0.0447454	0.443059	1107.38	1080.91	830.946	692.472
ENSMUSG00000025907	ENSMUST00000027040,ENSMUST00000159206,ENSMUST00000159349,ENSMUST00000159530,ENSMUST00000159656,ENSMUST00000159661,ENSMUST00000159802,ENSMUST00000159906,ENSMUST00000160062,ENSMUST00000160871,ENSMUST00000161183,ENSMUST00000161327,ENSMUST00000162210,ENSMUST00000162257,ENSMUST00000162418,ENSMUST00000162795	12421	RB1-inducible coiled-coil 1	Rb1cc1	-0.529369	0.0446679	0.443059	1851.74	1836.5	1467.21	1087.58
ENSMUSG00000026234	ENSMUST00000027438,ENSMUST00000185676,ENSMUST00000185785,ENSMUST00000186050,ENSMUST00000188682,ENSMUST00000189504	17975	nucleolin	Ncl	0.455252	0.0448414	0.443059	41125.7	43017.1	62910.3	52450.9
ENSMUSG00000027762	ENSMUST00000029326,ENSMUST00000195544	84112	succinate receptor 1	Sucnr1	5.74635	0.0448461	0.443059	0	0	20.3533	0
ENSMUSG00000034109	ENSMUST00000038563,ENSMUST00000117242,ENSMUST00000125405,ENSMUST00000131987,ENSMUST00000134219,ENSMUST00000134444,ENSMUST00000150904,ENSMUST00000167078,ENSMUST00000192433	73124	golgi integral membrane protein 4	Golim4	0.466002	0.0448872	0.443059	1932.07	1959.28	2540.62	2834.71
ENSMUSG00000035027	ENSMUST00000048223,ENSMUST00000105331,ENSMUST00000123241,ENSMUST00000123888,ENSMUST00000128937,ENSMUST00000136743,ENSMUST00000143517,ENSMUST00000218571,ENSMUST00000220329	26396	mitogen-activated protein kinase kinase 2	Map2k2	0.607605	0.044688	0.443059	1881.23	1650.75	2014.98	3367.7
ENSMUSG00000039234	ENSMUST00000047923,ENSMUST00000196167,ENSMUST00000196482,ENSMUST00000196631,ENSMUST00000197291,ENSMUST00000198210,ENSMUST00000200309,ENSMUST00000200333	69608	Sec24 related gene family, member D (S. cerevisiae)	Sec24d	0.685745	0.0447976	0.443059	249.136	343.163	553.964	398.197
ENSMUSG00000062300	ENSMUST00000075447,ENSMUST00000108450,ENSMUST00000207271	19294	nectin cell adhesion molecule 2	Nectin2	0.634328	0.0448845	0.443059	461.664	634.905	704.402	998.065
ENSMUSG00000100174	ENSMUST00000187779	na	predicted gene 28719	Gm28719	-2.70272	0.044908	0.443059	22.3714	30.4334	7.96434	0
ENSMUSG00000113308	ENSMUST00000223203	na	predicted gene, 48445	Gm48445	5.74635	0.0448461	0.443059	0	0	20.3533	0
ENSMUSG00000021585	ENSMUST00000065629,ENSMUST00000220738,ENSMUST00000220868,ENSMUST00000221208,ENSMUST00000221873,ENSMUST00000222373,ENSMUST00000222588,ENSMUST00000223033,ENSMUST00000223123,ENSMUST00000223126,ENSMUST00000223206,ENSMUST00000223309	12380	calpastatin	Cast	0.488838	0.0451397	0.443639	1338.22	1222.58	1682.25	1911.76
ENSMUSG00000024240	ENSMUST00000028100,ENSMUST00000050542,ENSMUST00000115870,ENSMUST00000124926	13831	enhancer of polycomb homolog 1	Epc1	-0.493168	0.0451851	0.443639	1425.67	1544.76	997.313	1113.31
ENSMUSG00000026192	ENSMUST00000027384,ENSMUST00000136443,ENSMUST00000148077,ENSMUST00000154855,ENSMUST00000155769,ENSMUST00000187982	108147	5-aminoimidazole-4-carboxamide ribonucleotide formyltransferase/IMP cyclohydrolase	Atic	0.459136	0.0452204	0.443639	1933.09	1830.2	2585.76	2587.77
ENSMUSG00000045136	ENSMUST00000075774,ENSMUST00000220744	73710	tubulin, beta 2B class IIB	Tubb2b	-2.02625	0.0451731	0.443639	128.127	9.44486	20.3533	13.3761
ENSMUSG00000049658	ENSMUST00000038104,ENSMUST00000099262,ENSMUST00000105697,ENSMUST00000109379,ENSMUST00000163097,ENSMUST00000167203,ENSMUST00000167815	544971	B double prime 1, subunit of RNA polymerase III transcription initiation factor IIIB	Bdp1	0.453094	0.0450286	0.443639	2757.78	2763.15	3618.47	3939.78
ENSMUSG00000061991	ENSMUST00000073261	319173	histone cluster 1, H2af	Hist1h2af	5.75547	0.0450582	0.443639	0	0	0	20.5787
ENSMUSG00000096941	ENSMUST00000181260	na	predicted gene, 26720	Gm26720	0.781184	0.0451163	0.443639	131.178	159.513	203.533	296.333
ENSMUSG00000105485	ENSMUST00000200102	na	predicted gene 42447	Gm42447	5.75547	0.0450582	0.443639	0	0	0	20.5787
ENSMUSG00000111837	ENSMUST00000215737,ENSMUST00000216314	na	predicted gene, 47135	Gm47135	-0.803774	0.0451953	0.443639	170.836	221.43	104.421	120.385
ENSMUSG00000028127	ENSMUST00000029770,ENSMUST00000195965,ENSMUST00000196340,ENSMUST00000197383,ENSMUST00000197662,ENSMUST00000199593	19299	ATP-binding cassette, sub-family D (ALD), member 3	Abcd3	-0.500814	0.0453642	0.44422	2551.35	2735.86	2093.74	1642.18
ENSMUSG00000028838	ENSMUST00000030643,ENSMUST00000132387,ENSMUST00000142730	56219	exostoses (multiple)-like 1	Extl1	0.720647	0.0453459	0.44422	289.811	384.091	412.376	698.645
ENSMUSG00000086914	ENSMUST00000146938	na	predicted gene 16124	Gm16124	-1.81823	0.0453349	0.44422	27.4558	45.1254	13.2739	7.20253
ENSMUSG00000088323	ENSMUST00000157698	na	predicted gene, 25663	Gm25663	0.932582	0.0454628	0.444908	79.3167	58.768	138.049	125.53
ENSMUSG00000021810	ENSMUST00000022344	70601	ecdysoneless cell cycle regulator	Ecd	0.540003	0.0456565	0.445973	908.075	990.661	1184.92	1576.33
ENSMUSG00000024538	ENSMUST00000025419	19038	peptidylprolyl isomerase C	Ppic	-0.533998	0.0456562	0.445973	1153.14	1409.38	963.685	805.654
ENSMUSG00000102224	ENSMUST00000194140,ENSMUST00000194283,ENSMUST00000195536	na	RIKEN cDNA 4930447F24 gene	4930447F24Rik	-2.46539	0.0456065	0.445973	23.3883	19.9392	1.76985	6.1736
ENSMUSG00000025384	ENSMUST00000026448,ENSMUST00000129203,ENSMUST00000134771,ENSMUST00000135635,ENSMUST00000148520,ENSMUST00000152346,ENSMUST00000153015,ENSMUST00000154826	71885	Fanconi anemia core complex associated protein 100	Faap100	0.732795	0.0456869	0.445992	479.968	442.859	510.603	1023.79
ENSMUSG00000041773	ENSMUST00000041623	13803	ectodermal-neural cortex 1	Enc1	0.497448	0.0457384	0.446218	943.665	916.152	1394.64	1230.6
ENSMUSG00000066026	ENSMUST00000084184,ENSMUST00000105744,ENSMUST00000128926,ENSMUST00000133265,ENSMUST00000142808,ENSMUST00000154208,ENSMUST00000171001	20148	dehydrogenase/reductase (SDR family) member 3	Dhrs3	1.2193	0.0458792	0.447315	29.4895	76.6083	87.6078	159.485
ENSMUSG00000079492	ENSMUST00000113742	100529082	predicted gene 11127	Gm11127	0.638295	0.0459492	0.447721	25462.7	24739.2	26527.5	51612.3
ENSMUSG00000045071	ENSMUST00000052420,ENSMUST00000070150,ENSMUST00000152797,ENSMUST00000221633	230259	RIKEN cDNA E130308A19 gene	E130308A19Rik	-0.694546	0.0460517	0.448165	884.686	881.52	715.021	375.561
ENSMUSG00000097482	ENSMUST00000181383,ENSMUST00000186958,ENSMUST00000189938	na	predicted gene, 17634	Gm17634	-4.40755	0.0460385	0.448165	11.1857	9.44486	0	1.02893
ENSMUSG00000015599	ENSMUST00000047034	106763	tau tubulin kinase 1	Ttbk1	-1.40156	0.046087	0.448231	73.2154	55.6197	15.0438	33.9548
ENSMUSG00000038193	ENSMUST00000040104	15111	heart and neural crest derivatives expressed 2	Hand2	-5.7831	0.0464519	0.451501	19.3207	0	0	0
ENSMUSG00000057863	ENSMUST00000080492	54217	ribosomal protein L36	Rpl36	0.625538	0.0464811	0.451506	9530.21	10865.8	11010.3	20457.2
ENSMUSG00000059493	ENSMUST00000081569,ENSMUST00000087085	195727	NHS actin remodeling regulator	Nhs	-1.23628	0.0465918	0.452303	75.2492	89.2015	46.9011	22.6365
ENSMUSG00000038623	ENSMUST00000041890,ENSMUST00000119543,ENSMUST00000124616,ENSMUST00000126334,ENSMUST00000130006,ENSMUST00000134861,ENSMUST00000147977	107769	transmembrane 6 superfamily member 1	Tm6sf1	-3.03422	0.0466528	0.452615	20.3376	16.7909	4.42463	0
ENSMUSG00000025607	ENSMUST00000048774,ENSMUST00000122833,ENSMUST00000131256,ENSMUST00000133916,ENSMUST00000134137,ENSMUST00000135230,ENSMUST00000151973,ENSMUST00000166192	54160	coatomer protein complex, subunit gamma 2	Copg2	0.466208	0.0468711	0.454275	1878.18	1679.09	2400.81	2513.68
ENSMUSG00000042579	ENSMUST00000038450,ENSMUST00000195940	74034	RIKEN cDNA 4632404H12 gene	4632404H12Rik	-0.713538	0.0468815	0.454275	308.115	326.372	230.081	156.398
ENSMUSG00000020464	ENSMUST00000020756,ENSMUST00000131527,ENSMUST00000148173,ENSMUST00000154924	71701	polyribonucleotide nucleotidyltransferase 1	Pnpt1	-0.772341	0.0469413	0.454574	313.199	285.445	220.347	129.646
ENSMUSG00000063594	ENSMUST00000078182,ENSMUST00000205459,ENSMUST00000205598,ENSMUST00000205716,ENSMUST00000205838,ENSMUST00000206998	14709	guanine nucleotide binding protein (G protein), gamma 8	Gng8	-1.1737	0.0471988	0.456787	76.2661	85.0038	27.4327	44.2441
ENSMUSG00000058147	ENSMUST00000080839	22446	X-linked lymphocyte-regulated 3C	Xlr3c	0.606908	0.0472732	0.457226	533.862	660.091	741.569	1077.29
ENSMUSG00000021133	ENSMUST00000068519,ENSMUST00000219720,ENSMUST00000220238	217684	sushi domain containing 6	Susd6	-1.0287	0.0473575	0.457245	280.659	274.95	207.958	63.7938
ENSMUSG00000021552	ENSMUST00000091579	56278	G kinase anchoring protein 1	Gkap1	0.52101	0.047355	0.457245	919.26	1123.94	1342.43	1589.7
ENSMUSG00000052331	ENSMUST00000044359,ENSMUST00000177679,ENSMUST00000177704,ENSMUST00000177919,ENSMUST00000178156,ENSMUST00000178226,ENSMUST00000178685,ENSMUST00000178905,ENSMUST00000178935,ENSMUST00000179030,ENSMUST00000179242,ENSMUST00000179398,ENSMUST00000180189,ENSMUST00000180327,ENSMUST00000189563	329154	ankyrin repeat domain 44	Ankrd44	0.59826	0.0473623	0.457245	272.524	288.593	413.261	436.268
ENSMUSG00000074796	ENSMUST00000099362,ENSMUST00000127397,ENSMUST00000134647,ENSMUST00000138028,ENSMUST00000144945	269356	solute carrier family 4, sodium bicarbonate transporter-like, member 11	Slc4a11	2.20206	0.0474948	0.458243	11.1857	2.09886	21.2382	40.1284
ENSMUSG00000051483	ENSMUST00000039659	12408	carbonyl reductase 1	Cbr1	0.75182	0.0475512	0.458506	148.465	171.057	319.459	218.134
ENSMUSG00000108112	ENSMUST00000204686	na	predicted gene 45193	Gm45193	2.41774	0.047646	0.458858	2.03376	6.29657	17.6985	26.7523
ENSMUSG00000113931	ENSMUST00000221839	na	predicted gene 5928	Gm5928	-4.57607	0.0476383	0.458858	20.3376	2.09886	0.884927	0
ENSMUSG00000030986	ENSMUST00000033290,ENSMUST00000063669,ENSMUST00000106139,ENSMUST00000130182,ENSMUST00000135989,ENSMUST00000136301,ENSMUST00000140593,ENSMUST00000146211,ENSMUST00000149876,ENSMUST00000211450	101437	DEAH (Asp-Glu-Ala-His) box polypeptide 32	Dhx32	-1.26843	0.0477899	0.458869	147.448	146.92	99.1118	22.6365
ENSMUSG00000032187	ENSMUST00000034707,ENSMUST00000098948,ENSMUST00000172996,ENSMUST00000174008	20586	SWI/SNF related, matrix associated, actin dependent regulator of chromatin, subfamily a, member 4	Smarca4	0.516944	0.0477678	0.458869	7784.22	7598.92	8991.74	13021.1
ENSMUSG00000055912	ENSMUST00000069695,ENSMUST00000132243,ENSMUST00000206064,ENSMUST00000206531,ENSMUST00000206821	232086	transmembrane protein 150A	Tmem150a	0.765376	0.0477928	0.458869	124.059	156.365	272.557	203.729
ENSMUSG00000060678	ENSMUST00000102967	319155	histone cluster 1, H4c	Hist1h4c	2.77865	0.0477663	0.458869	3.05064	2.09886	9.7342	25.7233
ENSMUSG00000104631	ENSMUST00000196327	na	predicted gene 43774	Gm43774	0.731246	0.0477092	0.458869	177.954	192.046	244.24	370.416
ENSMUSG00000046541	ENSMUST00000055604	210172	zinc finger protein 526	Zfp526	1.46079	0.0479031	0.459648	23.3883	13.6426	49.5559	52.4756
ENSMUSG00000019986	ENSMUST00000105525,ENSMUST00000163505,ENSMUST00000213104,ENSMUST00000213852,ENSMUST00000214745,ENSMUST00000214893,ENSMUST00000215543	52906	Abelson helper integration site 1	Ahi1	-0.482552	0.0479673	0.459741	3442.14	3735.97	2285.77	2852.2
ENSMUSG00000023169	ENSMUST00000088452,ENSMUST00000088454,ENSMUST00000100262	105727	solute carrier family 38, member 1	Slc38a1	-0.552834	0.0479712	0.459741	13680.1	13259.5	11280.2	7083.17
ENSMUSG00000024143	ENSMUST00000024956,ENSMUST00000139344	104215	ras homolog family member Q	Rhoq	0.45671	0.0481597	0.461267	2320.52	2513.38	3150.34	3483.97
ENSMUSG00000004044	ENSMUST00000060792,ENSMUST00000132934	19285	caveolae associated 1	Cavin1	0.568978	0.0482558	0.46164	1619.89	1759.89	1956.57	3057.99
ENSMUSG00000038909	ENSMUST00000072621,ENSMUST00000092766,ENSMUST00000103159,ENSMUST00000107733,ENSMUST00000107734,ENSMUST00000138671,ENSMUST00000143171,ENSMUST00000144456,ENSMUST00000146365,ENSMUST00000149356,ENSMUST00000154327	217127	K(lysine) acetyltransferase 7	Kat7	0.602756	0.0482573	0.46164	1551.76	1448.21	1691.1	2865.58
ENSMUSG00000018415	ENSMUST00000070681,ENSMUST00000139477	66771	GID complex subunit 4, VID24 homolog	Gid4	-0.676998	0.0483195	0.461655	840.96	797.566	661.925	362.184
ENSMUSG00000039660	ENSMUST00000100220,ENSMUST00000125141,ENSMUST00000127309,ENSMUST00000136630,ENSMUST00000137656,ENSMUST00000142669,ENSMUST00000144093,ENSMUST00000146466	227695	SPOUT domain containing methyltransferase 1	Spout1	0.652219	0.0483427	0.461655	932.48	975.969	1051.29	1948.8
ENSMUSG00000111570	ENSMUST00000216896	na	predicted gene, 32335	Gm32335	0.584046	0.0483469	0.461655	406.752	371.498	516.797	650.286
ENSMUSG00000029122	ENSMUST00000031005,ENSMUST00000114148,ENSMUST00000114154,ENSMUST00000124426,ENSMUST00000133376,ENSMUST00000139550,ENSMUST00000146568,ENSMUST00000149890,ENSMUST00000154885	59056	EvC ciliary complex subunit 1	Evc	0.715362	0.0485043	0.462038	434.208	480.638	508.833	993.949
ENSMUSG00000029761	ENSMUST00000031775,ENSMUST00000079391,ENSMUST00000115021,ENSMUST00000115026,ENSMUST00000115027,ENSMUST00000123823,ENSMUST00000126181,ENSMUST00000127055,ENSMUST00000132331,ENSMUST00000136907,ENSMUST00000142512,ENSMUST00000142716,ENSMUST00000146685,ENSMUST00000149009,ENSMUST00000154182,ENSMUST00000155714,ENSMUST00000201024,ENSMUST00000201956	109624	caldesmon 1	Cald1	0.461142	0.048436	0.462038	5218.63	5234.55	6474.12	7916.61
ENSMUSG00000059119	ENSMUST00000072727,ENSMUST00000207244,ENSMUST00000207870,ENSMUST00000207948,ENSMUST00000208093,ENSMUST00000208190,ENSMUST00000208282,ENSMUST00000208317,ENSMUST00000209098	17955	nucleosome assembly protein 1-like 4	Nap1l4	0.694351	0.0484718	0.462038	4138.7	4508.35	4352.07	9641.1
ENSMUSG00000071796	ENSMUST00000150051,ENSMUST00000153748	na	RIKEN cDNA 6820431F20 gene	6820431F20Rik	-0.4624	0.0484771	0.462038	4319.71	4350.93	3429.98	2862.49
ENSMUSG00000034403	ENSMUST00000036354,ENSMUST00000113790,ENSMUST00000113792,ENSMUST00000113797,ENSMUST00000167246	18744	praja ring finger ubiquitin ligase 1	Pja1	0.588884	0.0486033	0.462701	556.234	558.296	684.048	992.92
ENSMUSG00000040188	ENSMUST00000045791,ENSMUST00000213662,ENSMUST00000215942,ENSMUST00000216667,ENSMUST00000216986,ENSMUST00000217200	24044	secretory carrier membrane protein 2	Scamp2	-0.471009	0.0486485	0.462851	1630.06	1758.84	1245.09	1199.74
ENSMUSG00000022974	ENSMUST00000023698,ENSMUST00000118522,ENSMUST00000124653,ENSMUST00000127002,ENSMUST00000128922,ENSMUST00000145136,ENSMUST00000146281,ENSMUST00000150397	67367	PAX3 and PAX7 binding protein 1	Paxbp1	-0.506528	0.0487272	0.46332	1138.91	1041.03	815.018	719.224
ENSMUSG00000025932	ENSMUST00000027066,ENSMUST00000080664,ENSMUST00000168081,ENSMUST00000185329,ENSMUST00000185453,ENSMUST00000187790,ENSMUST00000188857,ENSMUST00000189526,ENSMUST00000190337	14048	EYA transcriptional coactivator and phosphatase 1	Eya1	-0.516864	0.048786	0.4636	3469.6	3551.27	2038.87	2868.67
ENSMUSG00000005718	ENSMUST00000005862	83383	transcription factor AP4	Tfap4	0.708897	0.0488181	0.463624	145.414	144.821	226.541	247.973
ENSMUSG00000015085	ENSMUST00000028328,ENSMUST00000140590,ENSMUST00000148859	12496	ectonucleoside triphosphate diphosphohydrolase 2	Entpd2	-1.98029	0.0488783	0.463916	78.2998	83.9543	39.8217	1.02893
ENSMUSG00000063605	ENSMUST00000077955,ENSMUST00000162020	234582	coiled-coil domain containing 102A	Ccdc102a	-1.04437	0.0489739	0.464116	84.4011	109.141	42.4765	51.4466
ENSMUSG00000093482	ENSMUST00000175814,ENSMUST00000176283,ENSMUST00000181192,ENSMUST00000181343,ENSMUST00000181633	na	predicted gene 20619	Gm20619	0.844515	0.0489653	0.464116	81.3505	89.2015	140.703	165.658
ENSMUSG00000109335	ENSMUST00000208773	na	predicted gene 44845	Gm44845	-1.72251	0.0489878	0.464116	42.709	31.4829	14.1588	8.23146
ENSMUSG00000103546	ENSMUST00000194110	na	predicted gene, 37666	Gm37666	3.65071	0.0490632	0.464552	0	2.09886	9.7342	16.4629
ENSMUSG00000042747	ENSMUST00000040888,ENSMUST00000126691,ENSMUST00000132818,ENSMUST00000168900	66059	keratinocyte associated protein 2	Krtcap2	0.511487	0.0491193	0.464767	3264.19	3884.99	4342.34	5849.48
ENSMUSG00000068130	ENSMUST00000109916,ENSMUST00000185796	668923	zinc finger protein 442	Zfp442	0.624631	0.049145	0.464767	317.267	325.323	415.031	576.202
ENSMUSG00000022477	ENSMUST00000023116,ENSMUST00000126352,ENSMUST00000135198,ENSMUST00000144324,ENSMUST00000155704,ENSMUST00000157003	11429	aconitase 2, mitochondrial	Aco2	-0.521469	0.0492302	0.465249	5798.25	5701.55	4752.06	3258.63
ENSMUSG00000055692	ENSMUST00000069420,ENSMUST00000159065,ENSMUST00000159242,ENSMUST00000159494,ENSMUST00000159811,ENSMUST00000160007,ENSMUST00000160161,ENSMUST00000160949,ENSMUST00000161775,ENSMUST00000161897,ENSMUST00000162085,ENSMUST00000162344,ENSMUST00000162522,ENSMUST00000164950	224019	transmembrane protein 191C	Tmem191c	-0.80991	0.049255	0.465249	166.768	158.464	92.9173	92.604
ENSMUSG00000020471	ENSMUST00000102922,ENSMUST00000134957,ENSMUST00000136714,ENSMUST00000141907,ENSMUST00000153995	18972	polymerase (DNA directed), delta 2, regulatory subunit	Pold2	0.525389	0.0495664	0.46542	571.487	567.741	759.267	880.767
ENSMUSG00000021707	ENSMUST00000022218	13361	dihydrofolate reductase	Dhfr	0.519751	0.0493148	0.46542	1012.81	1140.73	1738	1348.93
ENSMUSG00000024777	ENSMUST00000025695,ENSMUST00000148693,ENSMUST00000153155	225849	protein phosphatase 2, regulatory subunit B', beta	Ppp2r5b	0.876047	0.0494363	0.46542	170.836	120.684	179.64	356.011
ENSMUSG00000025723	ENSMUST00000026817,ENSMUST00000119428,ENSMUST00000146619,ENSMUST00000149792	68039	neuromedin B	Nmb	1.5797	0.0494735	0.46542	11.1857	18.8897	35.3971	54.5334
ENSMUSG00000031907	ENSMUST00000034382,ENSMUST00000211958,ENSMUST00000212606,ENSMUST00000212866,ENSMUST00000212874,ENSMUST00000213045	22751	zinc finger protein 90	Zfp90	-0.787987	0.0495674	0.46542	184.055	171.057	108.846	96.7197
ENSMUSG00000038773	ENSMUST00000043775	277250	KDM3B lysine (K)-specific demethylase 3B	Kdm3b	-0.697013	0.0495688	0.46542	279.642	242.418	171.676	150.224
ENSMUSG00000048706	ENSMUST00000055922	52829	leucine rich adaptor protein 1-like	Lurap1l	-1.36391	0.0494678	0.46542	67.1141	45.1254	23.0081	20.5787
ENSMUSG00000052763	ENSMUST00000009411,ENSMUST00000156500	232784	Zinc finger protein 212	Zfp212	0.701585	0.0495518	0.46542	335.571	386.19	421.225	753.179
ENSMUSG00000063406	ENSMUST00000002837,ENSMUST00000061203,ENSMUST00000117759,ENSMUST00000118036,ENSMUST00000119437,ENSMUST00000119784	73130	transmembrane p24 trafficking protein 5	Tmed5	0.463448	0.0495499	0.46542	3006.92	3042.29	3775.98	4565.38
ENSMUSG00000094456	ENSMUST00000175382	na	predicted gene, 22625	Gm22625	-5.74899	0.0494088	0.46542	0	18.8897	0	0
ENSMUSG00000022471	ENSMUST00000069530,ENSMUST00000100399,ENSMUST00000164775,ENSMUST00000164779,ENSMUST00000164920,ENSMUST00000164975,ENSMUST00000165777,ENSMUST00000166311,ENSMUST00000168581,ENSMUST00000170630,ENSMUST00000170907	14375	X-ray repair complementing defective repair in Chinese hamster cells 6	Xrcc6	-0.563632	0.0496062	0.465456	742.323	857.384	610.6	471.251
ENSMUSG00000031925	ENSMUST00000034401,ENSMUST00000159294,ENSMUST00000177755	270118	mastermind like transcriptional coactivator 2	Maml2	-0.774867	0.049651	0.465456	209.477	178.403	104.421	122.443
ENSMUSG00000079477	ENSMUST00000095048,ENSMUST00000113596,ENSMUST00000113597,ENSMUST00000113598,ENSMUST00000113600,ENSMUST00000203674,ENSMUST00000204126	19349	RAB7, member RAS oncogene family	Rab7	0.437247	0.0496612	0.465456	3695.34	3791.59	4883.91	5253.73
ENSMUSG00000037032	ENSMUST00000081165,ENSMUST00000186814,ENSMUST00000186868,ENSMUST00000187051,ENSMUST00000187057,ENSMUST00000187683,ENSMUST00000187721,ENSMUST00000188001,ENSMUST00000188368,ENSMUST00000188440,ENSMUST00000188726,ENSMUST00000189072,ENSMUST00000189265,ENSMUST00000189378,ENSMUST00000190369,ENSMUST00000190961,ENSMUST00000191011,ENSMUST00000191250,ENSMUST00000191601,ENSMUST00000210079,ENSMUST00000211614	11785	amyloid beta (A4) precursor protein-binding, family B, member 1	Apbb1	-1.58819	0.0497252	0.465778	43.7259	36.73	12.389	14.4051
ENSMUSG00000020807	ENSMUST00000108505,ENSMUST00000108506,ENSMUST00000131546,ENSMUST00000142530,ENSMUST00000144553,ENSMUST00000151411,ENSMUST00000154093,ENSMUST00000156696	74477	RIKEN cDNA 4933427D14 gene	4933427D14Rik	-0.661977	0.0497825	0.466002	375.229	335.817	256.629	192.41
ENSMUSG00000046731	ENSMUST00000050555	216858	potassium channel tetramerisation domain containing 11	Kctd11	-2.89049	0.0498083	0.466002	21.3545	18.8897	5.30956	0
ENSMUSG00000108533	ENSMUST00000207008	na	predicted gene 44792	Gm44792	-1.07748	0.0498405	0.466026	299.98	287.544	221.232	56.5913
ENSMUSG00000025730	ENSMUST00000026826,ENSMUST00000164738,ENSMUST00000164982,ENSMUST00000166146,ENSMUST00000166619,ENSMUST00000167018,ENSMUST00000167626,ENSMUST00000172168,ENSMUST00000179998	224624	Rab40C, member RAS oncogene family	Rab40c	0.759776	0.0499011	0.466316	272.524	307.483	328.308	654.401
ENSMUSG00000008575	ENSMUST00000050872,ENSMUST00000064770,ENSMUST00000107245,ENSMUST00000107246,ENSMUST00000107247,ENSMUST00000107248,ENSMUST00000122918,ENSMUST00000135024,ENSMUST00000140874,ENSMUST00000148982,ENSMUST00000152588,ENSMUST00000155821	18028	nuclear factor I/B	Nfib	-0.467042	0.0500753	0.467107	11832.4	10930.9	9184.66	7282.79
ENSMUSG00000025364	ENSMUST00000026425,ENSMUST00000131728,ENSMUST00000147068	18813	proliferation-associated 2G4	Pa2g4	0.527325	0.05009	0.467107	9860.69	10522.6	11714.7	17663.7
ENSMUSG00000031984	ENSMUST00000034465,ENSMUST00000211971,ENSMUST00000212808	66523	RIKEN cDNA 2810004N23 gene	2810004N23Rik	-0.485208	0.0501044	0.467107	4054.3	4545.08	2699.03	3444.87
ENSMUSG00000108572	ENSMUST00000206063	na	predicted gene 44883	Gm44883	-1.94294	0.0500993	0.467107	33.5571	30.4334	12.389	4.11573
ENSMUSG00000033871	ENSMUST00000063307,ENSMUST00000075299,ENSMUST00000142134	170826	peroxisome proliferative activated receptor, gamma, coactivator 1 beta	Ppargc1b	-0.487015	0.050198	0.467149	1162.29	1115.54	831.831	793.307
ENSMUSG00000041084	ENSMUST00000043937,ENSMUST00000197152,ENSMUST00000197828	66357	oligosaccharyltransferase complex subunit (non-catalytic)	Ostc	0.501926	0.0501793	0.467149	4468.17	5270.23	5897.15	7893.97
ENSMUSG00000041846	ENSMUST00000048305,ENSMUST00000163095,ENSMUST00000221912,ENSMUST00000222302,ENSMUST00000222956,ENSMUST00000223091,ENSMUST00000223161,ENSMUST00000223459	68734	protein phosphatase 4 regulatory subunit 3A	Ppp4r3a	-0.48427	0.0501886	0.467149	2012.41	2056.88	1601.72	1306.74
ENSMUSG00000021577	ENSMUST00000022062,ENSMUST00000160400,ENSMUST00000160667,ENSMUST00000160900,ENSMUST00000161086,ENSMUST00000161434,ENSMUST00000161456,ENSMUST00000162137,ENSMUST00000221594	66945	succinate dehydrogenase complex, subunit A, flavoprotein (Fp)	Sdha	0.481466	0.0503839	0.467223	2474.07	2602.58	3116.71	3971.68
ENSMUSG00000032279	ENSMUST00000167866,ENSMUST00000213729,ENSMUST00000214136,ENSMUST00000215273,ENSMUST00000217484	67834	isocitrate dehydrogenase 3 (NAD+) alpha	Idh3a	-0.523469	0.050332	0.467223	2993.7	2723.27	2328.24	1648.35
ENSMUSG00000046718	ENSMUST00000051672,ENSMUST00000212386	69550	bone marrow stromal cell antigen 2	Bst2	0.812863	0.0502721	0.467223	88.4686	118.585	167.251	196.526
ENSMUSG00000076433	ENSMUST00000103024,ENSMUST00000168100	58251	CEP295 N-terminal like	Cep295nl	-2.48515	0.0503148	0.467223	19.3207	17.8403	3.53971	3.0868
ENSMUSG00000078087	ENSMUST00000183090	na	ribosomal protein S12-like 1	Rps12l1	-0.768831	0.050357	0.467223	4990.85	8897.06	5629.02	2520.89
ENSMUSG00000096010	ENSMUST00000179285	320332	histone cluster 4, H4	Hist4h4	2.64791	0.0502414	0.467223	0	8.39543	25.6629	26.7523
ENSMUSG00000001665	ENSMUST00000001715,ENSMUST00000133869,ENSMUST00000173537,ENSMUST00000174187,ENSMUST00000174649,ENSMUST00000218091	103140	glutathione S-transferase, theta 3	Gstt3	0.722544	0.0504982	0.467322	207.444	266.555	299.99	482.57
ENSMUSG00000027935	ENSMUST00000065418,ENSMUST00000107373,ENSMUST00000198809	68328	RAB13, member RAS oncogene family	Rab13	0.667694	0.0504682	0.467322	364.043	466.996	502.638	818.002
ENSMUSG00000039656	ENSMUST00000044858,ENSMUST00000116612,ENSMUST00000173354,ENSMUST00000173554,ENSMUST00000174033,ENSMUST00000174130,ENSMUST00000174299,ENSMUST00000174578,ENSMUST00000174645,ENSMUST00000174740	20182	retinoid X receptor beta	Rxrb	-0.596259	0.0505132	0.467322	708.766	665.338	373.439	536.074
ENSMUSG00000102588	ENSMUST00000193605	na	predicted gene, 37444	Gm37444	-1.14879	0.0505122	0.467322	353.875	324.274	254.859	50.4177
ENSMUSG00000097887	ENSMUST00000180443,ENSMUST00000222498	na	predicted gene, 26542	Gm26542	-3.57014	0.0505773	0.467639	13.2194	9.44486	0.884927	1.02893
ENSMUSG00000079657	ENSMUST00000035797,ENSMUST00000061764,ENSMUST00000176025,ENSMUST00000176533,ENSMUST00000177441	328778	RAB26, member RAS oncogene family	Rab26	-4.38246	0.0506147	0.467711	9.15193	10.4943	0.884927	0
ENSMUSG00000045665	ENSMUST00000051341	106073	major facilitator superfamily domain containing 5	Mfsd5	0.683811	0.0506997	0.468221	1990.04	2262.57	2181.34	4650.78
ENSMUSG00000021650	ENSMUST00000022153	68927	pentatricopeptide repeat domain 2	Ptcd2	0.573084	0.0511145	0.471555	456.579	529.962	633.608	834.465
ENSMUSG00000091549	ENSMUST00000167498	na	predicted gene 6548	Gm6548	-3.39588	0.0511206	0.471555	19.3207	9.44486	2.65478	0
ENSMUSG00000024290	ENSMUST00000067947	19877	Rho-associated coiled-coil containing protein kinase 1	Rock1	-0.428726	0.0512558	0.471697	7004.27	7152.91	5433.45	5083.96
ENSMUSG00000035152	ENSMUST00000018875,ENSMUST00000065692,ENSMUST00000132178,ENSMUST00000142680,ENSMUST00000176430,ENSMUST00000176523,ENSMUST00000176944	71770	adaptor-related protein complex 2, beta 1 subunit	Ap2b1	0.538899	0.0512496	0.471697	3767.54	3579.6	4210.48	6464.79
ENSMUSG00000037221	ENSMUST00000037620,ENSMUST00000111007,ENSMUST00000126904,ENSMUST00000133705,ENSMUST00000154708,ENSMUST00000196366	68929	motile sperm domain containing 3	Mospd3	0.736817	0.051207	0.471697	430.141	441.81	468.126	985.718
ENSMUSG00000072476	ENSMUST00000097218	na	predicted pseudogene 9008	Gm9008	1.56909	0.0511834	0.471697	20.3376	13.6426	30.0875	70.9964
ENSMUSG00000092627	ENSMUST00000173856,ENSMUST00000189763	na	RIKEN cDNA D130058E05 gene	D130058E05Rik	0.654387	0.0513152	0.471968	840.96	910.904	957.491	1800.63
ENSMUSG00000048924	ENSMUST00000057325,ENSMUST00000170347	76041	coiled-coil domain containing 125	Ccdc125	0.988651	0.0513801	0.472289	57.9622	46.1749	101.767	104.951
ENSMUSG00000024383	ENSMUST00000096575	26405	mitogen-activated protein kinase kinase kinase 2	Map3k2	-0.535238	0.0514647	0.472791	729.104	722.007	458.392	543.277
ENSMUSG00000000078	ENSMUST00000000080,ENSMUST00000221734,ENSMUST00000222857	23849	Kruppel-like factor 6	Klf6	-0.556358	0.0515191	0.473014	3128.94	3077.98	2583.99	1636
ENSMUSG00000017167	ENSMUST00000103109,ENSMUST00000138942	53321	contactin associated protein-like 1	Cntnap1	-1.24576	0.0517212	0.473579	88.4686	64.0152	42.4765	21.6076
ENSMUSG00000034164	ENSMUST00000062821,ENSMUST00000132196,ENSMUST00000132328,ENSMUST00000138551,ENSMUST00000151906,ENSMUST00000153308,ENSMUST00000156492,ENSMUST00000163299	140703	EMI domain containing 1	Emid1	-2.73614	0.0518513	0.473579	7.11817	30.4334	3.53971	2.05787
ENSMUSG00000034708	ENSMUST00000049460,ENSMUST00000123500,ENSMUST00000125819,ENSMUST00000127530,ENSMUST00000129997,ENSMUST00000135517,ENSMUST00000138451,ENSMUST00000148580,ENSMUST00000176953,ENSMUST00000177428	14824	granulin	Grn	0.677707	0.0516611	0.473579	3667.89	3648.86	3682.18	8022.59
ENSMUSG00000035007	ENSMUST00000040561	217201	RUN domain containing 1	Rundc1	0.634508	0.0517987	0.473579	242.018	240.319	328.308	420.834
ENSMUSG00000037685	ENSMUST00000037380,ENSMUST00000072971,ENSMUST00000113651,ENSMUST00000113652,ENSMUST00000128726,ENSMUST00000130652,ENSMUST00000135930,ENSMUST00000141443,ENSMUST00000143013,ENSMUST00000149501,ENSMUST00000152433,ENSMUST00000155911,ENSMUST00000200955,ENSMUST00000202248	11980	ATPase, aminophospholipid transporter (APLT), class I, type 8A, member 1	Atp8a1	0.657998	0.0517482	0.473579	191.174	188.897	324.768	274.725
ENSMUSG00000045983	ENSMUST00000044783,ENSMUST00000073840,ENSMUST00000115457,ENSMUST00000115460,ENSMUST00000115461,ENSMUST00000115463,ENSMUST00000128594,ENSMUST00000128840,ENSMUST00000129958,ENSMUST00000132320,ENSMUST00000136106,ENSMUST00000136713,ENSMUST00000137690,ENSMUST00000140576,ENSMUST00000141034,ENSMUST00000142344,ENSMUST00000143939,ENSMUST00000150333,ENSMUST00000151679,ENSMUST00000154594,ENSMUST00000154950,…	208643	eukaryotic translation initiation factor 4, gamma 1	Eif4g1	0.434612	0.0517174	0.473579	21849.7	21088.3	26831.9	31201.4
ENSMUSG00000074182	ENSMUST00000098534,ENSMUST00000196413,ENSMUST00000197474,ENSMUST00000197604,ENSMUST00000197940,ENSMUST00000199033,ENSMUST00000200574	229937	zinc finger, HIT type 6	Znhit6	0.646109	0.0516131	0.473579	500.305	630.707	665.465	1105.07
ENSMUSG00000105112	ENSMUST00000199644	na	predicted gene 42778	Gm42778	-1.07296	0.0518428	0.473579	89.4855	81.8555	36.282	45.273
ENSMUSG00000111928	ENSMUST00000220310	na	predicted gene, 48082	Gm48082	-0.822213	0.0518421	0.473579	792.15	817.505	663.695	245.915
ENSMUSG00000043964	ENSMUST00000061587,ENSMUST00000118865,ENSMUST00000121504	269999	ORAI calcium release-activated calcium modulator 3	Orai3	0.644713	0.051915	0.473886	370.145	369.399	446.888	709.964
ENSMUSG00000024565	ENSMUST00000057950	20689	spalt like transcription factor 3	Sall3	4.32433	0.0519764	0.473897	1.01688	0	12.389	8.23146
ENSMUSG00000103835	ENSMUST00000193626	na	predicted gene, 37612	Gm37612	0.584784	0.0519519	0.473897	1761.24	1585.69	1887.55	3133.1
ENSMUSG00000029554	ENSMUST00000031534,ENSMUST00000110829,ENSMUST00000128579,ENSMUST00000129747,ENSMUST00000132832,ENSMUST00000199237	17120	MAD1 mitotic arrest deficient 1-like 1	Mad1l1	0.683546	0.0520787	0.47428	432.174	453.353	499.984	922.953
ENSMUSG00000031388	ENSMUST00000033763,ENSMUST00000096316,ENSMUST00000114387,ENSMUST00000114389,ENSMUST00000114390,ENSMUST00000114391,ENSMUST00000124446,ENSMUST00000139105,ENSMUST00000141211,ENSMUST00000143076,ENSMUST00000149591,ENSMUST00000153929	56292	N(alpha)-acetyltransferase 10, NatA catalytic subunit	Naa10	0.5866	0.0520782	0.47428	694.53	802.813	892.006	1357.16
ENSMUSG00000038187	ENSMUST00000047091,ENSMUST00000117577,ENSMUST00000119278,ENSMUST00000129567,ENSMUST00000135510,ENSMUST00000139650	68815	BTB (POZ) domain containing 10	Btbd10	-0.82761	0.0521682	0.474608	660.972	780.775	589.361	222.25
ENSMUSG00000042498	ENSMUST00000046763,ENSMUST00000113030,ENSMUST00000125750	102871	RIKEN cDNA D330045A20 gene	D330045A20Rik	1.16288	0.0521896	0.474608	36.6077	32.5323	92.9173	61.736
ENSMUSG00000056394	ENSMUST00000098814,ENSMUST00000123025,ENSMUST00000123846,ENSMUST00000131294,ENSMUST00000138453,ENSMUST00000146998,ENSMUST00000147735,ENSMUST00000148471,ENSMUST00000156525,ENSMUST00000165964,ENSMUST00000177588,ENSMUST00000185145	16881	ligase I, DNA, ATP-dependent	Lig1	0.52988	0.0522051	0.474608	12241.2	13516.6	14697.7	22492.5
ENSMUSG00000113993	ENSMUST00000222229	na	predicted gene, 47659	Gm47659	-1.3367	0.0522689	0.474914	68.131	76.6083	41.5916	15.434
ENSMUSG00000031736	ENSMUST00000034183,ENSMUST00000178064,ENSMUST00000179029,ENSMUST00000179222,ENSMUST00000179400,ENSMUST00000179421,ENSMUST00000180102	na	colorectal neoplasia differentially expressed (non-protein coding)	Crnde	-1.03582	0.0523037	0.474956	105.756	85.0038	40.7066	52.4756
ENSMUSG00000040852	ENSMUST00000047206	213556	pleckstrin homology domain containing, family H (with MyTH4 domain) member 2	Plekhh2	0.873758	0.0523763	0.475341	83.3842	66.114	137.164	136.848
ENSMUSG00000040860	ENSMUST00000040222,ENSMUST00000097816,ENSMUST00000102491,ENSMUST00000122846,ENSMUST00000124286,ENSMUST00000126863,ENSMUST00000126973,ENSMUST00000137721,ENSMUST00000144196,ENSMUST00000151455,ENSMUST00000168157	230872	ciliary rootlet coiled-coil, rootletin	Crocc	0.644684	0.0524347	0.475597	186.089	196.243	304.415	293.246
ENSMUSG00000021556	ENSMUST00000022039,ENSMUST00000095739	105348	golgi membrane protein 1	Golm1	0.591303	0.0525185	0.476083	281.676	350.509	490.249	461.991
ENSMUSG00000049339	ENSMUST00000097694,ENSMUST00000186037,ENSMUST00000187901,ENSMUST00000188873,ENSMUST00000188977,ENSMUST00000189345,ENSMUST00000189650,ENSMUST00000190240	227298	reticulophagy regulator family member 2	Retreg2	0.52649	0.0526568	0.477062	878.585	989.612	1158.37	1533.11
ENSMUSG00000067713	ENSMUST00000168846	19082	protein kinase, AMP-activated, gamma 1 non-catalytic subunit	Prkag1	0.571126	0.0526936	0.477121	1263.98	1450.31	1568.98	2464.29
ENSMUSG00000023051	ENSMUST00000023813,ENSMUST00000100168,ENSMUST00000131184,ENSMUST00000134033,ENSMUST00000136968,ENSMUST00000141266,ENSMUST00000142114,ENSMUST00000142194,ENSMUST00000146756,ENSMUST00000149200,ENSMUST00000150393,ENSMUST00000153171,ENSMUST00000154451,ENSMUST00000154948	21357	TARBP2, RISC loading complex RNA binding subunit	Tarbp2	0.680219	0.0528265	0.477659	568.436	695.771	699.092	1327.32
ENSMUSG00000042105	ENSMUST00000043138,ENSMUST00000098007,ENSMUST00000118605,ENSMUST00000129085,ENSMUST00000130789,ENSMUST00000142075,ENSMUST00000148815,ENSMUST00000151237,ENSMUST00000202419	101490	inositol polyphosphate-5-phosphatase F	Inpp5f	0.473657	0.0528329	0.477659	1398.21	1353.76	1748.62	2073.3
ENSMUSG00000093749	ENSMUST00000175729	na	RIKEN cDNA 4921523L03 gene	4921523L03Rik	0.613622	0.0528441	0.477659	699.614	587.68	758.382	1212.08
ENSMUSG00000029564	ENSMUST00000031547,ENSMUST00000112153,ENSMUST00000134389,ENSMUST00000142582	67593	RIKEN cDNA 4930519G04 gene	4930519G04Rik	-3.69989	0.0529652	0.477796	10.1688	13.6426	1.76985	0
ENSMUSG00000038982	ENSMUST00000035899	17828	biogenesis of lysosomal organelles complex-1, subunit 5, muted	Bloc1s5	0.761818	0.0529237	0.477796	196.258	205.688	240.7	441.412
ENSMUSG00000061175	ENSMUST00000076136,ENSMUST00000130613,ENSMUST00000133154,ENSMUST00000139171,ENSMUST00000149475,ENSMUST00000154645	329679	folliculin interacting protein 2	Fnip2	0.604278	0.0530109	0.477796	754.526	770.281	875.193	1443.59
ENSMUSG00000078517	ENSMUST00000042096,ENSMUST00000082262,ENSMUST00000144335,ENSMUST00000155700,ENSMUST00000179784	230866	ER membrane protein complex subunit 1	Emc1	0.574919	0.0529983	0.477796	1961.56	2203.8	2345.94	3859.53
ENSMUSG00000102204	ENSMUST00000192388	na	predicted gene, 36958	Gm36958	-1.43964	0.053005	0.477796	106.772	79.7566	11.504	57.6202
ENSMUSG00000031865	ENSMUST00000077407,ENSMUST00000113907,ENSMUST00000113913,ENSMUST00000113918,ENSMUST00000113919,ENSMUST00000123313,ENSMUST00000127824,ENSMUST00000130212,ENSMUST00000130917,ENSMUST00000141680,ENSMUST00000153793,ENSMUST00000154420	13191	dynactin 1	Dctn1	0.672791	0.0530717	0.47807	4551.56	4780.15	4674.18	10202.9
ENSMUSG00000069895	ENSMUST00000093162,ENSMUST00000212605,ENSMUST00000212726,ENSMUST00000212894	52335	ataxin 1-like	Atxn1l	-0.714558	0.0531109	0.47815	387.432	340.015	276.097	166.687
ENSMUSG00000023104	ENSMUST00000023867,ENSMUST00000200767,ENSMUST00000201258,ENSMUST00000201464,ENSMUST00000201674,ENSMUST00000202761	19718	replication factor C (activator 1) 2	Rfc2	0.582181	0.0531788	0.478214	1233.48	1399.94	1502.61	2440.63
ENSMUSG00000034111	ENSMUST00000037418	382620	transmembrane p24 trafficking protein 8	Tmed8	-0.584468	0.0531597	0.478214	458.613	406.129	287.601	289.13
ENSMUSG00000021428	ENSMUST00000021866	71340	RIO kinase 1	Riok1	0.550892	0.0533773	0.479068	717.918	735.65	884.042	1246.04
ENSMUSG00000029221	ENSMUST00000113676,ENSMUST00000159907,ENSMUST00000161169,ENSMUST00000162372,ENSMUST00000200734,ENSMUST00000201173,ENSMUST00000202521,ENSMUST00000202770	109108	solute carrier family 30 (zinc transporter), member 9	Slc30a9	0.462416	0.0533811	0.479068	1109.42	1152.27	1525.61	1590.73
ENSMUSG00000073702	ENSMUST00000086535,ENSMUST00000178079,ENSMUST00000179954,ENSMUST00000191855,ENSMUST00000194746,ENSMUST00000195123	114641	ribosomal protein L31	Rpl31	0.578751	0.0533955	0.479068	8589.59	9895.07	10133.3	17475.4
ENSMUSG00000076068	ENSMUST00000102114	na	microRNA 678	Mir678	1.22587	0.0533489	0.479068	26.4389	61.9163	69.9092	136.848
ENSMUSG00000045482	ENSMUST00000038980,ENSMUST00000094120,ENSMUST00000100467,ENSMUST00000124909,ENSMUST00000128550,ENSMUST00000132347,ENSMUST00000132925,ENSMUST00000136379,ENSMUST00000138589,ENSMUST00000143357,ENSMUST00000196258,ENSMUST00000197741,ENSMUST00000197834,ENSMUST00000198524,ENSMUST00000213013	100683	transformation/transcription domain-associated protein	Trrap	0.495791	0.053509	0.479659	840.96	816.456	1069.88	1267.65
ENSMUSG00000049044	ENSMUST00000028525,ENSMUST00000090826,ENSMUST00000102698,ENSMUST00000122975,ENSMUST00000124004,ENSMUST00000146970,ENSMUST00000149421,ENSMUST00000150234,ENSMUST00000151236,ENSMUST00000153887,ENSMUST00000156031	56508	Rap guanine nucleotide exchange factor (GEF) 4	Rapgef4	-0.432134	0.0535223	0.479659	4956.28	4841.02	3787.49	3473.68
ENSMUSG00000019718	ENSMUST00000019862,ENSMUST00000124405,ENSMUST00000138029	67217	L-3-hydroxyproline dehydratase (trans-)	L3hypdh	-0.657132	0.053712	0.481086	526.744	387.239	335.387	243.857
ENSMUSG00000024378	ENSMUST00000025236,ENSMUST00000118990,ENSMUST00000119991,ENSMUST00000141617	170459	StAR-related lipid transfer (START) domain containing 4	Stard4	-0.516792	0.0537897	0.48129	834.859	954.98	667.235	583.405
ENSMUSG00000045639	ENSMUST00000058038,ENSMUST00000084564,ENSMUST00000122066,ENSMUST00000128731,ENSMUST00000131318,ENSMUST00000132524,ENSMUST00000134446,ENSMUST00000151107,ENSMUST00000152315	320683	zinc finger protein 629	Zfp629	-0.64218	0.0537959	0.48129	290.828	298.038	184.95	192.41
ENSMUSG00000048833	ENSMUST00000085245,ENSMUST00000217679,ENSMUST00000217805,ENSMUST00000217889,ENSMUST00000218440,ENSMUST00000219405,ENSMUST00000219689,ENSMUST00000219706	328133	solute carrier family 39 (zinc transporter), member 9	Slc39a9	-0.534587	0.0538632	0.481618	1531.42	1473.4	1217.66	856.072
ENSMUSG00000015120	ENSMUST00000049911,ENSMUST00000172462,ENSMUST00000172520,ENSMUST00000172569,ENSMUST00000172587,ENSMUST00000172618,ENSMUST00000172868,ENSMUST00000173084,ENSMUST00000173231,ENSMUST00000173621,ENSMUST00000173713,ENSMUST00000174001,ENSMUST00000174031,ENSMUST00000174216	22196	ubiquitin-conjugating enzyme E2I	Ube2i	0.44781	0.0539364	0.481999	2670.33	2964.64	3622.89	4063.26
ENSMUSG00000071653	ENSMUST00000096251,ENSMUST00000185488,ENSMUST00000186647,ENSMUST00000187037,ENSMUST00000190843	66276	RIKEN cDNA 1810009A15 gene	1810009A15Rik	0.669583	0.0540107	0.482389	200.326	280.198	427.42	336.461
ENSMUSG00000004947	ENSMUST00000005072,ENSMUST00000111142,ENSMUST00000111144,ENSMUST00000111145,ENSMUST00000125827,ENSMUST00000130345,ENSMUST00000140146,ENSMUST00000142041,ENSMUST00000199239	74198	deltex 2, E3 ubiquitin ligase	Dtx2	0.686017	0.0541342	0.482398	162.701	181.551	243.355	310.738
ENSMUSG00000006403	ENSMUST00000111314,ENSMUST00000111315,ENSMUST00000219033	240913	a disintegrin-like and metallopeptidase (reprolysin type) with thrombospondin type 1 motif, 4	Adamts4	0.581918	0.0541091	0.482398	314.216	361.004	458.392	552.537
ENSMUSG00000020432	ENSMUST00000020710,ENSMUST00000109988,ENSMUST00000109989,ENSMUST00000109990,ENSMUST00000109991,ENSMUST00000109992,ENSMUST00000109993	21452	transcobalamin 2	Tcn2	0.610222	0.0541169	0.482398	386.415	372.547	470.781	688.356
ENSMUSG00000035248	ENSMUST00000071703	214290	zinc finger, CCHC domain containing 6	Zcchc6	0.501818	0.0540816	0.482398	1147.04	1380	1606.14	1972.46
ENSMUSG00000067653	ENSMUST00000054665,ENSMUST00000193083,ENSMUST00000193991,ENSMUST00000194853	78321	ankyrin repeat domain 23	Ankrd23	-0.985533	0.0543107	0.483697	172.87	109.141	52.2107	90.5461
ENSMUSG00000032171	ENSMUST00000034689	23988	protein (peptidyl-prolyl cis/trans isomerase) NIMA-interacting 1	Pin1	0.511039	0.0543822	0.48406	1059.59	931.893	1246.86	1591.76
ENSMUSG00000113640	ENSMUST00000038411,ENSMUST00000221670,ENSMUST00000221960	100113398	adenosine deaminase, tRNA-specific 3	Adat3	1.45821	0.0544166	0.484092	17.287	15.7414	49.5559	41.1573
ENSMUSG00000026708	ENSMUST00000028035,ENSMUST00000111618,ENSMUST00000111620,ENSMUST00000143486,ENSMUST00000155808,ENSMUST00000192150,ENSMUST00000192850,ENSMUST00000194855,ENSMUST00000195212,ENSMUST00000195571	70454	centromere protein L	Cenpl	0.567558	0.0544827	0.484407	440.309	420.821	551.309	725.398
ENSMUSG00000071014	ENSMUST00000095128,ENSMUST00000108108	230075	NADH dehydrogenase (ubiquinone) 1 beta subcomplex, 6	Ndufb6	-0.603963	0.0545139	0.484411	1315.84	1649.7	1210.58	739.803
ENSMUSG00000022528	ENSMUST00000023171,ENSMUST00000160592,ENSMUST00000161676,ENSMUST00000161839	15205	hes family bHLH transcription factor 1	Hes1	-1.2044	0.0545753	0.484682	101.688	143.772	81.4133	24.6944
ENSMUSG00000062007	ENSMUST00000072097,ENSMUST00000165324	209488	hematopoietic SH2 domain containing	Hsh2d	-2.75243	0.0546427	0.485008	21.3545	10.4943	2.65478	2.05787
ENSMUSG00000085642	ENSMUST00000127917,ENSMUST00000140360,ENSMUST00000143905,ENSMUST00000145605	na	RIKEN cDNA 3110053B16 gene	3110053B16Rik	-1.29196	0.0546912	0.485165	66.0972	66.114	36.282	17.4919
ENSMUSG00000031818	ENSMUST00000034276,ENSMUST00000180856,ENSMUST00000181026,ENSMUST00000181172,ENSMUST00000181586,ENSMUST00000181795,ENSMUST00000181847	12857	cytochrome c oxidase subunit 4I1	Cox4i1	-0.562449	0.0547591	0.485494	5943.67	7628.3	3568.91	5622.09
ENSMUSG00000020706	ENSMUST00000021048,ENSMUST00000126938,ENSMUST00000127803,ENSMUST00000143729,ENSMUST00000143884,ENSMUST00000154635	56095	FtsJ RNA methyltransferase homolog 3 (E. coli)	Ftsj3	0.545931	0.0548789	0.485563	2531.02	2683.39	2955.66	4657.98
ENSMUSG00000029419	ENSMUST00000114217,ENSMUST00000187017,ENSMUST00000188161,ENSMUST00000191602	381353	predicted gene 996	Gm996	2.19718	0.0548385	0.485563	8.13505	4.19772	11.504	45.273
ENSMUSG00000040616	ENSMUST00000036572	214359	transmembrane protein 51	Tmem51	0.538553	0.0548154	0.485563	1176.53	1411.48	1555.7	2203.97
ENSMUSG00000059713	ENSMUST00000030606,ENSMUST00000132654,ENSMUST00000156635	53902	regulator of calcineurin 3	Rcan3	0.611178	0.0548903	0.485563	620.297	691.574	757.497	1247.07
ENSMUSG00000026826	ENSMUST00000028166,ENSMUST00000112627,ENSMUST00000112629,ENSMUST00000128776,ENSMUST00000140165,ENSMUST00000183542	18227	nuclear receptor subfamily 4, group A, member 2	Nr4a2	-0.70067	0.0549911	0.486132	294.895	222.479	161.942	156.398
ENSMUSG00000027365	ENSMUST00000028843,ENSMUST00000103224,ENSMUST00000125327,ENSMUST00000127277,ENSMUST00000132003,ENSMUST00000134408,ENSMUST00000135733,ENSMUST00000136964,ENSMUST00000142334,ENSMUST00000152615,ENSMUST00000155675	58800	transient receptor potential cation channel, subfamily M, member 7	Trpm7	-0.49828	0.0550163	0.486132	2456.78	2238.43	1897.28	1426.1
ENSMUSG00000049630	ENSMUST00000061545	227580	C1q-like 3	C1ql3	1.61286	0.0550931	0.486265	10.1688	14.692	38.9368	37.0416
ENSMUSG00000089756	ENSMUST00000108949,ENSMUST00000109018	667962	zinc finger protein 966	Zfp966	-1.01057	0.0550827	0.486265	153.549	86.0532	52.2107	66.8806
ENSMUSG00000021483	ENSMUST00000021939,ENSMUST00000220992,ENSMUST00000222470,ENSMUST00000222562,ENSMUST00000222576,ENSMUST00000223011,ENSMUST00000223121,ENSMUST00000223279,ENSMUST00000223419	105278	cyclin-dependent kinase 20	Cdk20	0.928448	0.0551642	0.486619	64.0635	68.2129	101.767	150.224
[truncated: 50,004 more rows]

## Sheet: Gene list for Fig. 1a
Symbol	B16_Ctrl_1	B16_Ctrl_2	B16_Bmal1 KO_1	B16_Bmal1 KO_2
[truncated: 386 more rows]

[truncated: 2 more sheets: aC3 Overall, Gene list for Fig.1h]
