# Supplementary material for: Cell state dependent effects of Bmal1 on melanoma immunity and tumorigenicity
Source: Nat Commun. 2024 Jan 20;15:633. doi: 10.1038/s41467-024-44778-2 (PMC10799901; doi:10.1038/s41467-024-44778-2)
Supplement: Supplementary file 5 — Supplementary Data 2 [file 41467_2024_44778_MOESM5_ESM.xlsx]

## Sheet: Overall
					please see comparisons sheet for details on comparisons	fold change			p value			false discovery rate(FDR)			normalized counts
EnsID	TransID	EntrezID	coding	Definition	comparison name	Y21.W/E	Y21.H/E	E.Y17/21	Y21.W/E	Y21.H/E	E.Y17/21	Y21.W/E	Y21.H/E	E.Y17/21	original name	1-1-YUMM2-1-EV-1	2-1-YUMM2-1-EV-2	1-2-YUMM2-1-WT-1	2-2-YUMM2-1-WT-2	1-3-YUMM2-1-dHLH-1	2-3-YUMM2-1-dHLH-2	1-7-YUMM1-7-EV-1	2-7-YUMM1-7-EV-2
					cells	Y21	Y21	Y17/21	Y21	Y21	Y17/21	Y21	Y21	Y17/21	short name	Y21.E.1	Y21.E.2	Y21.W.1	Y21.W.2	Y21.H.1	Y21.H.2	Y17.E.1	Y17.E.2
					condition	W/E	H/E	E	W/E	H/E	E	W/E	H/E	E	group	Y21.E	Y21.E	Y21.W	Y21.W	Y21.H	Y21.H	Y17.E	Y17.E
					symbol	fold	fold	fold	pv	pv	pv	fdr	fdr	fdr	value	norm	norm	norm	norm	norm	norm	norm	norm
ENSMUSG00000094076	ENSMUST00000099439,ENSMUST00000188096	210583	1	predicted gene 4767	Gm4767	566.394	1.26332	688.534	0.0560141	0.946201	3.47337e-10	0.973262	0.978742	4.85383e-09		0	0	0	202.079	0	0	131.385	111.886
ENSMUSG00000065870	ENSMUST00000083936	na	0	U3A small nuclear RNA	Rnu3a	448.004	1.26332	0	0.0657519	0.946201	1	0.991331	0.978742	1		0	0	0	159.836	0	0	0	0
ENSMUSG00000096718	ENSMUST00000076281,ENSMUST00000219144	331188	1	zinc finger protein 781	Zfp781	314.816	239.442	204.032	3.26335e-07	1.19034e-06	0.109037	0.000137653	2.33135e-05	0.29796		0	0	32.1817	79.9181	64.4111	20.3492	0	72.1507
ENSMUSG00000050243	ENSMUST00000091762	na	0	predicted gene 5446	Gm5446	198.503	81.6037	0	5.50774e-06	0.000179733	1	0.00151151	0.00220097	1		0	0	28.4684	42.2424	8.73371	20.3492	0	0
ENSMUSG00000105796	ENSMUST00000197766	na	0	predicted gene 42845	Gm42845	184.17	471.463	0	0.116089	0.0635241	1	0.991331	0.2742	1		0	0	65.6011	0	0	165.507	0	0
ENSMUSG00000100615	ENSMUST00000189380	na	0	predicted gene 5511	Gm5511	134.483	107.057	2.86651	3.96817e-05	9.30924e-05	0.761037	0.00792868	0.00123283	0.892713		0	0	29.7061	18.267	10.9171	27.1322	0.995344	0
ENSMUSG00000113555	ENSMUST00000222765	na	0	predicted gene 10095	Gm10095	128.665	1.26334	141.172	0.143513	0.946197	2.99592e-05	0.991331	0.978742	0.000222878		0	0	17.3286	28.5422	0	0	26.8743	23.0046
ENSMUSG00000098641	ENSMUST00000184171	na	0	U3B small nuclear RNA 4	Rnu3b4	93.8175	1.26335	0	0.171591	0.946196	1	0.991331	0.978742	1		0	0	33.4194	0	0	0	0	0
ENSMUSG00000098925	ENSMUST00000185073	19859	0	U3B small nuclear RNA 2	Rnu3b2	93.8175	1.26335	0	0.171591	0.946196	1	0.991331	0.978742	1		0	0	33.4194	0	0	0	0	0
ENSMUSG00000104856	ENSMUST00000198628	19860	0	U3B small nuclear RNA 3	Rnu3b3	93.8175	1.26335	0	0.171591	0.946196	1	0.991331	0.978742	1		0	0	33.4194	0	0	0	0	0
ENSMUSG00000105025	ENSMUST00000200547	19858	0	U3B small nuclear RNA 1	Rnu3b1	93.8175	1.26335	0	0.171591	0.946196	1	0.991331	0.978742	1		0	0	33.4194	0	0	0	0	0
ENSMUSG00000083619	ENSMUST00000120833	na	0	predicted gene 14414	Gm14414	92.8257	1.26335	93.9519	0.172603	0.946196	0.000653222	0.991331	0.978742	0.00374381		0	0	0	33.1089	0	0	3.98137	29.2786
ENSMUSG00000025932	ENSMUST00000027066,ENSMUST00000080664,ENSMUST00000168081,ENSMUST00000185329,ENSMUST00000185453,ENSMUST00000187790,ENSMUST00000188857,ENSMUST00000189526,ENSMUST00000190337	14048	1	EYA transcriptional coactivator and phosphatase 1	Eya1	92.7594	154.296	144.249	0.000109821	1.5339e-05	2.58749e-05	0.0178678	0.00024096	0.000195219		0	0	13.6153	19.4087	26.2011	28.4889	25.8789	25.0959
ENSMUSG00000091383	ENSMUST00000091708	na	0	histone cluster 1, H2al	Hist1h2al	90.9992	197.024	88.7043	0.116791	0.0659007	0.176884	0.991331	0.281524	0.422286		0	0	6.18878	26.2588	0	69.1872	0	31.3699
ENSMUSG00000102500	ENSMUST00000194837	na	0	predicted gene, 37371	Gm37371	73.6264	1.26335	0	0.19581	0.946195	1	0.991331	0.978742	1		0	0	0	26.2588	0	0	0	0
ENSMUSG00000103317	ENSMUST00000191884	na	0	predicted gene, 38359	Gm38359	63.0976	244.989	75.2018	0.000314263	1.20847e-06	0.00116324	0.0399903	2.36076e-05	0.00630927		0	0	9.90205	12.5586	44.7602	42.055	11.9441	14.6393
ENSMUSG00000095137	ENSMUST00000179067	na	0	ribosomal protein S12, pseudogene 17	Rps12-ps17	55.9705	19.1098	-2.58745	0.000682703	0.0142391	0.78363	0.0730076	0.0883752	0.892713		0	0.995701	22.2796	31.9672	7.64199	10.8529	0	0
ENSMUSG00000096135	ENSMUST00000179420	na	0	ribosomal protein S12, pseudogene 18	Rps12-ps18	55.9705	19.1098	-2.58745	0.000682703	0.0142391	0.78363	0.0730076	0.0883752	0.892713		0	0.995701	22.2796	31.9672	7.64199	10.8529	0	0
ENSMUSG00000096831	ENSMUST00000179239	na	0	ribosomal protein S12, pseudogene 6	Rps12-ps6	55.9705	19.1098	-2.58745	0.000682703	0.0142391	0.78363	0.0730076	0.0883752	0.892713		0	0.995701	22.2796	31.9672	7.64199	10.8529	0	0
ENSMUSG00000089945	ENSMUST00000098066,ENSMUST00000126465,ENSMUST00000150412	677884	1	paralemmin A kinase anchor protein	Pakap	55.5824	70.2421	0	0.226977	0.200827	1	0.991331	0.586242	1		0	0	19.8041	0	25.1094	0	0	0
ENSMUSG00000065824	ENSMUST00000083890	na	0	predicted gene, 26315	Gm26315	54.48	1.26341	67.6322	0.0605425	0.920411	0.204737	0.991331	0.978742	0.468798		0	0	0	19.4087	0	0	23.8882	0
ENSMUSG00000095277	ENSMUST00000179382	na	0	ribosomal protein S12, pseudogene 22	Rps12-ps22	54.456	446.878	0	0.0994939	0.0115289	1	0.991331	0.0744981	1		0	0	0	19.4087	58.9525	99.0327	0	0
ENSMUSG00000048251	ENSMUST00000066060,ENSMUST00000109887,ENSMUST00000109891	58208	1	B cell leukemia/lymphoma 11B	Bcl11b	52.4873	99.7826	8.72557	0.00206266	0.000303105	0.43058	0.157134	0.00348518	0.748135		0	0	4.95102	13.7002	16.3757	18.9926	0.995344	2.09133
ENSMUSG00000094437	ENSMUST00000178509	na	0	predicted gene 9830	Gm9830	51.4915	3.57275	0	0.024288	0.520193	1	0.692113	0.935198	1		0	0	16.0908	2.28337	0	1.35661	0	0
ENSMUSG00000081603	ENSMUST00000118047	na	0	predicted gene 14681	Gm14681	48.0249	46.3042	47.9107	0.24453	0.249114	0.244627	0.991331	0.665453	0.528658		0	0	0	17.1253	0	16.2793	16.9208	0
ENSMUSG00000093769	ENSMUST00000176059,ENSMUST00000177796	15077	1	histone cluster 2, H3c1	Hist2h3c1	47.2385	22.7922	5.64798	0.021818	0.066665	0.609843	0.657626	0.284096	0.874215		0	0	11.1398	5.70843	0	8.13967	1.99069	0
ENSMUSG00000038515	ENSMUST00000165605,ENSMUST00000209465,ENSMUST00000209516,ENSMUST00000209691,ENSMUST00000209895,ENSMUST00000210317,ENSMUST00000211128	66790	1	GH regulated TBC protein 1	Grtp1	47.1262	172.602	69.8082	0.00158801	1.73812e-05	0.00183258	0.131057	0.000268323	0.00944927		0	0	11.1398	5.70843	21.8343	39.3418	7.96275	16.7306
ENSMUSG00000095943	ENSMUST00000175516	na	0	predicted gene, 25197	Gm25197	41.6507	1.2634	2.86651	0.109416	0.926057	0.761037	0.991331	0.978742	0.892713		0	0	14.8531	0	0	0	0.995344	0
ENSMUSG00000065820	ENSMUST00000083886	na	0	predicted gene, 26316	Gm26316	38.4255	38.5739	22.5807	0.273143	0.272696	0.138518	0.991331	0.698704	0.354608		0	0	0	13.7002	0	13.5661	7.96275	0
ENSMUSG00000092814	ENSMUST00000175073	na	0	predicted gene, 23638	Gm23638	38.1789	1.2634	31.0462	0.129193	0.927892	0.0705935	0.991331	0.978742	0.212179		0	0	13.6153	0	0	0	10.9488	0
ENSMUSG00000011171	ENSMUST00000011315,ENSMUST00000100988,ENSMUST00000175785,ENSMUST00000176078,ENSMUST00000176433,ENSMUST00000177199	22355	1	vasoactive intestinal peptide receptor 2	Vipr2	36.8376	14.4202	34.3962	0.0289469	0.115508	0.0318301	0.76314	0.414729	0.110793		0	0	7.42654	5.70843	1.09171	4.06984	7.96275	4.18265
ENSMUSG00000082289	ENSMUST00000121139	na	0	predicted gene 15596	Gm15596	36.5895	18.2307	40.5517	0.0275348	0.0808834	0.0177597	0.744927	0.326299	0.0684444		0	0	6.18878	6.85012	1.09171	5.42645	5.97206	8.3653
ENSMUSG00000110896	ENSMUST00000217629	na	0	predicted gene, 48273	Gm48273	36.3374	6.88316	20.149	0.0366737	0.292982	0.127541	0.827902	0.727203	0.333701		0	0	4.95102	7.99181	1.09171	1.35661	3.98137	3.13699
ENSMUSG00000017002	ENSMUST00000109367,ENSMUST00000165980,ENSMUST00000167427	20568	1	secretory leukocyte peptidase inhibitor	Slpi	35.3326	4.38418	13.2899	0.000132249	0.138745	0.0165885	0.0204923	0.468337	0.0644612		0.958944	0.995701	28.4684	39.959	4.36685	4.06984	11.9441	13.5936
ENSMUSG00000066180	ENSMUST00000084598	na	0	predicted gene 10155	Gm10155	35.255	1.2634	0	0.148546	0.929514	1	0.991331	0.978742	1		0	0	0	12.5586	0	0	0	0
ENSMUSG00000089255	ENSMUST00000158630	na	0	small nucleolar RNA, H/ACA box 7	Snora78	33.8011	117.325	23.6195	0.00887743	0.000304418	0.127146	0.407578	0.00349498	0.333549		0	0	8.66429	3.42506	7.64199	33.9153	0	8.3653
ENSMUSG00000083378	ENSMUST00000118297	na	0	predicted gene 13196	Gm13196	33.3773	3.34752	0	0.066839	0.569753	1	0.991331	0.956449	1		0	0	6.18878	5.70843	1.09171	0	0	0
ENSMUSG00000072929	ENSMUST00000133085	na	0	predicted gene 15109	Gm15109	33.1232	15.1595	53.218	0.0569234	0.146567	0.231925	0.977828	0.484538	0.511017		0	0	4.95102	6.85012	0	5.42645	0	18.8219
ENSMUSG00000091905	ENSMUST00000167639	na	0	predicted gene 6395	Gm6395	32.6112	9.39475	2.93744	0.0680152	0.257308	0.755547	0.991331	0.677802	0.892713		0	0	2.47551	9.1335	3.27514	0	0	1.04566
ENSMUSG00000008658	ENSMUST00000056416,ENSMUST00000115841	268859	1	RNA binding protein, fox-1 homolog (C. elegans) 1	Rbfox1	32.6094	246.521	0	0.00505495	5.03562e-06	1	0.287136	8.64366e-05	1		0	0	1.23776	10.2752	58.9525	28.4889	0	0
ENSMUSG00000113769	ENSMUST00000221314,ENSMUST00000221669,ENSMUST00000222845,ENSMUST00000223453	na	0	RIKEN cDNA 5033406O09 gene	5033406O09Rik	32.3489	6.30233	2.86651	0.0797909	0.379145	0.761037	0.991331	0.824066	0.892713		0	0	1.23776	10.2752	2.18343	0	0.995344	0
ENSMUSG00000093956	ENSMUST00000177868	na	0	predicted gene, 24497	Gm24497	32.1877	72.1764	22.5807	0.0243081	0.00496477	0.138518	0.692113	0.0377336	0.354608		0	0	0	11.4169	12.0088	13.5661	7.96275	0
ENSMUSG00000095025	ENSMUST00000083232	na	0	predicted gene, 24018	Gm24018	31.2357	1.2634	14.7608	0.181992	0.932156	0.271649	0.991331	0.978742	0.566214		0	0	11.1398	0	0	0	0	5.22831
ENSMUSG00000086413	ENSMUST00000141637	na	0	predicted gene 12415	Gm12415	30.1289	112.87	5.64798	0.00871862	0.000191573	0.609843	0.405292	0.002331	0.874215		0	0	6.18878	4.56675	19.6508	20.3492	1.99069	0
ENSMUSG00000105403	ENSMUST00000197392	na	0	predicted gene 43618	Gm43618	29.6624	22.8708	51.4666	0.0643863	0.0895185	0.00750406	0.991331	0.350473	0.0325723		0	0	3.71327	6.85012	0	8.13967	12.9395	5.22831
ENSMUSG00000038805	ENSMUST00000162695,ENSMUST00000175898,ENSMUST00000176081	20473	1	sine oculis-related homeobox 3	Six3	29.5414	148.096	37.3473	0.00852597	6.53996e-05	0.0238835	0.398777	0.000898475	0.0876155		0	0	2.47551	7.99181	18.5591	33.9153	7.96275	5.22831
ENSMUSG00000018008	ENSMUST00000043069	72318	1	cytohesin 4	Cyth4	29.3988	3.34375	0	0.094694	0.586872	1	0.991331	0.956449	1		0	0	2.47551	7.99181	1.09171	0	0	0
ENSMUSG00000065368	ENSMUST00000083434	na	0	predicted gene, 24414	Gm24414	28.877	18.5177	0	0.114095	0.173612	1	0.991331	0.540384	1		0	0	0	10.2752	6.55028	0	0	0
ENSMUSG00000028558	ENSMUST00000030285,ENSMUST00000106628,ENSMUST00000106629,ENSMUST00000106631,ENSMUST00000141555	108802	1	calreticulin 4	Calr4	28.3102	27.4524	130.94	0.00686839	0.00745589	5.50462e-06	0.342742	0.0525746	4.6801e-05		0.958944	0	14.8531	12.5586	14.1923	12.2095	56.7346	69.0137
ENSMUSG00000043605	ENSMUST00000059512,ENSMUST00000216179	18310	1	olfactory receptor 13	Olfr13	27.4876	1.26341	23.0999	0.162545	0.926978	0.0940009	0.991331	0.978742	0.266888		0	0	8.66429	1.14169	0	0	3.98137	4.18265
ENSMUSG00000081517	ENSMUST00000117864	na	0	predicted gene 16204	Gm16204	27.3842	53.7884	17.7136	0.0294482	0.00793393	0.209437	0.768343	0.0551866	0.476789		0	0	8.66429	1.14169	10.9171	8.13967	0	6.27398
ENSMUSG00000053706	ENSMUST00000066298	na	1	RIKEN cDNA B430305J03 gene	B430305J03Rik	27.1967	10.0306	2.86651	0.0698431	0.220444	0.761037	0.991331	0.620752	0.892713		0	0	7.42654	2.28337	2.18343	1.35661	0.995344	0
ENSMUSG00000029420	ENSMUST00000111346,ENSMUST00000196085,ENSMUST00000196569,ENSMUST00000198941,ENSMUST00000199537,ENSMUST00000199737,ENSMUST00000200470	231760	1	RIMS binding protein 2	Rimbp2	27.144	54.5244	2.86651	0.025292	0.00600697	0.761037	0.713809	0.0442375	0.892713		0	0	7.42654	2.28337	9.82542	9.49629	0.995344	0
ENSMUSG00000032348	ENSMUST00000034903,ENSMUST00000213215	14860	1	glutathione S-transferase, alpha 4	Gsta4	26.6965	53.6107	118.198	0.0258143	0.00613171	9.02426e-05	0.722358	0.0450106	0.000616347		0	0	4.95102	4.56675	5.45857	13.5661	21.8976	19.8676
ENSMUSG00000026062	ENSMUST00000027231,ENSMUST00000192294,ENSMUST00000192345	226999	1	solute carrier family 9 (sodium/hydrogen exchanger), member 2	Slc9a2	26.4699	42.1465	168.109	0.0311569	0.0129586	1.01346e-05	0.782491	0.0820378	8.24125e-05		0	0	3.71327	5.70843	5.45857	9.49629	23.8882	35.5525
ENSMUSG00000112354	ENSMUST00000219313	na	0	predicted gene, 33843	Gm33843	26.4576	16.9154	14.5006	0.0556934	0.10297	0.231199	0.971636	0.384282	0.509902		0	0	3.71327	5.70843	3.27514	2.71322	1.99069	3.13699
ENSMUSG00000058905	ENSMUST00000145209	na	0	predicted pseudogene 10051	Gm10051	25.6414	1.26339	26.5728	0.242214	0.936328	0.100142	0.991331	0.978742	0.279743		0	0	0	9.1335	0	0	0	9.41096
ENSMUSG00000096942	ENSMUST00000181233	na	0	ribosomal protein S19, pseudogene 6	Rps19-ps6	25.6414	1.26339	68.004	0.242214	0.936328	0.204144	0.991331	0.978742	0.46793		0	0	0	9.1335	0	0	0	24.0502
ENSMUSG00000085342	ENSMUST00000134617	na	0	predicted gene 12254	Gm12254	24.293	1.26339	16.9364	0.260185	0.9375	0.224277	0.991331	0.978742	0.499302		0	0	8.66429	0	0	0	5.97206	0
ENSMUSG00000082926	ENSMUST00000120762	na	0	predicted pseudogene 8172	Gm8172	24.2429	39.9306	28.2245	0.109462	0.0624341	0.0878114	0.991331	0.270829	0.253533		0	0	8.66429	0	14.1923	0	9.95344	0
ENSMUSG00000030351	ENSMUST00000032501,ENSMUST00000149801	68498	1	tetraspanin 11	Tspan11	23.989	2.36619	35.2221	0.0405059	0.612419	0.00431086	0.857475	0.97192	0.0201666		0.958944	0	19.8041	3.42506	2.18343	0	13.9348	19.8676
ENSMUSG00000075316	ENSMUST00000100063,ENSMUST00000100064,ENSMUST00000112354,ENSMUST00000141603,ENSMUST00000151234,ENSMUST00000164384,ENSMUST00000169900	20274	1	sodium channel, voltage-gated, type IX, alpha	Scn9a	23.9578	29.0594	2.86651	0.0630191	0.0478158	0.761037	0.991331	0.223112	0.892713		0	0	7.42654	1.14169	2.18343	8.13967	0.995344	0
ENSMUSG00000025551	ENSMUST00000026631,ENSMUST00000095529	14169	1	fibroblast growth factor 14	Fgf14	23.9501	30.715	23.0999	0.0563984	0.03869	0.0940009	0.974495	0.191375	0.266888		0	0	7.42654	1.14169	5.45857	5.42645	3.98137	4.18265
ENSMUSG00000021070	ENSMUST00000001652	12062	1	bradykinin receptor, beta 2	Bdkrb2	23.6346	143.468	0	0.0163234	9.41725e-05	1	0.574375	0.00124423	1		0	0	6.18878	2.28337	14.1923	36.6285	0	0
ENSMUSG00000105771	ENSMUST00000196567	na	0	RIKEN cDNA 2900064K03 gene	2900064K03Rik	23.4948	1.2634	2.93744	0.198218	0.928959	0.755547	0.991331	0.978742	0.892713		0	0	4.95102	3.42506	0	0	0	1.04566
ENSMUSG00000050578	ENSMUST00000015394	17386	1	matrix metallopeptidase 13	Mmp13	23.4843	13.1402	8.72557	0.0827756	0.164345	0.43058	0.991331	0.520186	0.748135		0	0	4.95102	3.42506	3.27514	1.35661	0.995344	2.09133
ENSMUSG00000070063	ENSMUST00000093556	na	0	small nucleolar RNA, H/ACA box 33	Snora33	23.2369	7.52833	17.4516	0.131091	0.349483	0.17036	0.991331	0.792339	0.411751		0	0	3.71327	4.56675	0	2.71322	1.99069	4.18265
ENSMUSG00000103354	ENSMUST00000194758	na	0	predicted gene, 38083	Gm38083	23.2341	1.2634	0	0.201673	0.929207	1	0.991331	0.978742	1		0	0	3.71327	4.56675	0	0	0	0
ENSMUSG00000105207	ENSMUST00000200624	na	0	predicted gene 42927	Gm42927	23.2341	1.2634	0	0.201673	0.929207	1	0.991331	0.978742	1		0	0	3.71327	4.56675	0	0	0	0
ENSMUSG00000043020	ENSMUST00000160285,ENSMUST00000161104,ENSMUST00000162572	242253	1	WD repeat domain 63	Wdr63	23.2258	17.0506	10.5145	0.0170657	0.0325447	0.158015	0.585132	0.168325	0.389896		0.958944	0	9.90205	12.5586	10.9171	5.42645	7.96275	2.09133
ENSMUSG00000103629	ENSMUST00000195648	na	0	predicted gene 5694	Gm5694	23.076	125.101	5.64798	0.0172793	0.00014907	0.609843	0.590086	0.00186157	0.874215		0	0	2.47551	5.70843	18.5591	25.7756	1.99069	0
ENSMUSG00000114005	ENSMUST00000220504	na	0	predicted gene, 24474	Gm24474	23.0358	58.3429	0	0.0332133	0.00485554	1	0.801649	0.0370022	1		0	0	2.47551	5.70843	9.82542	10.8529	0	0
ENSMUSG00000000159	ENSMUST00000000163,ENSMUST00000081093,ENSMUST00000113794,ENSMUST00000113795,ENSMUST00000136292,ENSMUST00000139595	72058	1	immunoglobulin superfamily, member 5	Igsf5	23.0156	35.9669	0	0.0516217	0.0247936	1	0.941671	0.137268	1		0	0	2.47551	5.70843	3.27514	9.49629	0	0
ENSMUSG00000096225	ENSMUST00000177846,ENSMUST00000203692,ENSMUST00000204171,ENSMUST00000204403,ENSMUST00000205251	16875	1	LIM homeobox protein 8	Lhx8	23.004	25.4862	14.374	0.069846	0.0607695	0.234272	0.991331	0.265632	0.512911		0	0	2.47551	5.70843	7.64199	1.35661	2.98603	2.09133
ENSMUSG00000106637	ENSMUST00000199761	na	0	predicted gene 42455	Gm42455	22.9834	7.53243	0	0.136197	0.353597	1	0.991331	0.797055	1		0	0	2.47551	5.70843	0	2.71322	0	0
ENSMUSG00000033730	ENSMUST00000035908	13655	1	early growth response 3	Egr3	22.7298	9.34855	0	0.139967	0.302601	1	0.991331	0.737102	1		0	0	1.23776	6.85012	3.27514	0	0	0
ENSMUSG00000096641	ENSMUST00000099519,ENSMUST00000191999,ENSMUST00000192039	380845	1	predicted gene 904	Gm904	22.7111	1.2634	0	0.219254	0.931109	1	0.991331	0.978742	1		0	0	1.23776	6.85012	0	0	0	0
ENSMUSG00000032232	ENSMUST00000072899,ENSMUST00000121322,ENSMUST00000122065,ENSMUST00000136044,ENSMUST00000146567,ENSMUST00000152224	68178	1	cingulin-like 1	Cgnl1	22.5006	25.2756	5497.87	0.101771	0.0890941	1.10019e-17	0.991331	0.349232	2.6349e-16		0	0	0	7.99181	2.18343	6.78306	993.353	949.462
ENSMUSG00000036111	ENSMUST00000036992,ENSMUST00000207178,ENSMUST00000208136	109594	1	LIM domain only 1	Lmo1	21.8597	54.3944	1.62582	0.000308046	2.26497e-06	0.816066	0.0394196	4.17745e-05	0.9094		0.958944	0.995701	14.8531	27.4005	54.5857	50.1947	0	3.13699
ENSMUSG00000049303	ENSMUST00000059295,ENSMUST00000128114,ENSMUST00000133222,ENSMUST00000166191	171180	1	synaptotagmin XII	Syt12	20.8846	28.7807	78.1686	0.0161978	0.00757557	0.000101568	0.57291	0.0531508	0.000686828		0	0.995701	11.1398	9.1335	14.1923	13.5661	44.7905	30.3242
ENSMUSG00000059058	ENSMUST00000118448	na	0	translational machinery associated 7 homolog (S. cerevisiae), pseudogene	Tma7-ps	20.8219	1.26338	0	0.312848	0.940734	1	0.991331	0.978742	1		0	0	7.42654	0	0	0	0	0
ENSMUSG00000063683	ENSMUST00000044976,ENSMUST00000119960,ENSMUST00000123173,ENSMUST00000155846,ENSMUST00000157069	107146	1	glycine-N-acyltransferase	Glyat	20.8219	1.26338	0	0.312848	0.940734	1	0.991331	0.978742	1		0	0	7.42654	0	0	0	0	0
ENSMUSG00000107462	ENSMUST00000203682	na	0	predicted gene 7384	Gm7384	20.8219	1.26338	2.93744	0.312848	0.940734	0.755547	0.991331	0.978742	0.892713		0	0	7.42654	0	0	0	0	1.04566
ENSMUSG00000041674	ENSMUST00000124028,ENSMUST00000125873,ENSMUST00000131057,ENSMUST00000133231,ENSMUST00000137081,ENSMUST00000139027,ENSMUST00000141399,ENSMUST00000142282,ENSMUST00000142413,ENSMUST00000143060,ENSMUST00000143550,ENSMUST00000143760,ENSMUST00000144036,ENSMUST00000148724,ENSMUST00000151650,ENSMUST00000154379,ENSMUST00000155766,ENSMUST00000156388	na	0	cDNA sequence BC006965	BC006965	20.7937	15.4302	2.93744	0.186935	0.236846	0.755547	0.991331	0.646324	0.892713		0	0	7.42654	0	5.45857	0	0	1.04566
ENSMUSG00000070667	ENSMUST00000116034	na	0	ribosomal protein L31, pseudogene 10	Rpl31-ps10	20.7872	21.5562	20.149	0.169152	0.164093	0.127541	0.991331	0.519633	0.333701		0	0	7.42654	0	7.64199	0	3.98137	3.13699
ENSMUSG00000053545	ENSMUST00000144411	na	0	RIKEN cDNA 6430503K07 gene	6430503K07Rik	20.549	1.2634	11.5498	0.252337	0.933329	0.316376	0.991331	0.978742	0.62463		0	0	6.18878	1.14169	0	0	1.99069	2.09133
ENSMUSG00000101932	ENSMUST00000174543	na	0	predicted gene 10074	Gm10074	20.549	1.2634	0	0.252337	0.933329	1	0.991331	0.978742	1		0	0	6.18878	1.14169	0	0	0	0
ENSMUSG00000103459	ENSMUST00000193692	na	0	predicted gene, 38096	Gm38096	20.549	1.2634	8.85574	0.252337	0.933329	0.466823	0.991331	0.978742	0.781817		0	0	6.18878	1.14169	0	0	0	3.13699
ENSMUSG00000049604	ENSMUST00000062709	15408	1	homeobox B13	Hoxb13	20.5293	11.391	0	0.157744	0.262595	1	0.991331	0.684526	1		0	0	6.18878	1.14169	0	4.06984	0	0
ENSMUSG00000088891	ENSMUST00000158266	na	0	predicted gene, 22516	Gm22516	20.517	10.6753	0	0.123343	0.23671	1	0.991331	0.646264	1		0	0	6.18878	1.14169	1.09171	2.71322	0	0
ENSMUSG00000088712	ENSMUST00000158087	na	0	predicted gene, 22728	Gm22728	20.2873	1.2634	0	0.249729	0.932739	1	0.991331	0.978742	1		0	0	4.95102	2.28337	0	0	0	0
ENSMUSG00000027938	ENSMUST00000029547,ENSMUST00000107369	78284	1	cAMP responsive element binding protein 3-like 4	Creb3l4	20.2761	11.3833	17.5792	0.152941	0.255362	0.174386	0.991331	0.674941	0.418197		0	0	4.95102	2.28337	0	4.06984	0.995344	5.22831
ENSMUSG00000038135	ENSMUST00000047119,ENSMUST00000123386	214301	1	crystallin, gamma N	Crygn	20.2665	14.4781	0	0.108352	0.158111	1	0.991331	0.507103	1		0	0	4.95102	2.28337	1.09171	4.06984	0	0
ENSMUSG00000106214	ENSMUST00000197287	na	0	predicted gene 43426	Gm43426	20.2462	44.6782	74.5678	0.0610948	0.0160927	0.00128368	0.991331	0.0972825	0.00688896		0	0	4.95102	2.28337	13.1006	2.71322	16.9208	9.41096
ENSMUSG00000110137	ENSMUST00000210206	na	0	predicted gene 45577	Gm45577	20.0266	1.2634	2.86651	0.252407	0.932809	0.761037	0.991331	0.978742	0.892713		0	0	3.71327	3.42506	0	0	0.995344	0
ENSMUSG00000112384	ENSMUST00000219528	na	0	predicted gene, 34921	Gm34921	20.0266	1.2634	0	0.252407	0.932809	1	0.991331	0.978742	1		0	0	3.71327	3.42506	0	0	0	0
ENSMUSG00000032028	ENSMUST00000034527,ENSMUST00000135457,ENSMUST00000137976,ENSMUST00000142667,ENSMUST00000149185	78252	1	neurexophilin and PC-esterase domain family, member 2	Nxpe2	20.0259	3.64511	0	0.181838	0.590863	1	0.991331	0.956449	1		0	0	3.71327	3.42506	0	1.35661	0	0
ENSMUSG00000026679	ENSMUST00000027992,ENSMUST00000147793,ENSMUST00000156248	71233	1	enkurin, TRPC channel interacting protein	Enkur	20.0142	178.226	155.165	0.0177554	1.67868e-05	1.71773e-05	0.600941	0.000260826	0.000133613		0	0	3.71327	3.42506	36.0265	27.1322	32.8463	21.9589
ENSMUSG00000026235	ENSMUST00000027451,ENSMUST00000186930,ENSMUST00000187346,ENSMUST00000188797,ENSMUST00000188952,ENSMUST00000189934,ENSMUST00000190149	13838	1	Eph receptor A4	Epha4	20.0117	253.316	301.474	0.014013	1.65535e-06	1.87929e-07	0.529007	3.13691e-05	1.95464e-06		0	0	3.71327	3.42506	38.21	51.5513	65.6927	40.7808
ENSMUSG00000090317	ENSMUST00000165499	na	0	predicted gene, 17324	Gm17324	19.8001	37.6208	14.5006	0.0622707	0.021457	0.231199	0.991331	0.122309	0.509902		0	0	2.47551	4.56675	6.55028	6.78306	1.99069	3.13699
ENSMUSG00000073497	ENSMUST00000097477,ENSMUST00000202253	100554	1	expressed sequence AA792892	AA792892	19.7783	6.89188	0	0.137673	0.355976	1	0.991331	0.799646	1		0	0	2.47551	4.56675	1.09171	1.35661	0	0
ENSMUSG00000112193	ENSMUST00000219067	na	0	predicted gene, 48206	Gm48206	19.7715	3.33688	0	0.190295	0.622156	1	0.991331	0.973552	1		0	0	2.47551	4.56675	1.09171	0	0	0
ENSMUSG00000033737	ENSMUST00000039447,ENSMUST00000127796,ENSMUST00000137507,ENSMUST00000138724,ENSMUST00000140707,ENSMUST00000149331,ENSMUST00000151745	333564	1	fibronectin type III domain containing 3C1	Fndc3c1	19.6268	105.104	2.93744	0.0356547	0.000665668	0.755547	0.816419	0.00690149	0.892713		0	0	1.23776	5.70843	8.73371	28.4889	0	1.04566
ENSMUSG00000021765	ENSMUST00000022287	14313	1	follistatin	Fst	19.5741	42.3281	396.286	0.0677753	0.0193003	2.28226e-08	0.991331	0.112263	2.62917e-07		0	0	1.23776	5.70843	10.9171	4.06984	62.7067	77.379
ENSMUSG00000106190	ENSMUST00000199527	na	0	predicted gene, 20768	Gm20768	19.5232	11.3947	11.4232	0.168449	0.266134	0.32424	0.991331	0.689411	0.634364		0	0	1.23776	5.70843	0	4.06984	2.98603	1.04566
ENSMUSG00000097404	ENSMUST00000180505	na	0	predicted gene 10814	Gm10814	19.2791	16.1858	45.8192	0.155957	0.183908	0.0116572	0.991331	0.558616	0.0477094		0	0	0	6.85012	4.36685	1.35661	10.9488	5.22831
ENSMUSG00000016283	ENSMUST00000016427,ENSMUST00000171139	14990	1	histocompatibility 2, M region locus 2	H2-M2	19.2573	12.3613	2.93744	0.2156	0.296915	0.755547	0.991331	0.732892	0.892713		0	0	0	6.85012	4.36685	0	0	1.04566
ENSMUSG00000063875	ENSMUST00000074205	na	0	ribosomal protein S6, pseudogene 1	Rps6-ps1	19.2318	1.26338	5.64798	0.340799	0.942372	0.609843	0.991331	0.978742	0.874215		0	0	0	6.85012	0	0	1.99069	0
ENSMUSG00000096177	ENSMUST00000177599	na	0	predicted gene 5070	Gm5070	18.9393	16.0854	1.05927	0.0612202	0.0779172	0.986534	0.991331	0.317382	0.99357		0.958944	0	0	18.267	3.27514	12.2095	0.995344	0
ENSMUSG00000096233	ENSMUST00000117655	na	0	predicted gene 13238	Gm13238	17.6063	-2.16194	-2.58745	0.155901	0.730663	0.78363	0.991331	0.973552	0.892713		0	0.995701	0	17.1253	0	0	0	0
ENSMUSG00000104667	ENSMUST00000197982	na	0	predicted pseudogene 4961	Gm4961	17.3508	1.26338	11.2916	0.37766	0.944481	0.372499	0.991331	0.978742	0.688598		0	0	6.18878	0	0	0	3.98137	0
ENSMUSG00000110638	ENSMUST00000212672	na	0	predicted gene 45887	Gm45887	17.3508	1.26338	2.86651	0.37766	0.944481	0.761037	0.991331	0.978742	0.892713		0	0	6.18878	0	0	0	0.995344	0
ENSMUSG00000097759	ENSMUST00000181938	na	0	predicted gene, 26753	Gm26753	17.3379	3.32859	0	0.294637	0.674069	1	0.991331	0.973552	1		0	0	6.18878	0	1.09171	0	0	0
ENSMUSG00000022887	ENSMUST00000089883	17174	1	mannan-binding lectin serine peptidase 1	Masp1	17.3336	6.22059	14.6278	0.274024	0.49464	0.233523	0.991331	0.920245	0.512573		0	0	6.18878	0	2.18343	0	0.995344	4.18265
ENSMUSG00000038276	ENSMUST00000049346,ENSMUST00000196296,ENSMUST00000197210,ENSMUST00000198241,ENSMUST00000198442	171209	1	acid-sensing (proton-gated) ion channel 3	Asic3	17.3071	13.8087	2.93744	0.183873	0.22393	0.755547	0.991331	0.626466	0.892713		0	0	6.18878	0	2.18343	2.71322	0	1.04566
ENSMUSG00000101958	ENSMUST00000188924	na	0	predicted gene, 19085	Gm19085	17.2767	31.4593	23.3539	0.127068	0.0615989	0.0950931	0.991331	0.268177	0.269289		0	0	6.18878	0	4.36685	6.78306	1.99069	6.27398
ENSMUSG00000053101	ENSMUST00000065335,ENSMUST00000221268,ENSMUST00000222664,ENSMUST00000222772	353346	1	G protein-coupled receptor 141	Gpr141	17.2208	99.7386	0	0.0747767	0.00292279	1	0.991331	0.0241128	1		0	0	6.18878	0	32.7514	2.71322	0	0
ENSMUSG00000021223	ENSMUST00000021646,ENSMUST00000121733,ENSMUST00000152904	170721	1	papilin, proteoglycan-like sulfated glycoprotein	Papln	17.0801	1.26339	0	0.316967	0.937346	1	0.991331	0.978742	1		0	0	4.95102	1.14169	0	0	0	0
ENSMUSG00000090087	ENSMUST00000160756	na	0	predicted gene 15939	Gm15939	17.0801	1.26339	0	0.316967	0.937346	1	0.991331	0.978742	1		0	0	4.95102	1.14169	0	0	0	0
ENSMUSG00000114103	ENSMUST00000220777	na	0	predicted gene 8557	Gm8557	17.0692	3.66358	22.8459	0.236949	0.60984	0.0997082	0.991331	0.969902	0.278978		0	0	4.95102	1.14169	0	1.35661	5.97206	2.09133
ENSMUSG00000065738	ENSMUST00000083804	na	0	predicted gene, 24494	Gm24494	17.0527	22.9429	2.86651	0.164567	0.122671	0.761037	0.991331	0.431736	0.892713		0	0	4.95102	1.14169	0	8.13967	0.995344	0
ENSMUSG00000026208	ENSMUST00000027409,ENSMUST00000125948,ENSMUST00000144894	13346	1	desmin	Des	17.0401	22.1511	0	0.12952	0.0957554	1	0.991331	0.366759	1		0	0	4.95102	1.14169	1.09171	6.78306	0	0
ENSMUSG00000035681	ENSMUST00000092175,ENSMUST00000218445,ENSMUST00000218827,ENSMUST00000219301,ENSMUST00000219607	268345	1	potassium voltage gated channel, Shaw-related subfamily, member 2	Kcnc2	17.0235	31.4392	22.9731	0.0986633	0.0414703	0.0959159	0.991331	0.201409	0.270986		0	0	4.95102	1.14169	4.36685	6.78306	4.97672	3.13699
ENSMUSG00000033498	ENSMUST00000038389,ENSMUST00000129136,ENSMUST00000134443,ENSMUST00000149219,ENSMUST00000150332	140476	1	stereocilin	Strc	16.819	1.26339	0	0.317031	0.937033	1	0.991331	0.978742	1		0	0	3.71327	2.28337	0	0	0	0
ENSMUSG00000085531	ENSMUST00000155883	na	0	solute carrier family 36 (proton/amino acid symporter), member 3, opposite strand	Slc36a3os	16.819	1.26339	0	0.317031	0.937033	1	0.991331	0.978742	1		0	0	3.71327	2.28337	0	0	0	0
ENSMUSG00000016024	ENSMUST00000016168,ENSMUST00000109491,ENSMUST00000129811,ENSMUST00000146600,ENSMUST00000152541	16803	1	lipopolysaccharide binding protein	Lbp	16.815	3.33433	0	0.239213	0.636895	1	0.991331	0.973552	1		0	0	3.71327	2.28337	1.09171	0	0	0
ENSMUSG00000030160	ENSMUST00000032263,ENSMUST00000203160,ENSMUST00000204692,ENSMUST00000204741	330428	1	transmembrane protein 52B	Tmem52b	16.8081	10.0192	2.93744	0.160072	0.2597	0.755547	0.991331	0.680953	0.892713		0	0	3.71327	2.28337	2.18343	1.35661	0	1.04566
ENSMUSG00000097268	ENSMUST00000181885	na	0	predicted gene, 26805	Gm26805	16.8039	19.3027	29.5261	0.130216	0.111354	0.0794376	0.991331	0.404311	0.233806		0	0	3.71327	2.28337	5.45857	1.35661	0	10.4566
ENSMUSG00000031877	ENSMUST00000043183,ENSMUST00000212330	72361	1	carboxylesterase 2G	Ces2g	16.7985	26.906	0	0.103032	0.0541935	1	0.991331	0.244144	1		0	0	3.71327	2.28337	5.45857	4.06984	0	0
ENSMUSG00000024011	ENSMUST00000114699,ENSMUST00000114701,ENSMUST00000135754,ENSMUST00000155348	74116	1	peptidase inhibitor 16	Pi16	16.7929	38.3464	66.7296	0.0831554	0.0221848	0.00218137	0.991331	0.125484	0.0110444		0	0	3.71327	2.28337	5.45857	8.13967	8.95809	14.6393
ENSMUSG00000035273	ENSMUST00000045617,ENSMUST00000112908	15442	1	heparanase	Hpse	16.787	55.3962	63.5251	0.0679908	0.00747076	0.0026704	0.991331	0.052635	0.0132351		0	0	3.71327	2.28337	14.1923	5.42645	10.9488	11.5023
ENSMUSG00000048562	ENSMUST00000063918,ENSMUST00000223305	320145	1	trans-acting transcription factor 8	Sp8	16.7765	87.6658	2.86651	0.049841	0.00120026	0.761037	0.925247	0.011447	0.892713		0	0	3.71327	2.28337	22.926	8.13967	0.995344	0
ENSMUSG00000037025	ENSMUST00000047315,ENSMUST00000109964,ENSMUST00000146242,ENSMUST00000172928	15376	1	forkhead box A2	Foxa2	16.7389	246.417	5.64798	0.0231083	2.20364e-06	0.609843	0.674977	4.07093e-05	0.874215		0	0	3.71327	2.28337	37.1183	50.1947	1.99069	0
ENSMUSG00000035177	ENSMUST00000045022,ENSMUST00000207520,ENSMUST00000207685	232827	1	NLR family, pyrin domain containing 2	Nlrp2	16.7248	356.349	5.77488	0.0188565	1.46153e-07	0.591778	0.616901	3.36269e-06	0.874215		0	0	3.71327	2.28337	66.5945	59.6909	0.995344	1.04566
ENSMUSG00000098973	ENSMUST00000184437	na	0	microRNA 6236	Mir6236	16.6678	3.91475	2.13307	0.0823629	0.420775	0.772952	0.991331	0.861932	0.892713		0.958944	0	1.23776	14.8419	1.09171	2.71322	0.995344	1.04566
ENSMUSG00000109028	ENSMUST00000207859	na	0	predicted gene, 35842	Gm35842	16.5626	7.56204	14.1141	0.218338	0.386373	0.288102	0.991331	0.831826	0.587446		0	0	2.47551	3.42506	0	2.71322	4.97672	0
ENSMUSG00000036892	ENSMUST00000058280,ENSMUST00000122876,ENSMUST00000130839,ENSMUST00000131040,ENSMUST00000131789,ENSMUST00000133318,ENSMUST00000142514,ENSMUST00000142575	56189	1	proline dehydrogenase (oxidase) 2	Prodh2	16.5623	6.25355	26.1776	0.224148	0.441902	0.0702332	0.991331	0.883261	0.2113		0	0	2.47551	3.42506	2.18343	0	2.98603	6.27398
ENSMUSG00000043099	ENSMUST00000055619,ENSMUST00000131720	15248	1	hypermethylated in cancer 1	Hic1	16.5616	3.66182	2136.67	0.239309	0.608006	3.943e-14	0.991331	0.96827	7.56793e-13		0	0	2.47551	3.42506	0	1.35661	392.165	362.845
ENSMUSG00000065715	ENSMUST00000083781	na	0	small nucleolar RNA, C/D box 7	Snord7	16.5616	3.66182	0	0.239309	0.608006	1	0.991331	0.96827	1		0	0	2.47551	3.42506	0	1.35661	0	0
ENSMUSG00000031896	ENSMUST00000034368,ENSMUST00000212561	109660	1	chymotrypsin-like	Ctrl	16.5614	3.33412	8.85574	0.243839	0.638153	0.466823	0.991331	0.973552	0.781817		0	0	2.47551	3.42506	1.09171	0	0	3.13699
ENSMUSG00000027347	ENSMUST00000102534,ENSMUST00000110898,ENSMUST00000172901,ENSMUST00000173252,ENSMUST00000173541,ENSMUST00000174770,ENSMUST00000178884	19419	1	RAS guanyl releasing protein 1	Rasgrp1	16.5584	1.26339	2.93744	0.322704	0.937374	0.755547	0.991331	0.978742	0.892713		0	0	2.47551	3.42506	0	0	0	1.04566
ENSMUSG00000108112	ENSMUST00000204686	na	0	predicted gene 45193	Gm45193	16.3669	47.6165	0	0.0797456	0.0128976	1	0.991331	0.0817196	1		0	0	1.23776	4.56675	8.73371	8.13967	0	0
ENSMUSG00000029442	ENSMUST00000069311,ENSMUST00000121964,ENSMUST00000125979,ENSMUST00000143629,ENSMUST00000150155,ENSMUST00000163092,ENSMUST00000170536,ENSMUST00000197763,ENSMUST00000200666	269701	1	WD repeat domain 66	Wdr66	16.3561	39.2433	2.93744	0.093957	0.0246584	0.755547	0.991331	0.136792	0.892713		0	0	1.23776	4.56675	9.82542	4.06984	0	1.04566
ENSMUSG00000017969	ENSMUST00000018113,ENSMUST00000088041,ENSMUST00000136271	19223	1	prostaglandin I2 (prostacyclin) synthase	Ptgis	16.3447	26.9031	0	0.11364	0.0591189	1	0.991331	0.259963	1		0	0	1.23776	4.56675	5.45857	4.06984	0	0
ENSMUSG00000104275	ENSMUST00000192066	na	0	predicted gene, 37867	Gm37867	16.3327	19.2938	0	0.141965	0.118381	1	0.991331	0.421656	1		0	0	1.23776	4.56675	5.45857	1.35661	0	0
ENSMUSG00000073716	ENSMUST00000094493	na	0	predicted gene 13241	Gm13241	16.3194	28.6775	7.32796	0.0479559	0.0165901	0.274286	0.908013	0.0997862	0.569157		0	0.995701	13.6153	2.28337	3.27514	24.419	4.97672	2.09133
ENSMUSG00000105542	ENSMUST00000200027	na	0	predicted gene, 34248	Gm34248	16.3076	3.66685	2.93744	0.25042	0.613258	0.755547	0.991331	0.972119	0.892713		0	0	1.23776	4.56675	0	1.35661	0	1.04566
ENSMUSG00000059187	ENSMUST00000075080,ENSMUST00000122120,ENSMUST00000125951,ENSMUST00000129844	320265	1	family with sequence similarity 19, member A1	Fam19a1	16.2584	166.63	511.533	0.040377	7.39439e-05	3.31722e-09	0.856529	0.00100077	4.20028e-08		0	0	0	5.70843	25.1094	33.9153	84.6042	96.201
ENSMUSG00000077431	ENSMUST00000104243	na	0	predicted gene, 22591	Gm22591	16.2199	3.90711	26.8128	0.0718168	0.401986	0.0128168	0.991331	0.847034	0.0517173		0.958944	0	11.1398	4.56675	1.09171	2.71322	7.96275	17.7763
ENSMUSG00000109006	ENSMUST00000209115,ENSMUST00000211785	na	0	RIKEN cDNA B230209E15 gene	B230209E15Rik	16.19	98.2751	11.5498	0.0627208	0.00141854	0.316376	0.991331	0.0132045	0.62463		0	0	0	5.70843	13.1006	21.7058	1.99069	2.09133
ENSMUSG00000065304	ENSMUST00000083370	na	0	predicted gene, 23245	Gm23245	16.1372	-2.15977	11.5221	0.116952	0.702748	0.128632	0.991331	0.973552	0.335552		0	0.995701	11.1398	4.56675	0	0	7.96275	3.13699
ENSMUSG00000045790	ENSMUST00000059428,ENSMUST00000198008,ENSMUST00000213027	100503884	1	coiled-coil domain containing 149	Ccdc149	16.082	19.99	0	0.174394	0.141368	1	0.991331	0.473611	1		0	0	0	5.70843	4.36685	2.71322	0	0
ENSMUSG00000105884	ENSMUST00000197029	na	0	predicted gene, 22711	Gm22711	16.0751	34.5568	23.6195	0.190172	0.0907481	0.127146	0.991331	0.354131	0.333549		0	0	0	5.70843	0	12.2095	0	8.3653
ENSMUSG00000040498	ENSMUST00000043440,ENSMUST00000207513,ENSMUST00000208210,ENSMUST00000208974	70080	1	immunoglobulin superfamily, member 23	Igsf23	16.0572	6.89903	5.77488	0.243677	0.428966	0.591778	0.991331	0.870711	0.874215		0	0	0	5.70843	1.09171	1.35661	0.995344	1.04566
ENSMUSG00000081319	ENSMUST00000121439	na	0	predicted gene 12936	Gm12936	16.0572	6.89903	0	0.243677	0.428966	1	0.991331	0.870711	1		0	0	0	5.70843	1.09171	1.35661	0	0
ENSMUSG00000096979	ENSMUST00000181610	na	0	predicted gene, 26880	Gm26880	16.0484	9.28441	0	0.278163	0.389822	1	0.991331	0.834937	1		0	0	0	5.70843	3.27514	0	0	0
ENSMUSG00000075410	ENSMUST00000106381,ENSMUST00000116318,ENSMUST00000148484,ENSMUST00000156088,ENSMUST00000178875	100038570	1	photoreceptor disc component	Prcd	16.0401	3.3277	0	0.319539	0.680456	1	0.991331	0.973552	1		0	0	0	5.70843	1.09171	0	0	0
ENSMUSG00000113113	ENSMUST00000223227	na	0	predicted gene 2614	Gm2614	16.0401	3.3277	0	0.319539	0.680456	1	0.991331	0.973552	1		0	0	0	5.70843	1.09171	0	0	0
ENSMUSG00000029055	ENSMUST00000105631,ENSMUST00000124517,ENSMUST00000126098,ENSMUST00000127661,ENSMUST00000131173,ENSMUST00000135665,ENSMUST00000139976,ENSMUST00000145662,ENSMUST00000175982,ENSMUST00000176194,ENSMUST00000176620,ENSMUST00000186598	269615	1	phospholipase C, eta 2	Plch2	16.0269	1.26337	8.85574	0.406288	0.946085	0.466823	0.991331	0.978742	0.781817		0	0	0	5.70843	0	0	0	3.13699
ENSMUSG00000033595	ENSMUST00000047331	213469	1	leucine-rich repeat LGI family, member 3	Lgi3	16.0269	1.26337	0	0.406288	0.946085	1	0.991331	0.978742	1		0	0	0	5.70843	0	0	0	0
ENSMUSG00000071047	ENSMUST00000095211,ENSMUST00000209753	244595	1	carboxylesterase 1A	Ces1a	16.0269	1.26337	11.4232	0.406288	0.946085	0.32424	0.991331	0.978742	0.634364		0	0	0	5.70843	0	0	2.98603	1.04566
ENSMUSG00000092232	ENSMUST00000134077	na	1	predicted gene 20521	Gm20521	16.0269	1.26337	0	0.406288	0.946085	1	0.991331	0.978742	1		0	0	0	5.70843	0	0	0	0
ENSMUSG00000095717	ENSMUST00000178852	na	1	predicted gene 2056	Gm2056	16.0269	1.26337	0	0.406288	0.946085	1	0.991331	0.978742	1		0	0	0	5.70843	0	0	0	0
ENSMUSG00000095954	ENSMUST00000180076,ENSMUST00000201703,ENSMUST00000202911	100041179	1	predicted gene 3183	Gm3183	16.0269	1.26337	2.93744	0.406288	0.946085	0.755547	0.991331	0.978742	0.892713		0	0	0	5.70843	0	0	0	1.04566
ENSMUSG00000106619	ENSMUST00000200472	na	0	predicted gene 9353	Gm9353	16.0269	1.26337	0	0.406288	0.946085	1	0.991331	0.978742	1		0	0	0	5.70843	0	0	0	0
ENSMUSG00000107751	ENSMUST00000203838	na	0	predicted pseudogene 6749	Gm6749	16.0269	1.26337	0	0.406288	0.946085	1	0.991331	0.978742	1		0	0	0	5.70843	0	0	0	0
ENSMUSG00000108379	ENSMUST00000205365,ENSMUST00000205795,ENSMUST00000205913,ENSMUST00000206008,ENSMUST00000206806	na	0	RIKEN cDNA A730082K24 gene	A730082K24Rik	15.7981	12.6648	10.4377	0.0497711	0.0727131	0.158904	0.925247	0.302568	0.391295		0	0.995701	6.18878	9.1335	5.45857	6.78306	7.96275	2.09133
ENSMUSG00000068246	ENSMUST00000109775	71898	1	apolipoprotein L 9b	Apol9b	15.7793	38.4888	58.554	0.0295936	0.00350432	0.000430013	0.768343	0.0280529	0.00256692		0.958944	0	4.95102	10.2752	20.7426	16.2793	25.8789	30.3242
ENSMUSG00000052353	ENSMUST00000064174,ENSMUST00000142518,ENSMUST00000145171,ENSMUST00000147578,ENSMUST00000150495	80982	1	cell migration inducing protein, hyaluronan binding	Cemip	15.7706	22.7201	72.4367	0.0431593	0.0212512	0.000147643	0.873842	0.12141	0.00096783		0.958944	0	4.95102	10.2752	16.3757	5.42645	30.8557	38.6895
ENSMUSG00000102533	ENSMUST00000191644	na	0	predicted gene, 37226	Gm37226	15.1403	3.48773	3.17667	0.111302	0.484612	0.62175	0.991331	0.913479	0.874215		0.958944	0	12.3776	2.28337	3.27514	0	1.99069	1.04566
ENSMUSG00000022754	ENSMUST00000023435,ENSMUST00000135672,ENSMUST00000148452	56277	1	transmembrane protein 45a	Tmem45a	14.7131	195.132	5.68153	4.73861e-05	1.96334e-16	0.122707	0.00912395	1.20867e-14	0.325314		1.91789	0.995701	21.0419	21.6921	200.875	362.216	7.96275	8.3653
ENSMUSG00000028532	ENSMUST00000030257,ENSMUST00000097955,ENSMUST00000123475,ENSMUST00000136430	320508	1	cache domain containing 1	Cachd1	14.6068	18.5339	210.374	0.00587496	0.00259821	5.39674e-13	0.311934	0.0218223	9.56783e-12		0.958944	0.995701	11.1398	17.1253	20.7426	14.9227	196.083	208.087
ENSMUSG00000025383	ENSMUST00000026449,ENSMUST00000218109	83430	1	interleukin 23, alpha subunit p19	Il23a	14.6051	5.05543	2.10596	0.079132	0.305277	0.775921	0.991331	0.740846	0.892713		0	0.995701	6.18878	7.99181	2.18343	2.71322	0.995344	1.04566
ENSMUSG00000047730	ENSMUST00000076648,ENSMUST00000131090,ENSMUST00000138392,ENSMUST00000140004,ENSMUST00000148946,ENSMUST00000154481	215384	1	Fc fragment of IgG binding protein	Fcgbp	14.4976	2.38846	5.32891	0.00821731	0.421111	0.178189	0.391577	0.862441	0.4244		0	2.9871	16.0908	26.2588	5.45857	1.35661	2.98603	12.548
ENSMUSG00000023267	ENSMUST00000024035,ENSMUST00000108162,ENSMUST00000131920,ENSMUST00000147889	14409	1	gamma-aminobutyric acid (GABA) C receptor, subunit rho 2	Gabrr2	13.8772	1.26338	0	0.432719	0.946191	1	0.991331	0.978742	1		0	0	4.95102	0	0	0	0	0
ENSMUSG00000030500	ENSMUST00000032710,ENSMUST00000207375,ENSMUST00000207945,ENSMUST00000208597	140919	1	solute carrier family 17 (sodium-dependent inorganic phosphate cotransporter), member 6	Slc17a6	13.8772	1.26338	0	0.432719	0.946191	1	0.991331	0.978742	1		0	0	4.95102	0	0	0	0	0
ENSMUSG00000039209	ENSMUST00000044103,ENSMUST00000121292	68172	1	ribosomal protein L39-like	Rpl39l	13.8772	1.26338	0	0.432719	0.946191	1	0.991331	0.978742	1		0	0	4.95102	0	0	0	0	0
ENSMUSG00000041323	ENSMUST00000040876,ENSMUST00000220702,ENSMUST00000221981	78801	1	adenylate kinase 7	Ak7	13.8772	1.26338	5.64798	0.432719	0.946191	0.609843	0.991331	0.978742	0.874215		0	0	4.95102	0	0	0	1.99069	0
ENSMUSG00000065089	ENSMUST00000083155	na	0	predicted gene, 26493	Gm26493	13.8772	1.26338	0	0.432719	0.946191	1	0.991331	0.978742	1		0	0	4.95102	0	0	0	0	0
ENSMUSG00000072930	ENSMUST00000112796	434864	1	predicted gene 15107	Gm15107	13.8772	1.26338	0	0.432719	0.946191	1	0.991331	0.978742	1		0	0	4.95102	0	0	0	0	0
ENSMUSG00000083300	ENSMUST00000119889	na	0	predicted gene 12309	Gm12309	13.8772	1.26338	0	0.432719	0.946191	1	0.991331	0.978742	1		0	0	4.95102	0	0	0	0	0
ENSMUSG00000096722	ENSMUST00000179479	na	0	high mobility group box 1, pseudogene 9	Hmgb1-ps9	13.8772	1.26338	0	0.432719	0.946191	1	0.991331	0.978742	1		0	0	4.95102	0	0	0	0	0
ENSMUSG00000098668	ENSMUST00000184263	na	0	predicted gene 27210	Gm27210	13.8772	1.26338	0	0.432719	0.946191	1	0.991331	0.978742	1		0	0	4.95102	0	0	0	0	0
ENSMUSG00000100068	ENSMUST00000186253	na	0	predicted gene, 18558	Gm18558	13.8772	1.26338	8.85574	0.432719	0.946191	0.466823	0.991331	0.978742	0.781817		0	0	4.95102	0	0	0	0	3.13699
ENSMUSG00000102635	ENSMUST00000193295	na	0	predicted gene, 36638	Gm36638	13.8772	1.26338	0	0.432719	0.946191	1	0.991331	0.978742	1		0	0	4.95102	0	0	0	0	0
ENSMUSG00000103519	ENSMUST00000193807	na	0	predicted gene, 37429	Gm37429	13.8772	1.26338	8.85574	0.432719	0.946191	0.466823	0.991331	0.978742	0.781817		0	0	4.95102	0	0	0	0	3.13699
ENSMUSG00000107200	ENSMUST00000202883	na	0	predicted gene 43039	Gm43039	13.8772	1.26338	2.86651	0.432719	0.946191	0.761037	0.991331	0.978742	0.892713		0	0	4.95102	0	0	0	0.995344	0
ENSMUSG00000110003	ENSMUST00000209453	na	0	predicted gene 45403	Gm45403	13.8772	1.26338	0	0.432719	0.946191	1	0.991331	0.978742	1		0	0	4.95102	0	0	0	0	0
ENSMUSG00000114038	ENSMUST00000222586,ENSMUST00000223183	na	0	predicted gene, 40999	Gm40999	13.8772	1.26338	0	0.432719	0.946191	1	0.991331	0.978742	1		0	0	4.95102	0	0	0	0	0
ENSMUSG00000050982	ENSMUST00000060551,ENSMUST00000119997,ENSMUST00000126154	245282	1	apolipoprotein L 10A	Apol10a	13.868	3.32612	0	0.367203	0.692282	1	0.991331	0.973552	1		0	0	4.95102	0	1.09171	0	0	0
ENSMUSG00000058741	ENSMUST00000080288	623131	1	proline rich 19	Prr19	13.868	3.32612	0	0.367203	0.692282	1	0.991331	0.973552	1		0	0	4.95102	0	1.09171	0	0	0
ENSMUSG00000110028	ENSMUST00000209231	na	0	predicted gene, 34838	Gm34838	13.868	3.32612	5.90231	0.367203	0.692282	0.600431	0.991331	0.973552	0.874215		0	0	4.95102	0	1.09171	0	0	2.09133
ENSMUSG00000112544	ENSMUST00000217893,ENSMUST00000218105,ENSMUST00000219440	na	0	predicted gene, 48089	Gm48089	13.8669	3.71053	11.8082	0.360663	0.661068	0.354922	0.991331	0.973552	0.670201		0	0	4.95102	0	0	1.35661	0	4.18265
ENSMUSG00000030713	ENSMUST00000032955	23993	1	kallikrein related-peptidase 7 (chymotryptic, stratum corneum)	Klk7	13.8634	6.20843	0	0.341001	0.516984	1	0.991331	0.934049	1		0	0	4.95102	0	2.18343	0	0	0
ENSMUSG00000103469	ENSMUST00000195385	na	0	predicted gene 9910	Gm9910	13.8617	7.61327	19.894	0.331607	0.459931	0.13948	0.991331	0.899254	0.356341		0	0	4.95102	0	0	2.71322	5.97206	1.04566
ENSMUSG00000043939	ENSMUST00000027764,ENSMUST00000053612	328830	1	RIKEN cDNA A530064D06 gene	A530064D06Rik	13.852	15.3081	0	0.287293	0.268758	1	0.991331	0.693134	1		0	0	4.95102	0	0	5.42645	0	0
ENSMUSG00000084644	ENSMUST00000122695	na	0	predicted gene, 24379	Gm24379	13.852	15.3081	0	0.287293	0.268758	1	0.991331	0.693134	1		0	0	4.95102	0	0	5.42645	0	0
ENSMUSG00000029778	ENSMUST00000070736,ENSMUST00000070756,ENSMUST00000165786,ENSMUST00000165857,ENSMUST00000166962,ENSMUST00000167234,ENSMUST00000167484,ENSMUST00000172084	11517	1	adenylate cyclase activating polypeptide 1 receptor 1	Adcyap1r1	13.8385	14.5349	2.86651	0.239607	0.230771	0.761037	0.991331	0.63692	0.892713		0	0	4.95102	0	1.09171	4.06984	0.995344	0
ENSMUSG00000054648	ENSMUST00000080987	66869	1	zinc finger protein 869	Zfp869	13.8322	16.9023	39.9157	0.221485	0.186442	0.0207343	0.991331	0.562115	0.0778275		0	0	4.95102	0	3.27514	2.71322	10.9488	3.13699
ENSMUSG00000058064	ENSMUST00000079733	na	0	predicted gene 10036	Gm10036	13.8197	49.9773	0	0.191879	0.0469679	1	0.991331	0.220721	1		0	0	4.95102	0	0	17.636	0	0
ENSMUSG00000028370	ENSMUST00000084501	18491	1	pregnancy-associated plasma protein A	Pappa	13.7915	41.4557	0	0.143924	0.0334012	1	0.991331	0.171547	1		0	0	4.95102	0	6.55028	8.13967	0	0
ENSMUSG00000040640	ENSMUST00000090302,ENSMUST00000209476,ENSMUST00000209752,ENSMUST00000209800,ENSMUST00000210135,ENSMUST00000210327,ENSMUST00000210524,ENSMUST00000210924,ENSMUST00000211087,ENSMUST00000211145,ENSMUST00000211627,ENSMUST00000211636,ENSMUST00000211684	238988	1	ELKS/RAB6-interacting/CAST family member 2	Erc2	13.7674	60.6343	11.6765	0.116602	0.0110158	0.315717	0.991331	0.0720616	0.62463		0	0	4.95102	0	6.55028	14.9227	0.995344	3.13699
ENSMUSG00000040133	ENSMUST00000039160	381413	1	G protein-coupled receptor 176	Gpr176	13.6953	120.556	34.6499	0.0706337	0.000475176	0.0303094	0.991331	0.00513112	0.106502		0	0	4.95102	0	19.6508	23.0624	5.97206	6.27398
ENSMUSG00000093852	ENSMUST00000178677	na	0	predicted gene, 24312	Gm24312	13.6114	1.26339	2.86651	0.400388	0.942191	0.761037	0.991331	0.978742	0.892713		0	0	3.71327	1.14169	0	0	0.995344	0
ENSMUSG00000094178	ENSMUST00000179887	na	0	nuclear encoded rRNA 5S 118	n-R5s118	13.6114	1.26339	2.86651	0.400388	0.942191	0.761037	0.991331	0.978742	0.892713		0	0	3.71327	1.14169	0	0	0.995344	0
ENSMUSG00000094537	ENSMUST00000179060	na	0	nuclear encoded rRNA 5S 106	n-R5s106	13.6114	1.26339	2.86651	0.400388	0.942191	0.761037	0.991331	0.978742	0.892713		0	0	3.71327	1.14169	0	0	0.995344	0
ENSMUSG00000096785	ENSMUST00000178128	na	0	nuclear encoded rRNA 5S 130	n-R5s130	13.6114	1.26339	2.86651	0.400388	0.942191	0.761037	0.991331	0.978742	0.892713		0	0	3.71327	1.14169	0	0	0.995344	0
ENSMUSG00000097786	ENSMUST00000180833,ENSMUST00000187361	na	0	RIKEN cDNA 4933429H19 gene	4933429H19Rik	13.6114	1.26339	5.64798	0.400388	0.942191	0.609843	0.991331	0.978742	0.874215		0	0	3.71327	1.14169	0	0	1.99069	0
ENSMUSG00000058740	ENSMUST00000037580,ENSMUST00000114170,ENSMUST00000114172,ENSMUST00000114176,ENSMUST00000128502,ENSMUST00000131529,ENSMUST00000138568,ENSMUST00000145544,ENSMUST00000150788,ENSMUST00000153001,ENSMUST00000171268,ENSMUST00000197917,ENSMUST00000198204,ENSMUST00000199269,ENSMUST00000200434	227632	1	potassium channel, subfamily T, member 1	Kcnt1	13.6035	3.33085	2.86651	0.313519	0.658692	0.761037	0.991331	0.973552	0.892713		0	0	3.71327	1.14169	1.09171	0	0.995344	0
ENSMUSG00000098659	ENSMUST00000183632,ENSMUST00000183944,ENSMUST00000184429	na	0	RIKEN cDNA 1110015O18 gene	1110015O18Rik	13.6005	6.23638	0	0.288883	0.468113	1	0.991331	0.902164	1		0	0	3.71327	1.14169	2.18343	0	0	0
ENSMUSG00000103513	ENSMUST00000193896	na	0	predicted gene, 34780	Gm34780	13.6005	6.23638	0	0.288883	0.468113	1	0.991331	0.902164	1		0	0	3.71327	1.14169	2.18343	0	0	0
ENSMUSG00000113387	ENSMUST00000221643	na	0	predicted gene, 31508	Gm31508	13.6005	6.23638	2.86651	0.288883	0.468113	0.761037	0.991331	0.902164	0.892713		0	0	3.71327	1.14169	2.18343	0	0.995344	0
ENSMUSG00000099702	ENSMUST00000187431	na	0	predicted gene 29013	Gm29013	13.5849	14.5056	2.86651	0.199321	0.187845	0.761037	0.991331	0.564051	0.892713		0	0	3.71327	1.14169	1.09171	4.06984	0.995344	0
ENSMUSG00000025776	ENSMUST00000095075,ENSMUST00000159958,ENSMUST00000160305	83691	1	cysteine-rich secretory protein LCCL domain containing 1	Crispld1	13.5828	30.7816	2.93744	0.190999	0.0805957	0.755547	0.991331	0.325613	0.892713		0	0	3.71327	1.14169	10.9171	0	0	1.04566
ENSMUSG00000101107	ENSMUST00000187181	na	0	predicted gene 28587	Gm28587	13.5774	3.91091	2.08862	0.100235	0.411042	0.796662	0.991331	0.855746	0.899306		0.958944	0	7.42654	5.70843	1.09171	2.71322	1.99069	0
ENSMUSG00000040086	ENSMUST00000064076,ENSMUST00000143410,ENSMUST00000146952	435766	1	TNNI3 interacting kinase	Tnni3k	13.5761	20.714	40.0439	0.1672	0.104567	0.0194968	0.991331	0.388553	0.0739449		0	0	3.71327	1.14169	3.27514	4.06984	9.95344	4.18265
ENSMUSG00000062310	ENSMUST00000067625	14659	1	glutamine repeat protein 1	Glrp1	13.569	305.637	5.64798	0.039018	9.41284e-07	0.609843	0.848235	1.87582e-05	0.874215		0	0	4.95102	0	56.7691	51.5513	1.99069	0
ENSMUSG00000035873	ENSMUST00000095313,ENSMUST00000218332	114774	1	PRKC, apoptosis, WT1, regulator	Pawr	13.4976	133.542	1043.38	0.0576925	0.000144616	1.52557e-11	0.979954	0.00180993	2.41636e-10		0	0	3.71327	1.14169	17.4674	29.8455	217.98	150.575
ENSMUSG00000106423	ENSMUST00000198883	na	0	predicted gene 42825	Gm42825	13.4035	-2.16054	-2.58745	0.163474	0.712744	0.78363	0.991331	0.973552	0.892713		0	0.995701	6.18878	6.85012	0	0	0	0
ENSMUSG00000061816	ENSMUST00000027151,ENSMUST00000119429,ENSMUST00000120415,ENSMUST00000150542,ENSMUST00000151328,ENSMUST00000160100,ENSMUST00000186202,ENSMUST00000186346	17901	1	myosin, light polypeptide 1	Myl1	13.3508	1.26339	0	0.404186	0.942212	1	0.991331	0.978742	1		0	0	2.47551	2.28337	0	0	0	0
ENSMUSG00000068697	ENSMUST00000090469	59011	1	myozenin 1	Myoz1	13.3508	1.26339	0	0.404186	0.942212	1	0.991331	0.978742	1		0	0	2.47551	2.28337	0	0	0	0
ENSMUSG00000086860	ENSMUST00000135086	na	0	predicted gene 1720	Gm1720	13.3508	1.26339	0	0.404186	0.942212	1	0.991331	0.978742	1		0	0	2.47551	2.28337	0	0	0	0
ENSMUSG00000090990	ENSMUST00000163160	na	0	predicted gene 17197	Gm17197	13.3508	1.26339	0	0.404186	0.942212	1	0.991331	0.978742	1		0	0	2.47551	2.28337	0	0	0	0
ENSMUSG00000065822	ENSMUST00000083888	na	0	small nucleolar RNA, C/D box 15A	Snord15a	13.3502	6.23794	8.59913	0.289758	0.465625	0.436508	0.991331	0.901517	0.753335		0	0	2.47551	2.28337	2.18343	0	1.99069	1.04566
ENSMUSG00000045968	ENSMUST00000059607,ENSMUST00000123490,ENSMUST00000190620	240817	1	transmembrane epididymal family member 2	Teddm2	13.3501	7.57911	14.374	0.281324	0.407981	0.234272	0.991331	0.85335	0.512911		0	0	2.47551	2.28337	0	2.71322	2.98603	2.09133
ENSMUSG00000093656	ENSMUST00000177363	na	0	predicted gene 20628	Gm20628	13.35	9.31246	0	0.26987	0.347319	1	0.991331	0.78978	1		0	0	2.47551	2.28337	3.27514	0	0	0
ENSMUSG00000099954	ENSMUST00000190898	na	0	predicted gene 28112	Gm28112	13.35	9.31246	25.924	0.26987	0.347319	0.0707794	0.991331	0.78978	0.212621		0	0	2.47551	2.28337	3.27514	0	4.97672	4.18265
ENSMUSG00000112769	ENSMUST00000218101	na	0	ribosomal protein L17, pseudogene 2	Rpl17-ps2	13.3468	50.8008	0	0.114041	0.0131062	1	0.991331	0.0827191	1		0	0	2.47551	2.28337	15.284	2.71322	0	0
ENSMUSG00000049999	ENSMUST00000058678	228966	1	protein phosphatase 1, regulatory subunit 3D	Ppp1r3d	13.3463	48.3508	0	0.104553	0.0117564	1	0.991331	0.0756462	1		0	0	2.47551	2.28337	7.64199	9.49629	0	0
ENSMUSG00000097497	ENSMUST00000180592,ENSMUST00000181672	na	0	predicted gene, 26652	Gm26652	13.3434	101.393	1097.38	0.0655006	0.0005039	8.8541e-12	0.991331	0.00540388	1.43465e-10		0	0	2.47551	2.28337	19.6508	16.2793	188.12	199.722
ENSMUSG00000020399	ENSMUST00000020668,ENSMUST00000109229	171285	1	hepatitis A virus cellular receptor 2	Havcr2	13.3009	46.5478	2.10596	0.0398283	0.00183968	0.775921	0.849826	0.016433	0.892713		0	0.995701	3.71327	9.1335	21.8343	23.0624	0.995344	1.04566
ENSMUSG00000050511	ENSMUST00000056336	18386	1	opioid receptor, delta 1	Oprd1	13.1219	21.4316	0	0.17461	0.101503	1	0.991331	0.381208	1		0	0	1.23776	3.42506	2.18343	5.42645	0	0
ENSMUSG00000012126	ENSMUST00000070246,ENSMUST00000074690,ENSMUST00000123281,ENSMUST00000127632,ENSMUST00000131329,ENSMUST00000135287,ENSMUST00000139616,ENSMUST00000142442,ENSMUST00000151113,ENSMUST00000151407,ENSMUST00000156323,ENSMUST00000156750	67586	1	UBX domain protein 11	Ubxn11	13.1186	17.6133	20.6665	0.187819	0.139097	0.162602	0.991331	0.469177	0.397823		0	0	1.23776	3.42506	2.18343	4.06984	0	7.31964
ENSMUSG00000027202	ENSMUST00000028630,ENSMUST00000110494,ENSMUST00000110495,ENSMUST00000147095	20495	1	solute carrier family 12, member 1	Slc12a1	13.1181	16.9071	65.9687	0.189892	0.147171	0.0023447	0.991331	0.485834	0.0117866		0	0	1.23776	3.42506	3.27514	2.71322	14.9302	8.3653
ENSMUSG00000061887	ENSMUST00000030367,ENSMUST00000072753,ENSMUST00000097934,ENSMUST00000124936,ENSMUST00000131111,ENSMUST00000131440,ENSMUST00000132506,ENSMUST00000133827,ENSMUST00000136487,ENSMUST00000137786,ENSMUST00000138475,ENSMUST00000141963,ENSMUST00000146659,ENSMUST00000148842,ENSMUST00000149926,ENSMUST00000150915,ENSMUST00000156288	72475	1	single-stranded DNA binding protein 3	Ssbp3	13.1109	10.6911	10169.5	0.225582	0.268121	3.72469e-20	0.991331	0.692354	1.03505e-18		0	0	1.23776	3.42506	1.09171	2.71322	1755.79	1838.27
ENSMUSG00000108085	ENSMUST00000205115	na	0	RIKEN cDNA A930014E10 gene	A930014E10Rik	13.1068	6.89647	0	0.250412	0.399697	1	0.991331	0.844867	1		0	0	1.23776	3.42506	1.09171	1.35661	0	0
ENSMUSG00000046613	ENSMUST00000046188,ENSMUST00000096197,ENSMUST00000100074,ENSMUST00000145483,ENSMUST00000149236,ENSMUST00000159736,ENSMUST00000159780,ENSMUST00000161257,ENSMUST00000161715,ENSMUST00000162919	328643	1	von Willebrand factor A domain containing 5B2	Vwa5b2	13.1013	7.58339	5.77488	0.291407	0.413827	0.591778	0.991331	0.856366	0.874215		0	0	1.23776	3.42506	0	2.71322	0.995344	1.04566
ENSMUSG00000076360	ENSMUST00000102405	na	0	predicted gene, 24047	Gm24047	13.1013	7.58339	8.46903	0.291407	0.413827	0.484481	0.991331	0.856366	0.792365		0	0	1.23776	3.42506	0	2.71322	2.98603	0
ENSMUSG00000071489	ENSMUST00000095959	19214	1	prostaglandin D receptor	Ptgdr	13.1003	6.23423	8.72557	0.300081	0.471575	0.43058	0.991331	0.904635	0.748135		0	0	1.23776	3.42506	2.18343	0	0.995344	2.09133
ENSMUSG00000029370	ENSMUST00000031317,ENSMUST00000201121,ENSMUST00000201370,ENSMUST00000201436,ENSMUST00000202704,ENSMUST00000202784,ENSMUST00000202807	73246	1	Ras association (RalGDS/AF-6) domain family member 6	Rassf6	13.0982	3.68286	11.2916	0.319537	0.630283	0.372499	0.991331	0.973552	0.688598		0	0	1.23776	3.42506	0	1.35661	3.98137	0
ENSMUSG00000052131	ENSMUST00000007449	11997	1	aldo-keto reductase family 1, member B7	Akr1b7	13.0976	3.33039	0	0.325943	0.661715	1	0.991331	0.973552	1		0	0	1.23776	3.42506	1.09171	0	0	0
ENSMUSG00000007030	ENSMUST00000007245,ENSMUST00000172499	27762	1	von Willebrand factor A domain containing 7	Vwa7	13.0903	1.26339	2.86651	0.414864	0.943006	0.761037	0.991331	0.978742	0.892713		0	0	1.23776	3.42506	0	0	0.995344	0
ENSMUSG00000010492	ENSMUST00000122831,ENSMUST00000123110,ENSMUST00000126672,ENSMUST00000136759,ENSMUST00000148004,ENSMUST00000148847,ENSMUST00000152365	na	0	uridine-cytidine kinase 1-like 1, opposite strand	Uckl1os	13.0903	1.26339	8.72557	0.414864	0.943006	0.43058	0.991331	0.978742	0.748135		0	0	1.23776	3.42506	0	0	0.995344	2.09133
ENSMUSG00000024013	ENSMUST00000024810,ENSMUST00000123989,ENSMUST00000137644,ENSMUST00000138537,ENSMUST00000140918,ENSMUST00000144616,ENSMUST00000145124,ENSMUST00000146800	26382	1	FYVE, RhoGEF and PH domain containing 2	Fgd2	13.0903	1.26339	0	0.414864	0.943006	1	0.991331	0.978742	1		0	0	1.23776	3.42506	0	0	0	0
ENSMUSG00000035539	ENSMUST00000127261,ENSMUST00000149903,ENSMUST00000151024,ENSMUST00000178561	381522	1	coiled-coil domain containing 180	Ccdc180	13.0903	1.26339	2.93744	0.414864	0.943006	0.755547	0.991331	0.978742	0.892713		0	0	1.23776	3.42506	0	0	0	1.04566
ENSMUSG00000061969	ENSMUST00000072940,ENSMUST00000204992	na	0	predicted gene 5581	Gm5581	13.0903	1.26339	0	0.414864	0.943006	1	0.991331	0.978742	1		0	0	1.23776	3.42506	0	0	0	0
ENSMUSG00000067860	ENSMUST00000088627,ENSMUST00000088629,ENSMUST00000088631,ENSMUST00000137687	22773	1	zinc finger protein of the cerebellum 3	Zic3	13.0903	1.26339	0	0.414864	0.943006	1	0.991331	0.978742	1		0	0	1.23776	3.42506	0	0	0	0
ENSMUSG00000100480	ENSMUST00000187764	na	0	predicted gene 29156	Gm29156	13.0903	1.26339	14.247	0.414864	0.943006	0.242743	0.991331	0.978742	0.526212		0	0	1.23776	3.42506	0	0	3.98137	1.04566
ENSMUSG00000039813	ENSMUST00000084621,ENSMUST00000107750	381605	1	TBC1 domain family, member 2	Tbc1d2	12.9948	113.667	5.77488	0.0799808	0.000634103	0.591778	0.991331	0.00662247	0.874215		0	0	0	4.56675	24.0177	16.2793	0.995344	1.04566
ENSMUSG00000046709	ENSMUST00000086854,ENSMUST00000112846,ENSMUST00000112847,ENSMUST00000112848,ENSMUST00000128869,ENSMUST00000133069,ENSMUST00000135134,ENSMUST00000136595,ENSMUST00000141573,ENSMUST00000142444,ENSMUST00000152609,ENSMUST00000170792	26414	1	mitogen-activated protein kinase 10	Mapk10	12.9078	34.9735	4.46235	0.000105725	4.22074e-08	0.185101	0.0175781	1.045e-06	0.436843		2.87683	0.995701	25.9929	23.9754	54.5857	80.0401	14.9302	2.09133
ENSMUSG00000033107	ENSMUST00000050004	67664	1	ring finger protein 125	Rnf125	12.8801	23.068	5.77488	0.212421	0.120757	0.591778	0.991331	0.427245	0.874215		0	0	0	4.56675	5.45857	2.71322	0.995344	1.04566
ENSMUSG00000082480	ENSMUST00000118911	na	0	predicted gene 11687	Gm11687	12.8712	19.2492	0	0.23533	0.165847	1	0.991331	0.523367	1		0	0	0	4.56675	5.45857	1.35661	0	0
ENSMUSG00000111889	ENSMUST00000217669	na	0	predicted gene, 48071	Gm48071	12.8695	18.3711	22.8459	0.240264	0.17762	0.0997082	0.991331	0.546748	0.278978		0	0	0	4.56675	1.09171	5.42645	5.97206	2.09133
ENSMUSG00000092796	ENSMUST00000175055	na	0	predicted gene, 22692	Gm22692	12.8551	19.1605	74.695	0.288258	0.2163	0.00123634	0.991331	0.613346	0.00666439		0	0	0	4.56675	0	6.78306	15.9255	10.4566
ENSMUSG00000043263	ENSMUST00000056071,ENSMUST00000193727	236312	1	interferon activated gene 209	Ifi209	12.8509	15.4039	2.86651	0.305005	0.270588	0.761037	0.991331	0.69528	0.892713		0	0	0	4.56675	5.45857	0	0.995344	0
ENSMUSG00000086344	ENSMUST00000147704	na	0	na	Gm11345	12.8506	15.3113	11.5498	0.3065	0.273183	0.316376	0.991331	0.699557	0.62463		0	0	0	4.56675	0	5.42645	1.99069	2.09133
ENSMUSG00000094456	ENSMUST00000175382	na	0	predicted gene, 22625	Gm22625	12.8471	12.3388	54.2902	0.322035	0.330477	0.00608408	0.991331	0.769955	0.0272257		0	0	0	4.56675	4.36685	0	13.9348	5.22831
ENSMUSG00000008932	ENSMUST00000106713,ENSMUST00000124190	242607	1	solute carrier family 1 (glutamate transporter), member 7	Slc1a7	12.843	9.27258	2.86651	0.341673	0.410431	0.761037	0.991331	0.855631	0.892713		0	0	0	4.56675	3.27514	0	0.995344	0
ENSMUSG00000090319	ENSMUST00000166453	na	0	predicted gene 4462	Gm4462	12.8406	7.61714	0	0.354068	0.466661	1	0.991331	0.901517	1		0	0	0	4.56675	0	2.71322	0	0
ENSMUSG00000031962	ENSMUST00000034443	12555	1	cadherin 15	Cdh15	12.8352	3.71562	5.90231	0.38564	0.666956	0.600431	0.991331	0.973552	0.874215		0	0	0	4.56675	0	1.35661	0	2.09133
ENSMUSG00000054191	ENSMUST00000067060	16596	1	Kruppel-like factor 1 (erythroid)	Klf1	12.8352	3.71562	14.247	0.38564	0.666956	0.242743	0.991331	0.973552	0.526212		0	0	0	4.56675	0	1.35661	3.98137	1.04566
ENSMUSG00000075387	ENSMUST00000100154,ENSMUST00000213300	258952	1	olfactory receptor 341	Olfr341	12.8352	3.71562	11.2916	0.38564	0.666956	0.372499	0.991331	0.973552	0.688598		0	0	0	4.56675	0	1.35661	3.98137	0
ENSMUSG00000088585	ENSMUST00000157960	na	0	predicted gene, 22963	Gm22963	12.8352	3.71562	0	0.38564	0.666956	1	0.991331	0.973552	1		0	0	0	4.56675	0	1.35661	0	0
ENSMUSG00000056411	ENSMUST00000070502,ENSMUST00000186471	na	0	predicted gene 12500	Gm12500	12.8341	3.32533	26.0507	0.392845	0.698444	0.0699473	0.991331	0.973552	0.210613		0	0	0	4.56675	1.09171	0	3.98137	5.22831
ENSMUSG00000111539	ENSMUST00000214721	na	0	predicted gene, 48372	Gm48372	12.8341	3.32533	0	0.392845	0.698444	1	0.991331	0.973552	1		0	0	0	4.56675	1.09171	0	0	0
ENSMUSG00000022221	ENSMUST00000022830,ENSMUST00000168716,ENSMUST00000178399	56532	1	receptor-interacting serine-threonine kinase 3	Ripk3	12.8265	1.26338	0	0.447017	0.94619	1	0.991331	0.978742	1		0	0	0	4.56675	0	0	0	0
ENSMUSG00000050777	ENSMUST00000056089	170706	1	transmembrane protein 37	Tmem37	12.8265	1.26338	751.26	0.447017	0.94619	1.74684e-10	0.991331	0.978742	2.51513e-09		0	0	0	4.56675	0	0	125.413	140.119
ENSMUSG00000067101	ENSMUST00000086912,ENSMUST00000187592,ENSMUST00000189748	na	0	RIKEN cDNA 1700010H22 gene	1700010H22Rik	12.8265	1.26338	2.86651	0.447017	0.94619	0.761037	0.991331	0.978742	0.892713		0	0	0	4.56675	0	0	0.995344	0
ENSMUSG00000087201	ENSMUST00000136779	na	0	predicted gene 15261	Gm15261	12.8265	1.26338	5.64798	0.447017	0.94619	0.609843	0.991331	0.978742	0.874215		0	0	0	4.56675	0	0	1.99069	0
ENSMUSG00000093910	ENSMUST00000180336,ENSMUST00000212355,ENSMUST00000212715	330230	1	zinc finger protein 853	Zfp853	12.8265	1.26338	0	0.447017	0.94619	1	0.991331	0.978742	1		0	0	0	4.56675	0	0	0	0
ENSMUSG00000094467	ENSMUST00000178512	na	0	predicted gene, 24307	Gm24307	12.8265	1.26338	0	0.447017	0.94619	1	0.991331	0.978742	1		0	0	0	4.56675	0	0	0	0
ENSMUSG00000102401	ENSMUST00000195308	na	0	predicted gene, 37864	Gm37864	12.8265	1.26338	0	0.447017	0.94619	1	0.991331	0.978742	1		0	0	0	4.56675	0	0	0	0
ENSMUSG00000106052	ENSMUST00000197030	na	0	predicted gene 43614	Gm43614	12.8265	1.26338	0	0.447017	0.94619	1	0.991331	0.978742	1		0	0	0	4.56675	0	0	0	0
ENSMUSG00000111489	ENSMUST00000213391,ENSMUST00000213583,ENSMUST00000214881,ENSMUST00000216103,ENSMUST00000216531	na	0	RIKEN cDNA 1700019J19 gene	1700019J19Rik	12.8265	1.26338	0	0.447017	0.94619	1	0.991331	0.978742	1		0	0	0	4.56675	0	0	0	0
ENSMUSG00000020234	ENSMUST00000020456,ENSMUST00000124512,ENSMUST00000130762,ENSMUST00000131736	432479	1	RIKEN cDNA 4930404N11 gene	4930404N11Rik	12.5945	-2.14611	-2.54807	0.193272	0.72448	0.787101	0.991331	0.973552	0.892713		0.958944	0	9.90205	2.28337	0	0	0	0
ENSMUSG00000022587	ENSMUST00000051698,ENSMUST00000169343,ENSMUST00000185861,ENSMUST00000185863,ENSMUST00000186927,ENSMUST00000187284,ENSMUST00000187606,ENSMUST00000188042,ENSMUST00000188503,ENSMUST00000188866,ENSMUST00000189186,ENSMUST00000190810,ENSMUST00000191127,ENSMUST00000191145,ENSMUST00000191436,ENSMUST00000191439	17069	1	lymphocyte antigen 6 complex, locus E	Ly6e	12.4511	57.5267	382.675	6.50158e-06	1.08615e-13	3.49919e-38	0.00174227	5.271e-12	1.84167e-36		1.91789	2.9871	25.9929	34.2506	121.18	156.01	915.716	922.274
ENSMUSG00000039155	ENSMUST00000042092,ENSMUST00000108912,ENSMUST00000176869	381409	1	cadherin-like 26	Cdh26	12.3548	54.8738	1193.51	0.0417222	0.00087394	1.85101e-12	0.866351	0.00874631	3.16847e-11		0.958944	0	7.42654	4.56675	28.3845	24.419	549.43	597.073
ENSMUSG00000023236	ENSMUST00000024005,ENSMUST00000139975	20394	1	secretogranin V	Scg5	12.2916	26.5751	-2.54807	0.0599769	0.0125644	0.787101	0.991331	0.0799644	0.892713		0.958944	0	6.18878	5.70843	12.0088	13.5661	0	0
ENSMUSG00000023913	ENSMUST00000024706,ENSMUST00000163489,ENSMUST00000165706,ENSMUST00000167214,ENSMUST00000167418,ENSMUST00000169694	27226	1	phospholipase A2, group VII (platelet-activating factor acetylhydrolase, plasma)	Pla2g7	12.2044	54.5748	537.76	0.00457051	3.31068e-06	2.85609e-18	0.269358	5.93785e-05	7.11319e-17		0.958944	0.995701	9.90205	13.7002	64.4111	40.6984	518.574	514.466
ENSMUSG00000064672	ENSMUST00000082738	na	0	predicted gene, 22806	Gm22806	12.0291	3.47941	3.13108	0.161152	0.499787	0.654271	0.991331	0.923061	0.890324		0.958944	0	2.47551	9.1335	3.27514	0	2.98603	0
ENSMUSG00000094452	ENSMUST00000179244	na	0	predicted gene, 22623	Gm22623	11.8858	20.7347	9.98491	0.0450283	0.0134303	0.44495	0.88609	0.0842513	0.762065		1.91789	0	0	22.8337	9.82542	29.8455	18.9115	0
ENSMUSG00000110325	ENSMUST00000209754	na	0	predicted gene 45293	Gm45293	11.5827	5.95479	3.15341	0.0373192	0.136666	0.498533	0.835027	0.463855	0.805909		0	1.9914	11.1398	11.4169	8.73371	2.71322	2.98603	3.13699
ENSMUSG00000030930	ENSMUST00000077472,ENSMUST00000080215,ENSMUST00000132508,ENSMUST00000207068	77590	1	carbohydrate (N-acetylgalactosamine 4-sulfate 6-O) sulfotransferase 15	Chst15	11.3534	25.9929	541.437	0.087161	0.0198982	5.74668e-10	0.991331	0.115036	7.85476e-09		0.958944	0	9.90205	1.14169	8.73371	16.2793	262.771	257.233
ENSMUSG00000097336	ENSMUST00000181231,ENSMUST00000181530,ENSMUST00000182264	68790	0	Foxf1 adjacent non-coding developmental regulatory RNA	Fendrr	11.3077	32.3295	192.14	0.000255738	8.97502e-08	1.88696e-23	0.0348527	2.14515e-06	6.1699e-22		1.91789	1.9914	19.8041	23.9754	56.7691	67.8306	373.254	364.936
ENSMUSG00000105476	ENSMUST00000200051	na	0	predicted gene, 35439	Gm35439	11.2919	10.953	1.08513	0.127601	0.133011	0.980705	0.991331	0.45546	0.99357		0.958944	0	8.66429	2.28337	1.09171	9.49629	0	1.04566
ENSMUSG00000111825	ENSMUST00000213227	na	0	predicted gene 10646	Gm10646	11.2793	15.7879	20.1551	0.100992	0.060111	0.0310366	0.991331	0.263563	0.108569		0.958944	0	8.66429	2.28337	4.36685	10.8529	10.9488	8.3653
ENSMUSG00000015083	ENSMUST00000015227,ENSMUST00000040042,ENSMUST00000133255,ENSMUST00000149062,ENSMUST00000150580,ENSMUST00000153139,ENSMUST00000154984	69379	1	complement component 8, gamma polypeptide	C8g	11.1462	5.71368	13.6439	0.167202	0.326766	0.0887636	0.991331	0.765354	0.25541		0	0.995701	7.42654	3.42506	5.45857	0	8.95809	4.18265
ENSMUSG00000105232	ENSMUST00000198845	na	0	predicted gene, 47284	Gm47284	10.94	7.38718	12.8255	0.12766	0.208307	0.101071	0.991331	0.599548	0.281544		0.958944	0	3.71327	6.85012	4.36685	2.71322	4.97672	7.31964
ENSMUSG00000088125	ENSMUST00000157500	na	0	predicted gene, 26070	Gm26070	10.921	36.1198	147.428	0.0669334	0.00490449	2.66626e-06	0.991331	0.0373502	2.36253e-05		0	0.995701	3.71327	6.85012	18.5591	16.2793	72.6601	69.0137
ENSMUSG00000061132	ENSMUST00000054769,ENSMUST00000117695,ENSMUST00000134568	17060	1	B cell linker	Blnk	10.8953	11.2712	1.0688	0.110771	0.105789	0.984195	0.991331	0.391434	0.99357		0	0.995701	3.71327	6.85012	5.45857	5.42645	0	1.04566
ENSMUSG00000103233	ENSMUST00000192720	na	0	predicted gene, 37159	Gm37159	10.758	13.6454	9.61047	0.165563	0.125801	0.178362	0.991331	0.439897	0.424656		0.958944	0	1.23776	9.1335	13.1006	0	3.98137	5.22831
ENSMUSG00000064220	ENSMUST00000078756	15267	1	histone cluster 2, H2aa1	Hist2h2aa1	10.629	1.14514	1.05273	0.190594	0.941294	0.986801	0.991331	0.978742	0.99357		7.67155	0	21.0419	60.5094	8.73371	0	7.96275	0
ENSMUSG00000095304	ENSMUST00000052286,ENSMUST00000183431,ENSMUST00000183725	211623	1	placenta specific 9a	Plac9a	10.5069	92.9745	87.068	0.221065	0.0178361	0.000157379	0.991331	0.105388	0.00102519		0	2.9871	0	30.8255	165.94	105.816	55.7392	197.63
ENSMUSG00000000732	ENSMUST00000105393,ENSMUST00000217675,ENSMUST00000219038,ENSMUST00000219633	50723	1	icos ligand	Icosl	10.4018	1.26338	5.90231	0.48638	0.94619	0.600431	0.991331	0.978742	0.874215		0	0	3.71327	0	0	0	0	2.09133
ENSMUSG00000021207	ENSMUST00000021628,ENSMUST00000137279,ENSMUST00000223285	77337	1	aldo-keto reductase family 1, member C21	Akr1c21	10.4018	1.26338	0	0.48638	0.94619	1	0.991331	0.978742	1		0	0	3.71327	0	0	0	0	0
ENSMUSG00000029695	ENSMUST00000031707,ENSMUST00000138063,ENSMUST00000149864,ENSMUST00000152280	30956	1	aminoadipate-semialdehyde synthase	Aass	10.4018	1.26338	0	0.48638	0.94619	1	0.991331	0.978742	1		0	0	3.71327	0	0	0	0	0
ENSMUSG00000032493	ENSMUST00000098345,ENSMUST00000141089,ENSMUST00000196597,ENSMUST00000198815	73336	1	protease, serine 44	Prss44	10.4018	1.26338	0	0.48638	0.94619	1	0.991331	0.978742	1		0	0	3.71327	0	0	0	0	0
ENSMUSG00000039264	ENSMUST00000038811,ENSMUST00000204036	83408	1	GTPase, IMAP family member 3	Gimap3	10.4018	1.26338	0	0.48638	0.94619	1	0.991331	0.978742	1		0	0	3.71327	0	0	0	0	0
ENSMUSG00000042371	ENSMUST00000051552,ENSMUST00000128196,ENSMUST00000148584,ENSMUST00000151780	109342	1	solute carrier family 5 (sodium/glucose cotransporter), member 10	Slc5a10	10.4018	1.26338	0	0.48638	0.94619	1	0.991331	0.978742	1		0	0	3.71327	0	0	0	0	0
ENSMUSG00000044921	ENSMUST00000055355,ENSMUST00000219445,ENSMUST00000220230	237504	1	Ras association (RalGDS/AF-6) domain family (N-terminal) member 9	Rassf9	10.4018	1.26338	2.86651	0.48638	0.94619	0.761037	0.991331	0.978742	0.892713		0	0	3.71327	0	0	0	0.995344	0
ENSMUSG00000047228	ENSMUST00000060574,ENSMUST00000203129,ENSMUST00000203291,ENSMUST00000203889,ENSMUST00000205167	232400	1	alpha-2-macroglobulin like 1	A2ml1	10.4018	1.26338	0	0.48638	0.94619	1	0.991331	0.978742	1		0	0	3.71327	0	0	0	0	0
ENSMUSG00000047307	ENSMUST00000056915	93884	1	protocadherin beta 13	Pcdhb13	10.4018	1.26338	0	0.48638	0.94619	1	0.991331	0.978742	1		0	0	3.71327	0	0	0	0	0
ENSMUSG00000060780	ENSMUST00000020400,ENSMUST00000159616,ENSMUST00000161677,ENSMUST00000161811	74342	1	leucine rich repeat transmembrane neuronal 1	Lrrtm1	10.4018	1.26338	0	0.48638	0.94619	1	0.991331	0.978742	1		0	0	3.71327	0	0	0	0	0
ENSMUSG00000071640	ENSMUST00000090527	na	0	syntaxin-binding protein 3, pseudogene	Stxbp3-ps	10.4018	1.26338	0	0.48638	0.94619	1	0.991331	0.978742	1		0	0	3.71327	0	0	0	0	0
ENSMUSG00000077733	ENSMUST00000104545	na	0	predicted gene, 23608	Gm23608	10.4018	1.26338	0	0.48638	0.94619	1	0.991331	0.978742	1		0	0	3.71327	0	0	0	0	0
ENSMUSG00000078451	ENSMUST00000105507,ENSMUST00000214145,ENSMUST00000215608	73075	1	peptidylprolyl isomerase (cyclophilin)-like 6	Ppil6	10.4018	1.26338	5.90231	0.48638	0.94619	0.600431	0.991331	0.978742	0.874215		0	0	3.71327	0	0	0	0	2.09133
ENSMUSG00000079966	ENSMUST00000116082	na	0	predicted gene 14058	Gm14058	10.4018	1.26338	0	0.48638	0.94619	1	0.991331	0.978742	1		0	0	3.71327	0	0	0	0	0
ENSMUSG00000087113	ENSMUST00000136927	na	0	predicted gene 11714	Gm11714	10.4018	1.26338	5.77488	0.48638	0.94619	0.591778	0.991331	0.978742	0.874215		0	0	3.71327	0	0	0	0.995344	1.04566
ENSMUSG00000090016	ENSMUST00000160797	na	0	predicted gene 16578	Gm16578	10.4018	1.26338	0	0.48638	0.94619	1	0.991331	0.978742	1		0	0	3.71327	0	0	0	0	0
ENSMUSG00000092549	ENSMUST00000173765	na	0	predicted gene 20491	Gm20491	10.4018	1.26338	0	0.48638	0.94619	1	0.991331	0.978742	1		0	0	3.71327	0	0	0	0	0
ENSMUSG00000098132	ENSMUST00000182858	78748	1	Ras association (RalGDS/AF-6) domain family (N-terminal) member 10	Rassf10	10.4018	1.26338	2.86651	0.48638	0.94619	0.761037	0.991331	0.978742	0.892713		0	0	3.71327	0	0	0	0.995344	0
ENSMUSG00000100650	ENSMUST00000187799	na	0	predicted gene 28807	Gm28807	10.4018	1.26338	0	0.48638	0.94619	1	0.991331	0.978742	1		0	0	3.71327	0	0	0	0	0
ENSMUSG00000101874	ENSMUST00000187509,ENSMUST00000215671	258460	1	olfactory receptor 1391	Olfr1391	10.4018	1.26338	2.86651	0.48638	0.94619	0.761037	0.991331	0.978742	0.892713		0	0	3.71327	0	0	0	0.995344	0
ENSMUSG00000106568	ENSMUST00000199370	na	0	predicted gene 42814	Gm42814	10.4018	1.26338	0	0.48638	0.94619	1	0.991331	0.978742	1		0	0	3.71327	0	0	0	0	0
ENSMUSG00000108590	ENSMUST00000206460	na	0	predicted gene 44962	Gm44962	10.4018	1.26338	0	0.48638	0.94619	1	0.991331	0.978742	1		0	0	3.71327	0	0	0	0	0
ENSMUSG00000109673	ENSMUST00000210842	na	0	predicted gene 9712	Gm9712	10.4018	1.26338	0	0.48638	0.94619	1	0.991331	0.978742	1		0	0	3.71327	0	0	0	0	0
ENSMUSG00000113690	ENSMUST00000221857	na	0	predicted gene, 36501	Gm36501	10.4018	1.26338	0	0.48638	0.94619	1	0.991331	0.978742	1		0	0	3.71327	0	0	0	0	0
ENSMUSG00000114082	ENSMUST00000222601	na	0	predicted gene, 40383	Gm40383	10.4018	1.26338	0	0.48638	0.94619	1	0.991331	0.978742	1		0	0	3.71327	0	0	0	0	0
ENSMUSG00000044912	ENSMUST00000110451,ENSMUST00000221073,ENSMUST00000221220,ENSMUST00000221973	238266	1	synaptotagmin XVI	Syt16	10.3985	3.32338	0	0.462126	0.7145	1	0.991331	0.973552	1		0	0	3.71327	0	1.09171	0	0	0
ENSMUSG00000058427	ENSMUST00000075433,ENSMUST00000200681,ENSMUST00000200919,ENSMUST00000202317	20310	1	chemokine (C-X-C motif) ligand 2	Cxcl2	10.3985	3.32338	0	0.462126	0.7145	1	0.991331	0.973552	1		0	0	3.71327	0	1.09171	0	0	0
ENSMUSG00000086420	ENSMUST00000125697	na	0	predicted gene 8865	Gm8865	10.3985	3.32338	0	0.462126	0.7145	1	0.991331	0.973552	1		0	0	3.71327	0	1.09171	0	0	0
ENSMUSG00000092103	ENSMUST00000165145	na	0	predicted gene 17039	Gm17039	10.3985	3.32338	0	0.462126	0.7145	1	0.991331	0.973552	1		0	0	3.71327	0	1.09171	0	0	0
ENSMUSG00000084224	ENSMUST00000119634	na	0	predicted gene 12337	Gm12337	10.3973	3.72869	5.90231	0.453594	0.682459	0.600431	0.991331	0.973552	0.874215		0	0	3.71327	0	0	1.35661	0	2.09133
ENSMUSG00000088293	ENSMUST00000157668	na	0	predicted gene, 26411	Gm26411	10.3973	3.72869	0	0.453594	0.682459	1	0.991331	0.973552	1		0	0	3.71327	0	0	1.35661	0	0
ENSMUSG00000104027	ENSMUST00000193392	na	0	predicted gene, 37211	Gm37211	10.3973	3.72869	0	0.453594	0.682459	1	0.991331	0.973552	1		0	0	3.71327	0	0	1.35661	0	0
ENSMUSG00000021803	ENSMUST00000022337	170677	1	cadherin-related family member 1	Cdhr1	10.3936	6.19511	0	0.42963	0.543745	1	0.991331	0.944109	1		0	0	3.71327	0	2.18343	0	0	0
ENSMUSG00000075465	ENSMUST00000100294	na	0	predicted gene 10837	Gm10837	10.3936	6.19511	0	0.42963	0.543745	1	0.991331	0.944109	1		0	0	3.71327	0	2.18343	0	0	0
ENSMUSG00000110516	ENSMUST00000212448	na	0	predicted gene 45758	Gm45758	10.3936	6.19511	0	0.42963	0.543745	1	0.991331	0.944109	1		0	0	3.71327	0	2.18343	0	0	0
ENSMUSG00000114194	ENSMUST00000221086	na	0	predicted gene 3800	Gm3800	10.3936	6.19511	0	0.42963	0.543745	1	0.991331	0.944109	1		0	0	3.71327	0	2.18343	0	0	0
ENSMUSG00000088696	ENSMUST00000158071	na	0	predicted gene, 22333	Gm22333	10.3893	9.26294	0	0.403702	0.428652	1	0.991331	0.870711	1		0	0	3.71327	0	3.27514	0	0	0
ENSMUSG00000103580	ENSMUST00000194341	na	0	predicted gene 10417	Gm10417	10.3893	9.26294	2.93744	0.403702	0.428652	0.755547	0.991331	0.870711	0.892713		0	0	3.71327	0	3.27514	0	0	1.04566
ENSMUSG00000068874	ENSMUST00000090839,ENSMUST00000134202,ENSMUST00000139949,ENSMUST00000140757,ENSMUST00000145551	20341	1	selenium binding protein 1	Selenbp1	10.3863	11.473	2.86651	0.388047	0.367532	0.761037	0.991331	0.81195	0.892713		0	0	3.71327	0	0	4.06984	0.995344	0
ENSMUSG00000069814	ENSMUST00000100866	432582	1	coiled-coil domain containing 92B	Ccdc92b	10.3863	11.473	0	0.388047	0.367532	1	0.991331	0.81195	1		0	0	3.71327	0	0	4.06984	0	0
ENSMUSG00000026564	ENSMUST00000085992,ENSMUST00000192369	240892	1	dual specificity phosphatase 27 (putative)	Dusp27	10.3775	18.4595	2.86651	0.346424	0.2355	0.761037	0.991331	0.644505	0.892713		0	0	3.71327	0	6.55028	0	0.995344	0
ENSMUSG00000053846	ENSMUST00000066532	16891	1	lipase, endothelial	Lipg	10.377	10.0007	54.6725	0.344253	0.352852	0.00535837	0.991331	0.796242	0.0243804		0	0	3.71327	0	2.18343	1.35661	10.9488	8.3653
ENSMUSG00000067199	ENSMUST00000087155	14296	1	frequently rearranged in advanced T cell lymphomas	Frat1	10.3759	10.7156	2.93744	0.339682	0.333097	0.755547	0.991331	0.772478	0.892713		0	0	3.71327	0	1.09171	2.71322	0	1.04566
ENSMUSG00000112466	ENSMUST00000218791,ENSMUST00000219664,ENSMUST00000220167	na	0	predicted gene, 29674	Gm29674	10.3717	13.0868	14.6278	0.323059	0.274796	0.233523	0.991331	0.70204	0.512573		0	0	3.71327	0	3.27514	1.35661	0.995344	4.18265
ENSMUSG00000109636	ENSMUST00000210255	na	0	predicted gene 45644	Gm45644	10.3639	18.3783	11.5498	0.295731	0.186968	0.316376	0.991331	0.562733	0.62463		0	0	3.71327	0	1.09171	5.42645	1.99069	2.09133
ENSMUSG00000037509	ENSMUST00000047664,ENSMUST00000159021,ENSMUST00000159059,ENSMUST00000159747,ENSMUST00000160855,ENSMUST00000162599,ENSMUST00000162760,ENSMUST00000211073	226970	1	Rho guanine nucleotide exchange factor (GEF) 4	Arhgef4	10.3579	22.3165	118.198	0.277565	0.141809	9.02426e-05	0.991331	0.47467	0.000616347		0	0	3.71327	0	6.55028	1.35661	21.8976	19.8676
ENSMUSG00000042707	ENSMUST00000036383	75563	1	dynein, axonemal, light intermediate polypeptide 1	Dnali1	10.3566	21.4652	0	0.273707	0.143767	1	0.991331	0.478884	1		0	0	3.71327	0	2.18343	5.42645	0	0
ENSMUSG00000025597	ENSMUST00000040504,ENSMUST00000113371,ENSMUST00000133447	237010	1	kelch-like 4	Klhl4	10.3501	28.459	31.9526	0.256273	0.0955942	0.0398517	0.991331	0.366388	0.13398		0	0	3.71327	0	8.73371	1.35661	3.98137	7.31964
ENSMUSG00000092500	ENSMUST00000173695	na	0	predicted gene 20400	Gm20400	10.3297	37.6252	0	0.212192	0.0449081	1	0.991331	0.213374	1		0	0	3.71327	0	6.55028	6.78306	0	0
ENSMUSG00000083743	ENSMUST00000119071	na	0	predicted gene 12421	Gm12421	10.3191	45.2898	123.847	0.194069	0.0272642	6.8322e-05	0.991331	0.147795	0.000476465		0	0	3.71327	0	6.55028	9.49629	23.8882	19.8676
ENSMUSG00000106010	ENSMUST00000198989	na	0	predicted gene 42616	Gm42616	10.3041	56.8414	0	0.172562	0.0132618	1	0.991331	0.0834236	1		0	0	3.71327	0	12.0088	8.13967	0	0
ENSMUSG00000107966	ENSMUST00000203158	na	0	predicted gene, 44001	Gm44001	10.2806	76.0128	0	0.146064	0.00421831	1	0.991331	0.0328383	1		0	0	3.71327	0	12.0088	14.9227	0	0
ENSMUSG00000028546	ENSMUST00000102722,ENSMUST00000102723,ENSMUST00000106597,ENSMUST00000106598,ENSMUST00000106600,ENSMUST00000106601,ENSMUST00000106603,ENSMUST00000138972,ENSMUST00000142722,ENSMUST00000144554,ENSMUST00000153200,ENSMUST00000153906	15572	1	ELAV like RNA binding protein 4	Elavl4	10.1792	16.4656	-46.2881	1.51019e-10	6.00995e-15	0.00980762	1.49561e-07	3.30663e-13	0.0410143		5.75367	11.9484	100.258	77.6347	135.372	150.584	0	0
ENSMUSG00000071341	ENSMUST00000095759	13656	1	early growth response 4	Egr4	10.1423	1.26338	0	0.49125	0.94619	1	0.991331	0.978742	1		0	0	2.47551	1.14169	0	0	0	0
ENSMUSG00000103423	ENSMUST00000195812	na	0	predicted gene 5845	Gm5845	10.1423	1.26338	0	0.49125	0.94619	1	0.991331	0.978742	1		0	0	2.47551	1.14169	0	0	0	0
ENSMUSG00000105288	ENSMUST00000198589	na	0	predicted gene, 25820	Gm25820	10.1423	1.26338	2.93744	0.49125	0.94619	0.755547	0.991331	0.978742	0.892713		0	0	2.47551	1.14169	0	0	0	1.04566
ENSMUSG00000105681	ENSMUST00000200108	na	0	predicted gene 43428	Gm43428	10.1423	1.26338	2.86651	0.49125	0.94619	0.761037	0.991331	0.978742	0.892713		0	0	2.47551	1.14169	0	0	0.995344	0
ENSMUSG00000109217	ENSMUST00000208520	na	0	predicted gene 44676	Gm44676	10.1423	1.26338	0	0.49125	0.94619	1	0.991331	0.978742	1		0	0	2.47551	1.14169	0	0	0	0
ENSMUSG00000112418	ENSMUST00000218144	na	0	predicted gene 9466	Gm9466	10.1423	1.26338	0	0.49125	0.94619	1	0.991331	0.978742	1		0	0	2.47551	1.14169	0	0	0	0
ENSMUSG00000112713	ENSMUST00000217707	na	0	predicted gene, 48281	Gm48281	10.1423	1.26338	11.8082	0.49125	0.94619	0.354922	0.991331	0.978742	0.670201		0	0	2.47551	1.14169	0	0	0	4.18265
ENSMUSG00000113246	ENSMUST00000220527	na	0	predicted gene, 36752	Gm36752	10.1423	1.26338	0	0.49125	0.94619	1	0.991331	0.978742	1		0	0	2.47551	1.14169	0	0	0	0
ENSMUSG00000104859	ENSMUST00000197848	na	0	RIKEN cDNA A430072C10 gene	A430072C10Rik	10.1381	3.32746	0	0.412774	0.682316	1	0.991331	0.973552	1		0	0	2.47551	1.14169	1.09171	0	0	0
ENSMUSG00000059106	ENSMUST00000076548,ENSMUST00000219295	258497	1	olfactory receptor 961	Olfr961	10.1376	3.70052	5.77488	0.404451	0.649699	0.591778	0.991331	0.973552	0.874215		0	0	2.47551	1.14169	0	1.35661	0.995344	1.04566
ENSMUSG00000078439	ENSMUST00000105322,ENSMUST00000118206,ENSMUST00000129083	72273	1	small integral membrane protein 24	Smim24	10.1376	3.70052	5.64798	0.404451	0.649699	0.609843	0.991331	0.973552	0.874215		0	0	2.47551	1.14169	0	1.35661	1.99069	0
ENSMUSG00000064655	ENSMUST00000082721	na	0	predicted gene, 25788	Gm25788	10.1359	6.21978	5.90231	0.380876	0.496112	0.600431	0.991331	0.92083	0.874215		0	0	2.47551	1.14169	2.18343	0	0	2.09133
ENSMUSG00000046650	ENSMUST00000054567,ENSMUST00000213657,ENSMUST00000213894,ENSMUST00000214082,ENSMUST00000216145,ENSMUST00000216169,ENSMUST00000216773,ENSMUST00000217062	258679	1	olfactory receptor 1440	Olfr1440	10.1351	7.59872	2.86651	0.369422	0.436176	0.761037	0.991331	0.879123	0.892713		0	0	2.47551	1.14169	0	2.71322	0.995344	0
ENSMUSG00000052160	ENSMUST00000063888,ENSMUST00000220826,ENSMUST00000221115,ENSMUST00000221811,ENSMUST00000222886	104759	1	phospholipase D family, member 4	Pld4	10.1351	7.59872	11.8082	0.369422	0.436176	0.354922	0.991331	0.879123	0.670201		0	0	2.47551	1.14169	0	2.71322	0	4.18265
ENSMUSG00000063286	ENSMUST00000184842,ENSMUST00000208417	na	0	predicted gene 8995	Gm8995	10.1288	10.009	11.4232	0.301715	0.304939	0.32424	0.991331	0.740423	0.634364		0	0	2.47551	1.14169	2.18343	1.35661	2.98603	1.04566
ENSMUSG00000049313	ENSMUST00000060989,ENSMUST00000134560,ENSMUST00000139133,ENSMUST00000148800	20660	1	sortilin-related receptor, LDLR class A repeats-containing	Sorl1	10.1265	13.1042	0	0.282151	0.228638	1	0.991331	0.63457	1		0	0	2.47551	1.14169	3.27514	1.35661	0	0
ENSMUSG00000100252	ENSMUST00000185804,ENSMUST00000186746,ENSMUST00000186923,ENSMUST00000188983,ENSMUST00000189467,ENSMUST00000189754,ENSMUST00000189868	70441	0	Mir124-2 host gene (non-protein coding)	Mir124-2hg	10.1256	14.5171	17.4516	0.275582	0.203023	0.17036	0.991331	0.590682	0.411751		0	0	2.47551	1.14169	1.09171	4.06984	1.99069	4.18265
ENSMUSG00000102792	ENSMUST00000193641	na	0	predicted gene, 32175	Gm32175	10.1253	26.8181	0	0.273082	0.111073	1	0.991331	0.403837	1		0	0	2.47551	1.14169	0	9.49629	0	0
ENSMUSG00000112017	ENSMUST00000217691	na	0	predicted gene 7842	Gm7842	10.12	21.4394	11.8082	0.237375	0.109512	0.354922	0.991331	0.400717	0.670201		0	0	2.47551	1.14169	2.18343	5.42645	0	4.18265
ENSMUSG00000040329	ENSMUST00000168269,ENSMUST00000191681,ENSMUST00000192202,ENSMUST00000194184,ENSMUST00000194279	16196	1	interleukin 7	Il7	10.1191	25.4303	66.3493	0.232025	0.0861643	0.00216626	0.991331	0.340856	0.0109857		0	0	2.47551	1.14169	7.64199	1.35661	11.9441	11.5023
ENSMUSG00000062345	ENSMUST00000009356,ENSMUST00000064916,ENSMUST00000143832,ENSMUST00000146597	18788	1	serine (or cysteine) peptidase inhibitor, clade B, member 2	Serpinb2	10.109	39.2311	0	0.184001	0.0280377	1	0.991331	0.150854	1		0	0	2.47551	1.14169	9.82542	4.06984	0	0
ENSMUSG00000060445	ENSMUST00000081134,ENSMUST00000132611,ENSMUST00000132765,ENSMUST00000138175	320558	1	synaptonemal complex protein 2	Sycp2	10.1079	39.9713	0	0.179451	0.0254889	1	0.991331	0.140103	1		0	0	2.47551	1.14169	8.73371	5.42645	0	0
ENSMUSG00000074676	ENSMUST00000099200	14239	1	forkhead box S1	Foxs1	10.1061	10.5416	8.66252	0.158021	0.150496	0.225741	0.991331	0.492805	0.501692		0.958944	0	8.66429	1.14169	8.73371	1.35661	0.995344	7.31964
ENSMUSG00000110618	ENSMUST00000212253	na	0	predicted gene, 39822	Gm39822	10.0987	59.1968	2.86651	0.149634	0.00717413	0.761037	0.991331	0.0510664	0.892713		0	0	2.47551	1.14169	14.1923	6.78306	0.995344	0
ENSMUSG00000086782	ENSMUST00000144604,ENSMUST00000189920	na	0	RIKEN cDNA E130102H24 gene	E130102H24Rik	10.0938	67.5958	82.0055	0.137017	0.00395489	0.00107533	0.991331	0.0310636	0.00587624		0	0	2.47551	1.14169	13.1006	10.8529	4.97672	24.0502
ENSMUSG00000046345	ENSMUST00000093183	69576	1	single-pass membrane protein with coiled-coil domains 1	Smco1	10.0434	22.8743	3.09193	0.11274	0.0287765	0.656951	0.991331	0.153578	0.891638		0	0.995701	8.66429	1.14169	15.284	6.78306	2.98603	0
ENSMUSG00000082255	ENSMUST00000119177	na	0	predicted gene 11822	Gm11822	10.0382	8.0135	1.56389	0.0683769	0.101975	0.829839	0.991331	0.382311	0.915513		0	1.9914	1.23776	18.267	8.73371	6.78306	1.99069	1.04566
ENSMUSG00000106184	ENSMUST00000195967	na	0	predicted gene 43463	Gm43463	10.0295	3.47252	5.39772	0.209923	0.513195	0.403321	0.991331	0.931262	0.720543		0.958944	0	7.42654	2.28337	3.27514	0	0.995344	4.18265
ENSMUSG00000107277	ENSMUST00000202073	na	0	predicted gene 10461	Gm10461	9.89852	16.191	89.3229	0.272175	0.176009	0.000462206	0.991331	0.544101	0.00273665		0	0	1.23776	2.28337	4.36685	1.35661	16.9208	14.6393
ENSMUSG00000105039	ENSMUST00000198586	na	0	predicted gene, 32585	Gm32585	9.89771	13.8071	0	0.279715	0.21126	1	0.991331	0.604904	1		0	0	1.23776	2.28337	2.18343	2.71322	0	0
ENSMUSG00000020695	ENSMUST00000021038,ENSMUST00000100335,ENSMUST00000126931,ENSMUST00000142905,ENSMUST00000151135	17534	1	mannose receptor, C type 2	Mrc2	9.89354	15.4324	1535.52	0.324444	0.234418	5.92654e-13	0.991331	0.643579	1.04901e-11		0	0	1.23776	2.28337	5.45857	0	269.738	272.918
ENSMUSG00000110615	ENSMUST00000212043,ENSMUST00000212188,ENSMUST00000212250,ENSMUST00000212356	na	0	predicted gene 45890	Gm45890	9.89274	6.89858	34.6499	0.335082	0.423207	0.0303094	0.991331	0.865085	0.106502		0	0	1.23776	2.28337	1.09171	1.35661	5.97206	6.27398
ENSMUSG00000004231	ENSMUST00000004340,ENSMUST00000173346,ENSMUST00000174490	18504	1	paired box 2	Pax2	9.89215	12.3629	0	0.34222	0.294903	1	0.991331	0.729587	1		0	0	1.23776	2.28337	4.36685	0	0	0
ENSMUSG00000097233	ENSMUST00000181211	na	0	predicted gene, 17552	Gm17552	9.89167	11.4399	14.1141	0.348731	0.317557	0.288102	0.991331	0.754974	0.587446		0	0	1.23776	2.28337	0	4.06984	4.97672	0
ENSMUSG00000054418	ENSMUST00000155384	na	0	RIKEN cDNA 2900041M22 gene	2900041M22Rik	9.88976	7.59993	0	0.37682	0.438044	1	0.991331	0.88065	1		0	0	1.23776	2.28337	0	2.71322	0	0
ENSMUSG00000057499	ENSMUST00000085589	na	0	predicted gene 6177	Gm6177	9.88903	6.21862	25.6696	0.388563	0.498195	0.0763122	0.991331	0.922544	0.22607		0	0	1.23776	2.28337	2.18343	0	6.96741	2.09133
ENSMUSG00000066000	ENSMUST00000037565,ENSMUST00000105720,ENSMUST00000127826,ENSMUST00000133006	112422	1	zinc finger protein 979	Zfp979	9.88903	6.21862	0	0.388563	0.498195	1	0.991331	0.922544	1		0	0	1.23776	2.28337	2.18343	0	0	0
ENSMUSG00000091968	ENSMUST00000164075	na	0	predicted gene 17115	Gm17115	9.88903	6.21862	0	0.388563	0.498195	1	0.991331	0.922544	1		0	0	1.23776	2.28337	2.18343	0	0	0
ENSMUSG00000107524	ENSMUST00000203819	na	0	predicted gene, 44136	Gm44136	9.88903	6.21862	2.93744	0.388563	0.498195	0.755547	0.991331	0.922544	0.892713		0	0	1.23776	2.28337	2.18343	0	0	1.04566
ENSMUSG00000110099	ENSMUST00000211610	na	0	predicted gene 45344	Gm45344	9.88766	3.70211	0	0.412691	0.651476	1	0.991331	0.973552	1		0	0	1.23776	2.28337	0	1.35661	0	0
ENSMUSG00000112419	ENSMUST00000179851	na	1	predicted gene 9044	Gm9044	9.88766	3.70211	0	0.412691	0.651476	1	0.991331	0.973552	1		0	0	1.23776	2.28337	0	1.35661	0	0
ENSMUSG00000112814	ENSMUST00000177762	na	1	predicted gene 9040	Gm9040	9.88766	3.70211	0	0.412691	0.651476	1	0.991331	0.973552	1		0	0	1.23776	2.28337	0	1.35661	0	0
ENSMUSG00000084880	ENSMUST00000155812	na	0	translocase of outer mitochondrial membrane 6, opposite strand	Tomm6os	9.8872	3.3272	2.93744	0.421205	0.684199	0.755547	0.991331	0.973552	0.892713		0	0	1.23776	2.28337	1.09171	0	0	1.04566
ENSMUSG00000085307	ENSMUST00000134436	na	0	predicted gene 11525	Gm11525	9.8872	3.3272	2.86651	0.421205	0.684199	0.761037	0.991331	0.973552	0.892713		0	0	1.23776	2.28337	1.09171	0	0.995344	0
ENSMUSG00000109735	ENSMUST00000210380	na	0	predicted gene 45667	Gm45667	9.8872	3.3272	8.46903	0.421205	0.684199	0.484481	0.991331	0.973552	0.792365		0	0	1.23776	2.28337	1.09171	0	2.98603	0
ENSMUSG00000039508	ENSMUST00000048052,ENSMUST00000218239	270711	1	family with sequence similarity 26, member D	Fam26d	9.88376	1.26338	2.93744	0.496257	0.94619	0.755547	0.991331	0.978742	0.892713		0	0	1.23776	2.28337	0	0	0	1.04566
ENSMUSG00000044645	ENSMUST00000061681	na	0	predicted gene 7334	Gm7334	9.88376	1.26338	1891.77	0.496257	0.94619	1.07965e-13	0.991331	0.978742	2.01037e-12		0	0	1.23776	2.28337	0	0	322.491	346.114
ENSMUSG00000048153	ENSMUST00000059996,ENSMUST00000216214	18348	1	olfactory receptor 49	Olfr49	9.88376	1.26338	0	0.496257	0.94619	1	0.991331	0.978742	1		0	0	1.23776	2.28337	0	0	0	0
ENSMUSG00000048534	ENSMUST00000050020,ENSMUST00000215098,ENSMUST00000215266,ENSMUST00000215880,ENSMUST00000216333,ENSMUST00000216426,ENSMUST00000217074	270152	1	junction adhesion molecule like	Jaml	9.88376	1.26338	2.93744	0.496257	0.94619	0.755547	0.991331	0.978742	0.892713		0	0	1.23776	2.28337	0	0	0	1.04566
ENSMUSG00000058163	ENSMUST00000109209,ENSMUST00000109210,ENSMUST00000109212	432555	1	predicted gene 5431	Gm5431	9.88376	1.26338	0	0.496257	0.94619	1	0.991331	0.978742	1		0	0	1.23776	2.28337	0	0	0	0
ENSMUSG00000079244	ENSMUST00000096170	434459	1	predicted gene 5622	Gm5622	9.88376	1.26338	0	0.496257	0.94619	1	0.991331	0.978742	1		0	0	1.23776	2.28337	0	0	0	0
ENSMUSG00000089235	ENSMUST00000158610	na	0	predicted gene, 23119	Gm23119	9.88376	1.26338	0	0.496257	0.94619	1	0.991331	0.978742	1		0	0	1.23776	2.28337	0	0	0	0
ENSMUSG00000099685	ENSMUST00000185730,ENSMUST00000185868,ENSMUST00000186558,ENSMUST00000186664,ENSMUST00000186926,ENSMUST00000187759,ENSMUST00000188238,ENSMUST00000189305,ENSMUST00000190423,ENSMUST00000190513,ENSMUST00000191244,ENSMUST00000191477	na	0	predicted gene 29617	Gm29617	9.88376	1.26338	0	0.496257	0.94619	1	0.991331	0.978742	1		0	0	1.23776	2.28337	0	0	0	0
ENSMUSG00000106525	ENSMUST00000199445	na	0	predicted gene 42695	Gm42695	9.88376	1.26338	0	0.496257	0.94619	1	0.991331	0.978742	1		0	0	1.23776	2.28337	0	0	0	0
ENSMUSG00000110943	ENSMUST00000214523	na	0	predicted gene, 30674	Gm30674	9.88376	1.26338	0	0.496257	0.94619	1	0.991331	0.978742	1		0	0	1.23776	2.28337	0	0	0	0
ENSMUSG00000111100	ENSMUST00000214890	na	0	predicted gene, 47535	Gm47535	9.88376	1.26338	28.4931	0.496257	0.94619	0.0588875	0.991331	0.978742	0.183379		0	0	1.23776	2.28337	0	0	7.96275	2.09133
ENSMUSG00000109191	ENSMUST00000208051	na	0	predicted gene 45131	Gm45131	9.80414	34.3304	-2.58745	0.0884878	0.00681508	0.78363	0.991331	0.0490161	0.892713		0	0.995701	4.95102	4.56675	8.73371	24.419	0	0
ENSMUSG00000102831	ENSMUST00000193032	na	0	predicted gene, 37382	Gm37382	9.78452	4.58139	-2.58745	0.204532	0.407923	0.78363	0.991331	0.85335	0.892713		0	0.995701	4.95102	4.56675	4.36685	0	0	0
ENSMUSG00000105743	ENSMUST00000199259	na	0	microRNA 1949	Mir1949	9.7606	126.782	8.72557	0.137652	0.000699351	0.43058	0.991331	0.00719179	0.748135		0	0	0	3.42506	5.45857	39.3418	0.995344	2.09133
ENSMUSG00000105942	ENSMUST00000198450	na	0	predicted gene 43175	Gm43175	9.74066	79.0638	0	0.158053	0.00396704	1	0.991331	0.0311269	1		0	0	0	3.42506	7.64199	20.3492	0	0
ENSMUSG00000026582	ENSMUST00000027874	20339	1	selectin, endothelial cell	Sele	9.7315	66.7843	51.338	0.169086	0.00723104	0.00801249	0.991331	0.0514072	0.0344845		0	0	0	3.42506	8.73371	14.9227	13.9348	4.18265
ENSMUSG00000105489	ENSMUST00000199398	na	0	predicted gene, 38562	Gm38562	9.70495	8.08772	3.09193	0.161964	0.200898	0.656951	0.991331	0.586373	0.891638		0	0.995701	3.71327	5.70843	1.09171	6.78306	2.98603	0
ENSMUSG00000099707	ENSMUST00000187594,ENSMUST00000188258,ENSMUST00000188676,ENSMUST00000189680	na	0	predicted gene 8883	Gm8883	9.69346	40.6572	16.9364	0.231221	0.0426357	0.224277	0.991331	0.205559	0.499302		0	0	0	3.42506	2.18343	12.2095	5.97206	0
ENSMUSG00000097812	ENSMUST00000181647,ENSMUST00000181776	na	0	predicted gene, 26812	Gm26812	9.69301	57.4738	25.7735	0.0761159	0.00107705	0.0149923	0.991331	0.0104619	0.0591943		0.958944	0	2.47551	6.85012	40.3934	14.9227	6.96741	17.7763
ENSMUSG00000027913	ENSMUST00000029521,ENSMUST00000107301	74175	1	cysteine-rich C-terminal 1	Crct1	9.69175	35.2974	14.6278	0.23485	0.053583	0.233523	0.991331	0.242406	0.512573		0	0	0	3.42506	4.36685	8.13967	0.995344	4.18265
ENSMUSG00000006651	ENSMUST00000006828,ENSMUST00000207514,ENSMUST00000208404,ENSMUST00000208792,ENSMUST00000209054	11803	1	amyloid beta (A4) precursor-like protein 1	Aplp1	9.68135	33.7456	2.93744	0.258922	0.0711082	0.755547	0.991331	0.298013	0.892713		0	0	0	3.42506	1.09171	10.8529	0	1.04566
ENSMUSG00000040740	ENSMUST00000038661	384071	1	solute carrier family 25, member 34	Slc25a34	9.6808	-2.16225	-2.58745	0.273797	0.734667	0.78363	0.991331	0.973552	0.892713		0	0.995701	3.71327	5.70843	0	0	0	0
ENSMUSG00000113022	ENSMUST00000223349	na	0	predicted gene 9544	Gm9544	9.67244	25.3873	40.2983	0.282908	0.11699	0.0181168	0.991331	0.418796	0.0695556		0	0	0	3.42506	7.64199	1.35661	7.96275	6.27398
ENSMUSG00000086377	ENSMUST00000131367	na	0	RIKEN cDNA 4930529C04 gene	4930529C04Rik	9.65049	10.717	5.77488	0.360394	0.337683	0.591778	0.991331	0.777027	0.874215		0	0	0	3.42506	1.09171	2.71322	0.995344	1.04566
ENSMUSG00000083483	ENSMUST00000117531	na	0	predicted gene 14044	Gm14044	9.64988	19.1715	16.9364	0.3629	0.229553	0.224277	0.991331	0.635737	0.499302		0	0	0	3.42506	0	6.78306	5.97206	0
ENSMUSG00000110409	ENSMUST00000211534	na	0	predicted gene 9908	Gm9908	9.64552	15.3922	28.4931	0.382761	0.288044	0.0588875	0.991331	0.720682	0.183379		0	0	0	3.42506	5.45857	0	7.96275	2.09133
ENSMUSG00000054450	ENSMUST00000067523	na	0	predicted gene 9945	Gm9945	9.6432	6.90231	2.93744	0.394349	0.472566	0.755547	0.991331	0.905425	0.892713		0	0	0	3.42506	1.09171	1.35661	0	1.04566
ENSMUSG00000031304	ENSMUST00000033664,ENSMUST00000127538,ENSMUST00000135038,ENSMUST00000145074	16186	1	interleukin 2 receptor, gamma chain	Il2rg	9.64154	12.3265	40.4249	0.40256	0.351334	0.0178245	0.991331	0.794113	0.0686272		0	0	0	3.42506	4.36685	0	6.96741	7.31964
ENSMUSG00000102263	ENSMUST00000194963	na	0	predicted gene, 31415	Gm31415	9.64154	12.3265	8.46903	0.40256	0.351334	0.484481	0.991331	0.794113	0.792365		0	0	0	3.42506	4.36685	0	2.98603	0
ENSMUSG00000081459	ENSMUST00000121281	na	0	LLP homolog, pseudogene 1	Llph-ps1	9.64032	11.4759	2.93744	0.40902	0.372497	0.755547	0.991331	0.818416	0.892713		0	0	0	3.42506	0	4.06984	0	1.04566
ENSMUSG00000019880	ENSMUST00000092623,ENSMUST00000215256	72780	1	R-spondin 3	Rspo3	9.63731	9.25995	11.2916	0.425623	0.434584	0.372499	0.991331	0.877078	0.688598		0	0	0	3.42506	3.27514	0	3.98137	0
ENSMUSG00000050010	ENSMUST00000087241,ENSMUST00000142843	330096	1	shisa family member 3	Shisa3	9.63731	9.25995	0	0.425623	0.434584	1	0.991331	0.877078	1		0	0	0	3.42506	3.27514	0	0	0
ENSMUSG00000001520	ENSMUST00000001561,ENSMUST00000120405,ENSMUST00000123867,ENSMUST00000136631,ENSMUST00000147155,ENSMUST00000204836	60345	1	nuclear receptor interacting protein 2	Nrip2	9.63493	7.63017	11.6765	0.439683	0.490877	0.315717	0.991331	0.91834	0.62463		0	0	0	3.42506	0	2.71322	0.995344	3.13699
ENSMUSG00000030745	ENSMUST00000033000,ENSMUST00000206103,ENSMUST00000206234	60504	1	interleukin 21 receptor	Il21r	9.63493	7.63017	8.72557	0.439683	0.490877	0.43058	0.991331	0.91834	0.748135		0	0	0	3.42506	0	2.71322	0.995344	2.09133
ENSMUSG00000101166	ENSMUST00000125318,ENSMUST00000137742	na	0	predicted gene 28496	Gm28496	9.63493	7.63017	20.5309	0.439683	0.490877	0.131367	0.991331	0.91834	0.340653		0	0	0	3.42506	0	2.71322	0.995344	6.27398
ENSMUSG00000044165	ENSMUST00000062945,ENSMUST00000106822,ENSMUST00000196184,ENSMUST00000199772	229672	1	BCLl2-like 15	Bcl2l15	9.63282	6.19201	0	0.452913	0.550335	1	0.991331	0.946792	1		0	0	0	3.42506	2.18343	0	0	0
ENSMUSG00000085786	ENSMUST00000141700	na	0	predicted gene 15987	Gm15987	9.63282	6.19201	0	0.452913	0.550335	1	0.991331	0.946792	1		0	0	0	3.42506	2.18343	0	0	0
ENSMUSG00000014503	ENSMUST00000014647,ENSMUST00000166156	53871	1	polycystic kidney disease 2-like 2	Pkd2l2	9.62909	3.73319	8.46903	0.47816	0.687949	0.484481	0.991331	0.973552	0.792365		0	0	0	3.42506	0	1.35661	2.98603	0
ENSMUSG00000019929	ENSMUST00000105287,ENSMUST00000163448,ENSMUST00000218853,ENSMUST00000219539,ENSMUST00000219784	13179	1	decorin	Dcn	9.62909	3.73319	581.377	0.47816	0.687949	1.30972e-09	0.991331	0.973552	1.72331e-08		0	0	0	3.42506	0	1.35661	115.46	89.927
ENSMUSG00000030666	ENSMUST00000032902,ENSMUST00000182044,ENSMUST00000182816	116903	1	calcitonin-related polypeptide, beta	Calcb	9.62909	3.73319	5.64798	0.47816	0.687949	0.609843	0.991331	0.973552	0.874215		0	0	0	3.42506	0	1.35661	1.99069	0
ENSMUSG00000067577	ENSMUST00000087947,ENSMUST00000185446,ENSMUST00000186052,ENSMUST00000186596,ENSMUST00000188480,ENSMUST00000189565	na	0	RIKEN cDNA A430093F15 gene	A430093F15Rik	9.62909	3.73319	2.93744	0.47816	0.687949	0.755547	0.991331	0.973552	0.892713		0	0	0	3.42506	0	1.35661	0	1.04566
ENSMUSG00000109424	ENSMUST00000207965	na	0	predicted gene 44658	Gm44658	9.62909	3.73319	8.46903	0.47816	0.687949	0.484481	0.991331	0.973552	0.792365		0	0	0	3.42506	0	1.35661	2.98603	0
ENSMUSG00000034997	ENSMUST00000036653	15558	1	5-hydroxytryptamine (serotonin) receptor 2A	Htr2a	9.62782	3.32272	0	0.487279	0.72023	1	0.991331	0.973552	1		0	0	0	3.42506	1.09171	0	0	0
ENSMUSG00000048368	ENSMUST00000065494,ENSMUST00000221170	27047	1	osteomodulin	Omd	9.62782	3.32272	19.894	0.487279	0.72023	0.13948	0.991331	0.973552	0.356341		0	0	0	3.42506	1.09171	0	5.97206	1.04566
ENSMUSG00000097845	ENSMUST00000181050,ENSMUST00000192407	na	0	RIKEN cDNA A230020J21 gene	A230020J21Rik	9.62782	3.32272	0	0.487279	0.72023	1	0.991331	0.973552	1		0	0	0	3.42506	1.09171	0	0	0
ENSMUSG00000029275	ENSMUST00000031205,ENSMUST00000065478,ENSMUST00000159164,ENSMUST00000159263	14581	1	growth factor independent 1	Gfi1	9.62604	1.26338	0	0.501408	0.94619	1	0.991331	0.978742	1		0	0	0	3.42506	0	0	0	0
ENSMUSG00000030263	ENSMUST00000032396,ENSMUST00000125029,ENSMUST00000132937,ENSMUST00000132948,ENSMUST00000135191,ENSMUST00000135984,ENSMUST00000143631,ENSMUST00000149244,ENSMUST00000152571,ENSMUST00000156849	16970	1	lymphoid-restricted membrane protein	Lrmp	9.62604	1.26338	0	0.501408	0.94619	1	0.991331	0.978742	1		0	0	0	3.42506	0	0	0	0
ENSMUSG00000031957	ENSMUST00000034435	66473	1	chymotrypsinogen B1	Ctrb1	9.62604	1.26338	2.93744	0.501408	0.94619	0.755547	0.991331	0.978742	0.892713		0	0	0	3.42506	0	0	0	1.04566
ENSMUSG00000032698	ENSMUST00000111139,ENSMUST00000111140,ENSMUST00000111143,ENSMUST00000123437,ENSMUST00000133210,ENSMUST00000138815,ENSMUST00000156813,ENSMUST00000170926	16909	1	LIM domain only 2	Lmo2	9.62604	1.26338	0	0.501408	0.94619	1	0.991331	0.978742	1		0	0	0	3.42506	0	0	0	0
ENSMUSG00000043753	ENSMUST00000052478,ENSMUST00000131576	242523	1	doublesex and mab-3 related transcription factor like family A1	Dmrta1	9.62604	1.26338	1142.41	0.501408	0.94619	6.69131e-12	0.991331	0.978742	1.10054e-10		0	0	0	3.42506	0	0	182.148	221.68
ENSMUSG00000044976	ENSMUST00000055879,ENSMUST00000098564,ENSMUST00000149439,ENSMUST00000184725,ENSMUST00000215440	546144	1	WD repeat domain 72	Wdr72	9.62604	1.26338	5.90231	0.501408	0.94619	0.600431	0.991331	0.978742	0.874215		0	0	0	3.42506	0	0	0	2.09133
ENSMUSG00000049128	ENSMUST00000053107	16447	1	involucrin	Ivl	9.62604	1.26338	2.86651	0.501408	0.94619	0.761037	0.991331	0.978742	0.892713		0	0	0	3.42506	0	0	0.995344	0
ENSMUSG00000055109	ENSMUST00000112542,ENSMUST00000128838	na	1	predicted gene 15155	Gm15155	9.62604	1.26338	0	0.501408	0.94619	1	0.991331	0.978742	1		0	0	0	3.42506	0	0	0	0
ENSMUSG00000055775	ENSMUST00000019625,ENSMUST00000108685,ENSMUST00000108686,ENSMUST00000139052	17885	1	myosin, heavy polypeptide 8, skeletal muscle, perinatal	Myh8	9.62604	1.26338	0	0.501408	0.94619	1	0.991331	0.978742	1		0	0	0	3.42506	0	0	0	0
ENSMUSG00000066629	ENSMUST00000085720	na	0	ribosomal protein L36, pseudogene 3	Rpl36-ps3	9.62604	1.26338	0	0.501408	0.94619	1	0.991331	0.978742	1		0	0	0	3.42506	0	0	0	0
ENSMUSG00000070331	ENSMUST00000093909,ENSMUST00000134182,ENSMUST00000140697,ENSMUST00000208602	217341	1	glutamine rich 2	Qrich2	9.62604	1.26338	0	0.501408	0.94619	1	0.991331	0.978742	1		0	0	0	3.42506	0	0	0	0
ENSMUSG00000073843	ENSMUST00000133015	na	0	predicted gene 12542	Gm12542	9.62604	1.26338	0	0.501408	0.94619	1	0.991331	0.978742	1		0	0	0	3.42506	0	0	0	0
ENSMUSG00000077358	ENSMUST00000104170	na	0	predicted gene, 26293	Gm26293	9.62604	1.26338	0	0.501408	0.94619	1	0.991331	0.978742	1		0	0	0	3.42506	0	0	0	0
ENSMUSG00000083434	ENSMUST00000117861	na	0	predicted gene 12760	Gm12760	9.62604	1.26338	0	0.501408	0.94619	1	0.991331	0.978742	1		0	0	0	3.42506	0	0	0	0
ENSMUSG00000084098	ENSMUST00000118834	na	0	predicted gene 13422	Gm13422	9.62604	1.26338	0	0.501408	0.94619	1	0.991331	0.978742	1		0	0	0	3.42506	0	0	0	0
ENSMUSG00000085204	ENSMUST00000149252,ENSMUST00000153958	na	0	predicted gene 15327	Gm15327	9.62604	1.26338	0	0.501408	0.94619	1	0.991331	0.978742	1		0	0	0	3.42506	0	0	0	0
ENSMUSG00000085471	ENSMUST00000126219,ENSMUST00000126953	na	0	RIKEN cDNA 4933423P22 gene	4933423P22Rik	9.62604	1.26338	0	0.501408	0.94619	1	0.991331	0.978742	1		0	0	0	3.42506	0	0	0	0
ENSMUSG00000085776	ENSMUST00000126537,ENSMUST00000147260	na	0	RIKEN cDNA 5430402O13 gene	5430402O13Rik	9.62604	1.26338	0	0.501408	0.94619	1	0.991331	0.978742	1		0	0	0	3.42506	0	0	0	0
ENSMUSG00000085914	ENSMUST00000137275	na	0	predicted gene 14320	Gm14320	9.62604	1.26338	2.86651	0.501408	0.94619	0.761037	0.991331	0.978742	0.892713		0	0	0	3.42506	0	0	0.995344	0
ENSMUSG00000087390	ENSMUST00000130251	na	0	predicted gene 7598	Gm7598	9.62604	1.26338	5.64798	0.501408	0.94619	0.609843	0.991331	0.978742	0.874215		0	0	0	3.42506	0	0	1.99069	0
ENSMUSG00000088224	ENSMUST00000157599	na	0	predicted gene, 25406	Gm25406	9.62604	1.26338	0	0.501408	0.94619	1	0.991331	0.978742	1		0	0	0	3.42506	0	0	0	0
ENSMUSG00000090039	ENSMUST00000162828	na	0	predicted gene 15894	Gm15894	9.62604	1.26338	2.93744	0.501408	0.94619	0.755547	0.991331	0.978742	0.892713		0	0	0	3.42506	0	0	0	1.04566
ENSMUSG00000096151	ENSMUST00000091605,ENSMUST00000214677	258928	1	olfactory receptor 477	Olfr477	9.62604	1.26338	2.93744	0.501408	0.94619	0.755547	0.991331	0.978742	0.892713		0	0	0	3.42506	0	0	0	1.04566
ENSMUSG00000103175	ENSMUST00000195599	na	0	predicted gene, 37169	Gm37169	9.62604	1.26338	0	0.501408	0.94619	1	0.991331	0.978742	1		0	0	0	3.42506	0	0	0	0
ENSMUSG00000105470	ENSMUST00000199097	na	0	predicted gene 42589	Gm42589	9.62604	1.26338	0	0.501408	0.94619	1	0.991331	0.978742	1		0	0	0	3.42506	0	0	0	0
ENSMUSG00000107450	ENSMUST00000204280	na	0	predicted gene 2522	Gm2522	9.62604	1.26338	0	0.501408	0.94619	1	0.991331	0.978742	1		0	0	0	3.42506	0	0	0	0
ENSMUSG00000107917	ENSMUST00000204312	na	0	predicted gene, 44235	Gm44235	9.62604	1.26338	0	0.501408	0.94619	1	0.991331	0.978742	1		0	0	0	3.42506	0	0	0	0
ENSMUSG00000108030	ENSMUST00000203332	na	0	RIKEN cDNA 9530062K07 gene	9530062K07Rik	9.62604	1.26338	25.6696	0.501408	0.94619	0.0763122	0.991331	0.978742	0.22607		0	0	0	3.42506	0	0	6.96741	2.09133
ENSMUSG00000108194	ENSMUST00000204079	na	0	RIKEN cDNA 1700097M23 gene	1700097M23Rik	9.62604	1.26338	14.5006	0.501408	0.94619	0.231199	0.991331	0.978742	0.509902		0	0	0	3.42506	0	0	1.99069	3.13699
ENSMUSG00000108442	ENSMUST00000205636	na	0	ribosomal protein L15, pseudogene 5	Rpl15-ps5	9.62604	1.26338	2.93744	0.501408	0.94619	0.755547	0.991331	0.978742	0.892713		0	0	0	3.42506	0	0	0	1.04566
ENSMUSG00000073491	ENSMUST00000097462,ENSMUST00000150649,ENSMUST00000178186,ENSMUST00000179648,ENSMUST00000180215	623121	1	interferon activated gene 213	Ifi213	9.62595	11.8938	-2.58745	0.144383	0.108947	0.78363	0.991331	0.399419	0.892713		0	0.995701	2.47551	6.85012	8.73371	2.71322	0	0
ENSMUSG00000024803	ENSMUST00000025718	107765	1	ankyrin repeat domain 1 (cardiac muscle)	Ankrd1	9.61033	141.595	61.0135	7.25623e-08	7.5066e-35	1.07211e-23	3.51665e-05	1.42488e-32	3.54266e-22		4.79472	2.9871	28.4684	45.6675	580.791	510.086	246.845	221.68
ENSMUSG00000095118	ENSMUST00000083424	na	0	small nucleolar RNA, C/D box 14D	Snord14d	9.5798	10.5412	5.30687	0.168987	0.15108	0.404508	0.991331	0.49353	0.720543		0.958944	0	1.23776	7.99181	8.73371	1.35661	2.98603	2.09133
ENSMUSG00000097811	ENSMUST00000180790	na	0	RIKEN cDNA 2810425M01 gene	2810425M01Rik	9.51437	2.52337	-2.58745	0.209799	0.625583	0.78363	0.991331	0.973552	0.892713		0	0.995701	1.23776	7.99181	1.09171	1.35661	0	0
ENSMUSG00000057596	ENSMUST00000033211,ENSMUST00000071069,ENSMUST00000141063	209387	1	tripartite motif-containing 30D	Trim30d	9.47398	32.7598	108.37	0.000259453	6.293e-09	1.48211e-21	0.0349694	1.76312e-07	4.40438e-20		0.958944	3.9828	17.3286	28.5422	75.3282	82.7534	289.645	231.091
ENSMUSG00000068396	ENSMUST00000121998	619547	0	ribosomal protein L34, pseudogene 1	Rpl34-ps1	9.46628	-2.14523	-2.54807	0.353829	0.768879	0.787101	0.991331	0.973552	0.892713		0.958944	0	0	9.1335	0	0	0	0
ENSMUSG00000028464	ENSMUST00000030184,ENSMUST00000107913,ENSMUST00000107914,ENSMUST00000133355,ENSMUST00000150262,ENSMUST00000150592	22004	1	tropomyosin 2, beta	Tpm2	9.4307	15.3251	903.057	0.00696201	0.000929217	4.79702e-41	0.345492	0.00922253	2.75004e-39		3.83578	0	28.4684	7.99181	26.2011	32.5587	1797.59	1670.97
ENSMUSG00000075270	ENSMUST00000099992,ENSMUST00000124825,ENSMUST00000144892	241489	1	phosphodiesterase 11A	Pde11a	9.39547	1.3301	1.0688	0.298941	0.90265	0.984195	0.991331	0.978742	0.99357		0	0.995701	0	9.1335	0	1.35661	0	1.04566
ENSMUSG00000039167	ENSMUST00000046977,ENSMUST00000129283,ENSMUST00000141038,ENSMUST00000155652,ENSMUST00000196970,ENSMUST00000198893	170757	1	adhesion G protein-coupled receptor L4	Adgrl4	9.0909	143.274	-30.3578	0.00012424	1.73728e-18	0.0510022	0.0195168	1.26025e-16	0.163546		10.5484	0.995701	44.5592	60.5094	795.859	850.596	0	0
ENSMUSG00000090840	ENSMUST00000163172,ENSMUST00000187020	74307	1	RIKEN cDNA 1700092M07 gene	1700092M07Rik	9.06111	3.50112	-1.83035	0.133753	0.406066	0.832469	0.991331	0.851456	0.915843		1.91789	0	3.71327	13.7002	0	6.78306	0	1.04566
ENSMUSG00000041872	ENSMUST00000039046,ENSMUST00000189301,ENSMUST00000190692,ENSMUST00000191111	257630	1	interleukin 17F	Il17f	8.84662	2.76493	1.08513	0.263009	0.616076	0.980705	0.991331	0.973552	0.99357		0.958944	0	7.42654	1.14169	0	2.71322	0	1.04566
ENSMUSG00000045871	ENSMUST00000078386	239250	1	SLIT and NTRK-like family, member 6	Slitrk6	8.82412	10.1774	17.9367	0.175894	0.148113	0.0452007	0.991331	0.487533	0.147951		0.958944	0	7.42654	1.14169	4.36685	5.42645	11.9441	5.22831
ENSMUSG00000078249	ENSMUST00000105046,ENSMUST00000178955	111241	1	high mobility group AT-hook 1B	Hmga1b	8.82357	9.21454	-1.81075	0.00639262	0.00541533	0.396879	0.330184	0.0405587	0.715234		311.657	1509.48	8417.98	7433.52	2282.77	14061.3	532.509	453.818
ENSMUSG00000102384	ENSMUST00000191751	na	0	predicted gene, 38143	Gm38143	8.65446	4.31101	13.7069	0.0319587	0.156451	0.00367285	0.790859	0.50396	0.0175005		1.91789	0.995701	14.8531	10.2752	4.36685	8.13967	27.8696	11.5023
ENSMUSG00000045777	ENSMUST00000059223,ENSMUST00000084412,ENSMUST00000105988,ENSMUST00000123543,ENSMUST00000131791,ENSMUST00000140032	320802	1	interferon induced transmembrane protein 10	Ifitm10	8.62317	51.9633	4.74651	0.0167008	5.18362e-06	0.27934	0.579957	8.87764e-05	0.576034		0.958944	0.995701	9.90205	6.85012	45.852	54.2645	5.97206	3.13699
ENSMUSG00000097047	ENSMUST00000181147	68531	0	RIKEN cDNA 1110020A21 gene	1110020A21Rik	8.59392	4.90962	2.79331	0.0296086	0.114471	0.463193	0.768343	0.412306	0.781817		0.958944	1.9914	13.6153	11.4169	8.73371	5.42645	5.97206	2.09133
ENSMUSG00000041757	ENSMUST00000038295,ENSMUST00000105082,ENSMUST00000186917,ENSMUST00000187285,ENSMUST00000187299,ENSMUST00000189598,ENSMUST00000190186,ENSMUST00000190208,ENSMUST00000190694,ENSMUST00000190884,ENSMUST00000212142,ENSMUST00000212252	240753	1	pleckstrin homology domain containing, family A member 6	Plekha6	8.59295	2.13839	-7.71435	0.0412803	0.498404	0.468313	0.863437	0.922754	0.781817		0.958944	1.9914	13.6153	11.4169	2.18343	4.06984	0	0
ENSMUSG00000110981	ENSMUST00000213355,ENSMUST00000215885	na	0	predicted gene, 35940	Gm35940	8.56763	15.0048	6.34898	0.14805	0.064515	0.331202	0.991331	0.276955	0.642919		0.958944	0	3.71327	4.56675	7.64199	6.78306	3.98137	2.09133
ENSMUSG00000109031	ENSMUST00000207187	na	0	predicted gene 45201	Gm45201	8.54098	28.2344	-2.58745	0.117111	0.0121627	0.78363	0.991331	0.0778285	0.892713		0	0.995701	3.71327	4.56675	16.3757	10.8529	0	0
ENSMUSG00000086150	ENSMUST00000126225,ENSMUST00000136149,ENSMUST00000149084	na	0	BTB and CNC homology 2, opposite strand	Bach2os	8.52383	8.09151	-2.58745	0.194768	0.206893	0.78363	0.991331	0.596911	0.892713		0	0.995701	3.71327	4.56675	1.09171	6.78306	0	0
ENSMUSG00000083122	ENSMUST00000117320	na	0	predicted gene 15578	Gm15578	8.51994	3.90041	1.0688	0.216382	0.445578	0.984195	0.991331	0.887338	0.99357		0	0.995701	3.71327	4.56675	1.09171	2.71322	0	1.04566
ENSMUSG00000113746	ENSMUST00000221198	na	0	predicted gene, 48242	Gm48242	8.50333	-2.16288	1.0688	0.322127	0.742873	0.984195	0.991331	0.973552	0.99357		0	0.995701	3.71327	4.56675	0	0	0	1.04566
ENSMUSG00000020042	ENSMUST00000020231,ENSMUST00000105306,ENSMUST00000105307,ENSMUST00000128338,ENSMUST00000135235,ENSMUST00000145323,ENSMUST00000145433,ENSMUST00000156123	74007	1	BTB (POZ) domain containing 11	Btbd11	8.31525	10.3539	80.384	7.83385e-10	9.44582e-12	2.16038e-80	6.15308e-07	3.7096e-10	2.9492e-78		11.5073	11.9484	92.8317	100.468	97.1625	142.444	904.767	948.416
ENSMUSG00000031209	ENSMUST00000033553,ENSMUST00000079322,ENSMUST00000113838,ENSMUST00000135212,ENSMUST00000154413	15203	1	hephaestin	Heph	8.12547	27.3441	-7.71435	0.00960398	2.63114e-05	0.468313	0.426464	0.000392483	0.781817		0.958944	1.9914	9.90205	13.7002	31.6597	47.4814	0	0
ENSMUSG00000050737	ENSMUST00000056046,ENSMUST00000102852,ENSMUST00000126588,ENSMUST00000132244	64292	1	prostaglandin E synthase	Ptges	8.104	19.8553	58.7132	0.00138448	3.10586e-06	4.42586e-15	0.116799	5.59251e-05	9.03454e-14		1.91789	2.9871	21.0419	18.267	41.4851	54.2645	150.297	131.753
ENSMUSG00000022416	ENSMUST00000160175,ENSMUST00000160424,ENSMUST00000161863,ENSMUST00000162025,ENSMUST00000162155,ENSMUST00000162913	239556	1	calcium channel, voltage-dependent, alpha 1I subunit	Cacna1i	8.0464	10.6326	57.7366	0.0813404	0.0468796	8.15367e-07	0.991331	0.220397	7.79057e-06		0	1.9914	11.1398	4.56675	4.36685	16.2793	55.7392	55.4201
ENSMUSG00000065463	ENSMUST00000083529	na	0	small nucleolar RNA, C/D box 45C	Snord45c	7.99979	3.09516	6.29602	0.113842	0.407021	0.18099	0.991331	0.852282	0.429601		0	1.9914	9.90205	5.70843	3.27514	2.71322	6.96741	5.22831
ENSMUSG00000090602	ENSMUST00000164523	na	0	predicted gene 5611	Gm5611	7.99543	2.85852	3.66917	0.156566	0.488338	0.422897	0.991331	0.916635	0.740971		0	1.9914	9.90205	5.70843	5.45857	0	3.98137	3.13699
ENSMUSG00000064604	ENSMUST00000082670	na	0	small nucleolar RNA, H/ACA box 44	Snora44	7.96326	7.18284	4.67133	0.0811622	0.0983618	0.225211	0.991331	0.372855	0.500981		2.87683	0	1.23776	21.6921	4.36685	16.2793	4.97672	8.3653
ENSMUSG00000017417	ENSMUST00000017561,ENSMUST00000107564,ENSMUST00000107565,ENSMUST00000141708	72324	1	plexin domain containing 1	Plxdc1	7.92194	47.5978	5.01788	0.00167707	1.09891e-09	0.123319	0.134984	3.38256e-08	0.326448		2.87683	0.995701	11.1398	19.4087	94.9791	88.1798	13.9348	5.22831
ENSMUSG00000031871	ENSMUST00000034339,ENSMUST00000209911	12562	1	cadherin 5	Cdh5	7.91912	10.6696	30.5903	0.00162614	0.000282894	6.54512e-11	0.132405	0.00328596	9.79839e-10		1.91789	3.9828	19.8041	26.2588	30.568	31.2021	86.5949	89.927
ENSMUSG00000076320	ENSMUST00000102365	na	0	predicted gene, 26340	Gm26340	7.87427	2.08237	13.2809	0.175524	0.645898	0.0206244	0.991331	0.973552	0.077474		1.91789	0	3.71327	11.4169	0	4.06984	15.9255	9.41096
ENSMUSG00000026479	ENSMUST00000027753,ENSMUST00000185328,ENSMUST00000185356,ENSMUST00000188206,ENSMUST00000188831,ENSMUST00000189005	16782	1	laminin, gamma 2	Lamc2	7.85915	71.3231	17.5031	0.0051838	1.46969e-09	0.000765232	0.289984	4.42228e-08	0.00431112		0.958944	1.9914	17.3286	5.70843	94.9791	111.242	35.8324	14.6393
ENSMUSG00000027500	ENSMUST00000029002,ENSMUST00000191847,ENSMUST00000194307,ENSMUST00000194905	20257	1	stathmin-like 2	Stmn2	7.84903	79.5797	-2.26865	3.86912e-11	9.03977e-49	0.396997	4.40654e-08	3.11982e-46	0.715327		11.5073	4.9785	58.1745	70.7846	705.247	596.909	2.98603	4.18265
ENSMUSG00000042812	ENSMUST00000181504	15227	1	forkhead box F1	Foxf1	7.73422	33.7171	137.717	0.0143006	1.42708e-05	3.08489e-15	0.536637	0.000225111	6.36262e-14		0	2.9871	11.1398	11.4169	72.0531	25.7756	231.915	165.215
ENSMUSG00000021922	ENSMUST00000006703,ENSMUST00000078490,ENSMUST00000120269,ENSMUST00000134988,ENSMUST00000168782	16427	1	inter alpha-trypsin inhibitor, heavy chain 4	Itih4	7.67841	-2.14503	1.08513	0.430865	0.781015	0.980705	0.991331	0.973552	0.99357		0.958944	0	7.42654	0	0	0	0	1.04566
ENSMUSG00000108873	ENSMUST00000207157	na	0	predicted gene 44609	Gm44609	7.65899	3.93817	1.05927	0.303876	0.497557	0.986534	0.991331	0.92239	0.99357		0.958944	0	7.42654	0	1.09171	2.71322	0.995344	0
ENSMUSG00000025215	ENSMUST00000026236,ENSMUST00000174617	21908	1	T cell leukemia, homeobox 1	Tlx1	7.59669	5.31703	-10.1678	0.0231729	0.0644879	0.35806	0.674977	0.276891	0.67289		2.87683	0.995701	9.90205	19.4087	10.9171	9.49629	0	0
ENSMUSG00000069805	ENSMUST00000092888,ENSMUST00000134814,ENSMUST00000150013	14121	1	fructose bisphosphatase 1	Fbp1	7.56852	2.76982	-2.54807	0.312678	0.623826	0.787101	0.991331	0.973552	0.892713		0.958944	0	6.18878	1.14169	0	2.71322	0	0
ENSMUSG00000103039	ENSMUST00000192994	na	0	predicted gene, 37123	Gm37123	7.54776	12.1123	2.17828	0.215065	0.121911	0.782694	0.991331	0.430058	0.892713		0.958944	0	6.18878	1.14169	2.18343	9.49629	0	2.09133
ENSMUSG00000072720	ENSMUST00000086617,ENSMUST00000182189,ENSMUST00000183029,ENSMUST00000183273	74376	1	myosin XVIIIb	Myo18b	7.53545	1.36245	-7.71435	0.111409	0.820805	0.468313	0.991331	0.973552	0.781817		0.958944	1.9914	18.5663	3.42506	0	4.06984	0	0
ENSMUSG00000106024	ENSMUST00000199877	na	0	RIKEN cDNA A530083M17 gene	A530083M17Rik	7.51382	1.32462	1.0688	0.325306	0.899555	0.984195	0.991331	0.978742	0.99357		0	0.995701	6.18878	1.14169	0	1.35661	0	1.04566
ENSMUSG00000065669	ENSMUST00000083735	na	0	predicted gene, 22581	Gm22581	7.51374	6.97176	-2.58745	0.285853	0.305378	0.78363	0.991331	0.740846	0.892713		0	0.995701	6.18878	1.14169	0	6.78306	0	0
ENSMUSG00000105731	ENSMUST00000198198	na	0	predicted gene 43063	Gm43063	7.51302	4.81792	3.22752	0.259472	0.38658	0.640496	0.991331	0.83195	0.879636		0	0.995701	6.18878	1.14169	3.27514	1.35661	0	3.13699
ENSMUSG00000064380	ENSMUST00000082446	na	0	predicted gene, 26448	Gm26448	7.50728	5.7493	1.46692	0.0275366	0.0575472	0.795741	0.744927	0.25522	0.899306		3.83578	0.995701	25.9929	10.2752	3.27514	24.419	6.96741	0
ENSMUSG00000105502	ENSMUST00000197562	na	0	predicted gene 42536	Gm42536	7.45527	18.1567	8.56906	0.178017	0.0469802	0.217125	0.991331	0.220734	0.488459		0.958944	0	4.95102	2.28337	12.0088	5.42645	2.98603	5.22831
ENSMUSG00000024743	ENSMUST00000073899,ENSMUST00000076968,ENSMUST00000169121	54525	1	synaptotagmin VII	Syt7	7.45448	16.443	87.8311	0.070036	0.0101394	1.25663e-08	0.991331	0.0675507	1.49008e-07		0	1.9914	11.1398	3.42506	14.1923	17.636	91.5716	77.379
ENSMUSG00000104684	ENSMUST00000200007	na	0	RIKEN cDNA 5430427N15 gene	5430427N15Rik	7.40901	6.00738	11.0602	0.116704	0.163101	0.049636	0.991331	0.517799	0.159951		1.91789	0	7.42654	6.85012	8.73371	2.71322	17.9162	3.13699
ENSMUSG00000088108	ENSMUST00000157483	na	0	small nucleolar RNA, H/ACA box 47	Snora47	7.37429	16.8436	5.73322	0.0671896	0.0083457	0.221947	0.991331	0.057623	0.495985		0	1.9914	8.66429	5.70843	10.9171	21.7058	7.96275	3.13699
ENSMUSG00000082051	ENSMUST00000119574	na	0	predicted gene 16072	Gm16072	7.36639	7.29192	2.12434	0.0950343	0.0971602	0.675195	0.991331	0.37044	0.892713		0.958944	0.995701	7.42654	6.85012	3.27514	10.8529	1.99069	2.09133
ENSMUSG00000102662	ENSMUST00000193253	na	0	predicted gene, 38377	Gm38377	7.35077	6.78021	7.84016	0.0412037	0.0509478	0.045346	0.863195	0.233593	0.14831		1.91789	0.995701	9.90205	11.4169	8.73371	10.8529	8.95809	13.5936
ENSMUSG00000106157	ENSMUST00000196052,ENSMUST00000196524,ENSMUST00000196589,ENSMUST00000197810	na	0	RIKEN cDNA 4930555A03 gene	4930555A03Rik	7.34451	13.8766	3.18415	0.212714	0.0952134	0.618724	0.991331	0.36526	0.874215		0	0.995701	3.71327	3.42506	12.0088	1.35661	0.995344	2.09133
ENSMUSG00000072884	ENSMUST00000138678,ENSMUST00000146364	na	0	predicted gene 10433	Gm10433	7.34278	7.83959	2.06021	0.228301	0.212945	0.799621	0.991331	0.607186	0.900553		0	0.995701	3.71327	3.42506	2.18343	5.42645	1.99069	0
ENSMUSG00000103174	ENSMUST00000192965	na	0	predicted gene, 37168	Gm37168	7.33836	9.06998	2.06021	0.26741	0.217904	0.799621	0.991331	0.616552	0.900553		0	0.995701	3.71327	3.42506	8.73371	0	1.99069	0
ENSMUSG00000085578	ENSMUST00000153795	na	0	predicted gene 11527	Gm11527	7.33357	2.74664	-2.58745	0.31065	0.620119	0.78363	0.991331	0.973552	0.892713		0	0.995701	3.71327	3.42506	0	2.71322	0	0
ENSMUSG00000031616	ENSMUST00000034029,ENSMUST00000146561	13617	1	endothelin receptor type A	Ednra	7.30237	25.238	12.688	0.164725	0.020132	0.104618	0.991331	0.116181	0.289433		0.958944	0	2.47551	4.56675	17.4674	6.78306	7.96275	4.18265
ENSMUSG00000052613	ENSMUST00000064562,ENSMUST00000092420,ENSMUST00000105424,ENSMUST00000105426,ENSMUST00000105429,ENSMUST00000123398,ENSMUST00000124046,ENSMUST00000125006,ENSMUST00000125055,ENSMUST00000125517,ENSMUST00000126920,ENSMUST00000127928,ENSMUST00000128843,ENSMUST00000129404,ENSMUST00000131321,ENSMUST00000131724,ENSMUST00000134009,ENSMUST00000136096,ENSMUST00000139106,ENSMUST00000144302,ENSMUST00000146682,…	11994	1	protocadherin 15	Pcdh15	7.29919	21.8572	1.08513	0.198074	0.0408529	0.980705	0.991331	0.199432	0.99357		0.958944	0	2.47551	4.56675	19.6508	1.35661	0	1.04566
ENSMUSG00000102018	ENSMUST00000185762,ENSMUST00000185810,ENSMUST00000187060,ENSMUST00000187868,ENSMUST00000187976	432964	1	RIKEN cDNA K230010J24 gene	K230010J24Rik	7.29474	1.33322	3.22113	0.327542	0.896311	0.616133	0.991331	0.978742	0.874215		0.958944	0	2.47551	4.56675	0	1.35661	0.995344	2.09133
ENSMUSG00000028031	ENSMUST00000029665	56811	1	dickkopf WNT signaling pathway inhibitor 2	Dkk2	7.28864	30.8301	133.927	1.36208e-22	8.86943e-68	1.37043e-228	5.17093e-19	6.12206e-65	1.06904e-225		25.8915	25.8882	188.139	186.095	748.915	824.82	3345.35	3472.65
ENSMUSG00000103122	ENSMUST00000194891	na	0	predicted gene, 37391	Gm37391	7.24129	1.32342	5.3884	0.328991	0.898897	0.437171	0.991331	0.978742	0.753765		0	0.995701	2.47551	4.56675	0	1.35661	0	5.22831
ENSMUSG00000030737	ENSMUST00000032985,ENSMUST00000107086,ENSMUST00000107088,ENSMUST00000137914,ENSMUST00000145381,ENSMUST00000154295,ENSMUST00000207090,ENSMUST00000208225,ENSMUST00000208713	101488	1	solute carrier organic anion transporter family, member 2b1	Slco2b1	7.24092	1.22418	-2.58745	0.33127	0.92748	0.78363	0.991331	0.978742	0.892713		0	0.995701	2.47551	4.56675	1.09171	0	0	0
ENSMUSG00000026380	ENSMUST00000027629,ENSMUST00000190652	81879	1	transcription factor CP2-like 1	Tfcp2l1	7.22923	26.3157	-2.54807	0.166866	0.0184569	0.787101	0.991331	0.108214	0.892713		0.958944	0	1.23776	5.70843	13.1006	12.2095	0	0
ENSMUSG00000042386	ENSMUST00000044179,ENSMUST00000132970	83555	1	testis expressed 13B	Tex13b	7.2181	14.4763	-2.54807	0.2092	0.084187	0.787101	0.991331	0.335625	0.892713		0.958944	0	1.23776	5.70843	9.82542	4.06984	0	0
ENSMUSG00000037921	ENSMUST00000070631,ENSMUST00000093485,ENSMUST00000136121,ENSMUST00000153806,ENSMUST00000154398,ENSMUST00000156980	234311	1	DEAD (Asp-Glu-Ala-Asp) box polypeptide 60	Ddx60	7.20896	5.33075	93.7326	0.270208	0.355287	3.71289e-05	0.991331	0.798965	0.000270594		0.958944	0	1.23776	5.70843	1.09171	4.06984	39.8137	50.1918
ENSMUSG00000041696	ENSMUST00000085453,ENSMUST00000165682,ENSMUST00000215605,ENSMUST00000217172	70784	1	RAS-like, family 12	Rasl12	7.20299	1.33563	-2.54807	0.340724	0.897457	0.787101	0.991331	0.978742	0.892713		0.958944	0	1.23776	5.70843	0	1.35661	0	0
ENSMUSG00000096684	ENSMUST00000158761	na	0	predicted gene, 25989	Gm25989	7.19991	-2.14536	-2.54807	0.398503	0.760966	0.787101	0.991331	0.973552	0.892713		0.958944	0	1.23776	5.70843	0	0	0	0
ENSMUSG00000020589	ENSMUST00000069005,ENSMUST00000069066,ENSMUST00000221782,ENSMUST00000222357,ENSMUST00000223061	76820	1	family with sequence similarity 49, member A	Fam49a	7.17528	11.6077	104.129	0.237386	0.137155	2.02321e-05	0.991331	0.464897	0.000155602		0	0.995701	1.23776	5.70843	9.82542	1.35661	46.7812	53.3288
ENSMUSG00000068154	ENSMUST00000089257	53626	1	insulinoma-associated 1	Insm1	7.16007	7.93555	18.0275	0.291854	0.266595	0.0424268	0.991331	0.69037	0.140834		0	0.995701	1.23776	5.70843	7.64199	0	7.96275	9.41096
ENSMUSG00000108736	ENSMUST00000205445	na	0	predicted gene 45151	Gm45151	7.14278	10.0767	8.01857	0.161197	0.0977212	0.105343	0.991331	0.371415	0.290674		1.91789	0	0	13.7002	4.36685	14.9227	7.96275	7.31964
ENSMUSG00000044716	ENSMUST00000050709,ENSMUST00000101298,ENSMUST00000114270,ENSMUST00000133381,ENSMUST00000155097	231134	1	docking protein 7	Dok7	7.10738	2.30939	-2.54807	0.384463	0.720253	0.787101	0.991331	0.973552	0.892713		0.958944	0	0	6.85012	2.18343	0	0	0
ENSMUSG00000003354	ENSMUST00000003444	105833	1	coiled-coil domain containing 65	Ccdc65	7.08463	11.2596	6.29165	0.25942	0.158903	0.332872	0.991331	0.508642	0.644784		0	0.995701	0	6.85012	5.45857	5.42645	3.98137	2.09133
ENSMUSG00000092851	ENSMUST00000175110	na	0	predicted gene, 25960	Gm25960	7.03301	-2.16593	3.22752	0.461371	0.782525	0.640496	0.991331	0.973552	0.879636		0	0.995701	0	6.85012	0	0	0	3.13699
ENSMUSG00000035783	ENSMUST00000039631	11475	1	actin, alpha 2, smooth muscle, aorta	Acta2	6.9788	43.3567	386.803	0.00320734	3.20841e-09	2.49784e-38	0.210457	9.21579e-08	1.32101e-36		0.958944	3.9828	27.2306	6.85012	77.5116	131.591	931.642	926.457
ENSMUSG00000036136	ENSMUST00000041133	104943	1	family with sequence similarity 110, member C	Fam110c	6.97298	15.2472	58.7291	0.00232213	1.32456e-05	1.78033e-17	0.172291	0.000210984	4.21756e-16		1.91789	3.9828	23.5174	17.1253	50.2188	37.9851	143.329	195.539
ENSMUSG00000002266	ENSMUST00000002336,ENSMUST00000122432,ENSMUST00000203908,ENSMUST00000213399	22776	1	zinc finger, imprinted 1	Zim1	6.92665	1.26339	0	0.567875	0.946189	1	0.991331	0.978742	1		0	0	2.47551	0	0	0	0	0
ENSMUSG00000013936	ENSMUST00000014080,ENSMUST00000111750,ENSMUST00000111751,ENSMUST00000123913,ENSMUST00000126006,ENSMUST00000139213,ENSMUST00000146733,ENSMUST00000147178,ENSMUST00000150535,ENSMUST00000152744,ENSMUST00000153816,ENSMUST00000155612	17906	1	myosin, light polypeptide 2, regulatory, cardiac, slow	Myl2	6.92665	1.26339	0	0.567875	0.946189	1	0.991331	0.978742	1		0	0	2.47551	0	0	0	0	0
ENSMUSG00000022997	ENSMUST00000023734	22408	1	wingless-type MMTV integration site family, member 1	Wnt1	6.92665	1.26339	0	0.567875	0.946189	1	0.991331	0.978742	1		0	0	2.47551	0	0	0	0	0
ENSMUSG00000024164	ENSMUST00000024988,ENSMUST00000176457,ENSMUST00000177046,ENSMUST00000177425	12266	1	complement component 3	C3	6.92665	1.26339	20.6665	0.567875	0.946189	0.162602	0.991331	0.978742	0.397823		0	0	2.47551	0	0	0	0	7.31964
ENSMUSG00000024437	ENSMUST00000025307,ENSMUST00000201946	na	0	predicted pseudogene 8615	Gm8615	6.92665	1.26339	2.93744	0.567875	0.946189	0.755547	0.991331	0.978742	0.892713		0	0	2.47551	0	0	0	0	1.04566
ENSMUSG00000024619	ENSMUST00000025521	12590	1	caudal type homeobox 1	Cdx1	6.92665	1.26339	0	0.567875	0.946189	1	0.991331	0.978742	1		0	0	2.47551	0	0	0	0	0
ENSMUSG00000024784	ENSMUST00000025698,ENSMUST00000113526	170458	1	glycoprotein hormone alpha 2	Gpha2	6.92665	1.26339	8.46903	0.567875	0.946189	0.484481	0.991331	0.978742	0.792365		0	0	2.47551	0	0	0	2.98603	0
ENSMUSG00000025400	ENSMUST00000026466,ENSMUST00000179960,ENSMUST00000217729,ENSMUST00000218048	21334	1	tachykinin 2	Tac2	6.92665	1.26339	0	0.567875	0.946189	1	0.991331	0.978742	1		0	0	2.47551	0	0	0	0	0
ENSMUSG00000026224	ENSMUST00000027426,ENSMUST00000129392,ENSMUST00000188949	na	1	RIKEN cDNA 4933407L21 gene	4933407L21Rik	6.92665	1.26339	0	0.567875	0.946189	1	0.991331	0.978742	1		0	0	2.47551	0	0	0	0	0
ENSMUSG00000026579	ENSMUST00000086040	14067	1	coagulation factor V	F5	6.92665	1.26339	0	0.567875	0.946189	1	0.991331	0.978742	1		0	0	2.47551	0	0	0	0	0
ENSMUSG00000033685	ENSMUST00000126381,ENSMUST00000126534,ENSMUST00000129324,ENSMUST00000133044,ENSMUST00000133498,ENSMUST00000138673,ENSMUST00000149808,ENSMUST00000151221,ENSMUST00000153287,ENSMUST00000207748,ENSMUST00000207890	22228	1	uncoupling protein 2 (mitochondrial, proton carrier)	Ucp2	6.92665	1.26339	0	0.567875	0.946189	1	0.991331	0.978742	1		0	0	2.47551	0	0	0	0	0
ENSMUSG00000036961	ENSMUST00000041163	22423	1	wingless-type MMTV integration site family, member 8B	Wnt8b	6.92665	1.26339	0	0.567875	0.946189	1	0.991331	0.978742	1		0	0	2.47551	0	0	0	0	0
ENSMUSG00000038760	ENSMUST00000038856,ENSMUST00000110289	22045	1	thyrotropin releasing hormone receptor	Trhr	6.92665	1.26339	0	0.567875	0.946189	1	0.991331	0.978742	1		0	0	2.47551	0	0	0	0	0
ENSMUSG00000040706	ENSMUST00000038161	75986	1	agmatine ureohydrolase (agmatinase)	Agmat	6.92665	1.26339	2.86651	0.567875	0.946189	0.761037	0.991331	0.978742	0.892713		0	0	2.47551	0	0	0	0.995344	0
ENSMUSG00000040904	ENSMUST00000176116,ENSMUST00000176268	na	0	predicted gene 21988	Gm21988	6.92665	1.26339	16.9364	0.567875	0.946189	0.224277	0.991331	0.978742	0.499302		0	0	2.47551	0	0	0	5.97206	0
ENSMUSG00000041481	ENSMUST00000043315,ENSMUST00000170628,ENSMUST00000171065,ENSMUST00000171916	20715	1	serine (or cysteine) peptidase inhibitor, clade A, member 3G	Serpina3g	6.92665	1.26339	0	0.567875	0.946189	1	0.991331	0.978742	1		0	0	2.47551	0	0	0	0	0
ENSMUSG00000042377	ENSMUST00000070453,ENSMUST00000093019	69640	1	family with sequence similarity 83, member G	Fam83g	6.92665	1.26339	0	0.567875	0.946189	1	0.991331	0.978742	1		0	0	2.47551	0	0	0	0	0
ENSMUSG00000043430	ENSMUST00000052224	76943	1	prosaposin-like 1	Psapl1	6.92665	1.26339	0	0.567875	0.946189	1	0.991331	0.978742	1		0	0	2.47551	0	0	0	0	0
ENSMUSG00000047295	ENSMUST00000088555,ENSMUST00000100293,ENSMUST00000109276,ENSMUST00000109277,ENSMUST00000123935,ENSMUST00000126508,ENSMUST00000130014,ENSMUST00000132674,ENSMUST00000136172,ENSMUST00000143271	223809	1	submandibular gland protein C	Smgc	6.92665	1.26339	0	0.567875	0.946189	1	0.991331	0.978742	1		0	0	2.47551	0	0	0	0	0
ENSMUSG00000050147	ENSMUST00000058099,ENSMUST00000212755	14065	1	coagulation factor II (thrombin) receptor-like 3	F2rl3	6.92665	1.26339	0	0.567875	0.946189	1	0.991331	0.978742	1		0	0	2.47551	0	0	0	0	0
ENSMUSG00000053173	ENSMUST00000118863	na	0	ribosomal protein L18, pseudogene 2	Rpl18-ps2	6.92665	1.26339	0	0.567875	0.946189	1	0.991331	0.978742	1		0	0	2.47551	0	0	0	0	0
ENSMUSG00000054690	ENSMUST00000119475,ENSMUST00000122064,ENSMUST00000128985,ENSMUST00000197511	59308	1	endomucin	Emcn	6.92665	1.26339	0	0.567875	0.946189	1	0.991331	0.978742	1		0	0	2.47551	0	0	0	0	0
ENSMUSG00000056018	ENSMUST00000026912,ENSMUST00000108744,ENSMUST00000108745,ENSMUST00000140887,ENSMUST00000148234,ENSMUST00000148621,ENSMUST00000189055	75453	1	coiled-coil domain containing 7B	Ccdc7b	6.92665	1.26339	0	0.567875	0.946189	1	0.991331	0.978742	1		0	0	2.47551	0	0	0	0	0
ENSMUSG00000056258	ENSMUST00000070256,ENSMUST00000183354,ENSMUST00000183633	110862	1	potassium voltage-gated channel, subfamily Q, member 3	Kcnq3	6.92665	1.26339	8.72557	0.567875	0.946189	0.43058	0.991331	0.978742	0.748135		0	0	2.47551	0	0	0	0.995344	2.09133
ENSMUSG00000058152	ENSMUST00000080721	78923	1	chondroitin sulfate synthase 3	Chsy3	6.92665	1.26339	0	0.567875	0.946189	1	0.991331	0.978742	1		0	0	2.47551	0	0	0	0	0
ENSMUSG00000059213	ENSMUST00000075444	13199	1	dendrin	Ddn	6.92665	1.26339	0	0.567875	0.946189	1	0.991331	0.978742	1		0	0	2.47551	0	0	0	0	0
ENSMUSG00000061298	ENSMUST00000080744,ENSMUST00000097920,ENSMUST00000106587,ENSMUST00000106589,ENSMUST00000106591,ENSMUST00000106592,ENSMUST00000136433,ENSMUST00000142460,ENSMUST00000148038,ENSMUST00000154123	78933	1	ATP/GTP binding protein-like 4	Agbl4	6.92665	1.26339	0	0.567875	0.946189	1	0.991331	0.978742	1		0	0	2.47551	0	0	0	0	0
ENSMUSG00000065282	ENSMUST00000083348	na	0	predicted gene, 24455	Gm24455	6.92665	1.26339	2.86651	0.567875	0.946189	0.761037	0.991331	0.978742	0.892713		0	0	2.47551	0	0	0	0.995344	0
ENSMUSG00000065782	ENSMUST00000083848	na	0	predicted gene, 22680	Gm22680	6.92665	1.26339	0	0.567875	0.946189	1	0.991331	0.978742	1		0	0	2.47551	0	0	0	0	0
ENSMUSG00000074052	ENSMUST00000140928,ENSMUST00000181944	407789	0	cDNA sequence BC048644	BC048644	6.92665	1.26339	5.64798	0.567875	0.946189	0.609843	0.991331	0.978742	0.874215		0	0	2.47551	0	0	0	1.99069	0
ENSMUSG00000074283	ENSMUST00000037448,ENSMUST00000206362,ENSMUST00000206960	56869	1	zinc finger protein 109	Zfp109	6.92665	1.26339	17.1981	0.567875	0.946189	0.174785	0.991331	0.978742	0.418604		0	0	2.47551	0	0	0	3.98137	2.09133
ENSMUSG00000079053	ENSMUST00000131961	na	0	predicted gene 14010	Gm14010	6.92665	1.26339	0	0.567875	0.946189	1	0.991331	0.978742	1		0	0	2.47551	0	0	0	0	0
ENSMUSG00000079853	ENSMUST00000032288,ENSMUST00000127570	16627	1	killer cell lectin-like receptor, subfamily A, member 1	Klra1	6.92665	1.26339	0	0.567875	0.946189	1	0.991331	0.978742	1		0	0	2.47551	0	0	0	0	0
ENSMUSG00000081627	ENSMUST00000122007	na	0	predicted gene 13158	Gm13158	6.92665	1.26339	2.93744	0.567875	0.946189	0.755547	0.991331	0.978742	0.892713		0	0	2.47551	0	0	0	0	1.04566
ENSMUSG00000082262	ENSMUST00000122378	na	0	predicted gene 14730	Gm14730	6.92665	1.26339	2.86651	0.567875	0.946189	0.761037	0.991331	0.978742	0.892713		0	0	2.47551	0	0	0	0.995344	0
ENSMUSG00000082376	ENSMUST00000119690	na	0	predicted gene 14442	Gm14442	6.92665	1.26339	0	0.567875	0.946189	1	0.991331	0.978742	1		0	0	2.47551	0	0	0	0	0
ENSMUSG00000083640	ENSMUST00000120768	na	0	predicted gene 8876	Gm8876	6.92665	1.26339	0	0.567875	0.946189	1	0.991331	0.978742	1		0	0	2.47551	0	0	0	0	0
ENSMUSG00000083822	ENSMUST00000121058	na	0	high mobility group box 1, pseudogene 5	Hmgb1-ps5	6.92665	1.26339	5.64798	0.567875	0.946189	0.609843	0.991331	0.978742	0.874215		0	0	2.47551	0	0	0	1.99069	0
ENSMUSG00000085043	ENSMUST00000149932	na	0	predicted gene 13184	Gm13184	6.92665	1.26339	0	0.567875	0.946189	1	0.991331	0.978742	1		0	0	2.47551	0	0	0	0	0
ENSMUSG00000085285	ENSMUST00000155528	na	0	predicted gene 14968	Gm14968	6.92665	1.26339	5.64798	0.567875	0.946189	0.609843	0.991331	0.978742	0.874215		0	0	2.47551	0	0	0	1.99069	0
ENSMUSG00000085448	ENSMUST00000143525	na	0	predicted gene 13963	Gm13963	6.92665	1.26339	2.86651	0.567875	0.946189	0.761037	0.991331	0.978742	0.892713		0	0	2.47551	0	0	0	0.995344	0
ENSMUSG00000085909	ENSMUST00000155156	na	0	predicted gene 11846	Gm11846	6.92665	1.26339	2.93744	0.567875	0.946189	0.755547	0.991331	0.978742	0.892713		0	0	2.47551	0	0	0	0	1.04566
ENSMUSG00000086009	ENSMUST00000128588	na	0	RIKEN cDNA 4930587A21 gene	4930587A21Rik	6.92665	1.26339	0	0.567875	0.946189	1	0.991331	0.978742	1		0	0	2.47551	0	0	0	0	0
ENSMUSG00000086459	ENSMUST00000101462,ENSMUST00000125126,ENSMUST00000133489,ENSMUST00000144783	na	0	RIKEN cDNA 1700030C12 gene	1700030C12Rik	6.92665	1.26339	2.93744	0.567875	0.946189	0.755547	0.991331	0.978742	0.892713		0	0	2.47551	0	0	0	0	1.04566
ENSMUSG00000087117	ENSMUST00000143569,ENSMUST00000183967,ENSMUST00000184482	na	0	predicted gene 11523	Gm11523	6.92665	1.26339	0	0.567875	0.946189	1	0.991331	0.978742	1		0	0	2.47551	0	0	0	0	0
ENSMUSG00000087408	ENSMUST00000136257,ENSMUST00000140239,ENSMUST00000165819	14559	1	ceramide synthase 1	Cers1	6.92665	1.26339	0	0.567875	0.946189	1	0.991331	0.978742	1		0	0	2.47551	0	0	0	0	0
ENSMUSG00000087411	ENSMUST00000134250	na	0	predicted gene 16048	Gm16048	6.92665	1.26339	0	0.567875	0.946189	1	0.991331	0.978742	1		0	0	2.47551	0	0	0	0	0
ENSMUSG00000087736	ENSMUST00000157111	na	0	predicted gene, 24648	Gm24648	6.92665	1.26339	0	0.567875	0.946189	1	0.991331	0.978742	1		0	0	2.47551	0	0	0	0	0
ENSMUSG00000088379	ENSMUST00000157754	na	0	predicted gene, 25185	Gm25185	6.92665	1.26339	0	0.567875	0.946189	1	0.991331	0.978742	1		0	0	2.47551	0	0	0	0	0
ENSMUSG00000090176	ENSMUST00000102805	271375	1	Cd200 receptor 2	Cd200r2	6.92665	1.26339	5.90231	0.567875	0.946189	0.600431	0.991331	0.978742	0.874215		0	0	2.47551	0	0	0	0	2.09133
ENSMUSG00000090192	ENSMUST00000162608,ENSMUST00000162980	na	0	predicted gene 16556	Gm16556	6.92665	1.26339	0	0.567875	0.946189	1	0.991331	0.978742	1		0	0	2.47551	0	0	0	0	0
ENSMUSG00000090363	ENSMUST00000090663,ENSMUST00000172431	na	1	predicted gene 3512	Gm3512	6.92665	1.26339	0	0.567875	0.946189	1	0.991331	0.978742	1		0	0	2.47551	0	0	0	0	0
ENSMUSG00000090716	ENSMUST00000172103,ENSMUST00000177827	na	1	predicted gene 3371	Gm3371	6.92665	1.26339	0	0.567875	0.946189	1	0.991331	0.978742	1		0	0	2.47551	0	0	0	0	0
ENSMUSG00000091021	ENSMUST00000172202	na	0	predicted gene, 17300	Gm17300	6.92665	1.26339	0	0.567875	0.946189	1	0.991331	0.978742	1		0	0	2.47551	0	0	0	0	0
ENSMUSG00000091147	ENSMUST00000171278	na	0	RIKEN cDNA 4921509A06 gene	4921509A06Rik	6.92665	1.26339	0	0.567875	0.946189	1	0.991331	0.978742	1		0	0	2.47551	0	0	0	0	0
ENSMUSG00000091471	ENSMUST00000166808	na	1	predicted gene 20538	Gm20538	6.92665	1.26339	0	0.567875	0.946189	1	0.991331	0.978742	1		0	0	2.47551	0	0	0	0	0
ENSMUSG00000091492	ENSMUST00000133273	na	0	predicted gene 17025	Gm17025	6.92665	1.26339	0	0.567875	0.946189	1	0.991331	0.978742	1		0	0	2.47551	0	0	0	0	0
ENSMUSG00000091531	ENSMUST00000169373,ENSMUST00000217590	258218	1	olfactory receptor 102	Olfr102	6.92665	1.26339	0	0.567875	0.946189	1	0.991331	0.978742	1		0	0	2.47551	0	0	0	0	0
ENSMUSG00000093456	ENSMUST00000176356,ENSMUST00000176454,ENSMUST00000176459	na	0	predicted gene 20662	Gm20662	6.92665	1.26339	0	0.567875	0.946189	1	0.991331	0.978742	1		0	0	2.47551	0	0	0	0	0
ENSMUSG00000093567	ENSMUST00000175831	na	0	oocyte specific homeobox 4, pseudogene 8	Obox4-ps8	6.92665	1.26339	0	0.567875	0.946189	1	0.991331	0.978742	1		0	0	2.47551	0	0	0	0	0
ENSMUSG00000093798	ENSMUST00000177767	na	0	predicted pseudogene 8355	Gm8355	6.92665	1.26339	0	0.567875	0.946189	1	0.991331	0.978742	1		0	0	2.47551	0	0	0	0	0
ENSMUSG00000096132	ENSMUST00000178861	na	0	nuclear encoded rRNA 5S 119	n-R5s119	6.92665	1.26339	0	0.567875	0.946189	1	0.991331	0.978742	1		0	0	2.47551	0	0	0	0	0
ENSMUSG00000096358	ENSMUST00000180280	na	0	nuclear encoded rRNA 5S 131	n-R5s131	6.92665	1.26339	0	0.567875	0.946189	1	0.991331	0.978742	1		0	0	2.47551	0	0	0	0	0
ENSMUSG00000096599	ENSMUST00000178297	na	0	nuclear encoded rRNA 5S 114	n-R5s114	6.92665	1.26339	0	0.567875	0.946189	1	0.991331	0.978742	1		0	0	2.47551	0	0	0	0	0
ENSMUSG00000096934	ENSMUST00000181067	na	0	predicted gene, 26658	Gm26658	6.92665	1.26339	0	0.567875	0.946189	1	0.991331	0.978742	1		0	0	2.47551	0	0	0	0	0
ENSMUSG00000097441	ENSMUST00000180546	na	0	predicted gene, 26633	Gm26633	6.92665	1.26339	0	0.567875	0.946189	1	0.991331	0.978742	1		0	0	2.47551	0	0	0	0	0
ENSMUSG00000099528	ENSMUST00000190896	na	0	RIKEN cDNA 2410012E07 gene	2410012E07Rik	6.92665	1.26339	2.93744	0.567875	0.946189	0.755547	0.991331	0.978742	0.892713		0	0	2.47551	0	0	0	0	1.04566
ENSMUSG00000099907	ENSMUST00000185746,ENSMUST00000186114,ENSMUST00000190266	na	0	predicted gene 10421	Gm10421	6.92665	1.26339	0	0.567875	0.946189	1	0.991331	0.978742	1		0	0	2.47551	0	0	0	0	0
ENSMUSG00000101667	ENSMUST00000188358	na	1	predicted gene 29289	Gm29289	6.92665	1.26339	0	0.567875	0.946189	1	0.991331	0.978742	1		0	0	2.47551	0	0	0	0	0
ENSMUSG00000102268	ENSMUST00000193161	na	0	predicted gene 8826	Gm8826	6.92665	1.26339	0	0.567875	0.946189	1	0.991331	0.978742	1		0	0	2.47551	0	0	0	0	0
ENSMUSG00000102300	ENSMUST00000193782	na	0	predicted gene, 34106	Gm34106	6.92665	1.26339	0	0.567875	0.946189	1	0.991331	0.978742	1		0	0	2.47551	0	0	0	0	0
ENSMUSG00000103411	ENSMUST00000192792	na	0	predicted gene, 18300	Gm18300	6.92665	1.26339	0	0.567875	0.946189	1	0.991331	0.978742	1		0	0	2.47551	0	0	0	0	0
ENSMUSG00000104036	ENSMUST00000194120	na	0	predicted gene, 37775	Gm37775	6.92665	1.26339	0	0.567875	0.946189	1	0.991331	0.978742	1		0	0	2.47551	0	0	0	0	0
ENSMUSG00000105128	ENSMUST00000199355	na	0	predicted gene 42870	Gm42870	6.92665	1.26339	0	0.567875	0.946189	1	0.991331	0.978742	1		0	0	2.47551	0	0	0	0	0
ENSMUSG00000106366	ENSMUST00000198802	na	0	microRNA 3069	Mir3069	6.92665	1.26339	0	0.567875	0.946189	1	0.991331	0.978742	1		0	0	2.47551	0	0	0	0	0
ENSMUSG00000106736	ENSMUST00000202327	na	0	predicted gene 42573	Gm42573	6.92665	1.26339	0	0.567875	0.946189	1	0.991331	0.978742	1		0	0	2.47551	0	0	0	0	0
ENSMUSG00000107439	ENSMUST00000203293	na	0	predicted gene 45060	Gm45060	6.92665	1.26339	0	0.567875	0.946189	1	0.991331	0.978742	1		0	0	2.47551	0	0	0	0	0
ENSMUSG00000107591	ENSMUST00000203829	na	0	predicted gene 6794	Gm6794	6.92665	1.26339	0	0.567875	0.946189	1	0.991331	0.978742	1		0	0	2.47551	0	0	0	0	0
ENSMUSG00000108215	ENSMUST00000203976	na	0	predicted gene 8083	Gm8083	6.92665	1.26339	0	0.567875	0.946189	1	0.991331	0.978742	1		0	0	2.47551	0	0	0	0	0
ENSMUSG00000108643	ENSMUST00000206056	na	0	predicted gene 44931	Gm44931	6.92665	1.26339	0	0.567875	0.946189	1	0.991331	0.978742	1		0	0	2.47551	0	0	0	0	0
ENSMUSG00000109055	ENSMUST00000207279	na	0	predicted gene 2676	Gm2676	6.92665	1.26339	0	0.567875	0.946189	1	0.991331	0.978742	1		0	0	2.47551	0	0	0	0	0
ENSMUSG00000109250	ENSMUST00000208361	na	0	predicted gene 5053	Gm5053	6.92665	1.26339	0	0.567875	0.946189	1	0.991331	0.978742	1		0	0	2.47551	0	0	0	0	0
ENSMUSG00000109277	ENSMUST00000208847	na	0	predicted gene, 39121	Gm39121	6.92665	1.26339	0	0.567875	0.946189	1	0.991331	0.978742	1		0	0	2.47551	0	0	0	0	0
ENSMUSG00000109323	ENSMUST00000207652	na	0	predicted gene 44968	Gm44968	6.92665	1.26339	0	0.567875	0.946189	1	0.991331	0.978742	1		0	0	2.47551	0	0	0	0	0
ENSMUSG00000109598	ENSMUST00000209224	na	0	predicted gene, 36356	Gm36356	6.92665	1.26339	0	0.567875	0.946189	1	0.991331	0.978742	1		0	0	2.47551	0	0	0	0	0
ENSMUSG00000110466	ENSMUST00000220241	na	0	predicted gene 45815	Gm45815	6.92665	1.26339	0	0.567875	0.946189	1	0.991331	0.978742	1		0	0	2.47551	0	0	0	0	0
ENSMUSG00000110610	ENSMUST00000212900	na	0	predicted gene 7769	Gm7769	6.92665	1.26339	0	0.567875	0.946189	1	0.991331	0.978742	1		0	0	2.47551	0	0	0	0	0
ENSMUSG00000110786	ENSMUST00000215858	na	0	predicted gene 5119	Gm5119	6.92665	1.26339	2.86651	0.567875	0.946189	0.761037	0.991331	0.978742	0.892713		0	0	2.47551	0	0	0	0.995344	0
ENSMUSG00000110986	ENSMUST00000216122	na	0	predicted gene, 20276	Gm20276	6.92665	1.26339	0	0.567875	0.946189	1	0.991331	0.978742	1		0	0	2.47551	0	0	0	0	0
ENSMUSG00000112375	ENSMUST00000220169	na	0	predicted gene, 38560	Gm38560	6.92665	1.26339	0	0.567875	0.946189	1	0.991331	0.978742	1		0	0	2.47551	0	0	0	0	0
ENSMUSG00000113017	ENSMUST00000221291,ENSMUST00000223425	na	0	predicted gene, 46401	Gm46401	6.92665	1.26339	0	0.567875	0.946189	1	0.991331	0.978742	1		0	0	2.47551	0	0	0	0	0
ENSMUSG00000113985	ENSMUST00000221491,ENSMUST00000222153,ENSMUST00000222894	na	0	RIKEN cDNA 9130015A21 gene	9130015A21Rik	6.92665	1.26339	2.93744	0.567875	0.946189	0.755547	0.991331	0.978742	0.892713		0	0	2.47551	0	0	0	0	1.04566
ENSMUSG00000019767	ENSMUST00000019901,ENSMUST00000138112,ENSMUST00000145465,ENSMUST00000157064	100504234	1	coiled-coil domain containing 170	Ccdc170	6.92655	3.32181	5.64798	0.567878	0.728467	0.609843	0.991331	0.973552	0.874215		0	0	2.47551	0	1.09171	0	1.99069	0
ENSMUSG00000044248	ENSMUST00000054202	22297	1	vomeronasal 1 receptor 45	Vmn1r45	6.92655	3.32181	0	0.567878	0.728467	1	0.991331	0.973552	1		0	0	2.47551	0	1.09171	0	0	0
ENSMUSG00000060183	ENSMUST00000077820,ENSMUST00000122808	na	1	chemokine (C-X-C motif) ligand 11	Cxcl11	6.92655	3.32181	0	0.567878	0.728467	1	0.991331	0.973552	1		0	0	2.47551	0	1.09171	0	0	0
ENSMUSG00000081583	ENSMUST00000118590	na	0	predicted gene 14769	Gm14769	6.92655	3.32181	0	0.567878	0.728467	1	0.991331	0.973552	1		0	0	2.47551	0	1.09171	0	0	0
ENSMUSG00000083736	ENSMUST00000121667	na	0	predicted gene 6039	Gm6039	6.92655	3.32181	2.86651	0.567878	0.728467	0.761037	0.991331	0.973552	0.892713		0	0	2.47551	0	1.09171	0	0.995344	0
ENSMUSG00000090706	ENSMUST00000168470	na	0	predicted gene 17233	Gm17233	6.92655	3.32181	0	0.567878	0.728467	1	0.991331	0.973552	1		0	0	2.47551	0	1.09171	0	0	0
ENSMUSG00000099051	ENSMUST00000183517,ENSMUST00000185013	na	0	predicted gene 27241	Gm27241	6.92655	3.32181	0	0.567878	0.728467	1	0.991331	0.973552	1		0	0	2.47551	0	1.09171	0	0	0
ENSMUSG00000102205	ENSMUST00000194937	na	0	RIKEN cDNA 9430092D12 gene	9430092D12Rik	6.92655	3.32181	8.72557	0.567878	0.728467	0.43058	0.991331	0.973552	0.748135		0	0	2.47551	0	1.09171	0	0.995344	2.09133
ENSMUSG00000110589	ENSMUST00000212380	na	0	predicted gene 45754	Gm45754	6.92655	3.32181	0	0.567878	0.728467	1	0.991331	0.973552	1		0	0	2.47551	0	1.09171	0	0	0
ENSMUSG00000111333	ENSMUST00000217454	na	0	predicted gene, 48670	Gm48670	6.92655	3.32181	8.85574	0.567878	0.728467	0.466823	0.991331	0.973552	0.781817		0	0	2.47551	0	1.09171	0	0	3.13699
ENSMUSG00000019890	ENSMUST00000020040	67405	1	neurotensin	Nts	6.92654	3.74443	0	0.567879	0.701982	1	0.991331	0.973552	1		0	0	2.47551	0	0	1.35661	0	0
ENSMUSG00000021198	ENSMUST00000085079,ENSMUST00000101099,ENSMUST00000177984,ENSMUST00000178001,ENSMUST00000178076,ENSMUST00000178467,ENSMUST00000178846,ENSMUST00000179002,ENSMUST00000179039	217843	1	unc-79 homolog (C. elegans)	Unc79	6.92654	3.74443	0	0.567879	0.701982	1	0.991331	0.973552	1		0	0	2.47551	0	0	1.35661	0	0
ENSMUSG00000021388	ENSMUST00000021820,ENSMUST00000177948	66695	1	asporin	Aspn	6.92654	3.74443	5.64798	0.567879	0.701982	0.609843	0.991331	0.973552	0.874215		0	0	2.47551	0	0	1.35661	1.99069	0
ENSMUSG00000027855	ENSMUST00000029448,ENSMUST00000196988,ENSMUST00000198651,ENSMUST00000199930	20957	1	synaptonemal complex protein 1	Sycp1	6.92654	3.74443	8.59913	0.567879	0.701982	0.436508	0.991331	0.973552	0.753335		0	0	2.47551	0	0	1.35661	1.99069	1.04566
ENSMUSG00000028037	ENSMUST00000029671,ENSMUST00000127733,ENSMUST00000133888,ENSMUST00000149919	99899	1	interferon-induced protein 44	Ifi44	6.92654	3.74443	411.681	0.567879	0.701982	1.88987e-08	0.991331	0.973552	2.18985e-07		0	0	2.47551	0	0	1.35661	57.7299	87.8357
ENSMUSG00000044306	ENSMUST00000159201,ENSMUST00000194988	na	0	RIKEN cDNA 4930500M09 gene	4930500M09Rik	6.92654	3.74443	0	0.567879	0.701982	1	0.991331	0.973552	1		0	0	2.47551	0	0	1.35661	0	0
ENSMUSG00000057321	ENSMUST00000073394	384701	1	ubiquitin specific peptidase 17-like D	Usp17ld	6.92654	3.74443	0	0.567879	0.701982	1	0.991331	0.973552	1		0	0	2.47551	0	0	1.35661	0	0
ENSMUSG00000059205	ENSMUST00000213103,ENSMUST00000216580	258835	1	olfactory receptor 1130	Olfr1130	6.92654	3.74443	2.93744	0.567879	0.701982	0.755547	0.991331	0.973552	0.892713		0	0	2.47551	0	0	1.35661	0	1.04566
ENSMUSG00000065097	ENSMUST00000083163	na	0	small nucleolar RNA, H/ACA box 16A	Snora16a	6.92654	3.74443	23.6195	0.567879	0.701982	0.127146	0.991331	0.973552	0.333549		0	0	2.47551	0	0	1.35661	0	8.3653
ENSMUSG00000074591	ENSMUST00000099091,ENSMUST00000197088,ENSMUST00000200665	242037	1	ankrin repeat and ubiquitin domain containing 1	Ankub1	6.92654	3.74443	0	0.567879	0.701982	1	0.991331	0.973552	1		0	0	2.47551	0	0	1.35661	0	0
ENSMUSG00000085264	ENSMUST00000131334	na	0	predicted gene 15581	Gm15581	6.92654	3.74443	0	0.567879	0.701982	1	0.991331	0.973552	1		0	0	2.47551	0	0	1.35661	0	0
ENSMUSG00000009350	ENSMUST00000020779,ENSMUST00000107930,ENSMUST00000121303,ENSMUST00000143021,ENSMUST00000146650,ENSMUST00000167903	17523	1	myeloperoxidase	Mpo	6.92422	6.18041	0	0.551574	0.576563	1	0.991331	0.956449	1		0	0	2.47551	0	2.18343	0	0	0
ENSMUSG00000020787	ENSMUST00000021141,ENSMUST00000092938,ENSMUST00000148964	18436	1	purinergic receptor P2X, ligand-gated ion channel, 1	P2rx1	6.92422	6.18041	0	0.551574	0.576563	1	0.991331	0.956449	1		0	0	2.47551	0	2.18343	0	0	0
ENSMUSG00000041782	ENSMUST00000038760,ENSMUST00000185756,ENSMUST00000190773	16763	1	ladinin	Lad1	6.92422	6.18041	0	0.551574	0.576563	1	0.991331	0.956449	1		0	0	2.47551	0	2.18343	0	0	0
ENSMUSG00000102785	ENSMUST00000191954,ENSMUST00000193813	na	0	predicted gene 2447	Gm2447	6.92422	6.18041	0	0.551574	0.576563	1	0.991331	0.956449	1		0	0	2.47551	0	2.18343	0	0	0
ENSMUSG00000113119	ENSMUST00000221416	na	0	predicted gene, 48883	Gm48883	6.92422	6.18041	8.72557	0.551574	0.576563	0.43058	0.991331	0.956449	0.748135		0	0	2.47551	0	2.18343	0	0.995344	2.09133
ENSMUSG00000021904	ENSMUST00000090180	218877	1	sema domain, immunoglobulin domain (Ig), short basic domain, secreted, (semaphorin) 3G	Sema3g	6.92199	7.642	2.93744	0.536493	0.515211	0.755547	0.991331	0.932326	0.892713		0	0	2.47551	0	0	2.71322	0	1.04566
ENSMUSG00000025652	ENSMUST00000026744,ENSMUST00000192852	69384	1	transmembrane protein 89	Tmem89	6.92199	7.642	0	0.536493	0.515211	1	0.991331	0.932326	1		0	0	2.47551	0	0	2.71322	0	0
ENSMUSG00000064792	ENSMUST00000082858	na	0	predicted gene, 24355	Gm24355	6.92199	7.642	0	0.536493	0.515211	1	0.991331	0.932326	1		0	0	2.47551	0	0	2.71322	0	0
ENSMUSG00000079339	ENSMUST00000112467,ENSMUST00000168254	667373	1	interferon induced protein with tetratricpeptide repeats 1B like 1	Ifit1bl1	6.92199	7.642	8.72557	0.536493	0.515211	0.43058	0.991331	0.932326	0.748135		0	0	2.47551	0	0	2.71322	0.995344	2.09133
ENSMUSG00000104588	ENSMUST00000197116	na	0	predicted gene 43666	Gm43666	6.91652	11.4871	8.85574	0.503561	0.393272	0.466823	0.991331	0.838445	0.781817		0	0	2.47551	0	0	4.06984	0	3.13699
ENSMUSG00000042453	ENSMUST00000062372,ENSMUST00000159741,ENSMUST00000159768,ENSMUST00000160707,ENSMUST00000160791,ENSMUST00000161353,ENSMUST00000161356,ENSMUST00000161782,ENSMUST00000162427,ENSMUST00000162622,ENSMUST00000162637,ENSMUST00000162876,ENSMUST00000199034,ENSMUST00000200318,ENSMUST00000200667	19699	1	reelin	Reln	6.91538	12.3154	8.46903	0.497195	0.372012	0.484481	0.991331	0.817845	0.792365		0	0	2.47551	0	4.36685	0	2.98603	0
ENSMUSG00000070576	ENSMUST00000094463,ENSMUST00000138784	433938	1	meningioma 1	Mn1	6.91156	15.3337	112.55	0.477055	0.306733	0.000120957	0.991331	0.742641	0.000804732		0	0	2.47551	0	0	5.42645	19.9069	19.8676
ENSMUSG00000050359	ENSMUST00000054599	20753	1	small proline-rich protein 1A	Sprr1a	6.91142	15.3816	14.247	0.476324	0.30532	0.242743	0.991331	0.740846	0.526212		0	0	2.47551	0	5.45857	0	3.98137	1.04566
ENSMUSG00000069306	ENSMUST00000104941	100041230	1	histone cluster 1, H4m	Hist1h4m	6.91142	15.3816	11.6765	0.476324	0.30532	0.315717	0.991331	0.740846	0.62463		0	0	2.47551	0	5.45857	0	0.995344	3.13699
ENSMUSG00000111466	ENSMUST00000214524	na	0	predicted gene, 47504	Gm47504	6.90797	10.723	0	0.459442	0.358105	1	0.991331	0.801507	1		0	0	2.47551	0	1.09171	2.71322	0	0
ENSMUSG00000048330	ENSMUST00000055993,ENSMUST00000120876,ENSMUST00000129629,ENSMUST00000133876,ENSMUST00000137385,ENSMUST00000147580	320360	1	RIC3 acetylcholine receptor chaperone	Ric3	6.9051	13.1137	2.13094	0.0393628	0.00531479	0.613636	0.848235	0.0399276	0.874215		0.958944	1.9914	8.66429	11.4169	28.3845	9.49629	1.99069	4.18265
ENSMUSG00000107108	ENSMUST00000201635	791292	0	predicted gene 9936	Gm9936	6.9017	13.8142	0	0.431809	0.275819	1	0.991331	0.703381	1		0	0	2.47551	0	2.18343	2.71322	0	0
ENSMUSG00000065226	ENSMUST00000083292	na	0	predicted gene, 25791	Gm25791	6.90163	14.5529	8.85574	0.431552	0.265601	0.466823	0.991331	0.688893	0.781817		0	0	2.47551	0	1.09171	4.06984	0	3.13699
ENSMUSG00000097095	ENSMUST00000181186	na	0	predicted gene, 26547	Gm26547	6.90163	14.5529	23.6195	0.431552	0.265601	0.127146	0.991331	0.688893	0.333549		0	0	2.47551	0	1.09171	4.06984	0	8.3653
ENSMUSG00000097084	ENSMUST00000181609	14241	1	forkhead box L1	Foxl1	6.90093	24.5768	297.73	0.428755	0.176659	1.81557e-07	0.991331	0.545103	1.89197e-06		0	0	2.47551	0	8.73371	0	48.7718	56.4658
ENSMUSG00000112640	ENSMUST00000220314	102635315	1	predicted gene, 32687	Gm32687	6.8989	26.8791	5.90231	0.420621	0.156519	0.600431	0.991331	0.504057	0.874215		0	0	2.47551	0	0	9.49629	0	2.09133
ENSMUSG00000109321	ENSMUST00000207224,ENSMUST00000207694,ENSMUST00000208822	na	0	RIKEN cDNA A330076H08 gene	A330076H08Rik	6.89136	19.9811	0	0.392736	0.17118	1	0.991331	0.535668	1		0	0	2.47551	0	4.36685	2.71322	0	0
ENSMUSG00000113370	ENSMUST00000222917	na	0	predicted gene, 46348	Gm46348	6.88943	21.4714	0	0.386153	0.15437	1	0.991331	0.500105	1		0	0	2.47551	0	2.18343	5.42645	0	0
ENSMUSG00000029371	ENSMUST00000031318,ENSMUST00000202380	20311	1	chemokine (C-X-C motif) ligand 5	Cxcl5	6.88262	26.1366	0	0.364574	0.11019	1	0.991331	0.402162	1		0	0	2.47551	0	6.55028	2.71322	0	0
ENSMUSG00000078307	ENSMUST00000098768,ENSMUST00000213843,ENSMUST00000213937	330941	1	expressed sequence AI593442	AI593442	6.87909	27.6358	58.2586	0.354245	0.0958993	0.00438908	0.991331	0.367187	0.020493		0	0	2.47551	0	4.36685	5.42645	5.97206	14.6393
ENSMUSG00000045319	ENSMUST00000054254,ENSMUST00000114942,ENSMUST00000126551,ENSMUST00000194054	227545	1	proline and serine rich 2	Proser2	6.84124	58.3561	32.0801	0.27	0.0118423	0.04069	0.991331	0.0761126	0.136187		0	0	2.47551	0	9.82542	10.8529	2.98603	8.3653
ENSMUSG00000083834	ENSMUST00000119701	na	0	predicted gene 12577	Gm12577	6.79608	119.764	663.749	0.207928	0.000440301	4.49325e-10	0.991331	0.00481477	6.19972e-09		0	0	2.47551	0	15.284	27.1322	117.451	117.114
ENSMUSG00000025427	ENSMUST00000026494,ENSMUST00000182024,ENSMUST00000182146,ENSMUST00000182153,ENSMUST00000182294,ENSMUST00000182348,ENSMUST00000182805	225743	1	ring finger protein 165	Rnf165	6.77814	20.4835	13.2801	3.39648e-13	6.85081e-32	3.32671e-24	4.29806e-10	1.12265e-29	1.12306e-22		15.3431	21.9054	147.293	102.752	390.833	359.502	247.841	237.365
ENSMUSG00000097620	ENSMUST00000181450,ENSMUST00000187076	na	0	RIKEN cDNA 4921514A10 gene	4921514A10Rik	6.77576	1.35854	6.87075	0.18874	0.846171	0.135784	0.991331	0.978742	0.349286		0.958944	0.995701	7.42654	5.70843	0	2.71322	7.96275	5.22831
ENSMUSG00000113528	ENSMUST00000221728	na	0	predicted gene, 32699	Gm32699	6.76809	6.95696	3.72178	0.123343	0.118099	0.423349	0.991331	0.421111	0.741523		1.91789	0	6.18878	6.85012	6.55028	6.78306	4.97672	2.09133
ENSMUSG00000004542	ENSMUST00000004657,ENSMUST00000182681,ENSMUST00000182853,ENSMUST00000182916	26439	1	pregnancy specific glycoprotein 19	Psg19	6.67504	1.26339	0	0.575602	0.946189	1	0.991331	0.978742	1		0	0	1.23776	1.14169	0	0	0	0
ENSMUSG00000009545	ENSMUST00000009689,ENSMUST00000185383,ENSMUST00000186284,ENSMUST00000186288,ENSMUST00000186488,ENSMUST00000186798,ENSMUST00000187213	16535	1	potassium voltage-gated channel, subfamily Q, member 1	Kcnq1	6.67504	1.26339	0	0.575602	0.946189	1	0.991331	0.978742	1		0	0	1.23776	1.14169	0	0	0	0
ENSMUSG00000012187	ENSMUST00000012331,ENSMUST00000113524,ENSMUST00000125458,ENSMUST00000134947,ENSMUST00000149732,ENSMUST00000152111	68393	1	monoacylglycerol O-acyltransferase 1	Mogat1	6.67504	1.26339	0	0.575602	0.946189	1	0.991331	0.978742	1		0	0	1.23776	1.14169	0	0	0	0
ENSMUSG00000016150	ENSMUST00000016294,ENSMUST00000115058,ENSMUST00000115059,ENSMUST00000125231,ENSMUST00000126161,ENSMUST00000154433	23963	1	teneurin transmembrane protein 1	Tenm1	6.67504	1.26339	0	0.575602	0.946189	1	0.991331	0.978742	1		0	0	1.23776	1.14169	0	0	0	0
ENSMUSG00000019888	ENSMUST00000020039,ENSMUST00000120748,ENSMUST00000127504,ENSMUST00000130580,ENSMUST00000134930,ENSMUST00000138016,ENSMUST00000138522,ENSMUST00000143640,ENSMUST00000146230,ENSMUST00000156751,ENSMUST00000163753,ENSMUST00000179929,ENSMUST00000218554,ENSMUST00000218984,ENSMUST00000219195,ENSMUST00000219683	67569	1	MGAT4 family, member C	Mgat4c	6.67504	1.26339	8.72557	0.575602	0.946189	0.43058	0.991331	0.978742	0.748135		0	0	1.23776	1.14169	0	0	0.995344	2.09133
ENSMUSG00000025081	ENSMUST00000078723,ENSMUST00000111604,ENSMUST00000111606,ENSMUST00000121249	83561	1	tudor domain containing 1	Tdrd1	6.67504	1.26339	0	0.575602	0.946189	1	0.991331	0.978742	1		0	0	1.23776	1.14169	0	0	0	0
ENSMUSG00000039304	ENSMUST00000046383,ENSMUST00000174840	22035	1	tumor necrosis factor (ligand) superfamily, member 10	Tnfsf10	6.67504	1.26339	8.59913	0.575602	0.946189	0.436508	0.991331	0.978742	0.753335		0	0	1.23776	1.14169	0	0	1.99069	1.04566
ENSMUSG00000046934	ENSMUST00000056085	71832	1	citrate synthase like	Csl	6.67504	1.26339	2.86651	0.575602	0.946189	0.761037	0.991331	0.978742	0.892713		0	0	1.23776	1.14169	0	0	0.995344	0
ENSMUSG00000071294	ENSMUST00000091531	na	0	chromobox 3, pseudogene 4	Cbx3-ps4	6.67504	1.26339	0	0.575602	0.946189	1	0.991331	0.978742	1		0	0	1.23776	1.14169	0	0	0	0
ENSMUSG00000082828	ENSMUST00000119187	na	0	predicted gene 16106	Gm16106	6.67504	1.26339	0	0.575602	0.946189	1	0.991331	0.978742	1		0	0	1.23776	1.14169	0	0	0	0
ENSMUSG00000084262	ENSMUST00000118682,ENSMUST00000210115	na	1	olfactory receptor 588, pseudogene 1	Olfr588-ps1	6.67504	1.26339	2.93744	0.575602	0.946189	0.755547	0.991331	0.978742	0.892713		0	0	1.23776	1.14169	0	0	0	1.04566
ENSMUSG00000085443	ENSMUST00000131080	na	0	predicted gene 15416	Gm15416	6.67504	1.26339	0	0.575602	0.946189	1	0.991331	0.978742	1		0	0	1.23776	1.14169	0	0	0	0
ENSMUSG00000087470	ENSMUST00000146587	na	0	RIKEN cDNA A630031M04 gene	A630031M04Rik	6.67504	1.26339	8.85574	0.575602	0.946189	0.466823	0.991331	0.978742	0.781817		0	0	1.23776	1.14169	0	0	0	3.13699
ENSMUSG00000091154	ENSMUST00000163731,ENSMUST00000178990	na	0	proline synthetase co-transcribed, opposite strand	Proscos	6.67504	1.26339	0	0.575602	0.946189	1	0.991331	0.978742	1		0	0	1.23776	1.14169	0	0	0	0
ENSMUSG00000101826	ENSMUST00000188636	na	0	predicted gene 8581	Gm8581	6.67504	1.26339	2.86651	0.575602	0.946189	0.761037	0.991331	0.978742	0.892713		0	0	1.23776	1.14169	0	0	0.995344	0
ENSMUSG00000102451	ENSMUST00000193968	na	0	predicted gene, 37655	Gm37655	6.67504	1.26339	0	0.575602	0.946189	1	0.991331	0.978742	1		0	0	1.23776	1.14169	0	0	0	0
ENSMUSG00000102833	ENSMUST00000193347	na	0	predicted gene 9694	Gm9694	6.67504	1.26339	0	0.575602	0.946189	1	0.991331	0.978742	1		0	0	1.23776	1.14169	0	0	0	0
ENSMUSG00000102997	ENSMUST00000192482,ENSMUST00000194481	na	0	predicted gene, 17244	Gm17244	6.67504	1.26339	5.77488	0.575602	0.946189	0.591778	0.991331	0.978742	0.874215		0	0	1.23776	1.14169	0	0	0.995344	1.04566
ENSMUSG00000103673	ENSMUST00000192910	na	0	predicted gene, 37620	Gm37620	6.67504	1.26339	11.6765	0.575602	0.946189	0.315717	0.991331	0.978742	0.62463		0	0	1.23776	1.14169	0	0	0.995344	3.13699
ENSMUSG00000105286	ENSMUST00000197317	na	0	predicted gene 43140	Gm43140	6.67504	1.26339	5.90231	0.575602	0.946189	0.600431	0.991331	0.978742	0.874215		0	0	1.23776	1.14169	0	0	0	2.09133
ENSMUSG00000107687	ENSMUST00000204184	na	0	predicted gene, 44254	Gm44254	6.67504	1.26339	2.86651	0.575602	0.946189	0.761037	0.991331	0.978742	0.892713		0	0	1.23776	1.14169	0	0	0.995344	0
ENSMUSG00000108170	ENSMUST00000203301	na	0	predicted gene, 43966	Gm43966	6.67504	1.26339	5.77488	0.575602	0.946189	0.591778	0.991331	0.978742	0.874215		0	0	1.23776	1.14169	0	0	0.995344	1.04566
ENSMUSG00000109445	ENSMUST00000207051	na	0	RIKEN cDNA 4930560O18 gene	4930560O18Rik	6.67504	1.26339	0	0.575602	0.946189	1	0.991331	0.978742	1		0	0	1.23776	1.14169	0	0	0	0
ENSMUSG00000109482	ENSMUST00000207585,ENSMUST00000208039,ENSMUST00000208307,ENSMUST00000209038,ENSMUST00000209092,ENSMUST00000209162,ENSMUST00000222413	na	1	predicted gene 4756	Gm4756	6.67504	1.26339	0	0.575602	0.946189	1	0.991331	0.978742	1		0	0	1.23776	1.14169	0	0	0	0
ENSMUSG00000109495	ENSMUST00000207732	na	0	predicted gene, 47692	Gm47692	6.67504	1.26339	0	0.575602	0.946189	1	0.991331	0.978742	1		0	0	1.23776	1.14169	0	0	0	0
ENSMUSG00000112328	ENSMUST00000219685	na	0	predicted gene, 47325	Gm47325	6.67504	1.26339	0	0.575602	0.946189	1	0.991331	0.978742	1		0	0	1.23776	1.14169	0	0	0	0
ENSMUSG00000112984	ENSMUST00000220881	na	0	predicted gene, 48419	Gm48419	6.67504	1.26339	0	0.575602	0.946189	1	0.991331	0.978742	1		0	0	1.23776	1.14169	0	0	0	0
ENSMUSG00000113095	ENSMUST00000221347	666185	0	predicted gene 7969	Gm7969	6.67504	1.26339	0	0.575602	0.946189	1	0.991331	0.978742	1		0	0	1.23776	1.14169	0	0	0	0
ENSMUSG00000113273	ENSMUST00000222807	na	0	predicted gene, 48423	Gm48423	6.67504	1.26339	0	0.575602	0.946189	1	0.991331	0.978742	1		0	0	1.23776	1.14169	0	0	0	0
ENSMUSG00000026592	ENSMUST00000027884,ENSMUST00000118207,ENSMUST00000119526,ENSMUST00000121911,ENSMUST00000148649,ENSMUST00000187546	73435	1	testis expressed 35	Tex35	6.67488	3.32352	0	0.553005	0.713466	1	0.991331	0.973552	1		0	0	1.23776	1.14169	1.09171	0	0	0
ENSMUSG00000092373	ENSMUST00000173157	na	0	predicted gene 20535	Gm20535	6.67488	3.32352	0	0.553005	0.713466	1	0.991331	0.973552	1		0	0	1.23776	1.14169	1.09171	0	0	0
ENSMUSG00000113237	ENSMUST00000223297	619883	0	predicted gene 6109	Gm6109	6.67488	3.32352	0	0.553005	0.713466	1	0.991331	0.973552	1		0	0	1.23776	1.14169	1.09171	0	0	0
ENSMUSG00000113816	ENSMUST00000222936	na	0	predicted gene, 47003	Gm47003	6.67488	3.32352	14.7608	0.553005	0.713466	0.271649	0.991331	0.973552	0.566214		0	0	1.23776	1.14169	1.09171	0	0	5.22831
ENSMUSG00000075104	ENSMUST00000099797,ENSMUST00000213724,ENSMUST00000214442,ENSMUST00000215225,ENSMUST00000217421	258901	1	olfactory receptor 1219	Olfr1219	6.67483	3.72602	2.86651	0.542388	0.679226	0.761037	0.991331	0.973552	0.892713		0	0	1.23776	1.14169	0	1.35661	0.995344	0
ENSMUSG00000107336	ENSMUST00000202351	na	0	predicted gene 43461	Gm43461	6.67483	3.72602	14.6278	0.542388	0.679226	0.233523	0.991331	0.973552	0.512573		0	0	1.23776	1.14169	0	1.35661	0.995344	4.18265
ENSMUSG00000086806	ENSMUST00000154192	na	0	predicted gene 13054	Gm13054	6.67467	6.20064	2.93744	0.51456	0.532378	0.755547	0.991331	0.942011	0.892713		0	0	1.23776	1.14169	2.18343	0	0	1.04566
ENSMUSG00000097134	ENSMUST00000181710,ENSMUST00000219021	na	0	RIKEN cDNA 1110002J07 gene	1110002J07Rik	6.67467	6.20064	0	0.51456	0.532378	1	0.991331	0.942011	1		0	0	1.23776	1.14169	2.18343	0	0	0
ENSMUSG00000035916	ENSMUST00000050702,ENSMUST00000218399	237523	1	protein tyrosine phosphatase, receptor type, Q	Ptprq	6.67458	7.61872	0	0.49999	0.469275	1	0.991331	0.90257	1		0	0	1.23776	1.14169	0	2.71322	0	0
ENSMUSG00000105641	ENSMUST00000197183	na	0	predicted gene 5853	Gm5853	6.67458	7.61872	0	0.49999	0.469275	1	0.991331	0.90257	1		0	0	1.23776	1.14169	0	2.71322	0	0
ENSMUSG00000112352	ENSMUST00000218840	na	0	predicted gene, 40617	Gm40617	6.67458	7.61872	5.64798	0.49999	0.469275	0.609843	0.991331	0.90257	0.874215		0	0	1.23776	1.14169	0	2.71322	1.99069	0
ENSMUSG00000114138	ENSMUST00000221492,ENSMUST00000222215,ENSMUST00000222421,ENSMUST00000222446	na	0	predicted gene, 36423	Gm36423	6.67458	7.61872	0	0.49999	0.469275	1	0.991331	0.90257	1		0	0	1.23776	1.14169	0	2.71322	0	0
ENSMUSG00000056987	ENSMUST00000077968,ENSMUST00000218697,ENSMUST00000219314,ENSMUST00000219507,ENSMUST00000219551,ENSMUST00000219572,ENSMUST00000220101,ENSMUST00000220212,ENSMUST00000220396	70897	1	family with sequence similarity 71, member D	Fam71d	6.67434	6.90105	0	0.462225	0.454385	1	0.991331	0.895381	1		0	0	1.23776	1.14169	1.09171	1.35661	0	0
ENSMUSG00000034452	ENSMUST00000037798	214111	1	solute carrier family 24 (sodium/potassium/calcium exchanger), member 1	Slc24a1	6.6743	12.3445	8.85574	0.461475	0.321414	0.466823	0.991331	0.758769	0.781817		0	0	1.23776	1.14169	4.36685	0	0	3.13699
ENSMUSG00000060985	ENSMUST00000121146,ENSMUST00000141760,ENSMUST00000148277,ENSMUST00000167528,ENSMUST00000193755	214575	1	tudor domain containing 5	Tdrd5	6.6743	12.3445	0	0.461475	0.321414	1	0.991331	0.758769	1		0	0	1.23776	1.14169	4.36685	0	0	0
ENSMUSG00000081631	ENSMUST00000121451	na	0	predicted gene 12005	Gm12005	6.67376	14.5308	2.86651	0.400641	0.223717	0.761037	0.991331	0.626342	0.892713		0	0	1.23776	1.14169	1.09171	4.06984	0.995344	0
ENSMUSG00000083305	ENSMUST00000120376	na	0	predicted gene 13315	Gm13315	6.67349	30.6824	8.59913	0.3782	0.0968587	0.436508	0.991331	0.369804	0.753335		0	0	1.23776	1.14169	0	10.8529	1.99069	1.04566
ENSMUSG00000107350	ENSMUST00000202894	na	0	predicted gene, 19610	Gm19610	6.67332	19.992	66.7296	0.363641	0.136083	0.00218137	0.991331	0.46264	0.0110444		0	0	1.23776	1.14169	4.36685	2.71322	8.95809	14.6393
ENSMUSG00000109953	ENSMUST00000209427	na	0	RIKEN cDNA 5430430B14 gene	5430430B14Rik	6.67329	22.3388	20.5309	0.36175	0.119732	0.131367	0.991331	0.424872	0.340653		0	0	1.23776	1.14169	6.55028	1.35661	0.995344	6.27398
ENSMUSG00000039246	ENSMUST00000045388,ENSMUST00000195481	226791	1	lysophospholipase-like 1	Lyplal1	6.67287	26.895	434.431	0.331774	0.0764684	1.18845e-08	0.991331	0.312991	1.41461e-07		0	0	1.23776	1.14169	5.45857	4.06984	87.5902	65.8767
ENSMUSG00000063727	ENSMUST00000079772	18383	1	tumor necrosis factor receptor superfamily, member 11b (osteoprotegerin)	Tnfrsf11b	6.67242	34.5387	195.591	0.305354	0.0418176	3.59316e-06	0.991331	0.202585	3.133e-05		0	0	1.23776	1.14169	5.45857	6.78306	39.8137	29.2786
ENSMUSG00000057378	ENSMUST00000080673,ENSMUST00000091818,ENSMUST00000128192,ENSMUST00000134358,ENSMUST00000142537,ENSMUST00000146187,ENSMUST00000156757,ENSMUST00000207603,ENSMUST00000208135,ENSMUST00000208151,ENSMUST00000208290,ENSMUST00000208574	20192	1	ryanodine receptor 3	Ryr3	6.67183	46.8717	2.93744	0.275814	0.0171726	0.755547	0.991331	0.102639	0.892713		0	0	1.23776	1.14169	9.82542	6.78306	0	1.04566
ENSMUSG00000042428	ENSMUST00000044970	17309	1	mannoside acetylglucosaminyltransferase 3	Mgat3	6.67141	56.8589	14.6278	0.257869	0.00873471	0.233523	0.991331	0.0597475	0.512573		0	0	1.23776	1.14169	12.0088	8.13967	0.995344	4.18265
ENSMUSG00000086528	ENSMUST00000146887	na	0	predicted gene 15731	Gm15731	6.67067	82.0894	191.592	0.230421	0.00205944	4.4913e-06	0.991331	0.017987	3.86521e-05		0	0	1.23776	1.14169	8.73371	20.3492	24.8836	42.8722
ENSMUSG00000041633	ENSMUST00000039424,ENSMUST00000112572	207474	1	potassium channel tetramerisation domain containing 12b	Kctd12b	6.67023	94.4018	319.801	0.216695	0.000958539	1.40901e-07	0.991331	0.00945997	1.4889e-06		0	0	1.23776	1.14169	13.1006	20.3492	37.8231	75.2877
ENSMUSG00000022037	ENSMUST00000022616,ENSMUST00000127387,ENSMUST00000128539,ENSMUST00000138191,ENSMUST00000138665,ENSMUST00000144619,ENSMUST00000146990,ENSMUST00000152903,ENSMUST00000153460	12759	1	clusterin	Clu	6.63943	2.27307	11.7795	0.000116341	0.108641	1.30031e-10	0.018454	0.398875	1.89976e-09		5.75367	11.9484	53.2235	62.7928	15.284	24.419	98.539	105.612
ENSMUSG00000062184	ENSMUST00000088172,ENSMUST00000114871,ENSMUST00000140145,ENSMUST00000142738,ENSMUST00000142983	50786	1	heparan sulfate 6-O-sulfotransferase 2	Hs6st2	6.60222	327.956	20.149	0.161761	4.85177e-07	0.127541	0.991331	1.03671e-05	0.333701		0	0	0	2.28337	74.2365	42.055	3.98137	3.13699
ENSMUSG00000025608	ENSMUST00000026698,ENSMUST00000136877	27205	1	podocalyxin-like	Podxl	6.55342	23.3041	11.9344	0.00346519	4.83839e-07	0.00019679	0.221093	1.03482e-05	0.00125811		4.79472	0.995701	18.5663	19.4087	94.9791	39.3418	30.8557	37.6439
ENSMUSG00000046743	ENSMUST00000061260,ENSMUST00000129182	329628	1	FAT atypical cadherin 4	Fat4	6.54397	110.601	159.511	0.222399	0.00062308	1.4548e-05	0.991331	0.00651631	0.000115255		0	0	0	2.28337	22.926	16.2793	21.8976	34.5069
ENSMUSG00000107304	ENSMUST00000201019	na	0	predicted gene 43775	Gm43775	6.53625	6.84022	5.67888	0.0596688	0.0536607	0.124099	0.991331	0.242639	0.328283		0.958944	1.9914	9.90205	9.1335	7.64199	12.2095	5.97206	10.4566
ENSMUSG00000038530	ENSMUST00000027991,ENSMUST00000111357,ENSMUST00000132567	19736	1	regulator of G-protein signaling 4	Rgs4	6.52386	81.368	0	0.252125	0.00310685	1	0.991331	0.0253467	1		0	0	0	2.28337	9.82542	18.9926	0	0
ENSMUSG00000092661	ENSMUST00000174920	na	0	predicted gene, 22402	Gm22402	6.47045	29.1426	11.2916	0.372325	0.0911122	0.372499	0.991331	0.355087	0.688598		0	0	0	2.28337	2.18343	8.13967	3.98137	0
ENSMUSG00000038578	ENSMUST00000040166,ENSMUST00000107544,ENSMUST00000136077,ENSMUST00000136562,ENSMUST00000136942	634731	1	sushi domain containing 1	Susd1	6.46808	29.9093	2.93744	0.379792	0.0940147	0.755547	0.991331	0.361917	0.892713		0	0	0	2.28337	1.09171	9.49629	0	1.04566
ENSMUSG00000053615	ENSMUST00000066157	na	0	predicted gene 9913	Gm9913	6.46581	25.3062	14.6278	0.387195	0.118329	0.233523	0.991331	0.421536	0.512573		0	0	0	2.28337	2.18343	6.78306	0.995344	4.18265
ENSMUSG00000098024	ENSMUST00000182590	na	0	predicted gene, 27003	Gm27003	6.46323	23.0595	22.9731	0.395909	0.13754	0.0959159	0.991331	0.465482	0.270986		0	0	0	2.28337	5.45857	2.71322	4.97672	3.13699
ENSMUSG00000045903	ENSMUST00000056129	225872	1	neuronal PAS domain protein 4	Npas4	6.46073	21.4719	8.72557	0.404687	0.155318	0.43058	0.991331	0.501109	0.748135		0	0	0	2.28337	2.18343	5.42645	0.995344	2.09133
ENSMUSG00000097166	ENSMUST00000180569,ENSMUST00000180811	na	0	RIKEN cDNA 9330179D12 gene	9330179D12Rik	6.46073	21.4719	2.86651	0.404687	0.155318	0.761037	0.991331	0.501109	0.892713		0	0	0	2.28337	2.18343	5.42645	0.995344	0
ENSMUSG00000026712	ENSMUST00000028045,ENSMUST00000146168	17533	1	mannose receptor, C type 1	Mrc1	6.46035	20.7251	0	0.406055	0.161698	1	0.991331	0.514767	1		0	0	0	2.28337	3.27514	4.06984	0	0
ENSMUSG00000031963	ENSMUST00000071982,ENSMUST00000214050,ENSMUST00000217648	73230	1	BMP-binding endothelial regulator	Bmper	6.45984	22.3071	38.1126	0.407874	0.152936	0.0260128	0.991331	0.497248	0.0939902		0	0	0	2.28337	6.55028	1.35661	1.99069	11.5023
ENSMUSG00000082976	ENSMUST00000122025,ENSMUST00000167686	100504014	1	predicted gene 15056	Gm15056	6.45941	22.2272	0	0.409457	0.154915	1	0.991331	0.500872	1		0	0	0	2.28337	1.09171	6.78306	0	0
ENSMUSG00000020709	ENSMUST00000021050,ENSMUST00000134118	216991	1	ArfGAP with dual PH domains 2	Adap2	6.45581	19.2334	2.86651	0.422962	0.18958	0.761037	0.991331	0.567552	0.892713		0	0	0	2.28337	5.45857	1.35661	0.995344	0
ENSMUSG00000032243	ENSMUST00000034774,ENSMUST00000159012	319480	1	integrin alpha 11	Itga11	6.45406	16.8995	0	0.429863	0.21797	1	0.991331	0.616552	1		0	0	0	2.28337	3.27514	2.71322	0	0
ENSMUSG00000081642	ENSMUST00000120373	na	0	predicted gene 13532	Gm13532	6.44978	24.5758	68.1432	0.447391	0.177697	0.0028908	0.991331	0.546748	0.014154		0	0	0	2.28337	8.73371	0	20.9022	3.13699
ENSMUSG00000113975	ENSMUST00000221011	na	0	predicted gene, 36372	Gm36372	6.44978	24.5758	0	0.447391	0.177697	1	0.991331	0.546748	1		0	0	0	2.28337	8.73371	0	0	0
ENSMUSG00000045509	ENSMUST00000056130	238725	1	G protein-coupled receptor 150	Gpr150	6.44887	14.5541	0	0.451411	0.268058	1	0.991331	0.692349	1		0	0	0	2.28337	1.09171	4.06984	0	0
ENSMUSG00000009596	ENSMUST00000009740,ENSMUST00000113223,ENSMUST00000131311	74469	1	TATA-box binding protein associated factor 7 like	Taf7l	6.44876	13.8145	17.4516	0.451885	0.278532	0.17036	0.991331	0.706591	0.411751		0	0	0	2.28337	2.18343	2.71322	1.99069	4.18265
ENSMUSG00000074673	ENSMUST00000099197,ENSMUST00000103155,ENSMUST00000109801,ENSMUST00000146626,ENSMUST00000150218,ENSMUST00000151641,ENSMUST00000152158,ENSMUST00000155631,ENSMUST00000165343	74711	1	tubulin tyrosine ligase-like family, member 9	Ttll9	6.44876	13.8145	0	0.451885	0.278532	1	0.991331	0.706591	1		0	0	0	2.28337	2.18343	2.71322	0	0
ENSMUSG00000102746	ENSMUST00000194922	na	0	predicted gene, 37601	Gm37601	6.44668	13.0792	0	0.461103	0.299448	1	0.991331	0.734925	1		0	0	0	2.28337	3.27514	1.35661	0	0
ENSMUSG00000007877	ENSMUST00000008021	21393	1	titin-cap	Tcap	6.4414	9.99623	2.93744	0.486168	0.383594	0.755547	0.991331	0.828985	0.892713		0	0	0	2.28337	2.18343	1.35661	0	1.04566
ENSMUSG00000079069	ENSMUST00000110507	71473	0	RIKEN cDNA 8430423G03 gene	8430423G03Rik	6.43942	15.3799	37.8549	0.496089	0.308194	0.023582	0.991331	0.744201	0.0866988		0	0	0	2.28337	5.45857	0	3.98137	9.41096
ENSMUSG00000094256	ENSMUST00000077420	na	0	ribosomal protein L21, pseudogene 7	Rpl21-ps7	6.43942	15.3799	0	0.496089	0.308194	1	0.991331	0.744201	1		0	0	0	2.28337	5.45857	0	0	0
ENSMUSG00000103845	ENSMUST00000194240	na	0	predicted gene, 19026	Gm19026	6.43929	15.3354	0	0.496755	0.309503	1	0.991331	0.745149	1		0	0	0	2.28337	0	5.42645	0	0
ENSMUSG00000025500	ENSMUST00000026573,ENSMUST00000170841	72000	1	lamin tail domain containing 2	Lmntd2	6.43546	12.3135	0	0.517451	0.37578	1	0.991331	0.820427	1		0	0	0	2.28337	4.36685	0	0	0
ENSMUSG00000105510	ENSMUST00000197676	na	0	predicted gene 43815	Gm43815	6.43546	12.3135	17.3248	0.517451	0.37578	0.17101	0.991331	0.820427	0.412273		0	0	0	2.28337	4.36685	0	2.98603	3.13699
ENSMUSG00000082111	ENSMUST00000120731	na	0	predicted gene 12479	Gm12479	6.43537	6.90421	0	0.518148	0.501989	1	0.991331	0.924732	1		0	0	0	2.28337	1.09171	1.35661	0	0
ENSMUSG00000032128	ENSMUST00000034643,ENSMUST00000115038,ENSMUST00000167089,ENSMUST00000167216,ENSMUST00000170512,ENSMUST00000171467	19649	1	roundabout guidance receptor 3	Robo3	6.43433	11.4891	0	0.523877	0.397128	1	0.991331	0.842488	1		0	0	0	2.28337	0	4.06984	0	0
ENSMUSG00000065817	ENSMUST00000083883	na	0	predicted gene, 24698	Gm24698	6.43433	11.4891	16.9364	0.523877	0.397128	0.224277	0.991331	0.842488	0.499302		0	0	0	2.28337	0	4.06984	5.97206	0
ENSMUSG00000110260	ENSMUST00000209316,ENSMUST00000209448,ENSMUST00000209762	na	0	predicted gene, 30504	Gm30504	6.43433	11.4891	0	0.523877	0.397128	1	0.991331	0.842488	1		0	0	0	2.28337	0	4.06984	0	0
ENSMUSG00000035395	ENSMUST00000113959,ENSMUST00000113960	18630	1	plasmacytoma expressed transcript 2	Pet2	6.43118	9.24638	513.598	0.542675	0.463402	3.17699e-09	0.991331	0.901517	4.03441e-08		0	0	0	2.28337	3.27514	0	91.5716	89.927
ENSMUSG00000037542	ENSMUST00000042699,ENSMUST00000159163,ENSMUST00000161285	237320	1	aldehyde dehydrogenase 8 family, member A1	Aldh8a1	6.43118	9.24638	2.86651	0.542675	0.463402	0.761037	0.991331	0.901517	0.892713		0	0	0	2.28337	3.27514	0	0.995344	0
ENSMUSG00000082978	ENSMUST00000118446	na	0	ribosomal protein SA, pseudogene 11	Rpsa-ps11	6.43118	9.24638	2.93744	0.542675	0.463402	0.755547	0.991331	0.901517	0.892713		0	0	0	2.28337	3.27514	0	0	1.04566
ENSMUSG00000085355	ENSMUST00000047953,ENSMUST00000154673	na	0	RIKEN cDNA 3010003L21 gene	3010003L21Rik	6.43118	9.24638	161.448	0.542675	0.463402	1.24842e-05	0.991331	0.901517	0.000100287		0	0	0	2.28337	3.27514	0	29.8603	27.1872
ENSMUSG00000085207	ENSMUST00000129379	na	0	predicted gene 11767	Gm11767	6.42883	7.64421	11.5498	0.557612	0.520152	0.316376	0.991331	0.935197	0.62463		0	0	0	2.28337	0	2.71322	1.99069	2.09133
ENSMUSG00000103087	ENSMUST00000192679	na	0	predicted gene, 38122	Gm38122	6.42883	7.64421	2.93744	0.557612	0.520152	0.755547	0.991331	0.935197	0.892713		0	0	0	2.28337	0	2.71322	0	1.04566
ENSMUSG00000020176	ENSMUST00000093321,ENSMUST00000109653,ENSMUST00000109654,ENSMUST00000124587,ENSMUST00000142877,ENSMUST00000143386,ENSMUST00000143915,ENSMUST00000148254,ENSMUST00000150972	14783	1	growth factor receptor bound protein 10	Grb10	6.42651	6.17812	8179.27	0.573213	0.58205	2.88481e-19	0.991331	0.956449	7.58244e-18		0	0	0	2.28337	2.18343	0	1464.15	1426.28
ENSMUSG00000021499	ENSMUST00000021961,ENSMUST00000109898	76856	1	cation channel, sperm associated 3	Catsper3	6.42651	6.17812	0	0.573213	0.58205	1	0.991331	0.956449	1		0	0	0	2.28337	2.18343	0	0	0
ENSMUSG00000078817	ENSMUST00000108653,ENSMUST00000205233	378425	1	NLR family, pyrin domain containing 12	Nlrp12	6.42651	6.17812	5.64798	0.573213	0.58205	0.609843	0.991331	0.956449	0.874215		0	0	0	2.28337	2.18343	0	1.99069	0
ENSMUSG00000112728	ENSMUST00000219525	na	0	predicted gene, 48903	Gm48903	6.42651	6.17812	0	0.573213	0.58205	1	0.991331	0.956449	1		0	0	0	2.28337	2.18343	0	0	0
ENSMUSG00000114051	ENSMUST00000222693	na	0	predicted gene, 48008	Gm48008	6.42651	6.17812	5.90231	0.573213	0.58205	0.600431	0.991331	0.956449	0.874215		0	0	0	2.28337	2.18343	0	0	2.09133
ENSMUSG00000049866	ENSMUST00000051236,ENSMUST00000159814,ENSMUST00000187810	320982	1	ADP-ribosylation factor-like 4C	Arl4c	6.42552	67.1043	28.0224	3.81896e-16	9.56193e-83	1.26138e-54	8.69882e-13	1.03715e-79	1.01664e-52		20.1378	16.9269	120.062	116.452	1063.33	1390.53	499.663	522.831
ENSMUSG00000001802	ENSMUST00000118444,ENSMUST00000122409,ENSMUST00000153163,ENSMUST00000155404	435965	1	low density lipoprotein receptor-related protein 3	Lrp3	6.42516	1.26339	0	0.583619	0.946188	1	0.991331	0.978742	1		0	0	0	2.28337	0	0	0	0
ENSMUSG00000001985	ENSMUST00000030676	14807	1	glutamate receptor, ionotropic, kainate 3	Grik3	6.42516	1.26339	0	0.583619	0.946188	1	0.991331	0.978742	1		0	0	0	2.28337	0	0	0	0
ENSMUSG00000020467	ENSMUST00000020759,ENSMUST00000124103,ENSMUST00000139713	216616	1	epidermal growth factor-containing fibulin-like extracellular matrix protein 1	Efemp1	6.42516	1.26339	3896.77	0.583619	0.946188	2.33131e-16	0.991331	0.978742	5.18011e-15		0	0	0	2.28337	0	0	705.699	671.315
ENSMUSG00000022245	ENSMUST00000055281,ENSMUST00000116613,ENSMUST00000119146	207667	1	SKI family transcriptional corepressor 1	Skor1	6.42516	1.26339	0	0.583619	0.946188	1	0.991331	0.978742	1		0	0	0	2.28337	0	0	0	0
ENSMUSG00000028517	ENSMUST00000064139	67916	1	phospholipid phosphatase 3	Plpp3	6.42516	1.26339	11306.5	0.583619	0.946188	1.37597e-20	0.991331	0.978742	3.87292e-19		0	0	0	2.28337	0	0	2093.21	1902.06
ENSMUSG00000030125	ENSMUST00000032218,ENSMUST00000112475,ENSMUST00000128697,ENSMUST00000132492,ENSMUST00000147669	16977	1	leucine rich repeat containing 23	Lrrc23	6.42516	1.26339	2.93744	0.583619	0.946188	0.755547	0.991331	0.978742	0.892713		0	0	0	2.28337	0	0	0	1.04566
ENSMUSG00000031837	ENSMUST00000098363,ENSMUST00000148328	117148	1	N-terminal EF-hand calcium binding protein 2	Necab2	6.42516	1.26339	0	0.583619	0.946188	1	0.991331	0.978742	1		0	0	0	2.28337	0	0	0	0
ENSMUSG00000035896	ENSMUST00000080126	19752	1	ribonuclease, RNase A family, 1 (pancreatic)	Rnase1	6.42516	1.26339	0	0.583619	0.946188	1	0.991331	0.978742	1		0	0	0	2.28337	0	0	0	0
ENSMUSG00000037982	ENSMUST00000123595,ENSMUST00000166229,ENSMUST00000209272	na	0	predicted gene 9725	Gm9725	6.42516	1.26339	5.90231	0.583619	0.946188	0.600431	0.991331	0.978742	0.874215		0	0	0	2.28337	0	0	0	2.09133
ENSMUSG00000038224	ENSMUST00000043696,ENSMUST00000108437,ENSMUST00000128330,ENSMUST00000142094	18816	1	serine (or cysteine) peptidase inhibitor, clade F, member 2	Serpinf2	6.42516	1.26339	0	0.583619	0.946188	1	0.991331	0.978742	1		0	0	0	2.28337	0	0	0	0
ENSMUSG00000039095	ENSMUST00000036177	13799	1	engrailed 2	En2	6.42516	1.26339	0	0.583619	0.946188	1	0.991331	0.978742	1		0	0	0	2.28337	0	0	0	0
ENSMUSG00000041449	ENSMUST00000049922,ENSMUST00000116393	na	0	serine (or cysteine) peptidase inhibitor, clade A, member 3H	Serpina3h	6.42516	1.26339	0	0.583619	0.946188	1	0.991331	0.978742	1		0	0	0	2.28337	0	0	0	0
ENSMUSG00000046561	ENSMUST00000093976	271970	1	arylsulfatase J	Arsj	6.42516	1.26339	1914.23	0.583619	0.946188	9.74905e-14	0.991331	0.978742	1.83094e-12		0	0	0	2.28337	0	0	331.449	345.069
ENSMUSG00000047342	ENSMUST00000054654,ENSMUST00000108705,ENSMUST00000138105,ENSMUST00000139798,ENSMUST00000140072,ENSMUST00000145474,ENSMUST00000149215,ENSMUST00000149230,ENSMUST00000152602,ENSMUST00000207474,ENSMUST00000207597	192651	1	zinc finger protein 286	Zfp286	6.42516	1.26339	0	0.583619	0.946188	1	0.991331	0.978742	1		0	0	0	2.28337	0	0	0	0
ENSMUSG00000054325	ENSMUST00000067318	545548	1	late cornified envelope 3A	Lce3a	6.42516	1.26339	0	0.583619	0.946188	1	0.991331	0.978742	1		0	0	0	2.28337	0	0	0	0
ENSMUSG00000055235	ENSMUST00000068693,ENSMUST00000127320,ENSMUST00000142607,ENSMUST00000196443	269633	1	WD repeat domain 86	Wdr86	6.42516	1.26339	0	0.583619	0.946188	1	0.991331	0.978742	1		0	0	0	2.28337	0	0	0	0
ENSMUSG00000055818	ENSMUST00000069553	na	0	RIKEN cDNA A230083G16 gene	A230083G16Rik	6.42516	1.26339	0	0.583619	0.946188	1	0.991331	0.978742	1		0	0	0	2.28337	0	0	0	0
ENSMUSG00000055960	ENSMUST00000069769,ENSMUST00000106564,ENSMUST00000106565,ENSMUST00000106566	320640	1	selection and upkeep of intraepithelial T cells 4	Skint4	6.42516	1.26339	5.90231	0.583619	0.946188	0.600431	0.991331	0.978742	0.874215		0	0	0	2.28337	0	0	0	2.09133
ENSMUSG00000059159	ENSMUST00000118230	na	0	predicted pseudogene 8129	Gm8129	6.42516	1.26339	0	0.583619	0.946188	1	0.991331	0.978742	1		0	0	0	2.28337	0	0	0	0
ENSMUSG00000062329	ENSMUST00000073554,ENSMUST00000201048	231162	1	cytokine-like 1	Cytl1	6.42516	1.26339	0	0.583619	0.946188	1	0.991331	0.978742	1		0	0	0	2.28337	0	0	0	0
ENSMUSG00000062713	ENSMUST00000072182	20465	1	single-minded family bHLH transcription factor 2	Sim2	6.42516	1.26339	0	0.583619	0.946188	1	0.991331	0.978742	1		0	0	0	2.28337	0	0	0	0
ENSMUSG00000069899	ENSMUST00000093169,ENSMUST00000154156	na	1	predicted gene 12166	Gm12166	6.42516	1.26339	2.93744	0.583619	0.946188	0.755547	0.991331	0.978742	0.892713		0	0	0	2.28337	0	0	0	1.04566
ENSMUSG00000070692	ENSMUST00000117447	na	0	ribosomal protein S12, pseudogene 10	Rps12-ps10	6.42516	1.26339	0	0.583619	0.946188	1	0.991331	0.978742	1		0	0	0	2.28337	0	0	0	0
ENSMUSG00000070803	ENSMUST00000094814	56222	1	Cbp/p300-interacting transactivator, with Glu/Asp-rich carboxy-terminal domain, 4	Cited4	6.42516	1.26339	0	0.583619	0.946188	1	0.991331	0.978742	1		0	0	0	2.28337	0	0	0	0
ENSMUSG00000070923	ENSMUST00000094993	242521	1	kelch-like 9	Klhl9	6.42516	1.26339	2982.47	0.583619	0.946188	2.40131e-15	0.991331	0.978742	4.98095e-14		0	0	0	2.28337	0	0	493.69	560.475
ENSMUSG00000073069	ENSMUST00000101397,ENSMUST00000201779	17146	1	melanoma antigen, family B, 2	Mageb2	6.42516	1.26339	0	0.583619	0.946188	1	0.991331	0.978742	1		0	0	0	2.28337	0	0	0	0
ENSMUSG00000073535	ENSMUST00000097531,ENSMUST00000194133	na	0	predicted gene 5532	Gm5532	6.42516	1.26339	11.5498	0.583619	0.946188	0.316376	0.991331	0.978742	0.62463		0	0	0	2.28337	0	0	1.99069	2.09133
ENSMUSG00000073722	ENSMUST00000097801	210940	1	RIKEN cDNA 4931408C20 gene	4931408C20Rik	6.42516	1.26339	0	0.583619	0.946188	1	0.991331	0.978742	1		0	0	0	2.28337	0	0	0	0
ENSMUSG00000073974	ENSMUST00000098224,ENSMUST00000213540	258750	1	olfactory receptor 551	Olfr551	6.42516	1.26339	0	0.583619	0.946188	1	0.991331	0.978742	1		0	0	0	2.28337	0	0	0	0
ENSMUSG00000074398	ENSMUST00000098839,ENSMUST00000107095	na	0	predicted gene 15441	Gm15441	6.42516	1.26339	2.93744	0.583619	0.946188	0.755547	0.991331	0.978742	0.892713		0	0	0	2.28337	0	0	0	1.04566
ENSMUSG00000079889	ENSMUST00000116005	na	0	predicted gene 11951	Gm11951	6.42516	1.26339	5.90231	0.583619	0.946188	0.600431	0.991331	0.978742	0.874215		0	0	0	2.28337	0	0	0	2.09133
ENSMUSG00000080816	ENSMUST00000119110	na	0	predicted gene 12447	Gm12447	6.42516	1.26339	0	0.583619	0.946188	1	0.991331	0.978742	1		0	0	0	2.28337	0	0	0	0
ENSMUSG00000082636	ENSMUST00000118270	na	0	predicted gene 14923	Gm14923	6.42516	1.26339	0	0.583619	0.946188	1	0.991331	0.978742	1		0	0	0	2.28337	0	0	0	0
ENSMUSG00000083014	ENSMUST00000120221	na	0	predicted gene 11764	Gm11764	6.42516	1.26339	0	0.583619	0.946188	1	0.991331	0.978742	1		0	0	0	2.28337	0	0	0	0
ENSMUSG00000083439	ENSMUST00000121919	na	0	predicted gene 14491	Gm14491	6.42516	1.26339	0	0.583619	0.946188	1	0.991331	0.978742	1		0	0	0	2.28337	0	0	0	0
ENSMUSG00000083812	ENSMUST00000119351	na	0	predicted gene 5054	Gm5054	6.42516	1.26339	0	0.583619	0.946188	1	0.991331	0.978742	1		0	0	0	2.28337	0	0	0	0
ENSMUSG00000084899	ENSMUST00000152600	na	0	predicted gene 15344	Gm15344	6.42516	1.26339	0	0.583619	0.946188	1	0.991331	0.978742	1		0	0	0	2.28337	0	0	0	0
ENSMUSG00000085447	ENSMUST00000141000	na	0	RIKEN cDNA 9530026F06 gene	9530026F06Rik	6.42516	1.26339	0	0.583619	0.946188	1	0.991331	0.978742	1		0	0	0	2.28337	0	0	0	0
ENSMUSG00000085779	ENSMUST00000129834,ENSMUST00000129950,ENSMUST00000150782	na	0	ataxia, cerebellar, Cayman type, opposite strand	Atcayos	6.42516	1.26339	0	0.583619	0.946188	1	0.991331	0.978742	1		0	0	0	2.28337	0	0	0	0
ENSMUSG00000086908	ENSMUST00000147939	na	0	predicted gene 13598	Gm13598	6.42516	1.26339	0	0.583619	0.946188	1	0.991331	0.978742	1		0	0	0	2.28337	0	0	0	0
ENSMUSG00000087290	ENSMUST00000149048,ENSMUST00000152116	na	0	predicted gene 15866	Gm15866	6.42516	1.26339	0	0.583619	0.946188	1	0.991331	0.978742	1		0	0	0	2.28337	0	0	0	0
ENSMUSG00000089281	ENSMUST00000158656	na	0	small Cajal body-specific RNA 6	Scarna6	6.42516	1.26339	0	0.583619	0.946188	1	0.991331	0.978742	1		0	0	0	2.28337	0	0	0	0
ENSMUSG00000089678	ENSMUST00000022858,ENSMUST00000110540,ENSMUST00000110541,ENSMUST00000110542	268782	1	alanine-glyoxylate aminotransferase 2	Agxt2	6.42516	1.26339	0	0.583619	0.946188	1	0.991331	0.978742	1		0	0	0	2.28337	0	0	0	0
ENSMUSG00000089798	ENSMUST00000058921,ENSMUST00000159902,ENSMUST00000162591,ENSMUST00000163064	76421	1	RIKEN cDNA 1700028K03 gene	1700028K03Rik	6.42516	1.26339	5.77488	0.583619	0.946188	0.591778	0.991331	0.978742	0.874215		0	0	0	2.28337	0	0	0.995344	1.04566
ENSMUSG00000089820	ENSMUST00000159796	na	0	predicted gene 15775	Gm15775	6.42516	1.26339	0	0.583619	0.946188	1	0.991331	0.978742	1		0	0	0	2.28337	0	0	0	0
ENSMUSG00000090033	ENSMUST00000160351	na	0	predicted gene 16243	Gm16243	6.42516	1.26339	2.93744	0.583619	0.946188	0.755547	0.991331	0.978742	0.892713		0	0	0	2.28337	0	0	0	1.04566
ENSMUSG00000090216	ENSMUST00000160445	na	0	predicted gene 16549	Gm16549	6.42516	1.26339	0	0.583619	0.946188	1	0.991331	0.978742	1		0	0	0	2.28337	0	0	0	0
ENSMUSG00000090994	ENSMUST00000172004	na	0	predicted gene 6153	Gm6153	6.42516	1.26339	0	0.583619	0.946188	1	0.991331	0.978742	1		0	0	0	2.28337	0	0	0	0
ENSMUSG00000091083	ENSMUST00000182274	na	0	predicted gene 4535	Gm4535	6.42516	1.26339	8.85574	0.583619	0.946188	0.466823	0.991331	0.978742	0.781817		0	0	0	2.28337	0	0	0	3.13699
ENSMUSG00000093562	ENSMUST00000177331	na	0	predicted gene, 23090	Gm23090	6.42516	1.26339	0	0.583619	0.946188	1	0.991331	0.978742	1		0	0	0	2.28337	0	0	0	0
ENSMUSG00000093859	ENSMUST00000177915	na	0	predicted gene 7882	Gm7882	6.42516	1.26339	0	0.583619	0.946188	1	0.991331	0.978742	1		0	0	0	2.28337	0	0	0	0
ENSMUSG00000095048	ENSMUST00000171348,ENSMUST00000179977	101055863	1	predicted gene 11239	Gm11239	6.42516	1.26339	0	0.583619	0.946188	1	0.991331	0.978742	1		0	0	0	2.28337	0	0	0	0
ENSMUSG00000095812	ENSMUST00000179326	na	0	predicted pseudogene 5473	Gm5473	6.42516	1.26339	0	0.583619	0.946188	1	0.991331	0.978742	1		0	0	0	2.28337	0	0	0	0
ENSMUSG00000096375	ENSMUST00000178379	na	0	predicted pseudogene 7094	Gm7094	6.42516	1.26339	0	0.583619	0.946188	1	0.991331	0.978742	1		0	0	0	2.28337	0	0	0	0
ENSMUSG00000096879	ENSMUST00000179064,ENSMUST00000194595,ENSMUST00000195847	229571	1	predicted gene 4858	Gm4858	6.42516	1.26339	0	0.583619	0.946188	1	0.991331	0.978742	1		0	0	0	2.28337	0	0	0	0
ENSMUSG00000097728	ENSMUST00000180784	na	0	predicted gene, 26840	Gm26840	6.42516	1.26339	0	0.583619	0.946188	1	0.991331	0.978742	1		0	0	0	2.28337	0	0	0	0
ENSMUSG00000099137	ENSMUST00000183512,ENSMUST00000184420,ENSMUST00000184875	na	0	predicted gene 10603	Gm10603	6.42516	1.26339	2.93744	0.583619	0.946188	0.755547	0.991331	0.978742	0.892713		0	0	0	2.28337	0	0	0	1.04566
ENSMUSG00000101171	ENSMUST00000187246	na	0	predicted gene 7593	Gm7593	6.42516	1.26339	0	0.583619	0.946188	1	0.991331	0.978742	1		0	0	0	2.28337	0	0	0	0
ENSMUSG00000101786	ENSMUST00000185850,ENSMUST00000186884,ENSMUST00000187128,ENSMUST00000189110,ENSMUST00000189320,ENSMUST00000190021,ENSMUST00000191421,ENSMUST00000191514,ENSMUST00000191595	na	0	predicted gene 28840	Gm28840	6.42516	1.26339	0	0.583619	0.946188	1	0.991331	0.978742	1		0	0	0	2.28337	0	0	0	0
ENSMUSG00000103325	ENSMUST00000193527	na	0	predicted gene 10531	Gm10531	6.42516	1.26339	0	0.583619	0.946188	1	0.991331	0.978742	1		0	0	0	2.28337	0	0	0	0
ENSMUSG00000107086	ENSMUST00000202534	na	0	predicted gene 43808	Gm43808	6.42516	1.26339	0	0.583619	0.946188	1	0.991331	0.978742	1		0	0	0	2.28337	0	0	0	0
ENSMUSG00000108119	ENSMUST00000205132	na	0	predicted gene, 43891	Gm43891	6.42516	1.26339	0	0.583619	0.946188	1	0.991331	0.978742	1		0	0	0	2.28337	0	0	0	0
ENSMUSG00000108356	ENSMUST00000206867	na	0	RIKEN cDNA 9130221F21 gene	9130221F21Rik	6.42516	1.26339	0	0.583619	0.946188	1	0.991331	0.978742	1		0	0	0	2.28337	0	0	0	0
ENSMUSG00000108702	ENSMUST00000205452	na	0	predicted gene 9333	Gm9333	6.42516	1.26339	0	0.583619	0.946188	1	0.991331	0.978742	1		0	0	0	2.28337	0	0	0	0
ENSMUSG00000109489	ENSMUST00000208382	na	0	predicted gene 7451	Gm7451	6.42516	1.26339	0	0.583619	0.946188	1	0.991331	0.978742	1		0	0	0	2.28337	0	0	0	0
ENSMUSG00000109543	ENSMUST00000207242	na	0	predicted gene 44844	Gm44844	6.42516	1.26339	2.86651	0.583619	0.946188	0.761037	0.991331	0.978742	0.892713		0	0	0	2.28337	0	0	0.995344	0
ENSMUSG00000109872	ENSMUST00000210566	na	0	predicted gene 45312	Gm45312	6.42516	1.26339	0	0.583619	0.946188	1	0.991331	0.978742	1		0	0	0	2.28337	0	0	0	0
ENSMUSG00000109891	ENSMUST00000210823	na	0	predicted gene 45339	Gm45339	6.42516	1.26339	11.4232	0.583619	0.946188	0.32424	0.991331	0.978742	0.634364		0	0	0	2.28337	0	0	2.98603	1.04566
ENSMUSG00000110027	ENSMUST00000210209,ENSMUST00000210356,ENSMUST00000210438	na	0	RIKEN cDNA C030029H02 gene	C030029H02Rik	6.42516	1.26339	2.93744	0.583619	0.946188	0.755547	0.991331	0.978742	0.892713		0	0	0	2.28337	0	0	0	1.04566
ENSMUSG00000110481	ENSMUST00000211831	na	0	predicted gene 45705	Gm45705	6.42516	1.26339	0	0.583619	0.946188	1	0.991331	0.978742	1		0	0	0	2.28337	0	0	0	0
ENSMUSG00000110642	ENSMUST00000212847	na	0	predicted gene 45710	Gm45710	6.42516	1.26339	0	0.583619	0.946188	1	0.991331	0.978742	1		0	0	0	2.28337	0	0	0	0
ENSMUSG00000110832	ENSMUST00000215798	na	0	predicted gene, 48125	Gm48125	6.42516	1.26339	0	0.583619	0.946188	1	0.991331	0.978742	1		0	0	0	2.28337	0	0	0	0
ENSMUSG00000113277	ENSMUST00000220920	na	0	predicted gene, 18116	Gm18116	6.42516	1.26339	0	0.583619	0.946188	1	0.991331	0.978742	1		0	0	0	2.28337	0	0	0	0
ENSMUSG00000113759	ENSMUST00000223157	na	0	predicted gene, 47695	Gm47695	6.42516	1.26339	0	0.583619	0.946188	1	0.991331	0.978742	1		0	0	0	2.28337	0	0	0	0
ENSMUSG00000114155	ENSMUST00000221336	na	0	predicted gene 7986	Gm7986	6.42516	1.26339	0	0.583619	0.946188	1	0.991331	0.978742	1		0	0	0	2.28337	0	0	0	0
ENSMUSG00000025227	ENSMUST00000086969,ENSMUST00000128041,ENSMUST00000128455,ENSMUST00000137143,ENSMUST00000142994	75146	1	major facilitator superfamily domain containing 13a	Mfsd13a	6.42508	3.32182	11.4232	0.583621	0.728467	0.32424	0.991331	0.973552	0.634364		0	0	0	2.28337	1.09171	0	2.98603	1.04566
ENSMUSG00000025922	ENSMUST00000027054	na	0	predicted gene 5045	Gm5045	6.42508	3.32182	0	0.583621	0.728467	1	0.991331	0.973552	1		0	0	0	2.28337	1.09171	0	0	0
ENSMUSG00000030491	ENSMUST00000032701,ENSMUST00000127472,ENSMUST00000187190,ENSMUST00000193633,ENSMUST00000205407,ENSMUST00000206641	71981	1	tudor domain containing 12	Tdrd12	6.42508	3.32182	0	0.583621	0.728467	1	0.991331	0.973552	1		0	0	0	2.28337	1.09171	0	0	0
ENSMUSG00000073290	ENSMUST00000086274	na	1	predicted gene 10490	Gm10490	6.42508	3.32182	0	0.583621	0.728467	1	0.991331	0.973552	1		0	0	0	2.28337	1.09171	0	0	0
ENSMUSG00000083951	ENSMUST00000122371	na	0	predicted gene 13786	Gm13786	6.42508	3.32182	0	0.583621	0.728467	1	0.991331	0.973552	1		0	0	0	2.28337	1.09171	0	0	0
ENSMUSG00000089868	ENSMUST00000161714	na	0	predicted gene 16134	Gm16134	6.42508	3.32182	0	0.583621	0.728467	1	0.991331	0.973552	1		0	0	0	2.28337	1.09171	0	0	0
ENSMUSG00000101219	ENSMUST00000080671	na	0	predicted gene, 20302	Gm20302	6.42508	3.32182	0	0.583621	0.728467	1	0.991331	0.973552	1		0	0	0	2.28337	1.09171	0	0	0
ENSMUSG00000107194	ENSMUST00000202246	na	0	predicted gene 43173	Gm43173	6.42508	3.32182	11.2916	0.583621	0.728467	0.372499	0.991331	0.973552	0.688598		0	0	0	2.28337	1.09171	0	3.98137	0
ENSMUSG00000112697	ENSMUST00000218997	na	0	predicted gene 8137	Gm8137	6.42508	3.32182	19.7586	0.583621	0.728467	0.175688	0.991331	0.973552	0.420032		0	0	0	2.28337	1.09171	0	6.96741	0
ENSMUSG00000000724	ENSMUST00000078623,ENSMUST00000124178	12957	1	crystallin, beta A1	Cryba1	6.42507	3.74443	0	0.583622	0.701982	1	0.991331	0.973552	1		0	0	0	2.28337	0	1.35661	0	0
ENSMUSG00000019235	ENSMUST00000019379,ENSMUST00000221972,ENSMUST00000222232,ENSMUST00000223399	238323	1	ribosomal protein S6 kinase-like 1	Rps6kl1	6.42507	3.74443	0	0.583622	0.701982	1	0.991331	0.973552	1		0	0	0	2.28337	0	1.35661	0	0
ENSMUSG00000059022	ENSMUST00000078112,ENSMUST00000091391,ENSMUST00000101614,ENSMUST00000159479,ENSMUST00000159482,ENSMUST00000160181,ENSMUST00000161237,ENSMUST00000161276,ENSMUST00000161655,ENSMUST00000162959	333088	1	kielin/chordin-like protein	Kcp	6.42507	3.74443	2.86651	0.583622	0.701982	0.761037	0.991331	0.973552	0.892713		0	0	0	2.28337	0	1.35661	0.995344	0
ENSMUSG00000064823	ENSMUST00000082889	na	0	small nucleolar RNA, C/D box 82	Snord82	6.42507	3.74443	0	0.583622	0.701982	1	0.991331	0.973552	1		0	0	0	2.28337	0	1.35661	0	0
ENSMUSG00000085774	ENSMUST00000127875	na	0	predicted gene 13055	Gm13055	6.42507	3.74443	2.86651	0.583622	0.701982	0.761037	0.991331	0.973552	0.892713		0	0	0	2.28337	0	1.35661	0.995344	0
ENSMUSG00000094313	ENSMUST00000164880	636731	0	vomeronasal 1 receptor 61	Vmn1r61	6.42507	3.74443	0	0.583622	0.701982	1	0.991331	0.973552	1		0	0	0	2.28337	0	1.35661	0	0
ENSMUSG00000095773	ENSMUST00000108554	434110	1	vomeronasal 2, receptor 38	Vmn2r38	6.42507	3.74443	0	0.583622	0.701982	1	0.991331	0.973552	1		0	0	0	2.28337	0	1.35661	0	0
ENSMUSG00000103280	ENSMUST00000194052	na	0	predicted gene, 37277	Gm37277	6.42507	3.74443	11.5498	0.583622	0.701982	0.316376	0.991331	0.973552	0.62463		0	0	0	2.28337	0	1.35661	1.99069	2.09133
ENSMUSG00000112495	ENSMUST00000177744	na	1	predicted gene 9048	Gm9048	6.42507	3.74443	0	0.583622	0.701982	1	0.991331	0.973552	1		0	0	0	2.28337	0	1.35661	0	0
ENSMUSG00000112781	ENSMUST00000218329	na	1	predicted gene 9046	Gm9046	6.42507	3.74443	0	0.583622	0.701982	1	0.991331	0.973552	1		0	0	0	2.28337	0	1.35661	0	0
ENSMUSG00000100147	ENSMUST00000185216,ENSMUST00000189594	67330	0	RIKEN cDNA 1700047M11 gene	1700047M11Rik	6.39842	-2.14487	-2.54807	0.498109	0.791274	0.787101	0.991331	0.973552	0.892713		0.958944	0	6.18878	0	0	0	0	0
ENSMUSG00000064179	ENSMUST00000071798,ENSMUST00000086502,ENSMUST00000108587,ENSMUST00000163538,ENSMUST00000163560,ENSMUST00000163710,ENSMUST00000163722,ENSMUST00000166161,ENSMUST00000166268,ENSMUST00000166959,ENSMUST00000168111,ENSMUST00000169571,ENSMUST00000178163	21955	1	troponin T1, skeletal, slow	Tnnt1	6.39098	1.35027	2.13307	0.433058	0.904913	0.772952	0.991331	0.978742	0.892713		0.958944	0	6.18878	0	0	1.35661	0.995344	1.04566
ENSMUSG00000102306	ENSMUST00000195602	na	0	na	Gm38193	6.3646	2.55397	27.7751	0.215239	0.543592	0.000358416	0.991331	0.944109	0.00218065		1.91789	0	11.1398	1.14169	2.18343	2.71322	23.8882	29.2786
ENSMUSG00000037035	ENSMUST00000038765	16324	1	inhibin beta-B	Inhbb	6.3415	37.3911	-3.40062	0.0010022	2.1441e-11	0.503255	0.0951174	8.08582e-10	0.807977		0	6.9699	28.4684	14.8419	120.088	132.948	1.99069	0
ENSMUSG00000026734	ENSMUST00000062060,ENSMUST00000131199	70909	1	RIKEN cDNA 4921504E06 gene	4921504E06Rik	6.33489	-2.16637	2.14881	0.499969	0.788413	0.785642	0.991331	0.973552	0.892713		0	0.995701	6.18878	0	0	0	0	2.09133
ENSMUSG00000102145	ENSMUST00000193928	na	0	predicted gene, 38056	Gm38056	6.30532	32.4184	-2.58745	0.211671	0.0143435	0.78363	0.991331	0.0888538	0.892713		0	0.995701	6.18878	0	16.3757	14.9227	0	0
ENSMUSG00000079657	ENSMUST00000035797,ENSMUST00000061764,ENSMUST00000176025,ENSMUST00000176533,ENSMUST00000177441	328778	1	RAB26, member RAS oncogene family	Rab26	6.29273	1.23221	6.43977	0.392224	0.928282	0.325663	0.991331	0.978742	0.636521		0.958944	0	4.95102	1.14169	1.09171	0	1.99069	4.18265
ENSMUSG00000049649	ENSMUST00000052090,ENSMUST00000105911,ENSMUST00000151025	14748	1	G-protein coupled receptor 3	Gpr3	6.24341	2.52353	-2.58745	0.343474	0.645221	0.78363	0.991331	0.973552	0.892713		0	0.995701	4.95102	1.14169	1.09171	1.35661	0	0
ENSMUSG00000106609	ENSMUST00000197001	na	0	predicted gene 43181	Gm43181	6.24328	1.22254	2.06021	0.393872	0.930933	0.799621	0.991331	0.978742	0.900553		0	0.995701	4.95102	1.14169	1.09171	0	1.99069	0
ENSMUSG00000111661	ENSMUST00000213332	na	0	predicted gene, 46142	Gm46142	6.24328	1.22254	4.17471	0.393872	0.930933	0.507504	0.991331	0.978742	0.809945		0	0.995701	4.95102	1.14169	1.09171	0	2.98603	1.04566
ENSMUSG00000090138	ENSMUST00000161710	na	0	predicted gene 3687	Gm3687	6.24185	-2.16466	-2.58745	0.451633	0.765838	0.78363	0.991331	0.973552	0.892713		0	0.995701	4.95102	1.14169	0	0	0	0
ENSMUSG00000052415	ENSMUST00000064257	99681	1	trichohyalin	Tchh	6.21665	52.5801	-7.78704	0.0220717	1.94296e-07	0.505589	0.658048	4.40366e-06	0.807977		0	2.9871	14.8531	3.42506	76.4199	75.9703	0	0
ENSMUSG00000092456	ENSMUST00000173571	404287	1	vomeronasal 1 receptor, D19	V1rd19	6.20413	-2.14526	-2.54807	0.449403	0.766803	0.787101	0.991331	0.973552	0.892713		0.958944	0	3.71327	2.28337	0	0	0	0
ENSMUSG00000026301	ENSMUST00000113094,ENSMUST00000186403,ENSMUST00000186522,ENSMUST00000189011,ENSMUST00000189690,ENSMUST00000211999,ENSMUST00000212394,ENSMUST00000212859	74918	1	IQ motif containing with AAA domain	Iqca	6.19353	6.23629	2.08862	0.294649	0.293253	0.796662	0.991331	0.727554	0.899306		0.958944	0	3.71327	2.28337	3.27514	2.71322	1.99069	0
ENSMUSG00000093672	ENSMUST00000176132,ENSMUST00000181428	na	0	predicted gene 20655	Gm20655	6.16991	15.6378	8.76299	0.00543642	1.70264e-05	0.003148	0.294835	0.000264007	0.0152594		4.79472	0.995701	19.8041	15.9836	48.0354	42.055	18.9115	31.3699
ENSMUSG00000081763	ENSMUST00000120379	na	0	predicted gene 9435	Gm9435	6.15409	2.75231	1.04333	0.374391	0.631065	0.990022	0.991331	0.973552	0.99357		0	0.995701	3.71327	2.28337	0	2.71322	0.995344	0
ENSMUSG00000087049	ENSMUST00000133451	na	0	BTB and CNC homology 2, intronic transcript 1	Bach2it1	6.15299	1.22294	-2.58745	0.391955	0.930086	0.78363	0.991331	0.978742	0.892713		0	0.995701	3.71327	2.28337	1.09171	0	0	0
ENSMUSG00000063689	ENSMUST00000073115	621893	1	histone cluster 2, H2ab	Hist2h2ab	6.14895	-2.16451	-2.58745	0.451149	0.763942	0.78363	0.991331	0.973552	0.892713		0	0.995701	3.71327	2.28337	0	0	0	0
ENSMUSG00000026904	ENSMUST00000054484,ENSMUST00000102735,ENSMUST00000112480,ENSMUST00000147917,ENSMUST00000149527,ENSMUST00000155219,ENSMUST00000156534	94229	1	solute carrier family 4, sodium bicarbonate cotransporter-like, member 10	Slc4a10	6.13225	5.23156	-5.04854	0.170377	0.213738	0.633137	0.991331	0.608564	0.874215		1.91789	0	4.95102	6.85012	3.27514	6.78306	0	0
ENSMUSG00000047428	ENSMUST00000061722,ENSMUST00000166280,ENSMUST00000166617,ENSMUST00000170271,ENSMUST00000188223	106565	1	delta like non-canonical Notch ligand 2	Dlk2	6.11726	25.8864	2.95538	0.00542934	2.18074e-07	0.318026	0.294835	4.90838e-06	0.626702		0.958944	3.9828	14.8531	14.8419	66.5945	58.3343	6.96741	7.31964
ENSMUSG00000056427	ENSMUST00000069837,ENSMUST00000124438,ENSMUST00000153098,ENSMUST00000156571	20564	1	slit guidance ligand 3	Slit3	6.11096	19.8251	233.826	0.22199	0.0374137	1.55622e-07	0.991331	0.186806	1.63654e-06		0.958944	0	2.47551	3.42506	10.9171	8.13967	108.492	116.069
ENSMUSG00000028023	ENSMUST00000029657,ENSMUST00000042587,ENSMUST00000106382,ENSMUST00000172645,ENSMUST00000173645,ENSMUST00000174623,ENSMUST00000174661,ENSMUST00000187145	18741	1	paired-like homeodomain transcription factor 2	Pitx2	6.11049	14.1266	13.9124	0.245436	0.0819319	0.0844057	0.991331	0.329086	0.246107		0.958944	0	2.47551	3.42506	5.45857	8.13967	4.97672	8.3653
ENSMUSG00000086247	ENSMUST00000125250,ENSMUST00000130630,ENSMUST00000130892,ENSMUST00000132210,ENSMUST00000135366,ENSMUST00000141008,ENSMUST00000152014,ENSMUST00000156579	na	0	predicted gene 15787	Gm15787	6.11017	12.805	8.38622	0.272548	0.115135	0.236432	0.991331	0.41418	0.516434		0.958944	0	2.47551	3.42506	10.9171	1.35661	6.96741	1.04566
ENSMUSG00000029307	ENSMUST00000066708	13406	1	dentin matrix protein 1	Dmp1	6.11011	2.32048	190.386	0.381152	0.695249	5.69323e-07	0.991331	0.973552	5.5555e-06		0.958944	0	2.47551	3.42506	2.18343	0	85.5996	97.2466
ENSMUSG00000105957	ENSMUST00000199187	na	0	predicted gene 43254	Gm43254	6.09815	9.33164	11.7765	0.120449	0.0521605	0.0285719	0.991331	0.237575	0.10154		0.958944	0.995701	4.95102	6.85012	9.82542	8.13967	6.96741	15.6849
ENSMUSG00000042379	ENSMUST00000038144	71690	1	endothelial cell-specific molecule 1	Esm1	6.09388	-1.61841	1355	0.230018	0.785164	4.98857e-24	0.991331	0.973552	1.67631e-22		0.958944	0.995701	4.95102	6.85012	1.09171	0	1295.94	1307.08
ENSMUSG00000042784	ENSMUST00000041142,ENSMUST00000139206,ENSMUST00000146844	17829	1	mucin 1, transmembrane	Muc1	6.07956	10.749	7.37383	0.270663	0.140909	0.269015	0.991331	0.472908	0.563122		0	0.995701	2.47551	3.42506	7.64199	2.71322	3.98137	3.13699
ENSMUSG00000105084	ENSMUST00000196522	na	0	predicted gene 43365	Gm43365	6.06832	5.68509	3.18415	0.351721	0.37075	0.618724	0.991331	0.816094	0.874215		0	0.995701	2.47551	3.42506	5.45857	0	0.995344	2.09133
ENSMUSG00000110799	ENSMUST00000217044	na	0	RIKEN cDNA 4930543K20 gene	4930543K20Rik	6.06447	2.30319	2.06021	0.382778	0.697628	0.799621	0.991331	0.973552	0.900553		0	0.995701	2.47551	3.42506	2.18343	0	1.99069	0
ENSMUSG00000065087	ENSMUST00000083153	na	0	small nucleolar RNA, C/D box 22	Snord22	6.05403	5.97447	7.45829	0.156679	0.160369	0.11108	0.991331	0.511825	0.301841		0.958944	0.995701	3.71327	7.99181	8.73371	2.71322	5.97206	8.3653
ENSMUSG00000032769	ENSMUST00000041447	277328	1	transient receptor potential cation channel, subfamily A, member 1	Trpa1	6.04512	26.9218	-22.7872	0.000408124	2.11776e-11	0.100106	0.0505231	7.99971e-10	0.279743		7.67155	0.995701	30.9439	21.6921	114.63	118.025	0	0
ENSMUSG00000086308	ENSMUST00000152412,ENSMUST00000156095	na	0	RIKEN cDNA G630016G05 gene	G630016G05Rik	6.03814	22.3103	14.8153	0.228484	0.0314342	0.072806	0.991331	0.163984	0.217631		0.958944	0	1.23776	4.56675	6.55028	14.9227	8.95809	5.22831
ENSMUSG00000001661	ENSMUST00000001711,ENSMUST00000173210,ENSMUST00000173421	15425	1	homeobox C6	Hoxc6	6.03579	17.8155	692.427	0.240197	0.0527307	1.01077e-10	0.991331	0.239537	1.48668e-09		0.958944	0	1.23776	4.56675	7.64199	9.49629	330.454	334.612
ENSMUSG00000105356	ENSMUST00000199893	na	0	predicted gene 42603	Gm42603	6.02754	19.2783	4.21943	0.296819	0.0784116	0.505219	0.991331	0.31907	0.807977		0.958944	0	1.23776	4.56675	18.5591	0	2.98603	1.04566
ENSMUSG00000041120	ENSMUST00000042844,ENSMUST00000132900,ENSMUST00000132940	17965	1	neuroblastoma, suppression of tumorigenicity 1	Nbl1	6.02613	6.48546	274.398	0.310287	0.290296	5.75775e-08	0.991331	0.722979	6.37409e-07		0.958944	0	1.23776	4.56675	2.18343	4.06984	146.316	117.114
ENSMUSG00000105160	ENSMUST00000199551	na	0	RIKEN cDNA A530030E21 gene	A530030E21Rik	6.01914	1.23204	2.13307	0.408267	0.92886	0.772952	0.991331	0.978742	0.892713		0.958944	0	1.23776	4.56675	1.09171	0	0.995344	1.04566
ENSMUSG00000020651	ENSMUST00000001253,ENSMUST00000218992	23985	1	solute carrier family 26, member 4	Slc26a4	6.01663	-2.14518	-2.54807	0.467226	0.771203	0.787101	0.991331	0.973552	0.892713		0.958944	0	1.23776	4.56675	0	0	0	0
ENSMUSG00000038738	ENSMUST00000107934,ENSMUST00000107935,ENSMUST00000107938,ENSMUST00000127164,ENSMUST00000134470,ENSMUST00000154776	243961	1	SH3 and multiple ankyrin repeat domains 1	Shank1	6.01663	-2.14518	1.08513	0.467226	0.771203	0.980705	0.991331	0.973552	0.99357		0.958944	0	1.23776	4.56675	0	0	0	1.04566
ENSMUSG00000081432	ENSMUST00000120981	na	0	predicted gene 12593	Gm12593	5.97916	5.56748	-2.58745	0.366719	0.387509	0.78363	0.991331	0.83322	0.892713		0	0.995701	1.23776	4.56675	0	5.42645	0	0
ENSMUSG00000089828	ENSMUST00000160031	na	0	predicted gene 16300	Gm16300	5.96917	51.9051	6.33702	0.191677	0.00239319	0.328199	0.991331	0.0203936	0.639133		0	0.995701	0	5.70843	28.3845	21.7058	2.98603	3.13699
ENSMUSG00000026834	ENSMUST00000028178,ENSMUST00000100085,ENSMUST00000112607,ENSMUST00000112608,ENSMUST00000154453	269275	1	activin A receptor, type IC	Acvr1c	5.96614	31.3885	-2.54807	0.231255	0.0163522	0.787101	0.991331	0.0985896	0.892713		0.958944	0	0	5.70843	9.82542	20.3492	0	0
ENSMUSG00000056359	ENSMUST00000070425,ENSMUST00000221180	na	0	RIKEN cDNA D830013O20 gene	D830013O20Rik	5.96201	-2.16485	-2.58745	0.469014	0.768331	0.78363	0.991331	0.973552	0.892713		0	0.995701	1.23776	4.56675	0	0	0	0
ENSMUSG00000030220	ENSMUST00000032344,ENSMUST00000111891,ENSMUST00000111892,ENSMUST00000154440,ENSMUST00000204934	11857	1	Rho, GDP dissociation inhibitor (GDI) beta	Arhgdib	5.96083	16.0569	381.688	2.51211e-06	6.09966e-14	1.70503e-130	0.000825043	3.05359e-12	4.38132e-128		6.71261	10.9527	44.5592	59.3677	143.014	135.661	3340.37	3259.33
ENSMUSG00000048218	ENSMUST00000053106	105827	1	adhesion molecule with Ig like domain 2	Amigo2	5.95449	22.8968	5318.09	0.265219	0.0438609	8.81033e-18	0.991331	0.209887	2.12871e-16		0.958944	0	0	5.70843	4.36685	17.636	2469.45	2639.25
ENSMUSG00000094841	ENSMUST00000177929,ENSMUST00000207184,ENSMUST00000208877	na	0	predicted gene 10610	Gm10610	5.92494	2.30566	-2.54807	0.447366	0.729296	0.787101	0.991331	0.973552	0.892713		0.958944	0	0	5.70843	2.18343	0	0	0
ENSMUSG00000041660	ENSMUST00000046233,ENSMUST00000133608	170442	1	butyrobetaine (gamma), 2-oxoglutarate dioxygenase 1 (gamma-butyrobetaine hydroxylase)	Bbox1	5.91921	-2.14481	-2.54807	0.526481	0.795565	0.787101	0.991331	0.973552	0.892713		0.958944	0	0	5.70843	0	0	0	0
ENSMUSG00000112483	ENSMUST00000218845	na	0	predicted gene, 48542	Gm48542	5.90652	2.29577	1.06213	0.298785	0.6366	0.977602	0.991331	0.973552	0.99357		0.958944	0.995701	0	11.4169	4.36685	0	0.995344	1.04566
ENSMUSG00000108617	ENSMUST00000206873	na	0	predicted gene, 31749	Gm31749	5.88755	9.02558	-2.58745	0.387277	0.279423	0.78363	0.991331	0.708053	0.892713		0	0.995701	0	5.70843	8.73371	0	0	0
ENSMUSG00000056888	ENSMUST00000074805,ENSMUST00000159550,ENSMUST00000161870,ENSMUST00000162508,ENSMUST00000174201	73690	1	GLI pathogenesis-related 1 (glioma)	Glipr1	5.88752	4.81441	505.927	0.132937	0.185736	5.22087e-26	0.991331	0.560801	1.90057e-24		2.87683	0	13.6153	3.42506	4.36685	9.49629	752.48	704.777
ENSMUSG00000099964	ENSMUST00000185686,ENSMUST00000186665	na	0	predicted gene 29514	Gm29514	5.88687	3.66687	5.3004	0.390214	0.535325	0.402945	0.991331	0.944073	0.720543		0	0.995701	0	5.70843	2.18343	1.35661	1.99069	3.13699
ENSMUSG00000060550	ENSMUST00000071951,ENSMUST00000076256,ENSMUST00000078205,ENSMUST00000116598,ENSMUST00000173016,ENSMUST00000173788	15018	1	histocompatibility 2, Q region locus 7	H2-Q7	5.87381	2.2858	1.04333	0.449234	0.731805	0.990022	0.991331	0.973552	0.99357		0	0.995701	0	5.70843	2.18343	0	0.995344	0
ENSMUSG00000089827	ENSMUST00000161006	na	0	RIKEN cDNA 1700023H06 gene	1700023H06Rik	5.87137	1.33991	-2.58745	0.461623	0.908541	0.78363	0.991331	0.978742	0.892713		0	0.995701	0	5.70843	0	1.35661	0	0
ENSMUSG00000027864	ENSMUST00000102694,ENSMUST00000198037,ENSMUST00000200065	19221	1	prostaglandin F2 receptor negative regulator	Ptgfrn	5.80913	27.1458	18.9966	2.61736e-07	1.47215e-23	8.19255e-20	0.000116898	1.49699e-21	2.22841e-18		15.3431	4.9785	64.3633	53.6593	302.405	245.547	199.069	182.991
ENSMUSG00000083081	ENSMUST00000118609	na	0	predicted gene 13223	Gm13223	5.77426	1.1741	5.33425	0.171072	0.908026	0.144441	0.991331	0.978742	0.366206		1.91789	0.995701	9.90205	6.85012	3.27514	0	6.96741	8.3653
ENSMUSG00000022816	ENSMUST00000114763,ENSMUST00000123077,ENSMUST00000125279,ENSMUST00000127495,ENSMUST00000135668,ENSMUST00000152579	14314	1	follistatin-like 1	Fstl1	5.7602	65.398	27.5505	1.16703e-32	6.16623e-194	1.36411e-134	1.32913e-28	7.02271e-190	3.72435e-132		43.1525	59.742	284.684	301.405	3218.37	3398.31	1428.32	1352.04
ENSMUSG00000082481	ENSMUST00000119773	na	0	ribosomal protein S12, pseudogene 19	Rps12-ps19	5.75713	3.53388	3.15233	0.105758	0.250584	0.359311	0.991331	0.668126	0.673751		0	3.9828	9.90205	12.5586	10.9171	2.71322	5.97206	6.27398
ENSMUSG00000028583	ENSMUST00000030317,ENSMUST00000119654	14726	1	podoplanin	Pdpn	5.69049	10.2272	609.363	0.0267497	0.00263689	6.75958e-45	0.736529	0.0220739	4.35524e-43		3.83578	0.995701	16.0908	11.4169	32.7514	16.2793	1464.15	1461.84
ENSMUSG00000085675	ENSMUST00000143311	na	0	predicted gene 12022	Gm12022	5.6091	63.7434	14.8223	0.0695928	3.56258e-06	0.0138801	0.991331	6.33971e-05	0.0554443		1.91789	0	8.66429	2.28337	81.8785	40.6984	19.9069	8.3653
ENSMUSG00000086777	ENSMUST00000149815	na	0	fatty acyl CoA reductase 2, opposite strand 2	Far2os2	5.59713	12.257	-5.19014	0.170417	0.0421378	0.627136	0.991331	0.203739	0.874215		0	1.9914	8.66429	2.28337	19.6508	4.06984	0	0
ENSMUSG00000084744	ENSMUST00000122795	na	0	predicted gene, 25291	Gm25291	5.57877	3.92154	4.7462	0.0679593	0.150702	0.0683423	0.991331	0.493061	0.206664		2.87683	2.9871	21.0419	11.4169	1.09171	21.7058	17.9162	9.41096
ENSMUSG00000028088	ENSMUST00000029729,ENSMUST00000107049,ENSMUST00000107050,ENSMUST00000133017,ENSMUST00000140283	14263	1	flavin containing monooxygenase 5	Fmo5	5.56848	2.13552	5.28426	0.178041	0.566176	0.169729	0.991331	0.956449	0.410954		0	2.9871	3.71327	12.5586	2.18343	4.06984	5.97206	9.41096
ENSMUSG00000013415	ENSMUST00000013559,ENSMUST00000138513,ENSMUST00000141515,ENSMUST00000146586,ENSMUST00000152896	140486	1	insulin-like growth factor 2 mRNA binding protein 1	Igf2bp1	5.54541	7.53311	-1.5356	1.51657e-06	1.09692e-08	0.549551	0.000531453	2.98871e-07	0.844604		13.4252	11.9484	61.8878	77.6347	94.9791	93.6063	9.95344	6.27398
ENSMUSG00000071847	ENSMUST00000096554,ENSMUST00000163716	494504	1	adenomatosis polyposis coli down-regulated 1	Apcdd1	5.54288	14.3677	20.1609	0.126689	0.0145968	0.00216703	0.991331	0.0902515	0.0109871		0.958944	0.995701	6.18878	4.56675	8.73371	18.9926	19.9069	18.8219
ENSMUSG00000041078	ENSMUST00000043349,ENSMUST00000173307	14803	1	glutamate receptor, ionotropic, delta 1	Grid1	5.54248	16.2857	2.10285	0.120931	0.00919216	0.683046	0.991331	0.0621856	0.892713		0.958944	0.995701	6.18878	4.56675	21.8343	9.49629	2.98603	1.04566
ENSMUSG00000029771	ENSMUST00000004392,ENSMUST00000163511,ENSMUST00000164626,ENSMUST00000164922,ENSMUST00000167252,ENSMUST00000171527	27056	1	interferon regulatory factor 5	Irf5	5.53718	2.83476	3.10635	0.167698	0.412126	0.452803	0.991331	0.856366	0.770858		0.958944	1.9914	1.23776	14.8419	5.45857	2.71322	8.95809	0
ENSMUSG00000107019	ENSMUST00000202150	na	0	predicted gene 43682	Gm43682	5.53479	2.52989	2.98806	0.0386148	0.277604	0.263099	0.843305	0.70533	0.557328		1.91789	3.9828	18.5663	13.7002	6.55028	8.13967	9.95344	7.31964
ENSMUSG00000047250	ENSMUST00000062069,ENSMUST00000133777,ENSMUST00000144319,ENSMUST00000149930,ENSMUST00000151351	19224	1	prostaglandin-endoperoxide synthase 1	Ptgs1	5.48045	10.6443	-3.66651	1.2942e-13	1.53022e-25	0.0144465	1.73408e-10	1.75152e-23	0.0573814		25.8915	42.8151	209.181	163.261	370.091	348.649	7.96275	10.4566
ENSMUSG00000045165	ENSMUST00000056288,ENSMUST00000206102	101602	1	expressed sequence AI467606	AI467606	5.47997	16.2038	12.1026	0.13425	0.011607	0.0279635	0.991331	0.0748539	0.0997679		0	1.9914	4.95102	5.70843	21.8343	9.49629	12.9395	10.4566
ENSMUSG00000088856	ENSMUST00000158231	na	0	predicted gene, 24727	Gm24727	5.45177	9.38038	13.9404	0.177203	0.0707273	0.0165197	0.991331	0.296635	0.0642491		1.91789	0	2.47551	7.99181	9.82542	8.13967	10.9488	15.6849
ENSMUSG00000064602	ENSMUST00000082668	na	0	small nucleolar RNA, H/ACA box 41	Snora41	5.43792	3.83746	3.67541	0.0645454	0.145706	0.143508	0.991331	0.482958	0.364477		5.75367	0.995701	32.1817	4.56675	5.45857	20.3492	10.9488	13.5936
ENSMUSG00000067147	ENSMUST00000118791	na	0	ribosomal protein L7A, pseudogene 11	Rpl7a-ps11	5.35866	2.87466	-5.04854	0.366399	0.575797	0.633137	0.991331	0.956449	0.874215		1.91789	0	0	10.2752	5.45857	0	0	0
ENSMUSG00000102324	ENSMUST00000195284	na	0	predicted gene, 19721	Gm19721	5.29514	3.75858	5.3329	0.130313	0.236117	0.147159	0.991331	0.645574	0.371249		0.958944	1.9914	7.42654	7.99181	5.45857	5.42645	4.97672	10.4566
ENSMUSG00000070476	ENSMUST00000094251,ENSMUST00000129003	71532	1	family with sequence similarity 217, member B	Fam217b	5.27545	33.9596	-1.41344	0.00058947	2.07172e-14	0.772483	0.068	1.08732e-12	0.892713		1.91789	6.9699	18.5663	27.4005	143.014	151.941	1.99069	4.18265
ENSMUSG00000107760	ENSMUST00000204462	na	0	predicted gene, 44401	Gm44401	5.26476	3.1402	3.54375	0.159791	0.342455	0.327883	0.991331	0.782628	0.639089		0.958944	1.9914	6.18878	9.1335	7.64199	1.35661	3.98137	6.27398
ENSMUSG00000105867	ENSMUST00000197216	na	1	predicted gene 42517	Gm42517	5.20725	4.50148	16.5347	0.0813029	0.114294	0.000130564	0.991331	0.411862	0.000863652		1.91789	1.9914	9.90205	10.2752	6.55028	10.8529	24.8836	38.6895
ENSMUSG00000025216	ENSMUST00000099401	16814	1	ladybird homeobox 1	Lbx1	5.2058	2.31626	-55.958	0.00370159	0.148112	0.00462655	0.234208	0.487533	0.0214732		15.3431	5.9742	71.7899	38.8174	9.82542	39.3418	0	0
ENSMUSG00000008136	ENSMUST00000008280,ENSMUST00000185893,ENSMUST00000187357	14200	1	four and a half LIM domains 2	Fhl2	5.19172	13.7454	197.171	0.0956354	0.00654824	4.04453e-18	0.991331	0.047517	9.97073e-17		0.958944	1.9914	2.47551	12.5586	26.2011	13.5661	255.803	312.653
ENSMUSG00000056054	ENSMUST00000069927,ENSMUST00000198156	20201	1	S100 calcium binding protein A8 (calgranulin A)	S100a8	5.16821	1.0394	-1.89418	0.0677811	0.96873	0.671283	0.991331	0.985395	0.892713		2.87683	2.9871	19.8041	10.2752	3.27514	2.71322	1.99069	1.04566
ENSMUSG00000065016	ENSMUST00000083082	na	0	small nucleolar RNA, H/ACA box 3	Snora3	5.15414	8.29725	5.13598	0.0999982	0.0318976	0.136029	0.991331	0.165542	0.349792		3.83578	0	4.95102	14.8419	8.73371	23.0624	5.97206	13.5936
ENSMUSG00000101462	ENSMUST00000186409,ENSMUST00000188254	na	0	predicted gene 3052	Gm3052	5.12448	5.27267	1.08088	0.0595837	0.0553109	0.959738	0.991331	0.248397	0.990478		1.91789	2.9871	11.1398	13.7002	6.55028	18.9926	0	5.22831
ENSMUSG00000036596	ENSMUST00000038676,ENSMUST00000132959	242939	1	carboxypeptidase Z	Cpz	5.11838	-2.1447	-2.54807	0.578585	0.803476	0.787101	0.991331	0.973552	0.892713		0.958944	0	4.95102	0	0	0	0	0
ENSMUSG00000100450	ENSMUST00000188406	na	0	predicted gene 9443	Gm9443	5.11191	1.22951	-2.54807	0.516146	0.937888	0.787101	0.991331	0.978742	0.892713		0.958944	0	4.95102	0	1.09171	0	0	0
ENSMUSG00000066721	ENSMUST00000094705	101544	1	zinc finger protein 575	Zfp575	5.10829	5.67904	22.4831	0.0524914	0.0384584	3.09041e-07	0.948528	0.190685	3.12504e-06		1.91789	2.9871	9.90205	14.8419	9.82542	17.636	54.7439	53.3288
ENSMUSG00000084757	ENSMUST00000127913,ENSMUST00000143859,ENSMUST00000148832,ENSMUST00000156566	na	0	RIKEN cDNA 1700057H15 gene	1700057H15Rik	5.1069	4.2128	-2.54807	0.477731	0.533576	0.787101	0.991331	0.942902	0.892713		0.958944	0	4.95102	0	0	4.06984	0	0
ENSMUSG00000109302	ENSMUST00000207047	na	0	predicted gene 44967	Gm44967	5.10398	2.54378	14.7694	0.458023	0.678797	0.074857	0.991331	0.973552	0.222802		0.958944	0	4.95102	0	1.09171	1.35661	9.95344	4.18265
ENSMUSG00000103223	ENSMUST00000192432	na	0	predicted gene, 37730	Gm37730	5.09468	6.49618	3.13108	0.406202	0.336914	0.654271	0.991331	0.776865	0.890324		0.958944	0	4.95102	0	2.18343	4.06984	2.98603	0
ENSMUSG00000017737	ENSMUST00000017881,ENSMUST00000134382,ENSMUST00000137626,ENSMUST00000144917	17395	1	matrix metallopeptidase 9	Mmp9	5.09271	3.6577	6.45165	0.00545243	0.0285209	0.000636799	0.295001	0.152679	0.00366314		2.87683	10.9527	24.7551	44.5258	25.1094	24.419	54.7439	32.4155
ENSMUSG00000078630	ENSMUST00000106969,ENSMUST00000106970	791260	1	transmembrane O-methyltransferase	Tomt	5.06505	-2.16727	-2.58745	0.580524	0.800598	0.78363	0.991331	0.973552	0.892713		0	0.995701	4.95102	0	0	0	0	0
ENSMUSG00000103525	ENSMUST00000192816	na	0	predicted gene, 37262	Gm37262	5.06505	-2.16727	3.14009	0.580524	0.800598	0.624349	0.991331	0.973552	0.874215		0	0.995701	4.95102	0	0	0	1.99069	1.04566
ENSMUSG00000104672	ENSMUST00000198672	na	0	predicted gene 43665	Gm43665	5.06505	-2.16727	-2.58745	0.580524	0.800598	0.78363	0.991331	0.973552	0.892713		0	0.995701	4.95102	0	0	0	0	0
ENSMUSG00000113869	ENSMUST00000222099	na	0	predicted gene, 48869	Gm48869	5.06505	-2.16727	3.22752	0.580524	0.800598	0.640496	0.991331	0.973552	0.879636		0	0.995701	4.95102	0	0	0	0	3.13699
ENSMUSG00000110910	ENSMUST00000213976	na	0	RIKEN cDNA 4921534A09 gene	4921534A09Rik	5.06444	2.28246	10.4377	0.501203	0.738872	0.158904	0.991331	0.973552	0.391295		0	0.995701	4.95102	0	2.18343	0	7.96275	2.09133
ENSMUSG00000066196	ENSMUST00000084646,ENSMUST00000107870,ENSMUST00000149575	433700	1	sperm associated antigen 8	Spag8	5.06381	4.17723	2.14881	0.479732	0.535726	0.785642	0.991331	0.944109	0.892713		0	0.995701	4.95102	0	0	4.06984	0	2.09133
ENSMUSG00000001420	ENSMUST00000001456,ENSMUST00000107552,ENSMUST00000107553,ENSMUST00000193872	71913	1	transmembrane protein 79	Tmem79	5.04974	1.23009	1.72658	0.223588	0.884486	0.752745	0.991331	0.978742	0.892713		0.958944	1.9914	13.6153	1.14169	2.18343	1.35661	4.97672	0
ENSMUSG00000085360	ENSMUST00000123812	na	0	Rho GTPase activating protein 27, opposite strand 2	Arhgap27os2	5.04293	23.3652	2.06021	0.306228	0.0382284	0.799621	0.991331	0.189999	0.900553		0	0.995701	4.95102	0	7.64199	14.9227	1.99069	0
ENSMUSG00000090191	ENSMUST00000161291	na	0	RIKEN cDNA 9230105E05 gene	9230105E05Rik	5.03817	6.03433	4.29344	0.236706	0.186442	0.329466	0.991331	0.562115	0.6412		0.958944	0.995701	8.66429	1.14169	2.18343	9.49629	1.99069	6.27398
ENSMUSG00000074577	ENSMUST00000099073,ENSMUST00000123782,ENSMUST00000131572,ENSMUST00000142702	69553	1	RIPOR family member 3	Ripor3	5.02805	16.8666	63.2215	0.117699	0.00491821	4.6782e-10	0.991331	0.0374422	6.45084e-09		1.91789	0.995701	12.3776	2.28337	6.55028	42.055	102.52	79.4704
ENSMUSG00000039476	ENSMUST00000041659,ENSMUST00000113592,ENSMUST00000137924,ENSMUST00000150299	20204	1	paired related homeobox 2	Prrx2	5.02498	25.2404	56.3832	3.29074e-06	2.40029e-22	1.45661e-50	0.000999418	2.32655e-20	1.09331e-48		7.67155	10.9527	44.5592	47.9508	253.277	208.918	530.518	498.781
ENSMUSG00000051313	ENSMUST00000061701,ENSMUST00000111508,ENSMUST00000131072,ENSMUST00000213868	258976	1	olfactory receptor 1262	Olfr1262	5.01988	-2.14502	3.26803	0.536436	0.781434	0.637837	0.991331	0.973552	0.87786		0.958944	0	3.71327	1.14169	0	0	0	3.13699
ENSMUSG00000041460	ENSMUST00000037434,ENSMUST00000185965,ENSMUST00000186176,ENSMUST00000186203,ENSMUST00000186622,ENSMUST00000186702,ENSMUST00000187222,ENSMUST00000188239,ENSMUST00000190015,ENSMUST00000191331	319734	1	calcium channel, voltage-dependent, alpha 2/delta subunit 4	Cacna2d4	5.00367	6.48753	1.08513	0.374047	0.298238	0.980705	0.991331	0.734408	0.99357		0.958944	0	3.71327	1.14169	2.18343	4.06984	0	1.04566
ENSMUSG00000102717	ENSMUST00000194155	na	0	predicted gene, 37759	Gm37759	5.00051	-4.26682	2.12653	0.400098	0.495683	0.697658	0.991331	0.920595	0.892713		1.91789	0	6.18878	3.42506	0	0	2.98603	1.04566
ENSMUSG00000072674	ENSMUST00000100809,ENSMUST00000183811,ENSMUST00000184142,ENSMUST00000184675	100039246	0	placenta specific 9b	Plac9b	4.99916	74.846	68.1092	3.718e-10	2.14893e-72	2.40669e-78	3.25725e-07	1.68787e-69	3.20529e-76		10.5484	15.9312	69.3143	61.6511	1014.2	933.349	959.511	807.252
ENSMUSG00000045573	ENSMUST00000070375,ENSMUST00000133567	18619	1	preproenkephalin	Penk	4.99584	19.9925	1.66305	2.39471e-05	4.95012e-16	0.417353	0.00534772	2.95942e-14	0.735563		9.58944	10.9527	43.3215	58.226	271.837	132.948	18.9115	14.6393
ENSMUSG00000010461	ENSMUST00000074366,ENSMUST00000092665,ENSMUST00000218049,ENSMUST00000218867,ENSMUST00000218956,ENSMUST00000219315,ENSMUST00000220038,ENSMUST00000220299	14051	1	EYA transcriptional coactivator and phosphatase 4	Eya4	4.98648	3.83154	221.734	0.257965	0.349346	2.9757e-13	0.991331	0.792254	5.36708e-12		1.91789	0	6.18878	3.42506	3.27514	4.06984	204.045	221.68
ENSMUSG00000111761	ENSMUST00000216749,ENSMUST00000217430	na	0	RIKEN cDNA 9230112J17 gene	9230112J17Rik	4.97375	1.33289	-2.58745	0.474798	0.904274	0.78363	0.991331	0.978742	0.892713		0	0.995701	3.71327	1.14169	0	1.35661	0	0
ENSMUSG00000093990	ENSMUST00000179020	na	0	ribosomal protein S12, pseudogene 12	Rps12-ps12	4.96494	27.5805	-2.58745	0.275423	0.0177565	0.78363	0.991331	0.105179	0.892713		0	0.995701	3.71327	1.14169	7.64199	18.9926	0	0
ENSMUSG00000094238	ENSMUST00000178427	na	0	ribosomal protein S12, pseudogene 11	Rps12-ps11	4.96494	27.5805	-2.58745	0.275423	0.0177565	0.78363	0.991331	0.105179	0.892713		0	0.995701	3.71327	1.14169	7.64199	18.9926	0	0
ENSMUSG00000095017	ENSMUST00000179567	na	0	ribosomal protein S12, pseudogene 15	Rps12-ps15	4.96494	27.5805	-2.58745	0.275423	0.0177565	0.78363	0.991331	0.105179	0.892713		0	0.995701	3.71327	1.14169	7.64199	18.9926	0	0
ENSMUSG00000095499	ENSMUST00000179356	na	0	ribosomal protein S12, pseudogene 14	Rps12-ps14	4.96494	27.5805	-2.58745	0.275423	0.0177565	0.78363	0.991331	0.105179	0.892713		0	0.995701	3.71327	1.14169	7.64199	18.9926	0	0
ENSMUSG00000096763	ENSMUST00000178365	na	0	ribosomal protein S12, pseudogene 13	Rps12-ps13	4.96494	27.5805	-2.58745	0.275423	0.0177565	0.78363	0.991331	0.105179	0.892713		0	0.995701	3.71327	1.14169	7.64199	18.9926	0	0
ENSMUSG00000112907	ENSMUST00000217947	na	0	predicted gene, 47015	Gm47015	4.96319	24.9858	4.88369	0.135144	0.00169454	0.298162	0.991331	0.0153662	0.602113		1.91789	0	6.18878	3.42506	31.6597	16.2793	1.99069	7.31964
ENSMUSG00000029373	ENSMUST00000031320,ENSMUST00000201990,ENSMUST00000202625	56744	1	platelet factor 4	Pf4	4.93471	2.73926	1.02711	0.21857	0.446772	0.989824	0.991331	0.888492	0.99357		0	2.9871	9.90205	4.56675	6.55028	1.35661	2.98603	0
ENSMUSG00000044117	ENSMUST00000056521,ENSMUST00000118412,ENSMUST00000131608	67254	1	RIKEN cDNA 2900011O08 gene	2900011O08Rik	4.92631	-2.14503	-2.54807	0.539859	0.780732	0.787101	0.991331	0.973552	0.892713		0.958944	0	2.47551	2.28337	0	0	0	0
ENSMUSG00000086050	ENSMUST00000123882	na	0	predicted gene 16045	Gm16045	4.92631	-2.14503	1.05927	0.539859	0.780732	0.986534	0.991331	0.973552	0.99357		0.958944	0	2.47551	2.28337	0	0	0.995344	0
ENSMUSG00000110215	ENSMUST00000209832,ENSMUST00000210719	na	0	predicted gene 45598	Gm45598	4.92631	-2.14503	-2.54807	0.539859	0.780732	0.787101	0.991331	0.973552	0.892713		0.958944	0	2.47551	2.28337	0	0	0	0
ENSMUSG00000105181	ENSMUST00000195972	na	0	predicted gene, 19620	Gm19620	4.92477	1.3432	4.2643	0.47504	0.901196	0.497276	0.991331	0.978742	0.805033		0.958944	0	2.47551	2.28337	0	1.35661	1.99069	2.09133
ENSMUSG00000027919	ENSMUST00000029527	66195	1	late cornified envelope 1G	Lce1g	4.91991	11.0615	-2.54807	0.336587	0.137146	0.787101	0.991331	0.464897	0.892713		0.958944	0	2.47551	2.28337	6.55028	4.06984	0	0
ENSMUSG00000106739	ENSMUST00000202091	na	0	predicted gene 43499	Gm43499	4.91134	2.07867	1.35492	0.180935	0.550894	0.850799	0.991331	0.947182	0.92589		1.91789	1.9914	9.90205	9.1335	0	8.13967	0	5.22831
ENSMUSG00000097452	ENSMUST00000180696,ENSMUST00000180955	na	0	predicted gene 2824	Gm2824	4.91106	1.26532	3.70667	0.279763	0.882683	0.394593	0.991331	0.978742	0.71294		0.958944	0.995701	4.95102	4.56675	1.09171	1.35661	3.98137	3.13699
ENSMUSG00000085696	ENSMUST00000131502,ENSMUST00000136806,ENSMUST00000139055	na	0	Hoxa cluster antisense RNA 3	Hoxaas3	4.91018	11.5599	3.11866	0.170373	0.0303284	0.522748	0.991331	0.15969	0.821252		0.958944	0.995701	4.95102	4.56675	8.73371	13.5661	5.97206	0
ENSMUSG00000100816	ENSMUST00000187677	na	0	predicted gene 28321	Gm28321	4.90075	37.5579	2.10596	0.252021	0.00554553	0.775921	0.991331	0.0414016	0.892713		0	0.995701	2.47551	2.28337	24.0177	12.2095	0.995344	1.04566
ENSMUSG00000000317	ENSMUST00000000326,ENSMUST00000140542,ENSMUST00000153449	12029	1	B cell CLL/lymphoma 6, member B	Bcl6b	4.89739	8.95595	624.543	0.069967	0.0108968	1.42148e-36	0.991331	0.0714062	7.04037e-35		0.958944	2.9871	9.90205	9.1335	19.6508	14.9227	1244.18	1155.46
ENSMUSG00000031927	ENSMUST00000060330,ENSMUST00000186706,ENSMUST00000188350,ENSMUST00000191047,ENSMUST00000191167	69325	1	RIKEN cDNA 1700012B09 gene	1700012B09Rik	4.89375	329.225	144.249	0.0540754	7.73403e-15	4.86917e-11	0.958323	4.24496e-13	7.38559e-10		0	1.9914	3.71327	5.70843	314.413	320.161	139.348	138.027
ENSMUSG00000000154	ENSMUST00000052348,ENSMUST00000105917,ENSMUST00000141988,ENSMUST00000145943,ENSMUST00000150791	18400	1	solute carrier family 22 (organic cation transporter), member 18	Slc22a18	4.88984	3.67247	1.0688	0.409175	0.504108	0.984195	0.991331	0.92732	0.99357		0	0.995701	2.47551	2.28337	2.18343	1.35661	0	1.04566
ENSMUSG00000043110	ENSMUST00000049787	320974	1	leucine rich repeat neuronal 4	Lrrn4	4.87959	-2.16556	-2.58745	0.541752	0.777809	0.78363	0.991331	0.973552	0.892713		0	0.995701	2.47551	2.28337	0	0	0	0
ENSMUSG00000111934	ENSMUST00000218448	na	0	predicted gene, 48123	Gm48123	4.87959	-2.16556	-2.58745	0.541752	0.777809	0.78363	0.991331	0.973552	0.892713		0	0.995701	2.47551	2.28337	0	0	0	0
ENSMUSG00000072294	ENSMUST00000097079	16597	1	Kruppel-like factor 12	Klf12	4.86876	-1.10994	-1.41815	0.239901	0.943898	0.858124	0.991331	0.978742	0.930643		0.958944	1.9914	6.18878	7.99181	0	2.71322	0.995344	1.04566
ENSMUSG00000028965	ENSMUST00000030808,ENSMUST00000060901,ENSMUST00000105671,ENSMUST00000105672,ENSMUST00000116257,ENSMUST00000126707,ENSMUST00000135169,ENSMUST00000139826,ENSMUST00000146133	21942	1	tumor necrosis factor receptor superfamily, member 9	Tnfrsf9	4.86519	11.5599	27.2996	0.00889306	3.33443e-05	1.00011e-12	0.407578	0.000485004	1.74337e-11		2.87683	4.9785	14.8531	22.8337	40.3934	48.838	107.497	102.475
ENSMUSG00000028036	ENSMUST00000029670,ENSMUST00000106126,ENSMUST00000128349	19220	1	prostaglandin F receptor	Ptgfr	4.85655	5.2296	9.35815	0.000746145	0.000409691	2.41382e-09	0.0765572	0.00451691	3.11048e-08		8.6305	11.9484	70.5521	28.5422	55.6774	50.1947	87.5902	101.429
ENSMUSG00000006205	ENSMUST00000006367,ENSMUST00000140741,ENSMUST00000150717,ENSMUST00000150905,ENSMUST00000153290	56213	1	HtrA serine peptidase 1	Htra1	4.84976	32.0288	26.9173	3.76748e-08	1.02272e-36	9.7264e-41	1.99571e-05	2.0987e-34	5.56136e-39		12.4663	15.9312	84.1674	52.5176	470.528	424.62	363.3	386.895
ENSMUSG00000025494	ENSMUST00000097958,ENSMUST00000209199,ENSMUST00000209294,ENSMUST00000209352,ENSMUST00000209887,ENSMUST00000210167,ENSMUST00000210941,ENSMUST00000210978	24058	1	single immunoglobulin and toll-interleukin 1 receptor (TIR) domain	Sigirr	4.84904	3.82253	70.3445	0.18718	0.266921	9.84066e-11	0.991331	0.690732	1.44838e-09		0	2.9871	6.18878	7.99181	4.36685	6.78306	98.539	104.566
ENSMUSG00000038295	ENSMUST00000059401,ENSMUST00000128831,ENSMUST00000138716	213948	1	autophagy related 9B	Atg9b	4.84736	1.75528	5.27998	0.101925	0.578431	0.0668774	0.991331	0.956449	0.203417		2.87683	1.9914	7.42654	15.9836	4.36685	4.06984	16.9208	8.3653
ENSMUSG00000107798	ENSMUST00000204964	na	0	predicted gene, 44064	Gm44064	4.83904	5.33799	6.30347	0.403008	0.373299	0.341207	0.991331	0.819251	0.656274		0.958944	0	1.23776	3.42506	1.09171	4.06984	4.97672	1.04566
ENSMUSG00000059602	ENSMUST00000120638,ENSMUST00000121789,ENSMUST00000123783,ENSMUST00000139197,ENSMUST00000143319,ENSMUST00000145864	27204	1	synapsin III	Syn3	4.83658	4.58273	3.13108	0.448039	0.464918	0.654271	0.991331	0.901517	0.890324		0.958944	0	1.23776	3.42506	4.36685	0	2.98603	0
ENSMUSG00000104675	ENSMUST00000195951	na	0	predicted gene 43689	Gm43689	4.83548	2.31337	4.30941	0.473265	0.710999	0.496403	0.991331	0.973552	0.804418		0.958944	0	1.23776	3.42506	2.18343	0	0.995344	3.13699
ENSMUSG00000029168	ENSMUST00000088081,ENSMUST00000101442,ENSMUST00000114729,ENSMUST00000127365,ENSMUST00000136657,ENSMUST00000138625,ENSMUST00000198503	65254	1	dihydropyrimidinase-like 5	Dpysl5	4.83498	1.34475	-2.54807	0.486309	0.901989	0.787101	0.991331	0.978742	0.892713		0.958944	0	1.23776	3.42506	0	1.35661	0	0
ENSMUSG00000097189	ENSMUST00000180383	na	0	predicted gene, 26594	Gm26594	4.83498	1.34475	2.08862	0.486309	0.901989	0.796662	0.991331	0.978742	0.899306		0.958944	0	1.23776	3.42506	0	1.35661	1.99069	0
ENSMUSG00000112294	ENSMUST00000220083	na	0	predicted gene 4129	Gm4129	4.83484	1.23116	-2.54807	0.49011	0.931864	0.787101	0.991331	0.978742	0.892713		0.958944	0	1.23776	3.42506	1.09171	0	0	0
ENSMUSG00000057880	ENSMUST00000065987,ENSMUST00000115838,ENSMUST00000115839,ENSMUST00000128459,ENSMUST00000138987,ENSMUST00000140795,ENSMUST00000144444	268860	1	4-aminobutyrate aminotransferase	Abat	4.83297	-2.14498	-2.54807	0.550616	0.783484	0.787101	0.991331	0.973552	0.892713		0.958944	0	1.23776	3.42506	0	0	0	0
ENSMUSG00000110996	ENSMUST00000213712,ENSMUST00000214620	na	0	predicted gene, 36251	Gm36251	4.83297	-2.14498	-2.54807	0.550616	0.783484	0.787101	0.991331	0.973552	0.892713		0.958944	0	1.23776	3.42506	0	0	0	0
ENSMUSG00000070354	ENSMUST00000093983,ENSMUST00000170422	101488212	1	ecotropic viral integration site 2	Evi2	4.83265	6.76468	3.15341	0.301632	0.206802	0.498533	0.991331	0.596861	0.805909		0	1.9914	3.71327	5.70843	13.1006	0	2.98603	3.13699
ENSMUSG00000030785	ENSMUST00000033049	12862	1	cytochrome c oxidase subunit VIa polypeptide 2	Cox6a2	4.83086	34.4929	23.8332	0.121227	0.000231455	0.000935679	0.991331	0.00274445	0.00516741		0	1.9914	2.47551	6.85012	32.7514	33.9153	20.9022	25.0959
ENSMUSG00000065281	ENSMUST00000083347	na	0	predicted gene, 24452	Gm24452	4.82877	10.6849	1.40424	0.153706	0.0287238	0.863767	0.991331	0.153441	0.933512		2.87683	0	2.47551	11.4169	7.64199	23.0624	3.98137	0
ENSMUSG00000044122	ENSMUST00000060539,ENSMUST00000078099,ENSMUST00000108317,ENSMUST00000124772	216974	1	protein interacting with cyclin A1	Proca1	4.8138	3.21809	1.05111	0.183595	0.330543	0.977819	0.991331	0.769955	0.99357		0.958944	1.9914	3.71327	10.2752	6.55028	2.71322	1.99069	1.04566
ENSMUSG00000010342	ENSMUST00000060835,ENSMUST00000100657,ENSMUST00000124255,ENSMUST00000131973,ENSMUST00000156483	83560	1	testis expressed gene 14	Tex14	4.80176	5.57175	-2.58745	0.44163	0.398002	0.78363	0.991331	0.843369	0.892713		0	0.995701	1.23776	3.42506	0	5.42645	0	0
ENSMUSG00000033688	ENSMUST00000035163,ENSMUST00000123530,ENSMUST00000142540,ENSMUST00000150524,ENSMUST00000151073,ENSMUST00000154357	71775	1	RIKEN cDNA 1300017J02 gene	1300017J02Rik	4.79496	1.33355	2.14881	0.488194	0.904662	0.785642	0.991331	0.978742	0.892713		0	0.995701	1.23776	3.42506	0	1.35661	0	2.09133
ENSMUSG00000052295	ENSMUST00000064097	na	0	RIKEN cDNA 8030423F21 gene	8030423F21Rik	4.7866	-2.16577	-2.58745	0.552528	0.78056	0.78363	0.991331	0.973552	0.892713		0	0.995701	1.23776	3.42506	0	0	0	0
ENSMUSG00000086804	ENSMUST00000124919,ENSMUST00000136224,ENSMUST00000139483,ENSMUST00000149613,ENSMUST00000209254,ENSMUST00000209562,ENSMUST00000209571,ENSMUST00000209658,ENSMUST00000209659,ENSMUST00000210190,ENSMUST00000210387,ENSMUST00000210892,ENSMUST00000210985,ENSMUST00000211225	na	0	predicted gene 43154	Gm43154	4.7866	-2.16577	-2.58745	0.552528	0.78056	0.78363	0.991331	0.973552	0.892713		0	0.995701	1.23776	3.42506	0	0	0	0
ENSMUSG00000108717	ENSMUST00000206225	na	0	predicted gene 44940	Gm44940	4.7866	-2.16577	-2.58745	0.552528	0.78056	0.78363	0.991331	0.973552	0.892713		0	0.995701	1.23776	3.42506	0	0	0	0
ENSMUSG00000003477	ENSMUST00000003569,ENSMUST00000152720	21743	1	indolethylamine N-methyltransferase	Inmt	4.78654	5.57596	6.29602	0.323325	0.277028	0.18099	0.991331	0.705047	0.429601		0	1.9914	2.47551	6.85012	0	10.8529	6.96741	5.22831
ENSMUSG00000073007	ENSMUST00000101292,ENSMUST00000143975,ENSMUST00000144695,ENSMUST00000167154	213449	1	family with sequence similarity 46, member D	Fam46d	4.76993	2.26295	-4.64797	0.111259	0.419431	0.447265	0.991331	0.860392	0.764959		2.87683	1.9914	18.5663	4.56675	5.45857	5.42645	0	1.04566
ENSMUSG00000041548	ENSMUST00000036991,ENSMUST00000133335	80888	1	heat shock protein 8	Hspb8	4.75146	5.97429	82.7367	0.440495	0.373612	7.25574e-05	0.991331	0.819543	0.00050375		0.958944	0	0	4.56675	4.36685	1.35661	42.7998	36.5982
ENSMUSG00000074004	ENSMUST00000098278	272411	1	UDP-GlcNAc:betaGal beta-1,3-N-acetylglucosaminyltransferase 6 (core 3 synthase)	B3gnt6	4.74357	3.43492	-2.54807	0.510438	0.605447	0.787101	0.991331	0.966773	0.892713		0.958944	0	0	4.56675	3.27514	0	0	0
ENSMUSG00000032021	ENSMUST00000034519,ENSMUST00000180384,ENSMUST00000180872,ENSMUST00000188848	54698	1	cytotoxic and regulatory T cell molecule	Crtam	4.74226	2.30159	2.08862	0.525012	0.739596	0.796662	0.991331	0.973552	0.899306		0.958944	0	0	4.56675	2.18343	0	1.99069	0
ENSMUSG00000055194	ENSMUST00000054716	238880	1	actin, beta-like 2	Actbl2	4.73646	-2.14464	-2.54807	0.605674	0.807597	0.787101	0.991331	0.973552	0.892713		0.958944	0	0	4.56675	0	0	0	0
ENSMUSG00000100083	ENSMUST00000187577,ENSMUST00000189669	na	0	predicted gene 29467	Gm29467	4.73646	-2.14464	-2.54807	0.605674	0.807597	0.787101	0.991331	0.973552	0.892713		0.958944	0	0	4.56675	0	0	0	0
ENSMUSG00000100546	ENSMUST00000188188	na	0	predicted gene 29483	Gm29483	4.73646	-2.14464	-2.54807	0.605674	0.807597	0.787101	0.991331	0.973552	0.892713		0.958944	0	0	4.56675	0	0	0	0
ENSMUSG00000103155	ENSMUST00000194076	na	0	predicted gene 8109	Gm8109	4.73646	-2.14464	-2.54807	0.605674	0.807597	0.787101	0.991331	0.973552	0.892713		0.958944	0	0	4.56675	0	0	0	0
ENSMUSG00000079707	ENSMUST00000040746,ENSMUST00000097398	21647	1	t-complex-associated testis expressed 3	Tcte3	4.72273	2.80564	6.10223	0.278506	0.47656	0.0577284	0.991331	0.908766	0.180594		1.91789	1.9914	0	18.267	0	10.8529	11.9441	11.5023
ENSMUSG00000055497	ENSMUST00000120357	na	0	predicted gene 9974	Gm9974	4.71632	5.05474	6.24511	0.446805	0.426258	0.342946	0.991331	0.868374	0.658588		0	0.995701	0	4.56675	2.18343	2.71322	4.97672	1.04566
ENSMUSG00000097874	ENSMUST00000181465,ENSMUST00000183627	na	0	RIKEN cDNA C030010L15 gene	C030010L15Rik	4.70692	5.58626	2.14881	0.489614	0.441378	0.785642	0.991331	0.882478	0.892713		0	0.995701	0	4.56675	0	5.42645	0	2.09133
ENSMUSG00000109733	ENSMUST00000209205	na	0	predicted gene, 33940	Gm33940	4.70676	4.95759	7.32972	0.083907	0.0738655	0.0187872	0.991331	0.305466	0.0717522		0.958944	3.9828	16.0908	6.85012	13.1006	10.8529	24.8836	10.4566
ENSMUSG00000035131	ENSMUST00000074622,ENSMUST00000125331,ENSMUST00000128345,ENSMUST00000132847,ENSMUST00000166814	215378	1	bone morphogenetic protein/retinoic acid inducible neural specific 3	Brinp3	4.68944	35.4983	-30.7166	0.000171059	3.28824e-20	0.0398725	0.0243524	2.74358e-18	0.134005		5.75367	5.9742	24.7551	29.6839	198.692	211.632	0	0
ENSMUSG00000074682	ENSMUST00000099207	67917	1	zinc finger, CCHC domain containing 3	Zcchc3	4.68639	-2.16757	806.305	0.607624	0.804715	3.37772e-11	0.991331	0.973552	5.18819e-10		0	0.995701	0	4.56675	0	0	399.133	375.393
ENSMUSG00000091215	ENSMUST00000170021,ENSMUST00000183567	100312987	1	prostate and testis expressed 1	Pate1	4.68581	-1.87102	-4.673	0.15851	0.622513	0.445013	0.991331	0.973552	0.762065		1.91789	2.9871	13.6153	9.1335	0	2.71322	0	1.04566
ENSMUSG00000079387	ENSMUST00000101185,ENSMUST00000163338	434865	1	leucine zipper protein 4	Luzp4	4.67664	-4.3427	-5.19014	0.497158	0.549881	0.627136	0.991331	0.946379	0.874215		0	1.9914	0	9.1335	0	0	0	0
ENSMUSG00000028487	ENSMUST00000102820,ENSMUST00000107198,ENSMUST00000123276,ENSMUST00000175756,ENSMUST00000175757,ENSMUST00000175800,ENSMUST00000175969,ENSMUST00000176264,ENSMUST00000176346,ENSMUST00000176370,ENSMUST00000176418,ENSMUST00000176476,ENSMUST00000176601,ENSMUST00000176612,ENSMUST00000176691,ENSMUST00000176702,ENSMUST00000176947,ENSMUST00000176971,ENSMUST00000176998,ENSMUST00000177040,ENSMUST00000177256,…	242509	1	basonuclin 2	Bnc2	4.6477	20.9591	15.6794	5.61615e-07	6.0398e-25	1.30475e-21	0.000228437	6.61416e-23	3.89321e-20		10.5484	16.9269	68.0766	58.226	251.094	314.734	233.906	188.219
ENSMUSG00000112779	ENSMUST00000219973	na	0	predicted gene, 18029	Gm18029	4.62773	-2.43494	-2.80216	0.296088	0.608282	0.661086	0.991331	0.968455	0.892713		0.958944	1.9914	12.3776	1.14169	1.09171	0	0	1.04566
ENSMUSG00000081559	ENSMUST00000119140	na	0	predicted gene 12411	Gm12411	4.62054	-1.4425	-1.00968	0.221143	0.771873	0.985507	0.991331	0.973552	0.99357		30.6862	16.9269	110.16	108.46	32.7514	0	34.837	11.5023
ENSMUSG00000000247	ENSMUST00000000253,ENSMUST00000133661,ENSMUST00000143783,ENSMUST00000149664,ENSMUST00000155964,ENSMUST00000175896,ENSMUST00000176229	16870	1	LIM homeobox protein 2	Lhx2	4.62035	13.6895	1.05572	0.0682378	0.00129305	0.972452	0.991331	0.0121757	0.99357		0.958944	2.9871	11.1398	6.85012	33.8431	18.9926	1.99069	2.09133
ENSMUSG00000029661	ENSMUST00000031668,ENSMUST00000124686,ENSMUST00000132029,ENSMUST00000138511,ENSMUST00000141483,ENSMUST00000148864,ENSMUST00000155687,ENSMUST00000203346	12843	1	collagen, type I, alpha 2	Col1a2	4.61891	75.1016	1704.91	2.27983e-07	2.18886e-53	0	0.00010386	9.58807e-51	0		17.261	10.9527	47.0347	82.2015	1349.36	750.207	23549.8	23936.3
ENSMUSG00000053117	ENSMUST00000065383,ENSMUST00000190409,ENSMUST00000190698	na	0	RIKEN cDNA E330013P04 gene	E330013P04Rik	4.59742	1.57158	82.1956	0.0166594	0.499101	3.68757e-45	0.579957	0.923013	2.38296e-43		3.83578	8.96131	27.2306	30.8255	7.64199	12.2095	489.709	537.471
ENSMUSG00000074934	ENSMUST00000099575	23892	1	gremlin 1, DAN family BMP antagonist	Grem1	4.56482	9.6786	85.0374	3.18748e-10	1.06767e-21	1.6371e-220	2.97251e-07	9.80622e-20	1.11742e-217		35.4809	30.8667	168.335	132.436	368.999	264.539	2866.59	2686.31
ENSMUSG00000049098	ENSMUST00000056364,ENSMUST00000214648	258869	1	olfactory receptor 147	Olfr147	4.56243	11.2232	4.76916	0.0800827	0.00419538	0.132791	0.991331	0.0326744	0.343285		0.958944	2.9871	7.42654	10.2752	28.3845	14.9227	7.96275	10.4566
ENSMUSG00000000567	ENSMUST00000000579	20682	1	SRY (sex determining region Y)-box 9	Sox9	4.54841	12.6691	11.1734	2.35948e-35	1.60471e-98	1.13398e-180	5.37442e-31	2.2845e-95	5.16009e-178		211.927	229.011	1001.34	986.417	2421.42	3079.51	2372.9	2468.81
ENSMUSG00000052013	ENSMUST00000063654,ENSMUST00000102802	208154	1	B and T lymphocyte associated	Btla	4.53587	-6.47216	-7.71435	0.310254	0.291197	0.468313	0.991331	0.72443	0.781817		0.958944	1.9914	8.66429	4.56675	0	0	0	0
ENSMUSG00000040936	ENSMUST00000051479,ENSMUST00000051565,ENSMUST00000164336,ENSMUST00000164969,ENSMUST00000169176,ENSMUST00000170237,ENSMUST00000170406,ENSMUST00000171061,ENSMUST00000171923,ENSMUST00000213408	209012	1	unc-51-like kinase 4	Ulk4	4.53266	11.7098	23.0222	0.14554	0.0150494	5.98276e-05	0.991331	0.092583	0.00042072		0.958944	1.9914	8.66429	4.56675	5.45857	28.4889	29.8603	36.5982
ENSMUSG00000037902	ENSMUST00000049262,ENSMUST00000099113,ENSMUST00000103202,ENSMUST00000103203,ENSMUST00000127751,ENSMUST00000136153,ENSMUST00000136554,ENSMUST00000153491,ENSMUST00000160276,ENSMUST00000160952,ENSMUST00000161620,ENSMUST00000162764,ENSMUST00000163034,ENSMUST00000179001	19261	1	signal-regulatory protein alpha	Sirpa	4.49653	15.0615	10.4026	7.86703e-06	6.39104e-17	4.41011e-12	0.00201343	4.01033e-15	7.35872e-11		12.4663	10.9527	51.9858	52.5176	175.766	172.29	119.441	120.251
ENSMUSG00000097601	ENSMUST00000181582	na	0	predicted gene, 26660	Gm26660	4.4914	1.24223	-7.5708	0.273452	0.881911	0.516598	0.991331	0.978742	0.81452		2.87683	0	4.95102	7.99181	2.18343	1.35661	0	0
ENSMUSG00000067064	ENSMUST00000086837,ENSMUST00000214928	259040	1	olfactory receptor 1416	Olfr1416	4.49101	2.01424	4.24611	0.262394	0.612928	0.275407	0.991331	0.971959	0.570509		2.87683	0	4.95102	7.99181	4.36685	1.35661	8.95809	3.13699
ENSMUSG00000049265	ENSMUST00000066295,ENSMUST00000197428	16527	1	potassium channel, subfamily K, member 3	Kcnk3	4.48417	5.08379	-1.71149	2.83672e-08	1.66742e-09	0.207214	1.57597e-05	4.96478e-08	0.473217		51.783	29.871	222.796	141.569	181.224	229.267	21.8976	25.0959
ENSMUSG00000075602	ENSMUST00000023248,ENSMUST00000186526,ENSMUST00000187171,ENSMUST00000187994,ENSMUST00000189068,ENSMUST00000190188	110454	1	lymphocyte antigen 6 complex, locus A	Ly6a	4.46934	47.2412	2.20253	3.53813e-05	8.17576e-30	0.262825	0.00719568	1.18616e-27	0.556885		12.4663	2.9871	39.6082	29.6839	365.724	360.859	17.9162	15.6849
ENSMUSG00000064194	ENSMUST00000072829,ENSMUST00000200973,ENSMUST00000202535,ENSMUST00000205912	668620	1	zinc finger protein 936	Zfp936	4.45958	-1.62549	-5.11926	0.425701	0.815613	0.626052	0.991331	0.973552	0.874215		0.958944	0.995701	8.66429	0	1.09171	0	0	0
ENSMUSG00000102694	ENSMUST00000191930	na	0	predicted gene, 37496	Gm37496	4.45361	1.28102	2.36096	0.15051	0.822687	0.486808	0.991331	0.973552	0.794684		0.958944	3.9828	14.8531	6.85012	2.18343	4.06984	0.995344	10.4566
ENSMUSG00000030041	ENSMUST00000113980,ENSMUST00000144906,ENSMUST00000204891	110958	1	meiosis 1 associated protein	M1ap	4.44815	2.9934	4.47534	0.106313	0.243442	0.113233	0.991331	0.656694	0.306284		1.91789	2.9871	13.6153	7.99181	7.64199	6.78306	7.96275	13.5936
ENSMUSG00000039942	ENSMUST00000047379,ENSMUST00000120563,ENSMUST00000133966	19219	1	prostaglandin E receptor 4 (subtype EP4)	Ptger4	4.42867	9.79799	3.16263	0.0345638	0.000924875	0.203185	0.810594	0.00918344	0.466368		3.83578	2.9871	19.8041	10.2752	46.9437	18.9926	14.9302	6.27398
ENSMUSG00000034226	ENSMUST00000037360	228543	1	ras homolog family member V	Rhov	4.42443	-4.34297	-1.87956	0.520016	0.555533	0.823944	0.991331	0.950523	0.913412		0	1.9914	8.66429	0	0	0	0	1.04566
ENSMUSG00000022562	ENSMUST00000023222,ENSMUST00000163127,ENSMUST00000163977,ENSMUST00000164189,ENSMUST00000165279,ENSMUST00000169664,ENSMUST00000170063,ENSMUST00000170261,ENSMUST00000171340,ENSMUST00000210024	75475	1	5-oxoprolinase (ATP-hydrolysing)	Oplah	4.41534	1.83879	3.88965	0.283242	0.670696	0.279446	0.991331	0.973552	0.576035		0.958944	1.9914	3.71327	9.1335	0	5.42645	4.97672	6.27398
ENSMUSG00000026413	ENSMUST00000027667,ENSMUST00000132793,ENSMUST00000163260,ENSMUST00000189805	18772	1	plakophilin 1	Pkp1	4.40755	13.9947	-15.2284	1.09705e-06	3.32704e-19	0.00988219	0.000410758	2.53456e-17	0.0412867		13.4252	17.9226	70.5521	66.2178	194.325	237.407	1.99069	0
ENSMUSG00000054203	ENSMUST00000059226,ENSMUST00000192166	226695	1	interferon activated gene 205	Ifi205	4.40326	7.87411	2.81876	0.210161	0.076797	0.499704	0.991331	0.314111	0.806572		2.87683	0	1.23776	11.4169	13.1006	9.49629	6.96741	1.04566
ENSMUSG00000044337	ENSMUST00000065587,ENSMUST00000159654	12778	1	atypical chemokine receptor 3	Ackr3	4.39892	29.9381	8.7978	0.00806192	1.21415e-10	0.000864266	0.385787	4.20944e-09	0.00480951		3.83578	2.9871	17.3286	12.5586	118.997	82.7534	30.8557	28.2329
ENSMUSG00000032289	ENSMUST00000034829,ENSMUST00000098660,ENSMUST00000126347,ENSMUST00000140824,ENSMUST00000146099,ENSMUST00000171654	207596	1	thrombospondin, type I, domain containing 4	Thsd4	4.39508	15.5806	-1.03415	3.08423e-05	2.13649e-15	0.958931	0.0063866	1.21662e-13	0.990215		23.9736	5.9742	77.9786	53.6593	247.819	215.701	13.9348	14.6393
ENSMUSG00000112555	ENSMUST00000218599	na	0	predicted gene, 47027	Gm47027	4.37698	3.10403	6.14651	0.227116	0.359252	0.0759738	0.991331	0.802351	0.225465		3.83578	0	11.1398	5.70843	1.09171	10.8529	12.9395	10.4566
ENSMUSG00000021662	ENSMUST00000109426	110596	1	Rho guanine nucleotide exchange factor (GEF) 28	Arhgef28	4.35306	13.1545	36.9724	0.0853507	0.00184352	8.62464e-09	0.991331	0.016448	1.04135e-07		1.91789	1.9914	12.3776	4.56675	31.6597	18.9926	87.5902	54.3745
ENSMUSG00000020017	ENSMUST00000016031,ENSMUST00000129421,ENSMUST00000132624,ENSMUST00000152883	15109	1	histidine ammonia lyase	Hal	4.3507	1.86016	5.90587	0.350963	0.704908	0.208603	0.991331	0.973552	0.475773		1.91789	0	4.95102	3.42506	2.18343	1.35661	4.97672	6.27398
ENSMUSG00000056856	ENSMUST00000106111,ENSMUST00000166163,ENSMUST00000171843,ENSMUST00000209297	na	1	janus kinase and microtubule interacting protein 3	Jakmip3	4.33469	20.0463	5.8602	0.209212	0.00741642	0.213113	0.991331	0.052398	0.481763		1.91789	0	4.95102	3.42506	31.6597	6.78306	6.96741	4.18265
ENSMUSG00000113766	ENSMUST00000222596	na	0	predicted gene, 47374	Gm47374	4.33023	-4.34041	3.66917	0.464999	0.506498	0.422897	0.991331	0.92902	0.740971		0	1.9914	6.18878	2.28337	0	0	3.98137	3.13699
ENSMUSG00000037106	ENSMUST00000159177,ENSMUST00000159705,ENSMUST00000161028	631797	1	fer-1-like 6 (C. elegans)	Fer1l6	4.31943	1.16924	1.58273	0.366414	0.92835	0.81398	0.991331	0.978742	0.908288		0.958944	0.995701	4.95102	3.42506	2.18343	0	1.99069	1.04566
ENSMUSG00000109506	ENSMUST00000207119,ENSMUST00000208251,ENSMUST00000208430	na	0	predicted gene 44724	Gm44724	4.3181	2.99754	3.16464	0.307926	0.4517	0.47593	0.991331	0.893502	0.785972		0.958944	0.995701	4.95102	3.42506	4.36685	1.35661	3.98137	2.09133
ENSMUSG00000032561	ENSMUST00000062723,ENSMUST00000112590,ENSMUST00000125800,ENSMUST00000128635,ENSMUST00000131084,ENSMUST00000215852	56318	1	acid phosphatase, prostate	Acpp	4.29169	5.65804	3.00932	0.10818	0.0544349	0.320455	0.991331	0.244898	0.629553		5.75367	0	9.90205	14.8419	22.926	9.49629	12.9395	4.18265
ENSMUSG00000005124	ENSMUST00000005255,ENSMUST00000118823,ENSMUST00000133863,ENSMUST00000147079	22402	1	WNT1 inducible signaling pathway protein 1	Wisp1	4.28633	86.959	101.321	3.71666e-05	3.72735e-43	9.29548e-55	0.00749187	1.0747e-40	7.54765e-53		6.71261	6.9699	27.2306	30.8255	661.578	511.443	728.592	633.672
ENSMUSG00000108311	ENSMUST00000206950	na	0	predicted gene 44737	Gm44737	4.27605	3.22846	4.29344	0.301006	0.410342	0.329466	0.991331	0.85554	0.6412		0.958944	0.995701	3.71327	4.56675	2.18343	4.06984	1.99069	6.27398
ENSMUSG00000090173	ENSMUST00000036085,ENSMUST00000127646,ENSMUST00000150989,ENSMUST00000175804,ENSMUST00000176577,ENSMUST00000177336	213980	1	F-box and WD-40 domain protein 10	Fbxw10	4.25623	9.05621	2.00696	0.0217302	0.000362154	0.454824	0.657626	0.00406161	0.773052		6.71261	1.9914	21.0419	15.9836	29.4763	48.838	10.9488	6.27398
ENSMUSG00000082560	ENSMUST00000121852	na	0	predicted gene 15157	Gm15157	4.23743	-4.34036	-5.19014	0.470686	0.505627	0.627136	0.991331	0.928729	0.874215		0	1.9914	3.71327	4.56675	0	0	0	0
ENSMUSG00000026068	ENSMUST00000027237,ENSMUST00000159724,ENSMUST00000160468,ENSMUST00000163057	16174	1	interleukin 18 receptor accessory protein	Il18rap	4.22132	9.32124	31.2563	3.43916e-09	8.88347e-21	1.0849e-94	2.37385e-06	7.7826e-19	1.92654e-92		35.4809	27.8796	143.58	122.16	257.644	325.587	1058.05	891.95
ENSMUSG00000077323	ENSMUST00000104135	na	0	U11 small nuclear RNA	Rnu11	4.21973	6.65633	2.17107	0.31049	0.176287	0.68819	0.991331	0.544322	0.892713		1.91789	0	1.23776	6.85012	3.27514	9.49629	0.995344	3.13699
ENSMUSG00000015451	ENSMUST00000015595,ENSMUST00000159539,ENSMUST00000159669,ENSMUST00000160309,ENSMUST00000160528,ENSMUST00000160657,ENSMUST00000160679,ENSMUST00000161121,ENSMUST00000161797,ENSMUST00000162133	625018	0	complement component 4A (Rodgers blood group)	C4a	4.2002	1.83285	2.61574	0.368109	0.714389	0.59245	0.991331	0.973552	0.874215		0	1.9914	2.47551	5.70843	2.18343	1.35661	2.98603	2.09133
ENSMUSG00000059108	ENSMUST00000081924,ENSMUST00000209328,ENSMUST00000211330	213002	1	interferon induced transmembrane protein 6	Ifitm6	4.18066	-1.19458	-7.78704	0.342081	0.913353	0.505589	0.991331	0.978742	0.807977		0	2.9871	11.1398	1.14169	1.09171	1.35661	0	0
ENSMUSG00000090674	ENSMUST00000166043	na	0	predicted gene 17082	Gm17082	4.17073	2.87196	2.10427	0.460318	0.589142	0.725284	0.991331	0.956449	0.892713		1.91789	0	0	7.99181	5.45857	0	3.98137	0
ENSMUSG00000016179	ENSMUST00000016323,ENSMUST00000163202,ENSMUST00000165718,ENSMUST00000169907	215303	1	calcium/calmodulin-dependent protein kinase I gamma	Camk1g	4.17	10.0312	-5.61198	0.00800391	1.13577e-05	0.203211	0.385401	0.000183349	0.466381		8.6305	2.9871	18.5663	29.6839	54.5857	61.0476	0.995344	1.04566
ENSMUSG00000079505	ENSMUST00000113886	na	0	predicted gene 11131	Gm11131	4.1593	-1.34947	-4.74707	0.172171	0.798026	0.44174	0.991331	0.973552	0.758603		1.91789	2.9871	9.90205	10.2752	2.18343	1.35661	0.995344	0
ENSMUSG00000037820	ENSMUST00000103122,ENSMUST00000140923,ENSMUST00000152690,ENSMUST00000174718	21817	1	transglutaminase 2, C polypeptide	Tgm2	4.15763	11.6945	11.1168	0.0859993	0.00231816	0.00180915	0.991331	0.0198882	0.00934837		0	4.9785	11.1398	9.1335	34.9348	21.7058	32.8463	20.9133
ENSMUSG00000030344	ENSMUST00000095440,ENSMUST00000202574,ENSMUST00000202878	11642	1	A kinase (PRKA) anchor protein 3	Akap3	4.14997	1.71392	-5.19014	0.426895	0.771068	0.627136	0.991331	0.973552	0.874215		0	1.9914	1.23776	6.85012	3.27514	0	0	0
ENSMUSG00000026109	ENSMUST00000081851,ENSMUST00000114565,ENSMUST00000139157,ENSMUST00000186103	56363	1	transmembrane protein with EGF-like and two follistatin-like domains 2	Tmeff2	4.1492	1.15147	4.22991	0.434093	0.941613	0.354303	0.991331	0.978742	0.670201		0	1.9914	1.23776	6.85012	2.18343	0	2.98603	5.22831
ENSMUSG00000000359	ENSMUST00000000369,ENSMUST00000139370,ENSMUST00000150913	19700	1	rad and gem related GTP binding protein 1	Rem1	4.14858	5.50558	-12.6919	0.109464	0.0529778	0.273442	0.991331	0.240528	0.568		3.83578	0.995701	7.42654	12.5586	14.1923	12.2095	0	0
ENSMUSG00000025170	ENSMUST00000106107,ENSMUST00000124639,ENSMUST00000135290,ENSMUST00000149948	217371	1	Rab40B, member RAS oncogene family	Rab40b	4.13266	-4.30306	1.58273	0.504707	0.529072	0.81398	0.991331	0.940251	0.908288		0.958944	0.995701	0	7.99181	0	0	1.99069	1.04566
ENSMUSG00000033707	ENSMUST00000036247,ENSMUST00000049956,ENSMUST00000146725,ENSMUST00000146855	378937	1	leucine rich repeat containing 24	Lrrc24	4.08511	5.82209	11.1083	0.0131803	0.00172435	3.34717e-07	0.51058	0.0155862	3.37374e-06		9.58944	2.9871	28.4684	22.8337	36.0265	36.6285	57.7299	80.516
ENSMUSG00000024978	ENSMUST00000061856	14732	1	glycerol-3-phosphate acyltransferase, mitochondrial	Gpam	4.05944	1.6005	2.80817	0.185268	0.66762	0.346977	0.991331	0.973552	0.664039		0	5.9742	12.3776	11.4169	6.55028	2.71322	6.96741	9.41096
ENSMUSG00000040552	ENSMUST00000042081	12267	1	complement component 3a receptor 1	C3ar1	4.05334	13.2385	3.23489	0.000649335	7.61644e-11	0.0301924	0.072149	2.70229e-09	0.106245		9.58944	8.96131	33.4194	41.1007	91.7039	150.584	32.8463	26.1416
ENSMUSG00000000942	ENSMUST00000101395	15401	1	homeobox A4	Hoxa4	4.04914	17.7076	1.04207	0.140174	0.00152498	0.982951	0.991331	0.0140575	0.99357		0	2.9871	4.95102	6.85012	22.926	28.4889	1.99069	1.04566
ENSMUSG00000032657	ENSMUST00000041913,ENSMUST00000117278,ENSMUST00000119707,ENSMUST00000125501,ENSMUST00000126115,ENSMUST00000127982,ENSMUST00000136209,ENSMUST00000140473,ENSMUST00000147696,ENSMUST00000155033	68521	1	family with sequence similarity 189, member B	Fam189b	4.02867	14.4849	30.9475	0.00300643	3.56003e-09	2.99789e-23	0.203416	1.02e-07	9.6578e-22		8.6305	4.9785	25.9929	28.5422	124.455	70.5438	193.097	222.726
ENSMUSG00000077274	ENSMUST00000104086	na	0	predicted gene, 22786	Gm22786	4.02537	3.15621	-2.80216	0.269335	0.36677	0.661086	0.991331	0.811489	0.892713		0.958944	1.9914	3.71327	7.99181	1.09171	8.13967	0	1.04566
ENSMUSG00000042567	ENSMUST00000063220,ENSMUST00000112630,ENSMUST00000112631,ENSMUST00000134866,ENSMUST00000136826	674895	1	NIMA (never in mitosis gene a)- related kinase 10	Nek10	4.01979	-1.43226	-12.905	0.26576	0.792379	0.267331	0.991331	0.973552	0.560906		0.958944	3.9828	17.3286	2.28337	3.27514	0	0	0
ENSMUSG00000028581	ENSMUST00000030316,ENSMUST00000123550,ENSMUST00000125332,ENSMUST00000136082,ENSMUST00000139023,ENSMUST00000143450,ENSMUST00000151698,ENSMUST00000156170,ENSMUST00000156225,ENSMUST00000156742	16792	1	lysosomal-associated protein transmembrane 5	Laptm5	3.99575	21.8927	-1.69513	0.000664378	2.32314e-15	0.564945	0.0727558	1.31873e-13	0.858701		13.4252	3.9828	24.7551	44.5258	179.041	199.422	6.96741	3.13699
ENSMUSG00000052392	ENSMUST00000021652,ENSMUST00000128162,ENSMUST00000221860	171282	1	acyl-CoA thioesterase 4	Acot4	3.99438	2.07721	4.68787	0.113094	0.415877	0.0509922	0.991331	0.856366	0.163546		3.83578	2.9871	9.90205	17.1253	3.27514	10.8529	18.9115	12.548
ENSMUSG00000036862	ENSMUST00000078482,ENSMUST00000140959,ENSMUST00000154659	233651	1	dachsous cadherin related 1	Dchs1	3.99266	26.6945	-1.60344	0.0538838	1.41739e-06	0.781391	0.958323	2.73141e-05	0.892713		1.91789	2.9871	16.0908	3.42506	51.3105	77.3269	2.98603	0
ENSMUSG00000044081	ENSMUST00000049518,ENSMUST00000143812,ENSMUST00000181158	na	0	zinc finger protein 85, opposite strand	Zfp85os	3.96537	2.98145	2.10175	0.204154	0.319834	0.573763	0.991331	0.757367	0.867336		0.958944	2.9871	7.42654	7.99181	8.73371	2.71322	4.97672	3.13699
ENSMUSG00000109643	ENSMUST00000209358	na	0	predicted gene, 31545	Gm31545	3.96403	6.83134	5.92705	0.0787917	0.0128316	0.0154908	0.991331	0.0813916	0.0608214		2.87683	3.9828	7.42654	19.4087	10.9171	35.2719	16.9208	23.0046
ENSMUSG00000029581	ENSMUST00000031565,ENSMUST00000129306,ENSMUST00000135293,ENSMUST00000137552,ENSMUST00000139131,ENSMUST00000150622,ENSMUST00000198017	14086	1	fascin actin-bundling protein 1	Fscn1	3.94914	22.9364	47.7941	4.65911e-15	2.05974e-77	1.477e-215	8.16348e-12	1.73766e-74	9.21731e-213		41.2346	61.7334	211.656	190.662	1099.36	1222.31	2471.44	2351.7
ENSMUSG00000032024	ENSMUST00000034522,ENSMUST00000134153,ENSMUST00000139577,ENSMUST00000141759	71566	1	CXADR-like membrane protein	Clmp	3.93188	16.9929	61.0184	2.90325e-07	1.69549e-28	1.64127e-111	0.000127173	2.25847e-26	3.54937e-109		19.1789	20.9097	68.0766	87.9099	314.413	356.789	1194.41	1208.79
ENSMUSG00000076498	ENSMUST00000103299	na	0	T cell receptor beta, constant 2	Trbc2	3.93081	5.68749	118.128	0.0985666	0.033944	5.25475e-27	0.991331	0.173631	1.99261e-25		3.83578	1.9914	14.8531	7.99181	9.82542	23.0624	334.435	346.114
ENSMUSG00000020773	ENSMUST00000021120,ENSMUST00000106441,ENSMUST00000127235,ENSMUST00000133039,ENSMUST00000134691,ENSMUST00000141531,ENSMUST00000149957	217333	1	tripartite motif-containing 47	Trim47	3.93044	36.5842	13.6247	9.41458e-14	6.78027e-96	9.97294e-45	1.42964e-10	9.08476e-93	6.40673e-43		43.1525	28.8753	141.104	140.427	1327.52	1277.93	476.77	490.416
ENSMUSG00000027536	ENSMUST00000029049,ENSMUST00000191826	66371	1	charged multivesicular body protein 4C	Chmp4c	3.92631	1.14649	-1.91822	0.20889	0.905169	0.687108	0.991331	0.978742	0.892713		2.87683	2.9871	14.8531	7.99181	0	6.78306	2.98603	0
ENSMUSG00000039518	ENSMUST00000044804	386463	1	corneodesmosin	Cdsn	3.91492	53.2664	2.9297	1.26931e-05	3.52377e-43	0.0486006	0.00310886	1.02903e-40	0.157125		10.5484	8.96131	33.4194	42.2424	496.73	529.079	24.8836	31.3699
ENSMUSG00000031841	ENSMUST00000117160,ENSMUST00000123567,ENSMUST00000129548,ENSMUST00000142551,ENSMUST00000145849,ENSMUST00000148836,ENSMUST00000151842,ENSMUST00000212476	12554	1	cadherin 13	Cdh13	3.909	18.6382	14.6732	1.61406e-26	8.58505e-123	3.84668e-154	9.19128e-23	2.17278e-119	1.27302e-151		114.114	137.407	501.291	472.658	2175.78	2439.19	1798.59	1825.73
ENSMUSG00000084941	ENSMUST00000152576	na	0	predicted gene 11944	Gm11944	3.89489	1.15574	3.13672	0.294392	0.915839	0.339118	0.991331	0.978742	0.653521		0.958944	2.9871	3.71327	11.4169	4.36685	0	8.95809	3.13699
ENSMUSG00000094777	ENSMUST00000081342	319171	1	histone cluster 1, H2ap	Hist1h2ap	3.89259	-436.06	1.10465	0.667449	0.0669264	0.974904	0.991331	0.284622	0.99357		196.584	0	763.696	0	0	0	0	214.361
ENSMUSG00000108810	ENSMUST00000206951	na	0	predicted gene 44629	Gm44629	3.88493	3.82295	3.99712	0.230013	0.236321	0.206983	0.991331	0.645977	0.472998		2.87683	0.995701	1.23776	13.7002	6.55028	8.13967	7.96275	7.31964
ENSMUSG00000113263	ENSMUST00000220879	na	0	predicted gene 4811	Gm4811	3.86336	-4.26264	-1.83035	0.5768	0.575519	0.832469	0.991331	0.956449	0.915843		1.91789	0	7.42654	0	0	0	0	1.04566
ENSMUSG00000086825	ENSMUST00000130486	na	0	predicted gene 15675	Gm15675	3.86263	4.54301	6.3049	0.241113	0.187617	0.0676075	0.991331	0.563715	0.205209		0	3.9828	2.47551	12.5586	5.45857	12.2095	12.9395	11.5023
ENSMUSG00000090098	ENSMUST00000160606,ENSMUST00000161983	na	0	ALMS1, centrosome and basal body associated, pseudogene 2	Alms1-ps2	3.84368	1.794	-17.3215	0.537231	0.789295	0.329431	0.991331	0.973552	0.6412		0	17.9226	34.6572	33.1089	0	31.2021	0.995344	0
ENSMUSG00000049422	ENSMUST00000058906,ENSMUST00000219435,ENSMUST00000219839	103172	1	coiled-coil-helix-coiled-coil-helix domain containing 10	Chchd10	3.83829	-2.1445	-2.54807	0.675966	0.81835	0.787101	0.991331	0.973552	0.892713		0.958944	0	3.71327	0	0	0	0	0
ENSMUSG00000050490	ENSMUST00000079684	na	0	predicted gene 8394	Gm8394	3.83829	-2.1445	-2.54807	0.675966	0.81835	0.787101	0.991331	0.973552	0.892713		0.958944	0	3.71327	0	0	0	0	0
ENSMUSG00000056413	ENSMUST00000110865,ENSMUST00000123748,ENSMUST00000126762,ENSMUST00000151450,ENSMUST00000156815,ENSMUST00000196271	231821	1	ArfGAP with dual PH domains 1	Adap1	3.83829	-2.1445	-2.54807	0.675966	0.81835	0.787101	0.991331	0.973552	0.892713		0.958944	0	3.71327	0	0	0	0	0
ENSMUSG00000085723	ENSMUST00000147379	na	0	predicted gene 15915	Gm15915	3.83829	-2.1445	-2.54807	0.675966	0.81835	0.787101	0.991331	0.973552	0.892713		0.958944	0	3.71327	0	0	0	0	0
ENSMUSG00000111044	ENSMUST00000213142	na	0	predicted gene, 47106	Gm47106	3.83829	-2.1445	46.7035	0.675966	0.81835	0.00125441	0.991331	0.973552	0.00675349		0.958944	0	3.71327	0	0	0	23.8882	20.9133
ENSMUSG00000113099	ENSMUST00000222678	na	0	predicted gene, 34016	Gm34016	3.83829	-2.1445	4.35759	0.675966	0.81835	0.524918	0.991331	0.973552	0.823063		0.958944	0	3.71327	0	0	0	0	4.18265
ENSMUSG00000029765	ENSMUST00000115096,ENSMUST00000200732	243743	1	plexin A4	Plxna4	3.83331	9.34922	17.9676	6.30881e-07	1.73996e-17	2.73591e-43	0.000247762	1.16567e-15	1.67859e-41		27.8094	19.914	91.594	90.1933	218.343	222.484	413.068	431.859
ENSMUSG00000074955	ENSMUST00000099608,ENSMUST00000213405,ENSMUST00000213737,ENSMUST00000216310	258396	1	olfactory receptor 1305	Olfr1305	3.83244	1.22862	-2.54807	0.61706	0.94144	0.787101	0.991331	0.978742	0.892713		0.958944	0	3.71327	0	1.09171	0	0	0
ENSMUSG00000102207	ENSMUST00000193498	na	0	predicted gene 10344	Gm10344	3.83025	2.29816	-2.54807	0.598701	0.748649	0.787101	0.991331	0.973552	0.892713		0.958944	0	3.71327	0	2.18343	0	0	0
ENSMUSG00000102945	ENSMUST00000191857	na	0	predicted gene, 37884	Gm37884	3.83025	2.29816	-2.54807	0.598701	0.748649	0.787101	0.991331	0.973552	0.892713		0.958944	0	3.71327	0	2.18343	0	0	0
ENSMUSG00000110633	ENSMUST00000212119	na	0	predicted gene, 32122	Gm32122	3.82505	5.63626	3.17667	0.560523	0.448981	0.62175	0.991331	0.890348	0.874215		0.958944	0	3.71327	0	0	5.42645	1.99069	1.04566
ENSMUSG00000060791	ENSMUST00000078845,ENSMUST00000108289,ENSMUST00000108292,ENSMUST00000135686,ENSMUST00000138741	63986	1	glia maturation factor, gamma	Gmfg	3.82236	3.69277	-2.54807	0.543189	0.554529	0.787101	0.991331	0.949671	0.892713		0.958944	0	3.71327	0	2.18343	1.35661	0	0
ENSMUSG00000006218	ENSMUST00000006380	277743	1	family with sequence similarity 131, member C	Fam131c	3.82194	3.94565	-2.54807	0.540642	0.531089	0.787101	0.991331	0.941828	0.892713		0.958944	0	3.71327	0	1.09171	2.71322	0	0
ENSMUSG00000080540	ENSMUST00000116890	na	0	predicted gene, 22711	Gm22711	3.82175	7.95661	-2.54807	0.539548	0.334265	0.787101	0.991331	0.773768	0.892713		0.958944	0	3.71327	0	7.64199	0	0	0
ENSMUSG00000112462	ENSMUST00000218027	na	0	predicted gene, 48772	Gm48772	3.8113	-4.26467	1.64692	0.5319	0.533244	0.824716	0.991331	0.942883	0.913447		1.91789	0	6.18878	1.14169	0	0	0	3.13699
ENSMUSG00000104943	ENSMUST00000199168	na	0	predicted gene 42868	Gm42868	3.8105	5.38743	-5.11926	0.379099	0.263677	0.626052	0.991331	0.686169	0.874215		0.958944	0.995701	7.42654	0	7.64199	2.71322	0	0
ENSMUSG00000049985	ENSMUST00000022275,ENSMUST00000056047,ENSMUST00000165593,ENSMUST00000168684	77318	1	ankyrin repeat domain 55	Ankrd55	3.80646	11.8684	10.7907	0.464213	0.161303	0.151149	0.991331	0.513868	0.377951		0.958944	0	3.71327	0	3.27514	8.13967	1.99069	8.3653
ENSMUSG00000029449	ENSMUST00000031401,ENSMUST00000160479,ENSMUST00000162208,ENSMUST00000186469	23912	1	ras homolog family member F (in filopodia)	Rhof	3.80183	1.27685	4.81406	0.437539	0.89292	0.296283	0.991331	0.978742	0.599538		1.91789	0	6.18878	1.14169	1.09171	1.35661	4.97672	4.18265
ENSMUSG00000010825	ENSMUST00000010969,ENSMUST00000110733,ENSMUST00000120825,ENSMUST00000138948,ENSMUST00000196148	170935	1	glutamate receptor, ionotropic, delta 2 (Grid2) interacting protein 1	Grid2ip	3.79608	-2.16833	-2.58745	0.677954	0.815472	0.78363	0.991331	0.973552	0.892713		0	0.995701	3.71327	0	0	0	0	0
ENSMUSG00000062036	ENSMUST00000077153,ENSMUST00000184645	na	0	RIKEN cDNA 4932415M13 gene	4932415M13Rik	3.7952	1.21671	-2.58745	0.619181	0.944142	0.78363	0.991331	0.978742	0.892713		0	0.995701	3.71327	0	1.09171	0	0	0
ENSMUSG00000041052	ENSMUST00000035890	74087	1	solute carrier family 7, (cationic amino acid transporter, y+ system) member 13	Slc7a13	3.79463	2.27687	3.14009	0.600875	0.75113	0.624349	0.991331	0.973552	0.874215		0	0.995701	3.71327	0	2.18343	0	1.99069	1.04566
ENSMUSG00000066178	ENSMUST00000084593	na	0	RIKEN cDNA 6030445D17 gene	6030445D17Rik	3.7944	2.775	6.19198	0.594481	0.686802	0.381914	0.991331	0.973552	0.698953		0	0.995701	3.71327	0	0	2.71322	5.97206	0
ENSMUSG00000076232	ENSMUST00000102277	na	0	predicted gene, 22760	Gm22760	3.7944	2.775	-2.58745	0.594481	0.686802	0.78363	0.991331	0.973552	0.892713		0	0.995701	3.71327	0	0	2.71322	0	0
ENSMUSG00000016346	ENSMUST00000016491,ENSMUST00000049792,ENSMUST00000081528,ENSMUST00000103047,ENSMUST00000103048,ENSMUST00000103049,ENSMUST00000103050,ENSMUST00000103051,ENSMUST00000123336,ENSMUST00000129073,ENSMUST00000129361,ENSMUST00000129695,ENSMUST00000139458,ENSMUST00000140789,ENSMUST00000144592,ENSMUST00000145861,ENSMUST00000149964,ENSMUST00000152099,ENSMUST00000154164,ENSMUST00000197015,ENSMUST00000197599	16536	1	potassium voltage-gated channel, subfamily Q, member 2	Kcnq2	3.79406	3.40078	1.0688	0.58599	0.61855	0.984195	0.991331	0.973552	0.99357		0	0.995701	3.71327	0	3.27514	0	0	1.04566
ENSMUSG00000026170	ENSMUST00000027356,ENSMUST00000189083,ENSMUST00000190781	104086	1	cytochrome P450, family 27, subfamily a, polypeptide 1	Cyp27a1	3.79295	2.52324	2.06021	0.562875	0.692764	0.799621	0.991331	0.973552	0.900553		0	0.995701	3.71327	0	1.09171	1.35661	1.99069	0
ENSMUSG00000004864	ENSMUST00000004986,ENSMUST00000124099,ENSMUST00000129096,ENSMUST00000133786	26415	1	mitogen-activated protein kinase 13	Mapk13	3.79236	10.2295	-28.1923	0.013918	9.4682e-06	0.0514348	0.528376	0.000155492	0.164558		4.79472	5.9742	21.0419	19.4087	44.7602	63.7608	0	0
ENSMUSG00000029675	ENSMUST00000015138,ENSMUST00000201399,ENSMUST00000201856,ENSMUST00000202570,ENSMUST00000202620	13717	1	elastin	Eln	3.79221	6.77066	11.6605	0.550977	0.385706	0.1224	0.991331	0.831026	0.324922		0	0.995701	3.71327	0	6.55028	0	4.97672	6.27398
ENSMUSG00000106198	ENSMUST00000198312	na	0	predicted gene 42504	Gm42504	3.79221	6.77066	9.53927	0.550977	0.385706	0.179333	0.991331	0.831026	0.426594		0	0.995701	3.71327	0	6.55028	0	3.98137	5.22831
ENSMUSG00000029530	ENSMUST00000111454,ENSMUST00000163559,ENSMUST00000166236,ENSMUST00000168910,ENSMUST00000180093,ENSMUST00000215921	12769	1	chemokine (C-C motif) receptor 9	Ccr9	3.79186	3.66334	4.26399	0.545286	0.55665	0.498668	0.991331	0.951222	0.805909		0	0.995701	3.71327	0	2.18343	1.35661	0.995344	3.13699
ENSMUSG00000071713	ENSMUST00000096355	12983	1	colony stimulating factor 2 receptor, beta, low-affinity (granulocyte-macrophage)	Csf2rb	3.78957	6.26009	-5.04854	0.351281	0.19262	0.633137	0.991331	0.572589	0.874215		1.91789	0	6.18878	1.14169	6.55028	5.42645	0	0
ENSMUSG00000027204	ENSMUST00000028633,ENSMUST00000103234,ENSMUST00000148272	14118	1	fibrillin 1	Fbn1	3.78694	71.6329	134.821	0.180668	1.03015e-05	1.34993e-05	0.991331	0.000167725	0.000107847		5.75367	0	17.3286	4.56675	218.343	192.639	424.016	344.023
ENSMUSG00000088088	ENSMUST00000157463	19782	0	RNA component of mitochondrial RNAase P	Rmrp	3.78487	10.1236	2.06021	0.474975	0.200712	0.799621	0.991331	0.586087	0.900553		0	0.995701	3.71327	0	4.36685	5.42645	1.99069	0
ENSMUSG00000105041	ENSMUST00000197609	na	0	predicted gene 42676	Gm42676	3.78303	8.79205	17.9395	3.92962e-06	1.01225e-14	1.07112e-38	0.00117775	5.52929e-13	5.70619e-37		22.0557	19.914	71.7899	85.6265	176.858	187.213	387.189	353.434
ENSMUSG00000083833	ENSMUST00000118829	na	0	predicted gene 13841	Gm13841	3.78044	5.1168	-206.779	0.255917	0.162967	0.0651859	0.991331	0.517598	0.199327		77.6745	0.995701	136.153	160.978	239.085	161.437	0	0
ENSMUSG00000094497	ENSMUST00000178557	na	0	predicted pseudogene 8210	Gm8210	3.78044	5.1168	-206.779	0.255917	0.162967	0.0651859	0.991331	0.517598	0.199327		77.6745	0.995701	136.153	160.978	239.085	161.437	0	0
ENSMUSG00000109037	ENSMUST00000207840	na	0	RIKEN cDNA C030038I04 gene	C030038I04Rik	3.77839	16.3305	-2.58745	0.435485	0.0867606	0.78363	0.991331	0.342739	0.892713		0	0.995701	3.71327	0	7.64199	8.13967	0	0
ENSMUSG00000068699	ENSMUST00000065090,ENSMUST00000101617,ENSMUST00000148404	68794	1	filamin C, gamma	Flnc	3.76464	14.9063	80.6254	0.00454661	1.48854e-09	1.28428e-44	0.269018	4.47308e-08	8.17817e-43		7.67155	4.9785	21.0419	26.2588	98.2542	88.1798	532.509	473.685
ENSMUSG00000065124	ENSMUST00000083190	na	0	small nucleolar RNA, H/ACA box 65	Snora65	3.76136	2.49114	2.53183	0.149511	0.326524	0.34966	0.991331	0.765202	0.667297		8.6305	0	22.2796	10.2752	6.55028	14.9227	5.97206	15.6849
ENSMUSG00000044006	ENSMUST00000057831	68709	1	cartilage intermediate layer protein 2	Cilp2	3.76001	-1.61182	2.12653	0.478924	0.817715	0.697658	0.991331	0.973552	0.892713		1.91789	0	4.95102	2.28337	1.09171	0	2.98603	1.04566
ENSMUSG00000017300	ENSMUST00000103095,ENSMUST00000155443	21925	1	troponin C2, fast	Tnnc2	3.75155	4.85477	-7.5708	0.287508	0.200492	0.516598	0.991331	0.585615	0.81452		2.87683	0	7.42654	3.42506	9.82542	4.06984	0	0
ENSMUSG00000093908	ENSMUST00000179344,ENSMUST00000220896	na	0	predicted gene 5784	Gm5784	3.74826	1.3738	4.9422	0.365758	0.835258	0.171986	0.991331	0.978742	0.414032		0.958944	1.9914	8.66429	2.28337	0	4.06984	6.96741	7.31964
ENSMUSG00000063193	ENSMUST00000106581,ENSMUST00000126655,ENSMUST00000149663	217304	1	CD300 molecule like family member B	Cd300lb	3.74191	5.7906	4.5758	0.00329934	7.43301e-05	0.00136751	0.214721	0.0010054	0.00729762		13.4252	6.9699	37.1327	38.8174	66.5945	50.1947	40.8091	51.2375
ENSMUSG00000107165	ENSMUST00000201412	na	0	predicted gene 43747	Gm43747	3.74155	-2.14478	7.52752	0.644166	0.79737	0.266244	0.991331	0.973552	0.559972		0.958944	0	2.47551	1.14169	0	0	1.99069	5.22831
ENSMUSG00000112948	ENSMUST00000223468	na	0	predicted gene, 48871	Gm48871	3.74155	-2.14478	2.17828	0.644166	0.79737	0.782694	0.991331	0.973552	0.892713		0.958944	0	2.47551	1.14169	0	0	0	2.09133
ENSMUSG00000016918	ENSMUST00000088585,ENSMUST00000177608,ENSMUST00000180062,ENSMUST00000185780,ENSMUST00000186051,ENSMUST00000186405,ENSMUST00000186674,ENSMUST00000187376,ENSMUST00000189447,ENSMUST00000189541	240725	1	sulfatase 1	Sulf1	3.73846	1.23022	24.2234	0.586302	0.935224	0.0186556	0.991331	0.978742	0.0713619		0.958944	0	2.47551	1.14169	1.09171	0	16.9208	6.27398
ENSMUSG00000050030	ENSMUST00000051563,ENSMUST00000213685,ENSMUST00000214046,ENSMUST00000215329,ENSMUST00000216423	258039	1	olfactory receptor 728	Olfr728	3.73483	2.54272	3.22113	0.533352	0.665025	0.616133	0.991331	0.973552	0.874215		0.958944	0	2.47551	1.14169	1.09171	1.35661	0.995344	2.09133
ENSMUSG00000102545	ENSMUST00000192562,ENSMUST00000192648,ENSMUST00000195547	na	0	RIKEN cDNA 6430573P05 gene	6430573P05Rik	3.73055	-2.25962	2.51399	0.409991	0.656819	0.547734	0.991331	0.973552	0.842588		2.87683	0	6.18878	4.56675	0	1.35661	2.98603	4.18265
ENSMUSG00000046618	ENSMUST00000057279	241327	1	olfactomedin-like 2A	Olfml2a	3.73054	6.23569	3.26803	0.484231	0.322071	0.637837	0.991331	0.759986	0.87786		0.958944	0	2.47551	1.14169	3.27514	2.71322	0	3.13699
ENSMUSG00000104041	ENSMUST00000194763	na	0	predicted gene, 37562	Gm37562	3.72913	7.63571	8.52335	0.470447	0.252972	0.217774	0.991331	0.671873	0.489465		0.958944	0	2.47551	1.14169	3.27514	4.06984	3.98137	4.18265
ENSMUSG00000102721	ENSMUST00000195842	na	0	RIKEN cDNA A630081D01 gene	A630081D01Rik	3.72767	-1.51584	-5.11926	0.44317	0.828835	0.626052	0.991331	0.975308	0.874215		0.958944	0.995701	4.95102	2.28337	0	1.35661	0	0
ENSMUSG00000026809	ENSMUST00000102877,ENSMUST00000124840,ENSMUST00000144209,ENSMUST00000145014	69987	1	sperm acrosome associated 9	Spaca9	3.72498	14.9482	11.7386	0.434929	0.0929643	0.121729	0.991331	0.359576	0.323731		0.958944	0	2.47551	1.14169	2.18343	12.2095	4.97672	6.27398
ENSMUSG00000028600	ENSMUST00000044248,ENSMUST00000106708,ENSMUST00000106709,ENSMUST00000124265,ENSMUST00000130026,ENSMUST00000145491,ENSMUST00000146851,ENSMUST00000147597	242608	1	podocan	Podn	3.72253	19.8655	20.9641	0.416838	0.0514256	0.0325365	0.991331	0.235215	0.112755		0.958944	0	2.47551	1.14169	16.3757	2.71322	16.9208	3.13699
ENSMUSG00000024548	ENSMUST00000025430	240427	1	SET binding protein 1	Setbp1	3.72058	20.0515	13.3152	2.55224e-05	1.81624e-23	2.30851e-19	0.00552422	1.83868e-21	6.1118e-18		7.67155	28.8753	60.6501	73.068	349.348	367.642	236.892	238.411
ENSMUSG00000106825	ENSMUST00000201971	na	0	RIKEN cDNA 2510016D11 gene	2510016D11Rik	3.71773	-1.18887	4.59628	0.33353	0.907855	0.202108	0.991331	0.978742	0.465097		0.958944	1.9914	7.42654	3.42506	1.09171	1.35661	5.97206	7.31964
ENSMUSG00000105645	ENSMUST00000199743	na	0	predicted gene 6649	Gm6649	3.71411	-1.61175	4.22301	0.481776	0.817275	0.37387	0.991331	0.973552	0.689759		1.91789	0	3.71327	3.42506	1.09171	0	6.96741	1.04566
ENSMUSG00000072664	ENSMUST00000022861,ENSMUST00000145326,ENSMUST00000175695,ENSMUST00000176173,ENSMUST00000176878	105887	1	UDP glycosyltransferases 3 family, polypeptide A1	Ugt3a1	3.70693	7.07473	3.09193	0.485467	0.287023	0.656951	0.991331	0.719232	0.891638		0	0.995701	2.47551	1.14169	5.45857	1.35661	2.98603	0
ENSMUSG00000081051	ENSMUST00000117288	na	0	predicted pseudogene 15427	Gm15427	3.70661	2.5235	3.18415	0.535351	0.667318	0.618724	0.991331	0.973552	0.874215		0	0.995701	2.47551	1.14169	1.09171	1.35661	0.995344	2.09133
ENSMUSG00000030114	ENSMUST00000032207	50928	1	killer cell lectin-like receptor subfamily G, member 1	Klrg1	3.70645	4.54199	-2.58745	0.543682	0.480567	0.78363	0.991331	0.909694	0.892713		0	0.995701	2.47551	1.14169	4.36685	0	0	0
ENSMUSG00000053216	ENSMUST00000041541,ENSMUST00000110432,ENSMUST00000110433	238555	1	butyrophilin, subfamily 2, member A2	Btn2a2	3.70621	3.41601	-2.58745	0.556096	0.582464	0.78363	0.991331	0.956449	0.892713		0	0.995701	2.47551	1.14169	3.27514	0	0	0
ENSMUSG00000063232	ENSMUST00000074693,ENSMUST00000120251,ENSMUST00000139777,ENSMUST00000151709,ENSMUST00000176246	380780	1	serine (or cysteine) peptidase inhibitor, clade A (alpha-1 antiproteinase, antitrypsin), member 11	Serpina11	3.7035	-2.1668	-2.58745	0.64618	0.794405	0.78363	0.991331	0.973552	0.892713		0	0.995701	2.47551	1.14169	0	0	0	0
ENSMUSG00000087660	ENSMUST00000125186	na	0	RIKEN cDNA B230398E01 gene	B230398E01Rik	3.69891	2.13687	2.11472	0.338343	0.586884	0.640561	0.991331	0.956449	0.879669		0	2.9871	7.42654	3.42506	2.18343	4.06984	1.99069	4.18265
ENSMUSG00000009731	ENSMUST00000009875,ENSMUST00000125440	16506	1	potassium voltage-gated channel, Shal-related family, member 1	Kcnd1	3.6987	18.2114	18.3572	0.0477394	3.64811e-06	9.44614e-07	0.907519	6.47675e-05	8.94721e-06		3.83578	1.9914	12.3776	9.1335	58.9525	46.1248	39.8137	65.8767
ENSMUSG00000095409	ENSMUST00000178489	545693	1	predicted gene 13043	Gm13043	3.69774	1.24184	-7.5708	0.360703	0.885894	0.516598	0.991331	0.978742	0.81452		2.87683	0	4.95102	5.70843	2.18343	1.35661	0	0
ENSMUSG00000108910	ENSMUST00000207838	na	0	predicted gene 44625	Gm44625	3.6966	3.15825	3.59321	0.333151	0.397628	0.353348	0.991331	0.842842	0.669195		2.87683	0	4.95102	5.70843	7.64199	1.35661	3.98137	6.27398
ENSMUSG00000027985	ENSMUST00000029611,ENSMUST00000066849,ENSMUST00000098611,ENSMUST00000106341,ENSMUST00000132737,ENSMUST00000136147,ENSMUST00000198624,ENSMUST00000200166	16842	1	lymphoid enhancer binding factor 1	Lef1	3.69453	7.49272	9.45367	0.0610384	0.00318572	0.000234651	0.991331	0.0258974	0.00148086		5.75367	1.9914	14.8531	13.7002	19.6508	37.9851	36.8277	35.5525
ENSMUSG00000031103	ENSMUST00000033429,ENSMUST00000114958,ENSMUST00000140486	56501	1	E74-like factor 4 (ets domain transcription factor)	Elf4	3.69389	18.795	46.2109	0.00662154	1.47106e-10	3.04924e-28	0.337529	5.04634e-09	1.20003e-26		3.83578	7.9656	25.9929	17.1253	92.7956	124.808	272.724	260.37
ENSMUSG00000031647	ENSMUST00000034066,ENSMUST00000160719,ENSMUST00000161421,ENSMUST00000161702	71306	1	microfibrillar-associated protein 3-like	Mfap3l	3.68445	11.499	53.3158	0.0138783	1.72309e-06	4.73775e-29	0.527748	3.25174e-05	1.91989e-27		6.71261	3.9828	19.8041	19.4087	63.3194	58.3343	281.682	281.283
ENSMUSG00000096655	ENSMUST00000178038,ENSMUST00000188975,ENSMUST00000189279,ENSMUST00000189348,ENSMUST00000190890	73410	0	RIKEN cDNA 1700065D16 gene	1700065D16Rik	3.68316	4.19394	-1.89553	0.40617	0.35954	0.809112	0.991331	0.802351	0.906707		0.958944	0.995701	3.71327	3.42506	0	8.13967	0.995344	0
ENSMUSG00000114047	ENSMUST00000221935	na	0	predicted gene 7557	Gm7557	3.68311	1.95474	-1.85707	0.392158	0.670315	0.814016	0.991331	0.973552	0.908288		0.958944	0.995701	3.71327	3.42506	1.09171	2.71322	0	1.04566
ENSMUSG00000069274	ENSMUST00000102971	319157	1	histone cluster 1, H4f	Hist1h4f	3.68292	5.46142	-5.11926	0.356434	0.223861	0.626052	0.991331	0.626461	0.874215		0.958944	0.995701	3.71327	3.42506	1.09171	9.49629	0	0
ENSMUSG00000000386	ENSMUST00000023655,ENSMUST00000113768,ENSMUST00000135184,ENSMUST00000142883,ENSMUST00000155233	na	1	MX dynamin-like GTPase 1	Mx1	3.68269	8.23679	5.76312	0.319859	0.0984018	0.207252	0.991331	0.372883	0.473217		0.958944	0.995701	3.71327	3.42506	13.1006	2.71322	8.95809	2.09133
ENSMUSG00000031994	ENSMUST00000068135,ENSMUST00000163037	30806	1	a disintegrin-like and metallopeptidase (reprolysin type) with thrombospondin type 1 motif, 8	Adamts8	3.67879	52.7497	-48.5284	4.82383e-05	1.83691e-41	0.00776324	0.00915643	4.86179e-39	0.0334976		10.5484	7.9656	33.4194	34.2506	490.179	474.814	0	0
ENSMUSG00000110142	ENSMUST00000209804	na	0	predicted gene 45872	Gm45872	3.67826	-1.27296	-1.38011	0.365496	0.878638	0.877215	0.991331	0.978742	0.940425		1.91789	0.995701	4.95102	5.70843	2.18343	0	0	2.09133
ENSMUSG00000103901	ENSMUST00000194683	na	0	predicted gene, 37499	Gm37499	3.66846	-1.4935	2.14863	0.487584	0.845858	0.690124	0.991331	0.978742	0.892713		1.91789	0	2.47551	4.56675	0	1.35661	1.99069	2.09133
ENSMUSG00000103403	ENSMUST00000194686	na	0	predicted gene, 37931	Gm37931	3.66357	3.50185	-1.3794	0.135507	0.150857	0.834895	0.991331	0.493427	0.917477		3.83578	1.9914	8.66429	12.5586	12.0088	8.13967	0	4.18265
ENSMUSG00000094812	ENSMUST00000178300	na	0	predicted gene, 22614	Gm22614	3.66222	3.23152	4.53121	0.21735	0.268055	0.147992	0.991331	0.692349	0.372616		1.91789	1.9914	6.18878	7.99181	4.36685	8.13967	6.96741	10.4566
ENSMUSG00000095260	ENSMUST00000177643	na	0	predicted gene, 25890	Gm25890	3.66222	3.23152	4.53121	0.21735	0.268055	0.147992	0.991331	0.692349	0.372616		1.91789	1.9914	6.18878	7.99181	4.36685	8.13967	6.96741	10.4566
ENSMUSG00000042759	ENSMUST00000039522,ENSMUST00000131860,ENSMUST00000137646,ENSMUST00000138558,ENSMUST00000144173	171504	1	apolipoprotein B receptor	Apobr	3.656	18.418	23.4137	0.413949	0.0521515	0.019187	0.991331	0.237575	0.0730362		0.958944	0	1.23776	2.28337	10.9171	6.78306	10.9488	11.5023
ENSMUSG00000071714	ENSMUST00000096356	12984	1	colony stimulating factor 2 receptor, beta 2, low-affinity (granulocyte-macrophage)	Csf2rb2	3.65391	11.9313	21.2873	0.452573	0.134642	0.0260779	0.991331	0.459485	0.0941166		0.958944	0	1.23776	2.28337	8.73371	2.71322	9.95344	10.4566
ENSMUSG00000086404	ENSMUST00000123120	na	0	predicted gene 6787	Gm6787	3.65318	10.9871	-2.54807	0.469392	0.165455	0.787101	0.991331	0.522712	0.892713		0.958944	0	1.23776	2.28337	1.09171	9.49629	0	0
ENSMUSG00000093867	ENSMUST00000177709,ENSMUST00000185391,ENSMUST00000185431,ENSMUST00000186026	na	0	gasdermin C-like 2	Gsdmcl2	3.65231	6.23568	3.17667	0.492081	0.322487	0.62175	0.991331	0.760493	0.874215		0.958944	0	1.23776	2.28337	3.27514	2.71322	1.99069	1.04566
ENSMUSG00000023484	ENSMUST00000024249,ENSMUST00000047104	19132	1	peripherin	Prph	3.65002	2.30798	-2.54807	0.576761	0.723654	0.787101	0.991331	0.973552	0.892713		0.958944	0	1.23776	2.28337	2.18343	0	0	0
ENSMUSG00000073008	ENSMUST00000101294,ENSMUST00000117310,ENSMUST00000118820,ENSMUST00000120971,ENSMUST00000138031,ENSMUST00000156709,ENSMUST00000178838	213439	1	G protein-coupled receptor 174	Gpr174	3.64877	-2.14476	4.17313	0.652945	0.798663	0.542417	0.991331	0.973552	0.838621		0.958944	0	1.23776	2.28337	0	0	3.98137	0
ENSMUSG00000113781	ENSMUST00000222264	na	0	predicted gene, 35558	Gm35558	3.64877	-2.14476	3.13108	0.652945	0.798663	0.654271	0.991331	0.973552	0.890324		0.958944	0	1.23776	2.28337	0	0	2.98603	0
ENSMUSG00000076433	ENSMUST00000103024,ENSMUST00000168100	58251	1	CEP295 N-terminal like	Cep295nl	3.64391	5.26646	4.47388	0.14264	0.0569993	0.0948327	0.991331	0.253629	0.268795		4.79472	0.995701	6.18878	14.8419	20.7426	9.49629	9.95344	15.6849
ENSMUSG00000047787	ENSMUST00000113383	396184	1	fibronectin leucine rich transmembrane protein 1	Flrt1	3.64195	4.13387	20.6806	0.371537	0.324754	0.00187938	0.991331	0.762884	0.00965639		0.958944	0.995701	2.47551	4.56675	6.55028	1.35661	20.9022	18.8219
ENSMUSG00000010044	ENSMUST00000010188,ENSMUST00000192445,ENSMUST00000193303,ENSMUST00000195158,ENSMUST00000195627	114602	1	zinc finger, MYND domain containing 10	Zmynd10	3.64172	2.81812	1.42796	0.327434	0.437319	0.855096	0.991331	0.879941	0.928789		0	2.9871	4.95102	5.70843	5.45857	2.71322	0	4.18265
ENSMUSG00000105804	ENSMUST00000200664	na	0	predicted gene 43654	Gm43654	3.64125	2.95112	1.65161	0.125891	0.204114	0.643504	0.991331	0.592571	0.882275		1.91789	4.9785	9.90205	14.8419	13.1006	6.78306	6.96741	4.18265
ENSMUSG00000033910	ENSMUST00000048976,ENSMUST00000191942,ENSMUST00000192289,ENSMUST00000193924,ENSMUST00000194788	60596	1	guanylate cyclase 1, soluble, alpha 1	Gucy1a1	3.63963	18.0681	-2.58745	0.418956	0.0557413	0.78363	0.991331	0.249936	0.892713		0	0.995701	1.23776	2.28337	12.0088	5.42645	0	0
ENSMUSG00000028640	ENSMUST00000030391,ENSMUST00000099058,ENSMUST00000122982,ENSMUST00000128406,ENSMUST00000142633,ENSMUST00000170744	21420	1	transcription factor AP-2, gamma	Tfap2c	3.63904	-1.6228	31.3732	0.455118	0.803257	0.000125015	0.991331	0.973552	0.000829713		0.958944	0.995701	2.47551	4.56675	1.09171	0	27.8696	32.4155
ENSMUSG00000100779	ENSMUST00000186169	na	0	predicted gene 29292	Gm29292	3.63713	13.7997	6.42652	0.435536	0.0967407	0.331828	0.991331	0.369477	0.643676		0	0.995701	1.23776	2.28337	6.55028	6.78306	0.995344	5.22831
ENSMUSG00000074001	ENSMUST00000098272,ENSMUST00000216358	72330	1	kelch-like 40	Klhl40	3.63378	10.1262	7.41908	0.459072	0.168418	0.266806	0.991331	0.529574	0.5608		0	0.995701	1.23776	2.28337	4.36685	5.42645	2.98603	4.18265
ENSMUSG00000099519	ENSMUST00000185727	na	0	predicted gene 29253	Gm29253	3.63174	2.52958	-52.9405	0.577212	0.688536	0.232414	0.991331	0.973552	0.511629		20.1378	0	73.0276	0	26.2011	24.419	0	0
ENSMUSG00000100865	ENSMUST00000184151	na	0	predicted gene 9320	Gm9320	3.62844	15.6426	7.64295	0.298986	0.0205902	0.145503	0.991331	0.118256	0.368367		1.91789	0	1.23776	5.70843	21.8343	8.13967	0.995344	13.5936
ENSMUSG00000086233	ENSMUST00000142744,ENSMUST00000149848	na	0	predicted gene 11816	Gm11816	3.62794	11.2142	6.33702	0.503664	0.195659	0.328199	0.991331	0.577651	0.639133		0	0.995701	1.23776	2.28337	0	10.8529	2.98603	3.13699
ENSMUSG00000085049	ENSMUST00000154848	na	0	parvin, alpha, opposite strand	Parvaos	3.62683	12.0725	36.6494	0.299117	0.036824	7.14602e-05	0.991331	0.184624	0.000496606		0	1.9914	2.47551	4.56675	9.82542	13.5661	51.7579	18.8219
ENSMUSG00000108288	ENSMUST00000203549	na	0	predicted gene, 44202	Gm44202	3.62457	4.98437	1.60136	0.385849	0.274738	0.821756	0.991331	0.702039	0.912356		1.91789	0	1.23776	5.70843	5.45857	4.06984	1.99069	1.04566
ENSMUSG00000065289	ENSMUST00000083355	na	0	predicted gene, 23650	Gm23650	3.62405	3.70937	-5.04854	0.406884	0.398627	0.633137	0.991331	0.843927	0.874215		1.91789	0	1.23776	5.70843	4.36685	2.71322	0	0
ENSMUSG00000071392	ENSMUST00000095817,ENSMUST00000207148,ENSMUST00000207827,ENSMUST00000208948,ENSMUST00000209178,ENSMUST00000215232,ENSMUST00000216336	100045792	1	epithelial cell transforming sequence 2 oncogene-like	Ect2l	3.61923	2.28858	-2.58745	0.578877	0.726077	0.78363	0.991331	0.973552	0.892713		0	0.995701	1.23776	2.28337	2.18343	0	0	0
ENSMUSG00000100291	ENSMUST00000186119,ENSMUST00000186147,ENSMUST00000191170	69652	0	RIKEN cDNA 2310069B03 gene	2310069B03Rik	3.61923	2.28858	2.06021	0.578877	0.726077	0.799621	0.991331	0.973552	0.900553		0	0.995701	1.23776	2.28337	2.18343	0	1.99069	0
ENSMUSG00000025185	ENSMUST00000026190,ENSMUST00000164014,ENSMUST00000164786,ENSMUST00000166128,ENSMUST00000171432	67573	1	lysyl oxidase-like 4	Loxl4	3.61894	45.6346	23.8103	0.20268	3.95549e-05	0.00093407	0.991331	0.000565234	0.00515983		0	1.9914	1.23776	5.70843	44.7602	43.4116	21.8976	24.0502
ENSMUSG00000079592	ENSMUST00000114815,ENSMUST00000114816,ENSMUST00000114818,ENSMUST00000114821,ENSMUST00000152956,ENSMUST00000205500,ENSMUST00000206295,ENSMUST00000206769	235312	1	C1q and tumor necrosis factor related protein 5	C1qtnf5	3.6115	-2.1669	48.6146	0.654962	0.795694	0.00105048	0.991331	0.973552	0.0057462		0	0.995701	1.23776	2.28337	0	0	26.8743	19.8676
ENSMUSG00000009654	ENSMUST00000009798,ENSMUST00000162493	18302	1	oncoprotein induced transcript 3	Oit3	3.60724	9.19742	2.08012	0.318269	0.0748318	0.710015	0.991331	0.308175	0.892713		0.958944	0.995701	1.23776	5.70843	10.9171	6.78306	3.98137	0
ENSMUSG00000085024	ENSMUST00000141543,ENSMUST00000153753	na	0	RIKEN cDNA C230035I16 gene	C230035I16Rik	3.60683	3.16113	3.1813	0.239519	0.294374	0.323708	0.991331	0.728877	0.634289		0.958944	2.9871	3.71327	10.2752	5.45857	6.78306	4.97672	7.31964
ENSMUSG00000058252	ENSMUST00000078605	71841	1	t-complex 11 family, X-linked 2	Tcp11x2	3.60484	-4.3414	2.65965	0.54493	0.524334	0.589853	0.991331	0.936993	0.874215		0	1.9914	2.47551	4.56675	0	0	0.995344	4.18265
ENSMUSG00000084949	ENSMUST00000124055	na	0	predicted gene 16249	Gm16249	3.60484	-4.3414	-1.92107	0.54493	0.524334	0.819087	0.991331	0.936993	0.910365		0	1.9914	2.47551	4.56675	0	0	0.995344	0
ENSMUSG00000058966	ENSMUST00000079423,ENSMUST00000098032,ENSMUST00000205324,ENSMUST00000205722,ENSMUST00000205888,ENSMUST00000206558,ENSMUST00000207020	68952	1	family with sequence similarity 57, member B	Fam57b	3.60123	4.25667	2.1687	0.374408	0.312801	0.691225	0.991331	0.748817	0.892713		0.958944	0.995701	1.23776	5.70843	5.45857	2.71322	0	4.18265
ENSMUSG00000081651	ENSMUST00000122206	na	0	predicted gene 15530	Gm15530	3.5985	2.42156	-5.11926	0.40682	0.573947	0.626052	0.991331	0.956449	0.874215		0.958944	0.995701	1.23776	5.70843	3.27514	1.35661	0	0
ENSMUSG00000104093	ENSMUST00000195489,ENSMUST00000195685	na	0	RIKEN cDNA A330015K06 gene	A330015K06Rik	3.59688	1.26627	-5.11926	0.428686	0.89059	0.626052	0.991331	0.978742	0.874215		0.958944	0.995701	1.23776	5.70843	1.09171	1.35661	0	0
ENSMUSG00000027656	ENSMUST00000029188,ENSMUST00000138730	22403	1	WNT1 inducible signaling pathway protein 2	Wisp2	3.594	29.7396	12.8255	0.412714	0.0203863	0.101071	0.991331	0.117351	0.281544		0.958944	0	0	3.42506	21.8343	6.78306	4.97672	7.31964
ENSMUSG00000108341	ENSMUST00000205565	na	0	predicted gene 44746	Gm44746	3.59154	4.39823	7.20607	0.191249	0.127898	0.0178444	0.991331	0.444422	0.0686798		0.958944	3.9828	3.71327	13.7002	13.1006	8.13967	14.9302	19.8676
ENSMUSG00000024793	ENSMUST00000025706,ENSMUST00000035275,ENSMUST00000127111,ENSMUST00000153619	85030	1	tumor necrosis factor receptor superfamily, member 25	Tnfrsf25	3.58286	4.08443	-7.78704	0.350637	0.302035	0.505589	0.991331	0.736532	0.807977		0	2.9871	2.47551	7.99181	1.09171	10.8529	0	0
ENSMUSG00000026589	ENSMUST00000027881,ENSMUST00000086130,ENSMUST00000111700,ENSMUST00000146873,ENSMUST00000155665	89867	1	SEC16 homolog B (S. cerevisiae)	Sec16b	3.58191	8.14052	31.6167	0.349742	0.114901	0.000142026	0.991331	0.413658	0.000932972		0	1.9914	1.23776	5.70843	7.64199	8.13967	35.8324	25.0959
ENSMUSG00000053049	ENSMUST00000155101	na	0	predicted gene 15413	Gm15413	3.57911	3.70856	2.69588	0.455401	0.442915	0.581294	0.991331	0.884432	0.874215		1.91789	0	0	6.85012	4.36685	2.71322	1.99069	3.13699
ENSMUSG00000030406	ENSMUST00000094790,ENSMUST00000206137,ENSMUST00000206857,ENSMUST00000206971	381853	1	gastric inhibitory polypeptide receptor	Gipr	3.57785	13.5582	3.13108	0.482737	0.135402	0.654271	0.991331	0.461013	0.890324		0.958944	0	0	3.42506	2.18343	10.8529	2.98603	0
ENSMUSG00000035441	ENSMUST00000041065,ENSMUST00000070997,ENSMUST00000125944	338367	1	myosin ID	Myo1d	3.57389	18.0595	15.4085	1.15591e-08	1.85695e-41	1.51046e-52	7.52268e-06	4.86179e-39	1.16991e-50		32.6041	37.8366	123.776	125.586	754.374	499.233	550.425	515.512
ENSMUSG00000039200	ENSMUST00000044005,ENSMUST00000100191,ENSMUST00000117220,ENSMUST00000119023,ENSMUST00000133674	75329	1	activating transcription factor 7 interacting protein 2	Atf7ip2	3.57374	6.8872	-4.94813	0.00962665	6.18271e-05	0.183318	0.426464	0.000853514	0.433617		7.67155	7.9656	21.0419	34.2506	54.5857	51.5513	0	3.13699
ENSMUSG00000074284	ENSMUST00000128125,ENSMUST00000135527	na	0	predicted gene 10658	Gm10658	3.56682	4.83396	3.26803	0.553892	0.459288	0.637837	0.991331	0.89892	0.87786		0.958944	0	0	3.42506	3.27514	1.35661	0	3.13699
ENSMUSG00000053030	ENSMUST00000065216,ENSMUST00000120429,ENSMUST00000121825	69982	1	serine peptidase inhibitor, Kazal type 2	Spink2	3.5663	19.3423	21.1418	0.00668192	2.37562e-11	3.67043e-14	0.338224	8.91462e-10	7.06339e-13		3.83578	7.9656	19.8041	21.6921	105.896	118.025	114.465	129.662
ENSMUSG00000039809	ENSMUST00000107749,ENSMUST00000129328,ENSMUST00000205643,ENSMUST00000206773	242425	1	gamma-aminobutyric acid (GABA) B receptor, 2	Gabbr2	3.56541	3.94617	-2.54807	0.56523	0.533655	0.787101	0.991331	0.942902	0.892713		0.958944	0	0	3.42506	1.09171	2.71322	0	0
ENSMUSG00000103472	ENSMUST00000192511,ENSMUST00000193476	93715	1	protocadherin gamma subfamily A, 7	Pcdhga7	3.56313	1.14952	1.04917	0.498316	0.943726	0.983315	0.991331	0.978742	0.99357		0	1.9914	1.23776	5.70843	2.18343	0	0.995344	1.04566
ENSMUSG00000068689	ENSMUST00000161787	na	0	ribosomal protein S19, pseudogene 9	Rps19-ps9	3.56304	2.54479	1.05927	0.585933	0.69293	0.986534	0.991331	0.973552	0.99357		0.958944	0	0	3.42506	1.09171	1.35661	0.995344	0
ENSMUSG00000102257	ENSMUST00000192079	na	0	predicted gene, 37649	Gm37649	3.56163	4.21911	-2.54807	0.599162	0.549872	0.787101	0.991331	0.946379	0.892713		0.958944	0	0	3.42506	0	4.06984	0	0
ENSMUSG00000050315	ENSMUST00000051443,ENSMUST00000106426,ENSMUST00000106427,ENSMUST00000139160,ENSMUST00000184403,ENSMUST00000184590,ENSMUST00000198584	118449	1	synaptopodin 2	Synpo2	3.56023	2.29739	567.833	0.623404	0.751436	4.1264e-10	0.991331	0.973552	5.71883e-09		0.958944	0	0	3.42506	2.18343	0	278.696	266.644
ENSMUSG00000064168	ENSMUST00000078156	na	0	na	Hist1h2bh	3.56023	2.29739	-2.54807	0.623404	0.751436	0.787101	0.991331	0.973552	0.892713		0.958944	0	0	3.42506	2.18343	0	0	0
ENSMUSG00000113600	ENSMUST00000223510	na	0	predicted gene 7868	Gm7868	3.56023	2.29739	-2.54807	0.623404	0.751436	0.787101	0.991331	0.973552	0.892713		0.958944	0	0	3.42506	2.18343	0	0	0
ENSMUSG00000026177	ENSMUST00000027368,ENSMUST00000127487,ENSMUST00000131511,ENSMUST00000133896,ENSMUST00000134189,ENSMUST00000135137,ENSMUST00000136786,ENSMUST00000147233,ENSMUST00000149166,ENSMUST00000155865,ENSMUST00000187516	18173	1	solute carrier family 11 (proton-coupled divalent metal ion transporters), member 1	Slc11a1	3.55842	2.1197	1.64256	0.111215	0.354391	0.575878	0.991331	0.798054	0.869871		2.87683	7.9656	19.8041	18.267	19.6508	2.71322	5.97206	11.5023
ENSMUSG00000065231	ENSMUST00000083297	na	0	predicted gene, 22972	Gm22972	3.55804	1.36255	-2.54807	0.637665	0.911954	0.787101	0.991331	0.978742	0.892713		0.958944	0	0	3.42506	0	1.35661	0	0
ENSMUSG00000075133	ENSMUST00000099831,ENSMUST00000214386	258525	1	olfactory receptor 1170	Olfr1170	3.55804	1.36255	4.35759	0.637665	0.911954	0.524918	0.991331	0.978742	0.823063		0.958944	0	0	3.42506	0	1.35661	0	4.18265
ENSMUSG00000030707	ENSMUST00000032949,ENSMUST00000106364,ENSMUST00000123511,ENSMUST00000126193,ENSMUST00000131415,ENSMUST00000133718,ENSMUST00000135087,ENSMUST00000140896,ENSMUST00000173108,ENSMUST00000173116,ENSMUST00000174579,ENSMUST00000205515	12721	1	coronin, actin binding protein 1A	Coro1a	3.55344	-2.14445	3.13108	0.700578	0.822198	0.654271	0.991331	0.973552	0.890324		0.958944	0	0	3.42506	0	0	2.98603	0
ENSMUSG00000031376	ENSMUST00000033744,ENSMUST00000088429,ENSMUST00000114479	320707	1	ATPase, Ca++ transporting, plasma membrane 3	Atp2b3	3.55344	-2.14445	-2.54807	0.700578	0.822198	0.787101	0.991331	0.973552	0.892713		0.958944	0	0	3.42506	0	0	0	0
ENSMUSG00000048949	ENSMUST00000133472	na	0	predicted pseudogene 6206	Gm6206	3.55344	-2.14445	1.05927	0.700578	0.822198	0.986534	0.991331	0.973552	0.99357		0.958944	0	0	3.42506	0	0	0.995344	0
ENSMUSG00000077564	ENSMUST00000104376	na	0	predicted gene, 23202	Gm23202	3.55344	-2.14445	-2.54807	0.700578	0.822198	0.787101	0.991331	0.973552	0.892713		0.958944	0	0	3.42506	0	0	0	0
ENSMUSG00000085897	ENSMUST00000121487	na	0	predicted gene 11604	Gm11604	3.55344	-2.14445	1.08513	0.700578	0.822198	0.980705	0.991331	0.973552	0.99357		0.958944	0	0	3.42506	0	0	0	1.04566
ENSMUSG00000111820	ENSMUST00000214393	na	0	predicted gene, 36120	Gm36120	3.55344	-2.14445	2.08862	0.700578	0.822198	0.796662	0.991331	0.973552	0.899306		0.958944	0	0	3.42506	0	0	1.99069	0
ENSMUSG00000057054	ENSMUST00000073625,ENSMUST00000108541,ENSMUST00000108542,ENSMUST00000108543,ENSMUST00000126114	103844	1	inhibitor of CDK, cyclin A1 interacting protein 1	Inca1	3.55147	1.60443	3.14638	0.216715	0.654462	0.218617	0.991331	0.973552	0.490805		0.958944	5.9742	2.47551	21.6921	5.45857	5.42645	12.9395	8.3653
ENSMUSG00000097877	ENSMUST00000181370,ENSMUST00000181506,ENSMUST00000198250	na	0	predicted gene, 26703	Gm26703	3.5357	6.9983	3.14009	0.573606	0.378037	0.624349	0.991331	0.823224	0.874215		0	0.995701	0	3.42506	0	6.78306	1.99069	1.04566
ENSMUSG00000070732	ENSMUST00000094698,ENSMUST00000185229,ENSMUST00000188818,ENSMUST00000190965	329207	1	RNA binding motif protein 44	Rbm44	3.53112	4.52303	1.04333	0.596973	0.524619	0.990022	0.991331	0.937224	0.99357		0	0.995701	0	3.42506	4.36685	0	0.995344	0
ENSMUSG00000055805	ENSMUST00000021322,ENSMUST00000042286,ENSMUST00000107027,ENSMUST00000126425,ENSMUST00000129726,ENSMUST00000154871,ENSMUST00000218163	57778	1	formin-like 1	Fmnl1	3.53106	34.8803	1.28608	0.000662481	4.33149e-25	0.769927	0.0727558	4.83641e-23	0.892713		9.58944	5.9742	28.4684	26.2588	257.644	279.462	1.99069	17.7763
ENSMUSG00000104465	ENSMUST00000195674	na	0	cDNA sequence BC002189	BC002189	3.52737	3.91568	2.2172	0.0620345	0.04282	0.314123	0.991331	0.206249	0.623224		5.75367	4.9785	12.3776	25.1171	13.1006	28.4889	12.9395	10.4566
ENSMUSG00000052334	ENSMUST00000064162,ENSMUST00000168972	na	1	RIKEN cDNA 1700024B05 gene	1700024B05Rik	3.52708	2.7759	-2.58745	0.61898	0.689564	0.78363	0.991331	0.973552	0.892713		0	0.995701	0	3.42506	0	2.71322	0	0
ENSMUSG00000064925	ENSMUST00000082991	na	0	small nucleolar RNA, H/ACA box 62	Snora62	3.52708	2.7759	5.3884	0.61898	0.689564	0.437171	0.991331	0.973552	0.753765		0	0.995701	0	3.42506	0	2.71322	0	5.22831
ENSMUSG00000047361	ENSMUST00000114243,ENSMUST00000185291,ENSMUST00000185753,ENSMUST00000186310,ENSMUST00000186434,ENSMUST00000187454,ENSMUST00000187979,ENSMUST00000190490,ENSMUST00000191051,ENSMUST00000212835	381260	1	predicted gene 973	Gm973	3.52349	1.34922	1.04333	0.639833	0.914643	0.990022	0.991331	0.978742	0.99357		0	0.995701	0	3.42506	0	1.35661	0.995344	0
ENSMUSG00000085035	ENSMUST00000156150	na	0	predicted gene 12031	Gm12031	3.52349	1.34922	1.04333	0.639833	0.914643	0.990022	0.991331	0.978742	0.99357		0	0.995701	0	3.42506	0	1.35661	0.995344	0
ENSMUSG00000102353	ENSMUST00000192635	na	0	predicted gene, 38345	Gm38345	3.52349	1.34922	6.29165	0.639833	0.914643	0.332872	0.991331	0.978742	0.644784		0	0.995701	0	3.42506	0	1.35661	3.98137	2.09133
ENSMUSG00000103197	ENSMUST00000193166	na	0	predicted gene, 37642	Gm37642	3.52349	1.34922	-2.58745	0.639833	0.914643	0.78363	0.991331	0.978742	0.892713		0	0.995701	0	3.42506	0	1.35661	0	0
ENSMUSG00000027015	ENSMUST00000028403	73649	1	cytochrome b reductase 1	Cybrd1	3.5185	4.88797	1.54086	0.50153	0.393605	0.848738	0.991331	0.838684	0.924745		0	1.9914	0	6.85012	0	9.49629	2.98603	0
ENSMUSG00000021758	ENSMUST00000075748,ENSMUST00000099166	13206	1	DEAD (Asp-Glu-Ala-Asp) box polypeptide 4	Ddx4	3.51392	-2.1686	-2.58745	0.702564	0.81932	0.78363	0.991331	0.973552	0.892713		0	0.995701	0	3.42506	0	0	0	0
ENSMUSG00000081394	ENSMUST00000117559	na	0	predicted gene 13215	Gm13215	3.51392	-2.1686	4.17471	0.702564	0.81932	0.507504	0.991331	0.973552	0.809945		0	0.995701	0	3.42506	0	0	2.98603	1.04566
ENSMUSG00000087881	ENSMUST00000157256	na	0	predicted gene, 22442	Gm22442	3.51392	-2.1686	2.06021	0.702564	0.81932	0.799621	0.991331	0.973552	0.900553		0	0.995701	0	3.42506	0	0	1.99069	0
ENSMUSG00000065208	ENSMUST00000083274	na	0	predicted gene, 24616	Gm24616	3.50921	8.44154	3.07916	0.0136358	1.73871e-05	0.0703791	0.521133	0.000268323	0.211622		7.67155	7.9656	23.5174	30.8255	39.3017	90.893	13.9348	33.4612
ENSMUSG00000031772	ENSMUST00000034225,ENSMUST00000118171,ENSMUST00000125196,ENSMUST00000125976,ENSMUST00000127636,ENSMUST00000140753	170571	1	contactin associated protein-like 4	Cntnap4	3.49417	6.87515	-3.33105	0.0895667	0.00746065	0.468697	0.991331	0.05258	0.781817		4.79472	1.9914	9.90205	13.7002	21.8343	24.419	1.99069	0
ENSMUSG00000089984	ENSMUST00000031732,ENSMUST00000111002,ENSMUST00000136028	71176	1	F-box protein 24	Fbxo24	3.48205	4.51366	1.49626	0.180558	0.102895	0.756707	0.991331	0.38421	0.892713		1.91789	2.9871	12.3776	4.56675	10.9171	10.8529	1.99069	5.22831
ENSMUSG00000027962	ENSMUST00000029574,ENSMUST00000196309,ENSMUST00000196449,ENSMUST00000197031	22329	1	vascular cell adhesion molecule 1	Vcam1	3.48138	5.73926	14.1786	1.77486e-15	1.39191e-29	3.71219e-121	3.36898e-12	2.00665e-27	8.91006e-119		93.0176	104.549	353.998	327.664	562.232	554.854	1415.38	1336.36
ENSMUSG00000020303	ENSMUST00000020546,ENSMUST00000134199,ENSMUST00000139991,ENSMUST00000149467,ENSMUST00000152094	20856	1	stanniocalcin 2	Stc2	3.45755	13.0869	10.9128	0.0170859	2.30386e-07	1.11994e-06	0.585132	5.18028e-06	1.04672e-05		5.75367	4.9785	18.5663	18.267	77.5116	61.0476	57.7299	57.5114
ENSMUSG00000108317	ENSMUST00000206898	na	0	predicted gene 44663	Gm44663	3.4553	4.00695	10.1673	0.148515	0.104493	0.000215331	0.991331	0.388343	0.00136842		2.87683	3.9828	7.42654	15.9836	5.45857	21.7058	31.851	36.5982
ENSMUSG00000109311	ENSMUST00000207391,ENSMUST00000209026	na	0	expressed sequence AI314278	AI314278	3.45098	5.22549	3.02968	0.175733	0.0668774	0.320657	0.991331	0.28455	0.629723		3.83578	0.995701	8.66429	7.99181	14.1923	10.8529	2.98603	11.5023
ENSMUSG00000084904	ENSMUST00000146644	na	0	predicted gene 14827	Gm14827	3.44932	3.45107	3.56387	0.192498	0.192894	0.218657	0.991331	0.572923	0.490844		1.91789	2.9871	9.90205	6.85012	9.82542	6.78306	12.9395	4.18265
ENSMUSG00000092281	ENSMUST00000173370	na	0	high-mobility group high mobility group box 1, pseudogene 7	Hmgb1-ps7	3.44594	3.07378	-2.34216	0.254981	0.303814	0.668461	0.991331	0.738794	0.892713		0	4.9785	11.1398	5.70843	5.45857	9.49629	0	2.09133
ENSMUSG00000000183	ENSMUST00000000187	14177	1	fibroblast growth factor 6	Fgf6	3.43596	1.2634	0	0.721213	0.946187	1	0.991331	0.978742	1		0	0	1.23776	0	0	0	0	0
ENSMUSG00000000204	ENSMUST00000000208,ENSMUST00000167596,ENSMUST00000215472	20558	1	schlafen 4	Slfn4	3.43596	1.2634	5.90231	0.721213	0.946187	0.600431	0.991331	0.978742	0.874215		0	0	1.23776	0	0	0	0	2.09133
ENSMUSG00000000305	ENSMUST00000000314,ENSMUST00000098996,ENSMUST00000108911,ENSMUST00000124708,ENSMUST00000129659,ENSMUST00000136411	12561	1	cadherin 4	Cdh4	3.43596	1.2634	0	0.721213	0.946187	1	0.991331	0.978742	1		0	0	1.23776	0	0	0	0	0
ENSMUSG00000004668	ENSMUST00000042740,ENSMUST00000141233,ENSMUST00000151522	268379	1	ATP-binding cassette, sub-family A (ABC1), member 13	Abca13	3.43596	1.2634	0	0.721213	0.946187	1	0.991331	0.978742	1		0	0	1.23776	0	0	0	0	0
ENSMUSG00000006143	ENSMUST00000006303,ENSMUST00000111137,ENSMUST00000122979,ENSMUST00000139549,ENSMUST00000139999,ENSMUST00000156530	69665	1	uroplakin 3B-like	Upk3bl	3.43596	1.2634	0	0.721213	0.946187	1	0.991331	0.978742	1		0	0	1.23776	0	0	0	0	0
ENSMUSG00000013766	ENSMUST00000013910,ENSMUST00000172494,ENSMUST00000172678,ENSMUST00000172959	70274	1	lymphocyte antigen 6 complex, locus G6E	Ly6g6e	3.43596	1.2634	0	0.721213	0.946187	1	0.991331	0.978742	1		0	0	1.23776	0	0	0	0	0
ENSMUSG00000016087	ENSMUST00000016231,ENSMUST00000183767	14247	1	Friend leukemia integration 1	Fli1	3.43596	1.2634	2.86651	0.721213	0.946187	0.761037	0.991331	0.978742	0.892713		0	0	1.23776	0	0	0	0.995344	0
ENSMUSG00000016524	ENSMUST00000016668,ENSMUST00000112465,ENSMUST00000187410,ENSMUST00000187916	329244	1	interleukin 19	Il19	3.43596	1.2634	17.5792	0.721213	0.946187	0.174386	0.991331	0.978742	0.418197		0	0	1.23776	0	0	0	0.995344	5.22831
ENSMUSG00000018845	ENSMUST00000018989,ENSMUST00000108160,ENSMUST00000125499,ENSMUST00000142336,ENSMUST00000164945	217012	1	unc-45 myosin chaperone B	Unc45b	3.43596	1.2634	0	0.721213	0.946187	1	0.991331	0.978742	1		0	0	1.23776	0	0	0	0	0
ENSMUSG00000021708	ENSMUST00000099326,ENSMUST00000142378,ENSMUST00000146492,ENSMUST00000149630,ENSMUST00000151408,ENSMUST00000216219	19418	1	RAS protein-specific guanine nucleotide-releasing factor 2	Rasgrf2	3.43596	1.2634	0	0.721213	0.946187	1	0.991331	0.978742	1		0	0	1.23776	0	0	0	0	0
ENSMUSG00000021848	ENSMUST00000118578,ENSMUST00000119070,ENSMUST00000119739,ENSMUST00000122009,ENSMUST00000133479,ENSMUST00000135279,ENSMUST00000144465,ENSMUST00000152018	18424	1	orthodenticle homeobox 2	Otx2	3.43596	1.2634	0	0.721213	0.946187	1	0.991331	0.978742	1		0	0	1.23776	0	0	0	0	0
ENSMUSG00000022237	ENSMUST00000044324,ENSMUST00000076942,ENSMUST00000110410,ENSMUST00000123325,ENSMUST00000156679	67434	1	ankyrin repeat domain 33B	Ankrd33b	3.43596	1.2634	5.64798	0.721213	0.946187	0.609843	0.991331	0.978742	0.874215		0	0	1.23776	0	0	0	1.99069	0
ENSMUSG00000022543	ENSMUST00000090457	74684	0	RIKEN cDNA 4930451G09 gene	4930451G09Rik	3.43596	1.2634	0	0.721213	0.946187	1	0.991331	0.978742	1		0	0	1.23776	0	0	0	0	0
ENSMUSG00000022824	ENSMUST00000023520,ENSMUST00000115044	17063	1	mucin 13, epithelial transmembrane	Muc13	3.43596	1.2634	0	0.721213	0.946187	1	0.991331	0.978742	1		0	0	1.23776	0	0	0	0	0
ENSMUSG00000023092	ENSMUST00000023854,ENSMUST00000114768,ENSMUST00000114769,ENSMUST00000114772,ENSMUST00000114773,ENSMUST00000116596,ENSMUST00000144600,ENSMUST00000151033,ENSMUST00000153401,ENSMUST00000155882	14199	1	four and a half LIM domains 1	Fhl1	3.43596	1.2634	0	0.721213	0.946187	1	0.991331	0.978742	1		0	0	1.23776	0	0	0	0	0
ENSMUSG00000023216	ENSMUST00000023987,ENSMUST00000102490,ENSMUST00000124703,ENSMUST00000128360,ENSMUST00000145812,ENSMUST00000147444,ENSMUST00000152217	13828	1	erythrocyte membrane protein band 4.2	Epb42	3.43596	1.2634	2.93744	0.721213	0.946187	0.755547	0.991331	0.978742	0.892713		0	0	1.23776	0	0	0	0	1.04566
ENSMUSG00000023224	ENSMUST00000023994,ENSMUST00000111641,ENSMUST00000131456	12258	1	serine (or cysteine) peptidase inhibitor, clade G, member 1	Serping1	3.43596	1.2634	2.93744	0.721213	0.946187	0.755547	0.991331	0.978742	0.892713		0	0	1.23776	0	0	0	0	1.04566
ENSMUSG00000023439	ENSMUST00000024206,ENSMUST00000129251,ENSMUST00000135996,ENSMUST00000140233	14695	1	guanine nucleotide binding protein (G protein), beta 3	Gnb3	3.43596	1.2634	14.247	0.721213	0.946187	0.242743	0.991331	0.978742	0.526212		0	0	1.23776	0	0	0	3.98137	1.04566
ENSMUSG00000024205	ENSMUST00000136893	na	0	ribosomal protein L36, pseudogene 2	Rpl36-ps2	3.43596	1.2634	0	0.721213	0.946187	1	0.991331	0.978742	1		0	0	1.23776	0	0	0	0	0
ENSMUSG00000024610	ENSMUST00000050487,ENSMUST00000097563,ENSMUST00000167610	16149	1	CD74 antigen (invariant polypeptide of major histocompatibility complex, class II antigen-associated)	Cd74	3.43596	1.2634	8.85574	0.721213	0.946187	0.466823	0.991331	0.978742	0.781817		0	0	1.23776	0	0	0	0	3.13699
ENSMUSG00000025279	ENSMUST00000026315,ENSMUST00000145234	13421	1	deoxyribonuclease 1-like 3	Dnase1l3	3.43596	1.2634	5.77488	0.721213	0.946187	0.591778	0.991331	0.978742	0.874215		0	0	1.23776	0	0	0	0.995344	1.04566
ENSMUSG00000025468	ENSMUST00000026541,ENSMUST00000166758,ENSMUST00000211044,ENSMUST00000211283,ENSMUST00000211681	68566	1	calcyon neuron-specific vesicular protein	Caly	3.43596	1.2634	0	0.721213	0.946187	1	0.991331	0.978742	1		0	0	1.23776	0	0	0	0	0
ENSMUSG00000027577	ENSMUST00000067120,ENSMUST00000108851,ENSMUST00000124400,ENSMUST00000135766,ENSMUST00000198922	11438	1	cholinergic receptor, nicotinic, alpha polypeptide 4	Chrna4	3.43596	1.2634	0	0.721213	0.946187	1	0.991331	0.978742	1		0	0	1.23776	0	0	0	0	0
ENSMUSG00000028150	ENSMUST00000029795,ENSMUST00000197040,ENSMUST00000198793,ENSMUST00000200009	19885	1	RAR-related orphan receptor gamma	Rorc	3.43596	1.2634	0	0.721213	0.946187	1	0.991331	0.978742	1		0	0	1.23776	0	0	0	0	0
ENSMUSG00000028351	ENSMUST00000030036,ENSMUST00000140572,ENSMUST00000156773	56710	1	bone morphogenic protein/retinoic acid inducible neural specific 1	Brinp1	3.43596	1.2634	2.86651	0.721213	0.946187	0.761037	0.991331	0.978742	0.892713		0	0	1.23776	0	0	0	0.995344	0
ENSMUSG00000028602	ENSMUST00000030339,ENSMUST00000123027	21941	1	tumor necrosis factor receptor superfamily, member 8	Tnfrsf8	3.43596	1.2634	0	0.721213	0.946187	1	0.991331	0.978742	1		0	0	1.23776	0	0	0	0	0
ENSMUSG00000028804	ENSMUST00000129619,ENSMUST00000139561,ENSMUST00000144298,ENSMUST00000148247,ENSMUST00000184063,ENSMUST00000221199	329942	1	CUB and Sushi multiple domains 2	Csmd2	3.43596	1.2634	0	0.721213	0.946187	1	0.991331	0.978742	1		0	0	1.23776	0	0	0	0	0
ENSMUSG00000029082	ENSMUST00000101237,ENSMUST00000118126,ENSMUST00000125838,ENSMUST00000126976	12182	1	bone marrow stromal cell antigen 1	Bst1	3.43596	1.2634	0	0.721213	0.946187	1	0.991331	0.978742	1		0	0	1.23776	0	0	0	0	0
ENSMUSG00000029123	ENSMUST00000094836	64293	1	serine/threonine kinase 32B	Stk32b	3.43596	1.2634	0	0.721213	0.946187	1	0.991331	0.978742	1		0	0	1.23776	0	0	0	0	0
ENSMUSG00000029882	ENSMUST00000031931	67373	1	RIKEN cDNA 2210010C04 gene	2210010C04Rik	3.43596	1.2634	0	0.721213	0.946187	1	0.991331	0.978742	1		0	0	1.23776	0	0	0	0	0
ENSMUSG00000030117	ENSMUST00000032211,ENSMUST00000204882	14562	1	growth differentiation factor 3	Gdf3	3.43596	1.2634	2.93744	0.721213	0.946187	0.755547	0.991331	0.978742	0.892713		0	0	1.23776	0	0	0	0	1.04566
ENSMUSG00000030724	ENSMUST00000032968,ENSMUST00000205848,ENSMUST00000205997,ENSMUST00000206325,ENSMUST00000206871	12478	1	CD19 antigen	Cd19	3.43596	1.2634	0	0.721213	0.946187	1	0.991331	0.978742	1		0	0	1.23776	0	0	0	0	0
ENSMUSG00000031512	ENSMUST00000033909,ENSMUST00000132536,ENSMUST00000144007,ENSMUST00000166638,ENSMUST00000209692,ENSMUST00000209704	75528	1	testis expressed 29	Tex29	3.43596	1.2634	0	0.721213	0.946187	1	0.991331	0.978742	1		0	0	1.23776	0	0	0	0	0
ENSMUSG00000032346	ENSMUST00000034900	67968	1	oocyte expressed protein	Ooep	3.43596	1.2634	14.5006	0.721213	0.946187	0.231199	0.991331	0.978742	0.509902		0	0	1.23776	0	0	0	1.99069	3.13699
ENSMUSG00000033405	ENSMUST00000043813	214254	1	nudix (nucleoside diphosphate linked moiety X)-type motif 15	Nudt15	3.43596	1.2634	17.3248	0.721213	0.946187	0.17101	0.991331	0.978742	0.412273		0	0	1.23776	0	0	0	2.98603	3.13699
ENSMUSG00000034112	ENSMUST00000095171,ENSMUST00000212454	69047	1	ATPase, Ca++ transporting, type 2C, member 2	Atp2c2	3.43596	1.2634	2.86651	0.721213	0.946187	0.761037	0.991331	0.978742	0.892713		0	0	1.23776	0	0	0	0.995344	0
ENSMUSG00000034265	ENSMUST00000089185	224454	1	zinc finger, DHHC domain containing 14	Zdhhc14	3.43596	1.2634	0	0.721213	0.946187	1	0.991331	0.978742	1		0	0	1.23776	0	0	0	0	0
ENSMUSG00000034768	ENSMUST00000036467	217217	1	ankyrin repeat and SOCS box-containing 16	Asb16	3.43596	1.2634	0	0.721213	0.946187	1	0.991331	0.978742	1		0	0	1.23776	0	0	0	0	0
ENSMUSG00000035226	ENSMUST00000044734	241770	1	regulating synaptic membrane exocytosis 4	Rims4	3.43596	1.2634	0	0.721213	0.946187	1	0.991331	0.978742	1		0	0	1.23776	0	0	0	0	0
ENSMUSG00000035337	ENSMUST00000039011	93841	1	ubiquitin carboxyl-terminal esterase L4	Uchl4	3.43596	1.2634	0	0.721213	0.946187	1	0.991331	0.978742	1		0	0	1.23776	0	0	0	0	0
ENSMUSG00000036330	ENSMUST00000037478,ENSMUST00000142548,ENSMUST00000142710,ENSMUST00000147674,ENSMUST00000148856	110877	1	solute carrier family 18 (vesicular monoamine), member 1	Slc18a1	3.43596	1.2634	0	0.721213	0.946187	1	0.991331	0.978742	1		0	0	1.23776	0	0	0	0	0
ENSMUSG00000036923	ENSMUST00000126979,ENSMUST00000133371,ENSMUST00000148720	216021	1	storkhead box 1	Stox1	3.43596	1.2634	5.64798	0.721213	0.946187	0.609843	0.991331	0.978742	0.874215		0	0	1.23776	0	0	0	1.99069	0
ENSMUSG00000038060	ENSMUST00000055775,ENSMUST00000124213,ENSMUST00000128211,ENSMUST00000137047,ENSMUST00000138736,ENSMUST00000140326,ENSMUST00000148611,ENSMUST00000165231	320256	1	deleted in lung and esophageal cancer 1	Dlec1	3.43596	1.2634	14.247	0.721213	0.946187	0.242743	0.991331	0.978742	0.526212		0	0	1.23776	0	0	0	3.98137	1.04566
ENSMUSG00000038233	ENSMUST00000043011,ENSMUST00000213773,ENSMUST00000214536,ENSMUST00000215990	245050	1	family with sequence similarity 198, member A	Fam198a	3.43596	1.2634	5.64798	0.721213	0.946187	0.609843	0.991331	0.978742	0.874215		0	0	1.23776	0	0	0	1.99069	0
ENSMUSG00000038598	ENSMUST00000107547,ENSMUST00000122832	100155	1	expressed sequence AI481877	AI481877	3.43596	1.2634	0	0.721213	0.946187	1	0.991331	0.978742	1		0	0	1.23776	0	0	0	0	0
ENSMUSG00000039196	ENSMUST00000030044	18405	1	orosomucoid 1	Orm1	3.43596	1.2634	0	0.721213	0.946187	1	0.991331	0.978742	1		0	0	1.23776	0	0	0	0	0
ENSMUSG00000041372	ENSMUST00000057283,ENSMUST00000125341,ENSMUST00000212457	330406	1	beta-1,4-N-acetyl-galactosaminyl transferase 3	B4galnt3	3.43596	1.2634	0	0.721213	0.946187	1	0.991331	0.978742	1		0	0	1.23776	0	0	0	0	0
ENSMUSG00000043314	ENSMUST00000055204,ENSMUST00000215691	18329	1	olfactory receptor 30	Olfr30	3.43596	1.2634	0	0.721213	0.946187	1	0.991331	0.978742	1		0	0	1.23776	0	0	0	0	0
ENSMUSG00000043681	ENSMUST00000052126	69134	1	family with sequence similarity 25, member C	Fam25c	3.43596	1.2634	0	0.721213	0.946187	1	0.991331	0.978742	1		0	0	1.23776	0	0	0	0	0
ENSMUSG00000044293	ENSMUST00000059957,ENSMUST00000204820	258375	1	olfactory receptor 794	Olfr794	3.43596	1.2634	0	0.721213	0.946187	1	0.991331	0.978742	1		0	0	1.23776	0	0	0	0	0
ENSMUSG00000046916	ENSMUST00000051809	68632	1	myc target 1	Myct1	3.43596	1.2634	0	0.721213	0.946187	1	0.991331	0.978742	1		0	0	1.23776	0	0	0	0	0
ENSMUSG00000047518	ENSMUST00000062990	194219	1	schlafen like 1	Slfnl1	3.43596	1.2634	0	0.721213	0.946187	1	0.991331	0.978742	1		0	0	1.23776	0	0	0	0	0
ENSMUSG00000048402	ENSMUST00000062483,ENSMUST00000159678,ENSMUST00000159839,ENSMUST00000160991,ENSMUST00000161056,ENSMUST00000161301,ENSMUST00000161451,ENSMUST00000162552,ENSMUST00000162607	14633	1	GLI-Kruppel family member GLI2	Gli2	3.43596	1.2634	175.949	0.721213	0.946187	7.03575e-06	0.991331	0.978742	5.88116e-05		0	0	1.23776	0	0	0	31.851	30.3242
ENSMUSG00000050106	ENSMUST00000050874,ENSMUST00000106334,ENSMUST00000117781,ENSMUST00000119455,ENSMUST00000127080,ENSMUST00000156458	217356	1	transmembrane channel-like gene family 8	Tmc8	3.43596	1.2634	0	0.721213	0.946187	1	0.991331	0.978742	1		0	0	1.23776	0	0	0	0	0
ENSMUSG00000050473	ENSMUST00000059805	76157	1	solute carrier family 35, member D3	Slc35d3	3.43596	1.2634	0	0.721213	0.946187	1	0.991331	0.978742	1		0	0	1.23776	0	0	0	0	0
ENSMUSG00000051190	ENSMUST00000061289,ENSMUST00000205100	258305	1	olfactory receptor 1356	Olfr1356	3.43596	1.2634	0	0.721213	0.946187	1	0.991331	0.978742	1		0	0	1.23776	0	0	0	0	0
ENSMUSG00000051748	ENSMUST00000070832	66107	1	WAP four-disulfide core domain 21	Wfdc21	3.43596	1.2634	0	0.721213	0.946187	1	0.991331	0.978742	1		0	0	1.23776	0	0	0	0	0
ENSMUSG00000052625	ENSMUST00000064582,ENSMUST00000214130	258907	1	olfactory receptor 851	Olfr851	3.43596	1.2634	0	0.721213	0.946187	1	0.991331	0.978742	1		0	0	1.23776	0	0	0	0	0
ENSMUSG00000053977	ENSMUST00000066747,ENSMUST00000172321,ENSMUST00000205054	12525	1	CD8 antigen, alpha chain	Cd8a	3.43596	1.2634	0	0.721213	0.946187	1	0.991331	0.978742	1		0	0	1.23776	0	0	0	0	0
ENSMUSG00000054247	ENSMUST00000067161,ENSMUST00000210603,ENSMUST00000210951	na	0	predicted gene 9939	Gm9939	3.43596	1.2634	0	0.721213	0.946187	1	0.991331	0.978742	1		0	0	1.23776	0	0	0	0	0
ENSMUSG00000054385	ENSMUST00000044547,ENSMUST00000064862,ENSMUST00000066503,ENSMUST00000145681	26367	1	carcinoembryonic antigen-related cell adhesion molecule 2	Ceacam2	3.43596	1.2634	0	0.721213	0.946187	1	0.991331	0.978742	1		0	0	1.23776	0	0	0	0	0
ENSMUSG00000056174	ENSMUST00000070132,ENSMUST00000128435	329941	1	collagen, type VIII, alpha 2	Col8a2	3.43596	1.2634	0	0.721213	0.946187	1	0.991331	0.978742	1		0	0	1.23776	0	0	0	0	0
ENSMUSG00000056529	ENSMUST00000070690	19204	1	platelet-activating factor receptor	Ptafr	3.43596	1.2634	0	0.721213	0.946187	1	0.991331	0.978742	1		0	0	1.23776	0	0	0	0	0
ENSMUSG00000057116	ENSMUST00000071308	231201	1	cDNA sequence AF366264	AF366264	3.43596	1.2634	8.46903	0.721213	0.946187	0.484481	0.991331	0.978742	0.792365		0	0	1.23776	0	0	0	2.98603	0
ENSMUSG00000057604	ENSMUST00000032376	30937	1	LIM and cysteine-rich domains 1	Lmcd1	3.43596	1.2634	0	0.721213	0.946187	1	0.991331	0.978742	1		0	0	1.23776	0	0	0	0	0
ENSMUSG00000058246	ENSMUST00000060609,ENSMUST00000221266,ENSMUST00000221620,ENSMUST00000222626	102637366	1	predicted gene 10037	Gm10037	3.43596	1.2634	17.7136	0.721213	0.946187	0.209437	0.991331	0.978742	0.476789		0	0	1.23776	0	0	0	0	6.27398
ENSMUSG00000058869	ENSMUST00000182679,ENSMUST00000183295	225058	0	predicted gene 4832	Gm4832	3.43596	1.2634	0	0.721213	0.946187	1	0.991331	0.978742	1		0	0	1.23776	0	0	0	0	0
ENSMUSG00000058975	ENSMUST00000025202,ENSMUST00000160234,ENSMUST00000160433	16502	1	potassium voltage gated channel, Shaw-related subfamily, member 1	Kcnc1	3.43596	1.2634	0	0.721213	0.946187	1	0.991331	0.978742	1		0	0	1.23776	0	0	0	0	0
ENSMUSG00000059864	ENSMUST00000078932,ENSMUST00000213323,ENSMUST00000217626	258463	1	olfactory receptor 1393	Olfr1393	3.43596	1.2634	0	0.721213	0.946187	1	0.991331	0.978742	1		0	0	1.23776	0	0	0	0	0
ENSMUSG00000060128	ENSMUST00000073196	na	0	predicted gene 2710	Gm2710	3.43596	1.2634	2.93744	0.721213	0.946187	0.755547	0.991331	0.978742	0.892713		0	0	1.23776	0	0	0	0	1.04566
ENSMUSG00000061336	ENSMUST00000072265,ENSMUST00000216128	258625	1	olfactory receptor 116	Olfr116	3.43596	1.2634	0	0.721213	0.946187	1	0.991331	0.978742	1		0	0	1.23776	0	0	0	0	0
ENSMUSG00000061723	ENSMUST00000074187,ENSMUST00000078497,ENSMUST00000105941,ENSMUST00000105942,ENSMUST00000105943,ENSMUST00000105944,ENSMUST00000105945,ENSMUST00000105946,ENSMUST00000105947,ENSMUST00000105948,ENSMUST00000105949,ENSMUST00000105950,ENSMUST00000105952,ENSMUST00000105953,ENSMUST00000105954,ENSMUST00000105955,ENSMUST00000105957,ENSMUST00000105958,ENSMUST00000125649,ENSMUST00000128294,ENSMUST00000144259,…	21957	1	troponin T3, skeletal, fast	Tnnt3	3.43596	1.2634	20.149	0.721213	0.946187	0.127541	0.991331	0.978742	0.333701		0	0	1.23776	0	0	0	3.98137	3.13699
ENSMUSG00000062073	ENSMUST00000072123,ENSMUST00000206890	na	0	predicted gene 10109	Gm10109	3.43596	1.2634	2.93744	0.721213	0.946187	0.755547	0.991331	0.978742	0.892713		0	0	1.23776	0	0	0	0	1.04566
ENSMUSG00000062162	ENSMUST00000072269,ENSMUST00000099471	17145	1	melanoma antigen, family B, 1	Mageb1	3.43596	1.2634	0	0.721213	0.946187	1	0.991331	0.978742	1		0	0	1.23776	0	0	0	0	0
ENSMUSG00000064052	ENSMUST00000081580	na	0	predicted gene 5089	Gm5089	3.43596	1.2634	0	0.721213	0.946187	1	0.991331	0.978742	1		0	0	1.23776	0	0	0	0	0
ENSMUSG00000065176	ENSMUST00000083242	na	0	RNA U12, small nuclear	Rnu12	3.43596	1.2634	0	0.721213	0.946187	1	0.991331	0.978742	1		0	0	1.23776	0	0	0	0	0
ENSMUSG00000065536	ENSMUST00000083602	na	0	microRNA 98	Mir98	3.43596	1.2634	0	0.721213	0.946187	1	0.991331	0.978742	1		0	0	1.23776	0	0	0	0	0
ENSMUSG00000065874	ENSMUST00000083940	na	0	predicted gene, 25683	Gm25683	3.43596	1.2634	0	0.721213	0.946187	1	0.991331	0.978742	1		0	0	1.23776	0	0	0	0	0
ENSMUSG00000066829	ENSMUST00000086278,ENSMUST00000214499,ENSMUST00000215202,ENSMUST00000217563	235050	1	zinc finger protein 810	Zfp810	3.43596	1.2634	144.882	0.721213	0.946187	2.63748e-05	0.991331	0.978742	0.000198624		0	0	1.23776	0	0	0	20.9022	30.3242
ENSMUSG00000066944	ENSMUST00000086570	na	0	na	4921513D11Rik	3.43596	1.2634	0	0.721213	0.946187	1	0.991331	0.978742	1		0	0	1.23776	0	0	0	0	0
ENSMUSG00000068373	ENSMUST00000089726,ENSMUST00000136156,ENSMUST00000139015,ENSMUST00000141159,ENSMUST00000149165,ENSMUST00000149466,ENSMUST00000155458,ENSMUST00000156278	241589	1	RIKEN cDNA D430041D05 gene	D430041D05Rik	3.43596	1.2634	2.93744	0.721213	0.946187	0.755547	0.991331	0.978742	0.892713		0	0	1.23776	0	0	0	0	1.04566
ENSMUSG00000070291	ENSMUST00000113367	100048658	1	DEAD (Asp-Glu-Ala-Asp) box polypeptide 43	Ddx43	3.43596	1.2634	0	0.721213	0.946187	1	0.991331	0.978742	1		0	0	1.23776	0	0	0	0	0
ENSMUSG00000070498	ENSMUST00000031446,ENSMUST00000184422,ENSMUST00000185104	208151	1	transmembrane protein 132B	Tmem132b	3.43596	1.2634	26.0507	0.721213	0.946187	0.0699473	0.991331	0.978742	0.210613		0	0	1.23776	0	0	0	3.98137	5.22831
ENSMUSG00000071068	ENSMUST00000170941	328833	1	triggering receptor expressed on myeloid cells-like 2	Treml2	3.43596	1.2634	0	0.721213	0.946187	1	0.991331	0.978742	1		0	0	1.23776	0	0	0	0	0
ENSMUSG00000072821	ENSMUST00000101021,ENSMUST00000139102,ENSMUST00000139828	622744	1	predicted gene 6351	Gm6351	3.43596	1.2634	0	0.721213	0.946187	1	0.991331	0.978742	1		0	0	1.23776	0	0	0	0	0
ENSMUSG00000073116	ENSMUST00000094946	100039045	1	predicted gene 10471	Gm10471	3.43596	1.2634	14.1141	0.721213	0.946187	0.288102	0.991331	0.978742	0.587446		0	0	1.23776	0	0	0	4.97672	0
ENSMUSG00000073529	ENSMUST00000125396,ENSMUST00000143732	na	0	RIKEN cDNA F830208F22 gene	F830208F22Rik	3.43596	1.2634	11.5498	0.721213	0.946187	0.316376	0.991331	0.978742	0.62463		0	0	1.23776	0	0	0	1.99069	2.09133
ENSMUSG00000074343	ENSMUST00000149237	na	0	gliomedin, opposite strand	Gldnos	3.43596	1.2634	0	0.721213	0.946187	1	0.991331	0.978742	1		0	0	1.23776	0	0	0	0	0
ENSMUSG00000074997	ENSMUST00000099659	241593	1	protein (peptidyl-prolyl cis/trans isomerase) NIMA-interacting 1, retrogene 1	Pin1rt1	3.43596	1.2634	0	0.721213	0.946187	1	0.991331	0.978742	1		0	0	1.23776	0	0	0	0	0
ENSMUSG00000075591	ENSMUST00000100526	na	0	predicted gene 10874	Gm10874	3.43596	1.2634	0	0.721213	0.946187	1	0.991331	0.978742	1		0	0	1.23776	0	0	0	0	0
ENSMUSG00000077561	ENSMUST00000104373	na	0	predicted gene, 24607	Gm24607	3.43596	1.2634	0	0.721213	0.946187	1	0.991331	0.978742	1		0	0	1.23776	0	0	0	0	0
ENSMUSG00000078532	ENSMUST00000105993,ENSMUST00000180498,ENSMUST00000180884	67149	1	Na+/K+ transporting ATPase interacting 1	Nkain1	3.43596	1.2634	8.59913	0.721213	0.946187	0.436508	0.991331	0.978742	0.753335		0	0	1.23776	0	0	0	1.99069	1.04566
ENSMUSG00000080793	ENSMUST00000118595	na	0	chromobox 3, pseudogene 3	Cbx3-ps3	3.43596	1.2634	0	0.721213	0.946187	1	0.991331	0.978742	1		0	0	1.23776	0	0	0	0	0
ENSMUSG00000080944	ENSMUST00000122147	na	0	predicted gene 12967	Gm12967	3.43596	1.2634	0	0.721213	0.946187	1	0.991331	0.978742	1		0	0	1.23776	0	0	0	0	0
ENSMUSG00000080992	ENSMUST00000119744	na	0	proteasome (prosome, macropain) subunit, beta type 5, pseudogene	Psmb5-ps	3.43596	1.2634	0	0.721213	0.946187	1	0.991331	0.978742	1		0	0	1.23776	0	0	0	0	0
ENSMUSG00000080999	ENSMUST00000118168	na	0	predicted gene 11336	Gm11336	3.43596	1.2634	0	0.721213	0.946187	1	0.991331	0.978742	1		0	0	1.23776	0	0	0	0	0
ENSMUSG00000081114	ENSMUST00000120323	na	0	predicted gene 15390	Gm15390	3.43596	1.2634	0	0.721213	0.946187	1	0.991331	0.978742	1		0	0	1.23776	0	0	0	0	0
ENSMUSG00000081121	ENSMUST00000120788	na	0	predicted gene 12791	Gm12791	3.43596	1.2634	0	0.721213	0.946187	1	0.991331	0.978742	1		0	0	1.23776	0	0	0	0	0
ENSMUSG00000081442	ENSMUST00000117977	na	0	predicted gene 14682	Gm14682	3.43596	1.2634	2.86651	0.721213	0.946187	0.761037	0.991331	0.978742	0.892713		0	0	1.23776	0	0	0	0.995344	0
ENSMUSG00000081745	ENSMUST00000121595	na	0	predicted gene 15549	Gm15549	3.43596	1.2634	0	0.721213	0.946187	1	0.991331	0.978742	1		0	0	1.23776	0	0	0	0	0
ENSMUSG00000081861	ENSMUST00000121960	na	0	predicted gene 14441	Gm14441	3.43596	1.2634	0	0.721213	0.946187	1	0.991331	0.978742	1		0	0	1.23776	0	0	0	0	0
ENSMUSG00000082097	ENSMUST00000118705	na	0	predicted gene 14039	Gm14039	3.43596	1.2634	0	0.721213	0.946187	1	0.991331	0.978742	1		0	0	1.23776	0	0	0	0	0
ENSMUSG00000082917	ENSMUST00000121509	na	0	predicted gene 11440	Gm11440	3.43596	1.2634	0	0.721213	0.946187	1	0.991331	0.978742	1		0	0	1.23776	0	0	0	0	0
ENSMUSG00000082987	ENSMUST00000120038	na	0	ribosomal protein S13, pseudogene 6	Rps13-ps6	3.43596	1.2634	0	0.721213	0.946187	1	0.991331	0.978742	1		0	0	1.23776	0	0	0	0	0
ENSMUSG00000083539	ENSMUST00000121199	na	0	predicted gene 12466	Gm12466	3.43596	1.2634	5.90231	0.721213	0.946187	0.600431	0.991331	0.978742	0.874215		0	0	1.23776	0	0	0	0	2.09133
ENSMUSG00000083547	ENSMUST00000117101	na	0	predicted gene 13321	Gm13321	3.43596	1.2634	0	0.721213	0.946187	1	0.991331	0.978742	1		0	0	1.23776	0	0	0	0	0
ENSMUSG00000083561	ENSMUST00000120046	na	0	predicted gene 5942	Gm5942	3.43596	1.2634	0	0.721213	0.946187	1	0.991331	0.978742	1		0	0	1.23776	0	0	0	0	0
ENSMUSG00000083663	ENSMUST00000122435	na	0	predicted gene 14903	Gm14903	3.43596	1.2634	0	0.721213	0.946187	1	0.991331	0.978742	1		0	0	1.23776	0	0	0	0	0
ENSMUSG00000084284	ENSMUST00000121768	na	0	tumor protein, translationally-controlled, pseudogene 6	Tpt1-ps6	3.43596	1.2634	0	0.721213	0.946187	1	0.991331	0.978742	1		0	0	1.23776	0	0	0	0	0
ENSMUSG00000084308	ENSMUST00000119948	na	0	predicted gene 14593	Gm14593	3.43596	1.2634	0	0.721213	0.946187	1	0.991331	0.978742	1		0	0	1.23776	0	0	0	0	0
ENSMUSG00000084817	ENSMUST00000153604	na	0	predicted pseudogene 5526	Gm5526	3.43596	1.2634	0	0.721213	0.946187	1	0.991331	0.978742	1		0	0	1.23776	0	0	0	0	0
ENSMUSG00000084826	ENSMUST00000137728,ENSMUST00000138431,ENSMUST00000141786,ENSMUST00000148997	na	0	expressed sequence AI847159	AI847159	3.43596	1.2634	0	0.721213	0.946187	1	0.991331	0.978742	1		0	0	1.23776	0	0	0	0	0
ENSMUSG00000085027	ENSMUST00000156947	na	0	predicted gene 11840	Gm11840	3.43596	1.2634	0	0.721213	0.946187	1	0.991331	0.978742	1		0	0	1.23776	0	0	0	0	0
ENSMUSG00000085361	ENSMUST00000140747	na	0	predicted gene 16305	Gm16305	3.43596	1.2634	0	0.721213	0.946187	1	0.991331	0.978742	1		0	0	1.23776	0	0	0	0	0
ENSMUSG00000085653	ENSMUST00000130095,ENSMUST00000152799	na	0	predicted gene 15179	Gm15179	3.43596	1.2634	0	0.721213	0.946187	1	0.991331	0.978742	1		0	0	1.23776	0	0	0	0	0
ENSMUSG00000085772	ENSMUST00000126265,ENSMUST00000129425,ENSMUST00000134944	na	0	RIKEN cDNA D630024D03 gene	D630024D03Rik	3.43596	1.2634	8.85574	0.721213	0.946187	0.466823	0.991331	0.978742	0.781817		0	0	1.23776	0	0	0	0	3.13699
ENSMUSG00000085860	ENSMUST00000131687,ENSMUST00000145262	na	0	RIKEN cDNA 2410003L11 gene	2410003L11Rik	3.43596	1.2634	0	0.721213	0.946187	1	0.991331	0.978742	1		0	0	1.23776	0	0	0	0	0
ENSMUSG00000085905	ENSMUST00000136315	na	0	predicted gene 14273	Gm14273	3.43596	1.2634	5.90231	0.721213	0.946187	0.600431	0.991331	0.978742	0.874215		0	0	1.23776	0	0	0	0	2.09133
ENSMUSG00000086248	ENSMUST00000131619	na	0	predicted gene 16127	Gm16127	3.43596	1.2634	0	0.721213	0.946187	1	0.991331	0.978742	1		0	0	1.23776	0	0	0	0	0
ENSMUSG00000086367	ENSMUST00000156439	na	0	predicted gene 6182	Gm6182	3.43596	1.2634	0	0.721213	0.946187	1	0.991331	0.978742	1		0	0	1.23776	0	0	0	0	0
ENSMUSG00000086428	ENSMUST00000129933	na	0	predicted gene 15199	Gm15199	3.43596	1.2634	0	0.721213	0.946187	1	0.991331	0.978742	1		0	0	1.23776	0	0	0	0	0
ENSMUSG00000086496	ENSMUST00000123016,ENSMUST00000123944,ENSMUST00000145773,ENSMUST00000155319	na	0	predicted gene 14204	Gm14204	3.43596	1.2634	0	0.721213	0.946187	1	0.991331	0.978742	1		0	0	1.23776	0	0	0	0	0
ENSMUSG00000086513	ENSMUST00000146911	na	0	RIKEN cDNA 9130208D14 gene	9130208D14Rik	3.43596	1.2634	0	0.721213	0.946187	1	0.991331	0.978742	1		0	0	1.23776	0	0	0	0	0
ENSMUSG00000086761	ENSMUST00000137907	na	0	centrosomal protein 112, opposite strand 1	Cep112os1	3.43596	1.2634	2.93744	0.721213	0.946187	0.755547	0.991331	0.978742	0.892713		0	0	1.23776	0	0	0	0	1.04566
ENSMUSG00000087098	ENSMUST00000131639	na	0	predicted gene 11884	Gm11884	3.43596	1.2634	5.90231	0.721213	0.946187	0.600431	0.991331	0.978742	0.874215		0	0	1.23776	0	0	0	0	2.09133
ENSMUSG00000087139	ENSMUST00000147006	na	0	predicted gene 11683	Gm11683	3.43596	1.2634	0	0.721213	0.946187	1	0.991331	0.978742	1		0	0	1.23776	0	0	0	0	0
ENSMUSG00000087469	ENSMUST00000130584	na	0	predicted gene 16142	Gm16142	3.43596	1.2634	0	0.721213	0.946187	1	0.991331	0.978742	1		0	0	1.23776	0	0	0	0	0
ENSMUSG00000087615	ENSMUST00000146779	na	0	patatin-like phospholipase domain containing 1, opposite strand	Pnpla1os	3.43596	1.2634	0	0.721213	0.946187	1	0.991331	0.978742	1		0	0	1.23776	0	0	0	0	0
ENSMUSG00000087639	ENSMUST00000137359	na	0	predicted gene 15512	Gm15512	3.43596	1.2634	0	0.721213	0.946187	1	0.991331	0.978742	1		0	0	1.23776	0	0	0	0	0
ENSMUSG00000087641	ENSMUST00000125237	na	0	predicted gene 12811	Gm12811	3.43596	1.2634	0	0.721213	0.946187	1	0.991331	0.978742	1		0	0	1.23776	0	0	0	0	0
ENSMUSG00000087685	ENSMUST00000141347,ENSMUST00000147538	na	0	RIKEN cDNA 1700122E12 gene	1700122E12Rik	3.43596	1.2634	0	0.721213	0.946187	1	0.991331	0.978742	1		0	0	1.23776	0	0	0	0	0
ENSMUSG00000087734	ENSMUST00000157109	na	0	predicted gene, 24646	Gm24646	3.43596	1.2634	0	0.721213	0.946187	1	0.991331	0.978742	1		0	0	1.23776	0	0	0	0	0
ENSMUSG00000088171	ENSMUST00000157546	na	0	predicted gene, 25220	Gm25220	3.43596	1.2634	2.93744	0.721213	0.946187	0.755547	0.991331	0.978742	0.892713		0	0	1.23776	0	0	0	0	1.04566
ENSMUSG00000088958	ENSMUST00000158333	na	0	small Cajal body-specific RNA 8	Scarna8	3.43596	1.2634	0	0.721213	0.946187	1	0.991331	0.978742	1		0	0	1.23776	0	0	0	0	0
ENSMUSG00000089728	ENSMUST00000121051,ENSMUST00000204981	435921	1	C-type lectin domain family 2, member f	Clec2f	3.43596	1.2634	0	0.721213	0.946187	1	0.991331	0.978742	1		0	0	1.23776	0	0	0	0	0
ENSMUSG00000089797	ENSMUST00000161914	na	0	predicted gene 16118	Gm16118	3.43596	1.2634	23.3539	0.721213	0.946187	0.0950931	0.991331	0.978742	0.269289		0	0	1.23776	0	0	0	1.99069	6.27398
ENSMUSG00000090291	ENSMUST00000171400	278795	1	leucine rich repeat containing 10B	Lrrc10b	3.43596	1.2634	0	0.721213	0.946187	1	0.991331	0.978742	1		0	0	1.23776	0	0	0	0	0
ENSMUSG00000090486	ENSMUST00000170511,ENSMUST00000190853	na	1	cDNA sequence BC035947	BC035947	3.43596	1.2634	5.77488	0.721213	0.946187	0.591778	0.991331	0.978742	0.874215		0	0	1.23776	0	0	0	0.995344	1.04566
ENSMUSG00000091034	ENSMUST00000164471,ENSMUST00000178967,ENSMUST00000198485	100271704	1	predicted gene, 17660	Gm17660	3.43596	1.2634	0	0.721213	0.946187	1	0.991331	0.978742	1		0	0	1.23776	0	0	0	0	0
ENSMUSG00000091947	ENSMUST00000166971	na	0	RIKEN cDNA 6530401F13 gene	6530401F13Rik	3.43596	1.2634	0	0.721213	0.946187	1	0.991331	0.978742	1		0	0	1.23776	0	0	0	0	0
ENSMUSG00000091983	ENSMUST00000170504,ENSMUST00000203396,ENSMUST00000204324	258989	1	olfactory receptor 457	Olfr457	3.43596	1.2634	0	0.721213	0.946187	1	0.991331	0.978742	1		0	0	1.23776	0	0	0	0	0
ENSMUSG00000093044	ENSMUST00000175303	na	0	small nucleolar RNA, C/D box 8	Snord8	3.43596	1.2634	0	0.721213	0.946187	1	0.991331	0.978742	1		0	0	1.23776	0	0	0	0	0
ENSMUSG00000093052	ENSMUST00000175311	na	0	predicted gene, 24816	Gm24816	3.43596	1.2634	0	0.721213	0.946187	1	0.991331	0.978742	1		0	0	1.23776	0	0	0	0	0
ENSMUSG00000093394	ENSMUST00000176338,ENSMUST00000176618,ENSMUST00000177166	na	0	predicted gene 20621	Gm20621	3.43596	1.2634	0	0.721213	0.946187	1	0.991331	0.978742	1		0	0	1.23776	0	0	0	0	0
ENSMUSG00000093839	ENSMUST00000049743,ENSMUST00000213672,ENSMUST00000213928	258406	1	olfactory receptor 462	Olfr462	3.43596	1.2634	0	0.721213	0.946187	1	0.991331	0.978742	1		0	0	1.23776	0	0	0	0	0
ENSMUSG00000094083	ENSMUST00000097422	381059	1	predicted gene 1604A	Gm1604a	3.43596	1.2634	0	0.721213	0.946187	1	0.991331	0.978742	1		0	0	1.23776	0	0	0	0	0
ENSMUSG00000094597	ENSMUST00000177721	na	0	predicted gene 4810	Gm4810	3.43596	1.2634	0	0.721213	0.946187	1	0.991331	0.978742	1		0	0	1.23776	0	0	0	0	0
ENSMUSG00000094784	ENSMUST00000165988	na	1	predicted gene 8122	Gm8122	3.43596	1.2634	0	0.721213	0.946187	1	0.991331	0.978742	1		0	0	1.23776	0	0	0	0	0
ENSMUSG00000095369	ENSMUST00000178424	na	0	predicted gene, 21859	Gm21859	3.43596	1.2634	0	0.721213	0.946187	1	0.991331	0.978742	1		0	0	1.23776	0	0	0	0	0
ENSMUSG00000095845	ENSMUST00000177563	100503710	1	predicted gene 5741	Gm5741	3.43596	1.2634	2.93744	0.721213	0.946187	0.755547	0.991331	0.978742	0.892713		0	0	1.23776	0	0	0	0	1.04566
ENSMUSG00000096163	ENSMUST00000101960	na	0	predicted gene, 24142	Gm24142	3.43596	1.2634	0	0.721213	0.946187	1	0.991331	0.978742	1		0	0	1.23776	0	0	0	0	0
ENSMUSG00000096372	ENSMUST00000169473	105245737	1	predicted gene 8138	Gm8138	3.43596	1.2634	0	0.721213	0.946187	1	0.991331	0.978742	1		0	0	1.23776	0	0	0	0	0
ENSMUSG00000097157	ENSMUST00000181874,ENSMUST00000220857,ENSMUST00000221942	na	0	predicted gene, 26512	Gm26512	3.43596	1.2634	2.93744	0.721213	0.946187	0.755547	0.991331	0.978742	0.892713		0	0	1.23776	0	0	0	0	1.04566
ENSMUSG00000097259	ENSMUST00000181411	na	0	predicted gene, 26766	Gm26766	3.43596	1.2634	0	0.721213	0.946187	1	0.991331	0.978742	1		0	0	1.23776	0	0	0	0	0
ENSMUSG00000097304	ENSMUST00000181857	na	0	ribosomal protein L31, pseudogene 15	Rpl31-ps15	3.43596	1.2634	0	0.721213	0.946187	1	0.991331	0.978742	1		0	0	1.23776	0	0	0	0	0
ENSMUSG00000100172	ENSMUST00000186660	na	0	predicted gene 4412	Gm4412	3.43596	1.2634	0	0.721213	0.946187	1	0.991331	0.978742	1		0	0	1.23776	0	0	0	0	0
ENSMUSG00000100211	ENSMUST00000185726	na	0	RIKEN cDNA 1700064M15 gene	1700064M15Rik	3.43596	1.2634	0	0.721213	0.946187	1	0.991331	0.978742	1		0	0	1.23776	0	0	0	0	0
ENSMUSG00000101036	ENSMUST00000191581	na	0	predicted gene 28588	Gm28588	3.43596	1.2634	0	0.721213	0.946187	1	0.991331	0.978742	1		0	0	1.23776	0	0	0	0	0
ENSMUSG00000101320	ENSMUST00000186159,ENSMUST00000189675	na	0	predicted gene 28529	Gm28529	3.43596	1.2634	2.86651	0.721213	0.946187	0.761037	0.991331	0.978742	0.892713		0	0	1.23776	0	0	0	0.995344	0
ENSMUSG00000101394	ENSMUST00000191321	na	0	predicted gene 28183	Gm28183	3.43596	1.2634	0	0.721213	0.946187	1	0.991331	0.978742	1		0	0	1.23776	0	0	0	0	0
ENSMUSG00000102117	ENSMUST00000191040	na	0	ribosomal protein SA, pseudogene 1	Rpsa-ps1	3.43596	1.2634	0	0.721213	0.946187	1	0.991331	0.978742	1		0	0	1.23776	0	0	0	0	0
ENSMUSG00000102389	ENSMUST00000191913	na	0	RIKEN cDNA D630023O14 gene	D630023O14Rik	3.43596	1.2634	0	0.721213	0.946187	1	0.991331	0.978742	1		0	0	1.23776	0	0	0	0	0
ENSMUSG00000102480	ENSMUST00000191922	na	0	predicted gene, 37926	Gm37926	3.43596	1.2634	0	0.721213	0.946187	1	0.991331	0.978742	1		0	0	1.23776	0	0	0	0	0
ENSMUSG00000103733	ENSMUST00000194870	na	0	predicted gene 6162	Gm6162	3.43596	1.2634	0	0.721213	0.946187	1	0.991331	0.978742	1		0	0	1.23776	0	0	0	0	0
ENSMUSG00000104056	ENSMUST00000192739	na	0	na	Gm38129	3.43596	1.2634	0	0.721213	0.946187	1	0.991331	0.978742	1		0	0	1.23776	0	0	0	0	0
ENSMUSG00000104401	ENSMUST00000194274	na	0	predicted gene, 20750	Gm20750	3.43596	1.2634	2.86651	0.721213	0.946187	0.761037	0.991331	0.978742	0.892713		0	0	1.23776	0	0	0	0.995344	0
ENSMUSG00000104427	ENSMUST00000193181	na	0	predicted gene, 38368	Gm38368	3.43596	1.2634	0	0.721213	0.946187	1	0.991331	0.978742	1		0	0	1.23776	0	0	0	0	0
ENSMUSG00000104622	ENSMUST00000199871	na	0	predicted gene 42541	Gm42541	3.43596	1.2634	0	0.721213	0.946187	1	0.991331	0.978742	1		0	0	1.23776	0	0	0	0	0
ENSMUSG00000104698	ENSMUST00000200288	na	0	predicted gene 42602	Gm42602	3.43596	1.2634	0	0.721213	0.946187	1	0.991331	0.978742	1		0	0	1.23776	0	0	0	0	0
ENSMUSG00000104716	ENSMUST00000199103	na	0	predicted gene, 30652	Gm30652	3.43596	1.2634	0	0.721213	0.946187	1	0.991331	0.978742	1		0	0	1.23776	0	0	0	0	0
ENSMUSG00000104750	ENSMUST00000199903	na	0	nuclear encoded tRNA serine 1 (anticodon TGA)	n-TStga1	3.43596	1.2634	2.86651	0.721213	0.946187	0.761037	0.991331	0.978742	0.892713		0	0	1.23776	0	0	0	0.995344	0
ENSMUSG00000105009	ENSMUST00000198854	na	0	predicted gene 42774	Gm42774	3.43596	1.2634	0	0.721213	0.946187	1	0.991331	0.978742	1		0	0	1.23776	0	0	0	0	0
ENSMUSG00000105283	ENSMUST00000195935	na	0	predicted gene, 33370	Gm33370	3.43596	1.2634	0	0.721213	0.946187	1	0.991331	0.978742	1		0	0	1.23776	0	0	0	0	0
ENSMUSG00000105676	ENSMUST00000198011,ENSMUST00000198830	na	0	predicted gene 43403	Gm43403	3.43596	1.2634	5.90231	0.721213	0.946187	0.600431	0.991331	0.978742	0.874215		0	0	1.23776	0	0	0	0	2.09133
ENSMUSG00000105698	ENSMUST00000198961,ENSMUST00000199455	na	0	predicted gene, 31881	Gm31881	3.43596	1.2634	0	0.721213	0.946187	1	0.991331	0.978742	1		0	0	1.23776	0	0	0	0	0
ENSMUSG00000105873	ENSMUST00000198857	na	0	predicted gene 43708	Gm43708	3.43596	1.2634	0	0.721213	0.946187	1	0.991331	0.978742	1		0	0	1.23776	0	0	0	0	0
ENSMUSG00000106135	ENSMUST00000197353	na	0	predicted gene 6543	Gm6543	3.43596	1.2634	2.86651	0.721213	0.946187	0.761037	0.991331	0.978742	0.892713		0	0	1.23776	0	0	0	0.995344	0
ENSMUSG00000106209	ENSMUST00000199249	na	0	predicted gene 42918	Gm42918	3.43596	1.2634	2.86651	0.721213	0.946187	0.761037	0.991331	0.978742	0.892713		0	0	1.23776	0	0	0	0.995344	0
ENSMUSG00000106354	ENSMUST00000200221	na	0	predicted gene 42607	Gm42607	3.43596	1.2634	0	0.721213	0.946187	1	0.991331	0.978742	1		0	0	1.23776	0	0	0	0	0
ENSMUSG00000106356	ENSMUST00000197832	na	0	predicted gene 42438	Gm42438	3.43596	1.2634	0	0.721213	0.946187	1	0.991331	0.978742	1		0	0	1.23776	0	0	0	0	0
ENSMUSG00000106404	ENSMUST00000197753	na	0	predicted gene 42919	Gm42919	3.43596	1.2634	0	0.721213	0.946187	1	0.991331	0.978742	1		0	0	1.23776	0	0	0	0	0
ENSMUSG00000106873	ENSMUST00000202626	na	0	cDNA sequence BC049739	BC049739	3.43596	1.2634	14.374	0.721213	0.946187	0.234272	0.991331	0.978742	0.512911		0	0	1.23776	0	0	0	2.98603	2.09133
ENSMUSG00000107543	ENSMUST00000204213,ENSMUST00000204685	na	0	predicted gene, 34701	Gm34701	3.43596	1.2634	0	0.721213	0.946187	1	0.991331	0.978742	1		0	0	1.23776	0	0	0	0	0
ENSMUSG00000107862	ENSMUST00000204704	na	0	predicted gene, 44151	Gm44151	3.43596	1.2634	0	0.721213	0.946187	1	0.991331	0.978742	1		0	0	1.23776	0	0	0	0	0
ENSMUSG00000107951	ENSMUST00000204734	na	0	predicted gene 6210	Gm6210	3.43596	1.2634	0	0.721213	0.946187	1	0.991331	0.978742	1		0	0	1.23776	0	0	0	0	0
ENSMUSG00000108722	ENSMUST00000205469,ENSMUST00000205978,ENSMUST00000206921	na	0	predicted gene, 34225	Gm34225	3.43596	1.2634	0	0.721213	0.946187	1	0.991331	0.978742	1		0	0	1.23776	0	0	0	0	0
ENSMUSG00000108821	ENSMUST00000208432	na	0	RIKEN cDNA 4933423L19 gene	4933423L19Rik	3.43596	1.2634	0	0.721213	0.946187	1	0.991331	0.978742	1		0	0	1.23776	0	0	0	0	0
ENSMUSG00000108993	ENSMUST00000207127	na	0	predicted gene 44846	Gm44846	3.43596	1.2634	0	0.721213	0.946187	1	0.991331	0.978742	1		0	0	1.23776	0	0	0	0	0
ENSMUSG00000109074	ENSMUST00000209013	na	0	predicted gene 45162	Gm45162	3.43596	1.2634	2.93744	0.721213	0.946187	0.755547	0.991331	0.978742	0.892713		0	0	1.23776	0	0	0	0	1.04566
ENSMUSG00000109205	ENSMUST00000208513	na	0	predicted gene 44954	Gm44954	3.43596	1.2634	0	0.721213	0.946187	1	0.991331	0.978742	1		0	0	1.23776	0	0	0	0	0
ENSMUSG00000109290	ENSMUST00000207540	na	0	3-phosphoglycerate dehydrogenase, pseudogene 1	Phgdh-ps1	3.43596	1.2634	0	0.721213	0.946187	1	0.991331	0.978742	1		0	0	1.23776	0	0	0	0	0
ENSMUSG00000109333	ENSMUST00000208256,ENSMUST00000208527	na	0	predicted gene, 30790	Gm30790	3.43596	1.2634	5.64798	0.721213	0.946187	0.609843	0.991331	0.978742	0.874215		0	0	1.23776	0	0	0	1.99069	0
ENSMUSG00000109456	ENSMUST00000208395	na	0	predicted gene 44584	Gm44584	3.43596	1.2634	5.90231	0.721213	0.946187	0.600431	0.991331	0.978742	0.874215		0	0	1.23776	0	0	0	0	2.09133
ENSMUSG00000109492	ENSMUST00000208990	na	0	predicted gene, 33882	Gm33882	3.43596	1.2634	0	0.721213	0.946187	1	0.991331	0.978742	1		0	0	1.23776	0	0	0	0	0
ENSMUSG00000109801	ENSMUST00000099596,ENSMUST00000213696	258737	1	olfactory receptor 1316	Olfr1316	3.43596	1.2634	49.1508	0.721213	0.946187	0.00837221	0.991331	0.978742	0.0357509		0	0	1.23776	0	0	0	7.96275	9.41096
ENSMUSG00000110085	ENSMUST00000210806	na	0	predicted gene, 17911	Gm17911	3.43596	1.2634	0	0.721213	0.946187	1	0.991331	0.978742	1		0	0	1.23776	0	0	0	0	0
ENSMUSG00000110116	ENSMUST00000210943	na	0	RIKEN cDNA 4933430A20 gene	4933430A20Rik	3.43596	1.2634	0	0.721213	0.946187	1	0.991331	0.978742	1		0	0	1.23776	0	0	0	0	0
ENSMUSG00000110126	ENSMUST00000211473	na	0	predicted gene 9347	Gm9347	3.43596	1.2634	0	0.721213	0.946187	1	0.991331	0.978742	1		0	0	1.23776	0	0	0	0	0
ENSMUSG00000110153	ENSMUST00000209223	na	0	predicted gene, 17766	Gm17766	3.43596	1.2634	0	0.721213	0.946187	1	0.991331	0.978742	1		0	0	1.23776	0	0	0	0	0
ENSMUSG00000110216	ENSMUST00000210487	na	0	predicted gene, 36325	Gm36325	3.43596	1.2634	0	0.721213	0.946187	1	0.991331	0.978742	1		0	0	1.23776	0	0	0	0	0
ENSMUSG00000110303	ENSMUST00000210942	na	0	predicted gene 45328	Gm45328	3.43596	1.2634	0	0.721213	0.946187	1	0.991331	0.978742	1		0	0	1.23776	0	0	0	0	0
ENSMUSG00000110594	ENSMUST00000212717	na	0	predicted gene, 33103	Gm33103	3.43596	1.2634	0	0.721213	0.946187	1	0.991331	0.978742	1		0	0	1.23776	0	0	0	0	0
ENSMUSG00000110595	ENSMUST00000212126	na	0	predicted gene 7990	Gm7990	3.43596	1.2634	0	0.721213	0.946187	1	0.991331	0.978742	1		0	0	1.23776	0	0	0	0	0
ENSMUSG00000111457	ENSMUST00000214851	na	0	predicted gene, 18996	Gm18996	3.43596	1.2634	0	0.721213	0.946187	1	0.991331	0.978742	1		0	0	1.23776	0	0	0	0	0
ENSMUSG00000111548	ENSMUST00000213951	na	0	predicted gene 8162	Gm8162	3.43596	1.2634	0	0.721213	0.946187	1	0.991331	0.978742	1		0	0	1.23776	0	0	0	0	0
ENSMUSG00000111635	ENSMUST00000217096	na	0	predicted gene, 47240	Gm47240	3.43596	1.2634	5.90231	0.721213	0.946187	0.600431	0.991331	0.978742	0.874215		0	0	1.23776	0	0	0	0	2.09133
ENSMUSG00000111673	ENSMUST00000214688,ENSMUST00000216803	na	0	predicted gene, 29724	Gm29724	3.43596	1.2634	0	0.721213	0.946187	1	0.991331	0.978742	1		0	0	1.23776	0	0	0	0	0
ENSMUSG00000111881	ENSMUST00000220242	na	0	vomeronasal 2, receptor, pseudogene 92	Vmn2r-ps92	3.43596	1.2634	0	0.721213	0.946187	1	0.991331	0.978742	1		0	0	1.23776	0	0	0	0	0
ENSMUSG00000111896	ENSMUST00000218689	na	0	predicted gene, 48196	Gm48196	3.43596	1.2634	0	0.721213	0.946187	1	0.991331	0.978742	1		0	0	1.23776	0	0	0	0	0
ENSMUSG00000112282	ENSMUST00000219347	na	0	predicted gene, 19989	Gm19989	3.43596	1.2634	2.86651	0.721213	0.946187	0.761037	0.991331	0.978742	0.892713		0	0	1.23776	0	0	0	0.995344	0
ENSMUSG00000112421	ENSMUST00000220065	na	0	RIKEN cDNA 4933406B15 gene	4933406B15Rik	3.43596	1.2634	0	0.721213	0.946187	1	0.991331	0.978742	1		0	0	1.23776	0	0	0	0	0
ENSMUSG00000112515	ENSMUST00000219622	na	0	predicted gene 4928	Gm4928	3.43596	1.2634	0	0.721213	0.946187	1	0.991331	0.978742	1		0	0	1.23776	0	0	0	0	0
ENSMUSG00000112528	ENSMUST00000218919	na	0	predicted gene, 29794	Gm29794	3.43596	1.2634	0	0.721213	0.946187	1	0.991331	0.978742	1		0	0	1.23776	0	0	0	0	0
ENSMUSG00000112584	ENSMUST00000218347	na	0	predicted gene 2398	Gm2398	3.43596	1.2634	0	0.721213	0.946187	1	0.991331	0.978742	1		0	0	1.23776	0	0	0	0	0
ENSMUSG00000113015	ENSMUST00000222599	na	0	predicted gene 6296	Gm6296	3.43596	1.2634	0	0.721213	0.946187	1	0.991331	0.978742	1		0	0	1.23776	0	0	0	0	0
ENSMUSG00000113790	ENSMUST00000222550	na	0	predicted gene, 17872	Gm17872	3.43596	1.2634	0	0.721213	0.946187	1	0.991331	0.978742	1		0	0	1.23776	0	0	0	0	0
ENSMUSG00000026986	ENSMUST00000051416,ENSMUST00000114497,ENSMUST00000114498	140483	1	histamine N-methyltransferase	Hnmt	3.43592	3.32184	0	0.721216	0.728465	1	0.991331	0.973552	1		0	0	1.23776	0	1.09171	0	0	0
ENSMUSG00000046041	ENSMUST00000056736,ENSMUST00000204641	258547	1	olfactory receptor 803	Olfr803	3.43592	3.32184	0	0.721216	0.728465	1	0.991331	0.973552	1		0	0	1.23776	0	1.09171	0	0	0
ENSMUSG00000046110	ENSMUST00000056312,ENSMUST00000110613,ENSMUST00000126678,ENSMUST00000127435,ENSMUST00000140135,ENSMUST00000140752	574418	1	serine incorporator 4	Serinc4	3.43592	3.32184	5.77488	0.721216	0.728465	0.591778	0.991331	0.973552	0.874215		0	0	1.23776	0	1.09171	0	0.995344	1.04566
ENSMUSG00000051940	ENSMUST00000063524	381622	1	RIKEN cDNA 5031410I06 gene	5031410I06Rik	3.43592	3.32184	0	0.721216	0.728465	1	0.991331	0.973552	1		0	0	1.23776	0	1.09171	0	0	0
ENSMUSG00000054087	ENSMUST00000112039,ENSMUST00000112040,ENSMUST00000196351,ENSMUST00000200156	668758	1	F-box and WD-40 domain protein 28	Fbxw28	3.43592	3.32184	0	0.721216	0.728465	1	0.991331	0.973552	1		0	0	1.23776	0	1.09171	0	0	0
ENSMUSG00000055159	ENSMUST00000138180	67745	0	RIKEN cDNA 4930583K01 gene	4930583K01Rik	3.43592	3.32184	2.86651	0.721216	0.728465	0.761037	0.991331	0.973552	0.892713		0	0	1.23776	0	1.09171	0	0.995344	0
ENSMUSG00000059430	ENSMUST00000075161,ENSMUST00000121731,ENSMUST00000124933,ENSMUST00000141904,ENSMUST00000152029,ENSMUST00000205926	11468	1	actin, gamma 2, smooth muscle, enteric	Actg2	3.43592	3.32184	5.64798	0.721216	0.728465	0.609843	0.991331	0.973552	0.874215		0	0	1.23776	0	1.09171	0	1.99069	0
ENSMUSG00000062961	ENSMUST00000073251	380768	1	coiled-coil domain containing 177	Ccdc177	3.43592	3.32184	2.93744	0.721216	0.728465	0.755547	0.991331	0.973552	0.892713		0	0	1.23776	0	1.09171	0	0	1.04566
ENSMUSG00000066478	ENSMUST00000183748	na	0	predicted gene 5745	Gm5745	3.43592	3.32184	0	0.721216	0.728465	1	0.991331	0.973552	1		0	0	1.23776	0	1.09171	0	0	0
ENSMUSG00000070980	ENSMUST00000095080	11471	1	actin-like 7b	Actl7b	3.43592	3.32184	2.86651	0.721216	0.728465	0.761037	0.991331	0.973552	0.892713		0	0	1.23776	0	1.09171	0	0.995344	0
ENSMUSG00000071470	ENSMUST00000095932	239083	1	cyclin B1 interacting protein 1	Ccnb1ip1	3.43592	3.32184	0	0.721216	0.728465	1	0.991331	0.973552	1		0	0	1.23776	0	1.09171	0	0	0
ENSMUSG00000074448	ENSMUST00000098900	434396	1	predicted gene 5615	Gm5615	3.43592	3.32184	0	0.721216	0.728465	1	0.991331	0.973552	1		0	0	1.23776	0	1.09171	0	0	0
ENSMUSG00000074627	ENSMUST00000141081,ENSMUST00000143663,ENSMUST00000146848,ENSMUST00000147602,ENSMUST00000150035	629499	1	maestro heat-like repeat family member 8	Mroh8	3.43592	3.32184	5.64798	0.721216	0.728465	0.609843	0.991331	0.973552	0.874215		0	0	1.23776	0	1.09171	0	1.99069	0
ENSMUSG00000083089	ENSMUST00000119663	na	0	predicted gene 4760	Gm4760	3.43592	3.32184	5.77488	0.721216	0.728465	0.591778	0.991331	0.973552	0.874215		0	0	1.23776	0	1.09171	0	0.995344	1.04566
ENSMUSG00000083530	ENSMUST00000120844	na	0	predicted gene 13867	Gm13867	3.43592	3.32184	0	0.721216	0.728465	1	0.991331	0.973552	1		0	0	1.23776	0	1.09171	0	0	0
ENSMUSG00000083914	ENSMUST00000120838	na	0	ribosomal protein S18, pseudogene 1	Rps18-ps1	3.43592	3.32184	0	0.721216	0.728465	1	0.991331	0.973552	1		0	0	1.23776	0	1.09171	0	0	0
ENSMUSG00000084132	ENSMUST00000121681	na	0	predicted gene 15982	Gm15982	3.43592	3.32184	2.86651	0.721216	0.728465	0.761037	0.991331	0.973552	0.892713		0	0	1.23776	0	1.09171	0	0.995344	0
ENSMUSG00000085032	ENSMUST00000141162	na	0	predicted gene 11217	Gm11217	3.43592	3.32184	0	0.721216	0.728465	1	0.991331	0.973552	1		0	0	1.23776	0	1.09171	0	0	0
ENSMUSG00000085689	ENSMUST00000144594	na	0	predicted gene, 16838	Gm16838	3.43592	3.32184	8.85574	0.721216	0.728465	0.466823	0.991331	0.973552	0.781817		0	0	1.23776	0	1.09171	0	0	3.13699
ENSMUSG00000086447	ENSMUST00000124622,ENSMUST00000209682,ENSMUST00000210632,ENSMUST00000210726	na	0	predicted gene 13522	Gm13522	3.43592	3.32184	0	0.721216	0.728465	1	0.991331	0.973552	1		0	0	1.23776	0	1.09171	0	0	0
ENSMUSG00000088790	ENSMUST00000158165	na	0	predicted gene, 22541	Gm22541	3.43592	3.32184	0	0.721216	0.728465	1	0.991331	0.973552	1		0	0	1.23776	0	1.09171	0	0	0
ENSMUSG00000092354	ENSMUST00000173528,ENSMUST00000173965,ENSMUST00000174312,ENSMUST00000174528,ENSMUST00000174864	na	0	predicted gene 20548	Gm20548	3.43592	3.32184	0	0.721216	0.728465	1	0.991331	0.973552	1		0	0	1.23776	0	1.09171	0	0	0
ENSMUSG00000092758	ENSMUST00000175017	na	0	predicted gene, 25026	Gm25026	3.43592	3.32184	5.90231	0.721216	0.728465	0.600431	0.991331	0.973552	0.874215		0	0	1.23776	0	1.09171	0	0	2.09133
ENSMUSG00000096757	ENSMUST00000072731,ENSMUST00000214865	258874	1	olfactory receptor 251	Olfr251	3.43592	3.32184	25.6696	0.721216	0.728465	0.0763122	0.991331	0.973552	0.22607		0	0	1.23776	0	1.09171	0	6.96741	2.09133
ENSMUSG00000109241	ENSMUST00000208558	na	0	predicted gene 7434	Gm7434	3.43592	3.32184	0	0.721216	0.728465	1	0.991331	0.973552	1		0	0	1.23776	0	1.09171	0	0	0
ENSMUSG00000109332	ENSMUST00000207190	na	0	predicted gene 44742	Gm44742	3.43592	3.32184	14.5006	0.721216	0.728465	0.231199	0.991331	0.973552	0.509902		0	0	1.23776	0	1.09171	0	1.99069	3.13699
ENSMUSG00000109672	ENSMUST00000211205	na	0	predicted gene 45639	Gm45639	3.43592	3.32184	0	0.721216	0.728465	1	0.991331	0.973552	1		0	0	1.23776	0	1.09171	0	0	0
ENSMUSG00000110016	ENSMUST00000210260	na	0	predicted gene, 20751	Gm20751	3.43592	3.32184	5.90231	0.721216	0.728465	0.600431	0.991331	0.973552	0.874215		0	0	1.23776	0	1.09171	0	0	2.09133
ENSMUSG00000110803	ENSMUST00000215963	na	0	predicted gene, 20275	Gm20275	3.43592	3.32184	0	0.721216	0.728465	1	0.991331	0.973552	1		0	0	1.23776	0	1.09171	0	0	0
ENSMUSG00000112618	ENSMUST00000218378	na	0	predicted gene, 48835	Gm48835	3.43592	3.32184	0	0.721216	0.728465	1	0.991331	0.973552	1		0	0	1.23776	0	1.09171	0	0	0
ENSMUSG00000022829	ENSMUST00000023526,ENSMUST00000114775,ENSMUST00000114780,ENSMUST00000114781,ENSMUST00000114782,ENSMUST00000114787,ENSMUST00000123629,ENSMUST00000149790,ENSMUST00000149984,ENSMUST00000151910	207227	1	syntaxin binding protein 5-like	Stxbp5l	3.43592	3.74446	0	0.721216	0.701981	1	0.991331	0.973552	1		0	0	1.23776	0	0	1.35661	0	0
ENSMUSG00000031097	ENSMUST00000105971,ENSMUST00000105973,ENSMUST00000129618,ENSMUST00000131034,ENSMUST00000145287,ENSMUST00000149529,ENSMUST00000210239,ENSMUST00000211192	21953	1	troponin I, skeletal, fast 2	Tnni2	3.43592	3.74446	2.86651	0.721216	0.701981	0.761037	0.991331	0.973552	0.892713		0	0	1.23776	0	0	1.35661	0.995344	0
ENSMUSG00000062609	ENSMUST00000037154,ENSMUST00000113854,ENSMUST00000113855,ENSMUST00000113856,ENSMUST00000113858,ENSMUST00000113859,ENSMUST00000113861,ENSMUST00000113862,ENSMUST00000125847,ENSMUST00000134166,ENSMUST00000138329,ENSMUST00000140222,ENSMUST00000152516	16516	1	potassium inwardly-rectifying channel, subfamily J, member 15	Kcnj15	3.43592	3.74446	0	0.721216	0.701981	1	0.991331	0.973552	1		0	0	1.23776	0	0	1.35661	0	0
ENSMUSG00000067597	ENSMUST00000037541,ENSMUST00000140551	668257	1	diacylglycerol O-acyltransferase 2-like 6	Dgat2l6	3.43592	3.74446	0	0.721216	0.701981	1	0.991331	0.973552	1		0	0	1.23776	0	0	1.35661	0	0
ENSMUSG00000072852	ENSMUST00000101090,ENSMUST00000145897	na	0	RIKEN cDNA 2310040G07 gene	2310040G07Rik	3.43592	3.74446	22.9731	0.721216	0.701981	0.0959159	0.991331	0.973552	0.270986		0	0	1.23776	0	0	1.35661	4.97672	3.13699
ENSMUSG00000073492	ENSMUST00000097466	na	1	predicted gene 10521	Gm10521	3.43592	3.74446	8.59913	0.721216	0.701981	0.436508	0.991331	0.973552	0.753335		0	0	1.23776	0	0	1.35661	1.99069	1.04566
ENSMUSG00000078815	ENSMUST00000108647,ENSMUST00000183200	54378	1	calcium channel, voltage-dependent, gamma subunit 6	Cacng6	3.43592	3.74446	0	0.721216	0.701981	1	0.991331	0.973552	1		0	0	1.23776	0	0	1.35661	0	0
ENSMUSG00000078952	ENSMUST00000109431,ENSMUST00000179324,ENSMUST00000180371	na	0	long non-coding RNA, embryonic stem cells expressed 1	Lncenc1	3.43592	3.74446	8.72557	0.721216	0.701981	0.43058	0.991331	0.973552	0.748135		0	0	1.23776	0	0	1.35661	0.995344	2.09133
ENSMUSG00000080455	ENSMUST00000116805	na	0	predicted gene, 24194	Gm24194	3.43592	3.74446	0	0.721216	0.701981	1	0.991331	0.973552	1		0	0	1.23776	0	0	1.35661	0	0
ENSMUSG00000083253	ENSMUST00000118038	na	0	predicted gene 7108	Gm7108	3.43592	3.74446	0	0.721216	0.701981	1	0.991331	0.973552	1		0	0	1.23776	0	0	1.35661	0	0
ENSMUSG00000083344	ENSMUST00000119883	na	0	predicted gene 7363	Gm7363	3.43592	3.74446	0	0.721216	0.701981	1	0.991331	0.973552	1		0	0	1.23776	0	0	1.35661	0	0
ENSMUSG00000084230	ENSMUST00000118119	na	0	predicted gene 14388	Gm14388	3.43592	3.74446	0	0.721216	0.701981	1	0.991331	0.973552	1		0	0	1.23776	0	0	1.35661	0	0
ENSMUSG00000085760	ENSMUST00000122806	na	0	predicted gene 14302	Gm14302	3.43592	3.74446	0	0.721216	0.701981	1	0.991331	0.973552	1		0	0	1.23776	0	0	1.35661	0	0
ENSMUSG00000089965	ENSMUST00000159588	na	0	predicted gene 16236	Gm16236	3.43592	3.74446	8.72557	0.721216	0.701981	0.43058	0.991331	0.973552	0.748135		0	0	1.23776	0	0	1.35661	0.995344	2.09133
ENSMUSG00000093388	ENSMUST00000174949	na	0	predicted gene, 22655	Gm22655	3.43592	3.74446	5.77488	0.721216	0.701981	0.591778	0.991331	0.973552	0.874215		0	0	1.23776	0	0	1.35661	0.995344	1.04566
ENSMUSG00000097639	ENSMUST00000181833,ENSMUST00000198593,ENSMUST00000199155	na	0	pluripotency associated transcript 4	Platr4	3.43592	3.74446	2.93744	0.721216	0.701981	0.755547	0.991331	0.973552	0.892713		0	0	1.23776	0	0	1.35661	0	1.04566
ENSMUSG00000105512	ENSMUST00000198351	na	0	predicted gene 43714	Gm43714	3.43592	3.74446	2.86651	0.721216	0.701981	0.761037	0.991331	0.973552	0.892713		0	0	1.23776	0	0	1.35661	0.995344	0
ENSMUSG00000107035	ENSMUST00000201305	na	0	Y box protein 1, pseudogene 2	Ybx1-ps2	3.43592	3.74446	2.86651	0.721216	0.701981	0.761037	0.991331	0.973552	0.892713		0	0	1.23776	0	0	1.35661	0.995344	0
ENSMUSG00000107612	ENSMUST00000205140	na	0	predicted gene, 44163	Gm44163	3.43592	3.74446	0	0.721216	0.701981	1	0.991331	0.973552	1		0	0	1.23776	0	0	1.35661	0	0
ENSMUSG00000107835	ENSMUST00000204286	na	0	predicted gene, 43999	Gm43999	3.43592	3.74446	0	0.721216	0.701981	1	0.991331	0.973552	1		0	0	1.23776	0	0	1.35661	0	0
ENSMUSG00000110102	ENSMUST00000210182	na	0	predicted gene 9132	Gm9132	3.43592	3.74446	0	0.721216	0.701981	1	0.991331	0.973552	1		0	0	1.23776	0	0	1.35661	0	0
ENSMUSG00000110151	ENSMUST00000209648,ENSMUST00000212223	na	0	predicted gene, 38416	Gm38416	3.43592	3.74446	0	0.721216	0.701981	1	0.991331	0.973552	1		0	0	1.23776	0	0	1.35661	0	0
ENSMUSG00000110328	ENSMUST00000210921	na	0	predicted gene 45574	Gm45574	3.43592	3.74446	0	0.721216	0.701981	1	0.991331	0.973552	1		0	0	1.23776	0	0	1.35661	0	0
ENSMUSG00000111293	ENSMUST00000213985,ENSMUST00000216467,ENSMUST00000217505	na	0	predicted gene, 34006	Gm34006	3.43592	3.74446	62.8892	0.721216	0.701981	0.00314767	0.991331	0.973552	0.0152594		0	0	1.23776	0	0	1.35661	15.9255	6.27398
ENSMUSG00000111685	ENSMUST00000215389	na	0	predicted gene 10686	Gm10686	3.43592	3.74446	0	0.721216	0.701981	1	0.991331	0.973552	1		0	0	1.23776	0	0	1.35661	0	0
ENSMUSG00000112860	ENSMUST00000218708	na	0	predicted gene, 47439	Gm47439	3.43592	3.74446	20.149	0.721216	0.701981	0.127541	0.991331	0.973552	0.333701		0	0	1.23776	0	0	1.35661	3.98137	3.13699
ENSMUSG00000113848	ENSMUST00000221057	na	0	predicted gene 16419	Gm16419	3.43592	3.74446	0	0.721216	0.701981	1	0.991331	0.973552	1		0	0	1.23776	0	0	1.35661	0	0
ENSMUSG00000021647	ENSMUST00000022150	27220	1	CART prepropeptide	Cartpt	3.4359	6.17397	0	0.721218	0.592353	1	0.991331	0.956449	1		0	0	1.23776	0	2.18343	0	0	0
ENSMUSG00000054938	ENSMUST00000056144,ENSMUST00000207658,ENSMUST00000215302	258918	1	olfactory receptor 1346	Olfr1346	3.4359	6.17397	0	0.721218	0.592353	1	0.991331	0.956449	1		0	0	1.23776	0	2.18343	0	0	0
ENSMUSG00000065794	ENSMUST00000083860	na	0	predicted gene, 25514	Gm25514	3.4359	6.17397	0	0.721218	0.592353	1	0.991331	0.956449	1		0	0	1.23776	0	2.18343	0	0	0
ENSMUSG00000065845	ENSMUST00000083911	na	0	predicted gene, 25189	Gm25189	3.4359	6.17397	0	0.721218	0.592353	1	0.991331	0.956449	1		0	0	1.23776	0	2.18343	0	0	0
ENSMUSG00000075593	ENSMUST00000100530,ENSMUST00000161279,ENSMUST00000161647,ENSMUST00000161665,ENSMUST00000162557	330217	1	galactose-3-O-sulfotransferase 4	Gal3st4	3.4359	6.17397	0	0.721218	0.592353	1	0.991331	0.956449	1		0	0	1.23776	0	2.18343	0	0	0
ENSMUSG00000078706	ENSMUST00000129907,ENSMUST00000139381,ENSMUST00000143887,ENSMUST00000150490	na	0	predicted gene 53	Gm53	3.4359	6.17397	2.86651	0.721218	0.592353	0.761037	0.991331	0.956449	0.892713		0	0	1.23776	0	2.18343	0	0.995344	0
ENSMUSG00000082292	ENSMUST00000119467	na	0	predicted gene 12250	Gm12250	3.4359	6.17397	20.4026	0.721218	0.592353	0.126656	0.991331	0.956449	0.332822		0	0	1.23776	0	2.18343	0	1.99069	5.22831
ENSMUSG00000094443	ENSMUST00000179944,ENSMUST00000210915	244495	1	shugoshin 2B	Sgo2b	3.4359	6.17397	0	0.721218	0.592353	1	0.991331	0.956449	1		0	0	1.23776	0	2.18343	0	0	0
ENSMUSG00000109555	ENSMUST00000208817	na	0	predicted gene 44891	Gm44891	3.4359	6.17397	54.9259	0.721218	0.592353	0.00521161	0.991331	0.956449	0.0238192		0	0	1.23776	0	2.18343	0	8.95809	10.4566
ENSMUSG00000008482	ENSMUST00000008626	67504	1	ring finger protein 151	Rnf151	3.43589	7.65586	2.93744	0.721218	0.547489	0.755547	0.991331	0.944109	0.892713		0	0	1.23776	0	0	2.71322	0	1.04566
ENSMUSG00000030206	ENSMUST00000087729,ENSMUST00000111909,ENSMUST00000111910,ENSMUST00000111911	14840	1	germ cell associated 1	Gsg1	3.43589	7.65586	14.374	0.721218	0.547489	0.234272	0.991331	0.944109	0.512911		0	0	1.23776	0	0	2.71322	2.98603	2.09133
ENSMUSG00000033501	ENSMUST00000040592	12970	1	crystallin, gamma S	Crygs	3.43589	7.65586	2.93744	0.721218	0.547489	0.755547	0.991331	0.944109	0.892713		0	0	1.23776	0	0	2.71322	0	1.04566
ENSMUSG00000040829	ENSMUST00000039093,ENSMUST00000092958,ENSMUST00000108563,ENSMUST00000126105,ENSMUST00000136029,ENSMUST00000147289	574428	1	zinc finger, MYND-type containing 15	Zmynd15	3.43589	7.65586	0	0.721218	0.547489	1	0.991331	0.944109	1		0	0	1.23776	0	0	2.71322	0	0
ENSMUSG00000058430	ENSMUST00000080234	na	0	ribosomal protein L27A, pseudogene 2	Rpl27a-ps2	3.43589	7.65586	0	0.721218	0.547489	1	0.991331	0.944109	1		0	0	1.23776	0	0	2.71322	0	0
ENSMUSG00000059645	ENSMUST00000074148	664837	1	predicted gene 7361	Gm7361	3.43589	7.65586	0	0.721218	0.547489	1	0.991331	0.944109	1		0	0	1.23776	0	0	2.71322	0	0
ENSMUSG00000084210	ENSMUST00000121057	na	0	predicted gene 15168	Gm15168	3.43589	7.65586	0	0.721218	0.547489	1	0.991331	0.944109	1		0	0	1.23776	0	0	2.71322	0	0
ENSMUSG00000090273	ENSMUST00000168666,ENSMUST00000187612	100504446	1	proline rich 22	Prr22	3.43589	7.65586	0	0.721218	0.547489	1	0.991331	0.944109	1		0	0	1.23776	0	0	2.71322	0	0
ENSMUSG00000096045	ENSMUST00000178487,ENSMUST00000191203	100862388	1	predicted gene, 21698	Gm21698	3.43589	7.65586	0	0.721218	0.547489	1	0.991331	0.944109	1		0	0	1.23776	0	0	2.71322	0	0
ENSMUSG00000097474	ENSMUST00000180551	na	0	predicted gene, 26584	Gm26584	3.43589	7.65586	2.86651	0.721218	0.547489	0.761037	0.991331	0.944109	0.892713		0	0	1.23776	0	0	2.71322	0.995344	0
ENSMUSG00000101451	ENSMUST00000191326,ENSMUST00000191453	na	0	predicted gene 29430	Gm29430	3.43589	7.65586	2.93744	0.721218	0.547489	0.755547	0.991331	0.944109	0.892713		0	0	1.23776	0	0	2.71322	0	1.04566
ENSMUSG00000111809	ENSMUST00000215297	na	0	predicted gene, 49334	Gm49334	3.43589	7.65586	0	0.721218	0.547489	1	0.991331	0.944109	1		0	0	1.23776	0	0	2.71322	0	0
ENSMUSG00000112203	ENSMUST00000218768	na	0	predicted gene, 49167	Gm49167	3.43589	7.65586	8.46903	0.721218	0.547489	0.484481	0.991331	0.944109	0.792365		0	0	1.23776	0	0	2.71322	2.98603	0
ENSMUSG00000112554	ENSMUST00000218181	na	0	predicted gene, 47224	Gm47224	3.43589	7.65586	0	0.721218	0.547489	1	0.991331	0.944109	1		0	0	1.23776	0	0	2.71322	0	0
ENSMUSG00000021255	ENSMUST00000021680,ENSMUST00000110203,ENSMUST00000110204,ENSMUST00000116402,ENSMUST00000136464,ENSMUST00000167891	26380	1	estrogen related receptor, beta	Esrrb	3.43369	9.23287	8.72557	0.7129	0.495765	0.43058	0.991331	0.920595	0.748135		0	0	1.23776	0	3.27514	0	0.995344	2.09133
ENSMUSG00000024338	ENSMUST00000025196,ENSMUST00000172960,ENSMUST00000173441	16913	1	proteasome (prosome, macropain) subunit, beta type 8 (large multifunctional peptidase 7)	Psmb8	3.43369	9.23287	29.0016	0.7129	0.495765	0.0525472	0.991331	0.920595	0.16726		0	0	1.23776	0	3.27514	0	3.98137	6.27398
ENSMUSG00000028977	ENSMUST00000094464,ENSMUST00000122222,ENSMUST00000128881,ENSMUST00000139806,ENSMUST00000140617,ENSMUST00000147270	69743	1	castor zinc finger 1	Casz1	3.43369	9.23287	2.93744	0.7129	0.495765	0.755547	0.991331	0.920595	0.892713		0	0	1.23776	0	3.27514	0	0	1.04566
ENSMUSG00000033715	ENSMUST00000041768,ENSMUST00000118717,ENSMUST00000147180	105387	1	aldo-keto reductase family 1, member C14	Akr1c14	3.43369	9.23287	34.9037	0.7129	0.495765	0.0305077	0.991331	0.920595	0.107061		0	0	1.23776	0	3.27514	0	3.98137	8.3653
ENSMUSG00000055691	ENSMUST00000069417	414089	1	gap junction protein, alpha 6	Gja6	3.43369	9.23287	0	0.7129	0.495765	1	0.991331	0.920595	1		0	0	1.23776	0	3.27514	0	0	0
ENSMUSG00000062393	ENSMUST00000067410,ENSMUST00000145302	331374	1	diacylglycerol kinase kappa	Dgkk	3.43369	9.23287	0	0.7129	0.495765	1	0.991331	0.920595	1		0	0	1.23776	0	3.27514	0	0	0
ENSMUSG00000069309	ENSMUST00000091751	319170	1	histone cluster 1, H2an	Hist1h2an	3.43254	2.67869	1.89466	0.230659	0.343463	0.598874	0.991331	0.7843	0.874215		1.91789	2.9871	8.66429	7.99181	2.18343	10.8529	5.97206	3.13699
ENSMUSG00000081159	ENSMUST00000118217	na	0	predicted gene 6023	Gm6023	3.43022	6.90616	0	0.700038	0.536419	1	0.991331	0.944109	1		0	0	1.23776	0	1.09171	1.35661	0	0
ENSMUSG00000109226	ENSMUST00000209181	na	0	predicted gene 45039	Gm45039	3.43022	6.90616	2.93744	0.700038	0.536419	0.755547	0.991331	0.944109	0.892713		0	0	1.23776	0	1.09171	1.35661	0	1.04566
ENSMUSG00000109472	ENSMUST00000207357	na	0	predicted gene, 18943	Gm18943	3.42802	12.3008	2.93744	0.692139	0.402722	0.755547	0.991331	0.8474	0.892713		0	0	1.23776	0	4.36685	0	0	1.04566
ENSMUSG00000065899	ENSMUST00000083965	na	0	predicted gene, 24523	Gm24523	3.42319	15.3473	0	0.675076	0.33049	1	0.991331	0.769955	1		0	0	1.23776	0	0	5.42645	0	0
ENSMUSG00000025347	ENSMUST00000026398	71664	1	methyltransferase like 7B	Mettl7b	3.42314	15.3681	14.374	0.674906	0.329941	0.234272	0.991331	0.769366	0.512911		0	0	1.23776	0	5.45857	0	2.98603	2.09133
ENSMUSG00000056130	ENSMUST00000070084,ENSMUST00000149929	225471	1	toll-like receptor adaptor molecule 2	Ticam2	3.42314	15.3681	2.86651	0.674906	0.329941	0.761037	0.991331	0.769366	0.892713		0	0	1.23776	0	5.45857	0	0.995344	0
ENSMUSG00000030683	ENSMUST00000106332,ENSMUST00000106333,ENSMUST00000106335,ENSMUST00000125669,ENSMUST00000134471,ENSMUST00000146017,ENSMUST00000155138	233878	1	seizure related 6 homolog like 2	Sez6l2	3.42275	-1.02321	-1.27195	0.316306	0.98613	0.894996	0.991331	0.993678	0.950063		2.87683	0.995701	8.66429	4.56675	1.09171	2.71322	2.98603	0
ENSMUSG00000034359	ENSMUST00000058791,ENSMUST00000106559,ENSMUST00000106560,ENSMUST00000186969	329919	1	selection and upkeep of intraepithelial T cells 2	Skint2	3.42272	9.99256	2.93744	0.673418	0.412858	0.755547	0.991331	0.856366	0.892713		0	0	1.23776	0	2.18343	1.35661	0	1.04566
ENSMUSG00000087912	ENSMUST00000157287	na	0	predicted gene, 24916	Gm24916	3.42272	9.99256	5.64798	0.673418	0.412858	0.609843	0.991331	0.856366	0.874215		0	0	1.23776	0	2.18343	1.35661	1.99069	0
ENSMUSG00000107440	ENSMUST00000204604	na	0	predicted gene, 40377	Gm40377	3.42272	9.99256	0	0.673418	0.412858	1	0.991331	0.856366	1		0	0	1.23776	0	2.18343	1.35661	0	0
ENSMUSG00000028773	ENSMUST00000070532	14077	1	fatty acid binding protein 3, muscle and heart	Fabp3	3.42122	10.7309	11.2916	0.668243	0.389077	0.372499	0.991331	0.834193	0.688598		0	0	1.23776	0	1.09171	2.71322	3.98137	0
ENSMUSG00000044628	ENSMUST00000060818,ENSMUST00000114355,ENSMUST00000154498	68846	1	ring finger protein 208	Rnf208	3.42122	10.7309	0	0.668243	0.389077	1	0.991331	0.834193	1		0	0	1.23776	0	1.09171	2.71322	0	0
ENSMUSG00000046550	ENSMUST00000049999,ENSMUST00000123264,ENSMUST00000148708	278240	1	spindlin family, member 2C	Spin2c	3.42122	10.7309	0	0.668243	0.389077	1	0.991331	0.834193	1		0	0	1.23776	0	1.09171	2.71322	0	0
ENSMUSG00000054072	ENSMUST00000032473,ENSMUST00000066912	60440	1	interferon inducible GTPase 1	Iigp1	3.42122	10.7309	391.791	0.668243	0.389077	2.88389e-08	0.991331	0.834193	3.28586e-07		0	0	1.23776	0	1.09171	2.71322	51.7579	86.79
ENSMUSG00000101848	ENSMUST00000188213	na	0	RIKEN cDNA 4933417E11 gene	4933417E11Rik	3.42122	10.7309	5.77488	0.668243	0.389077	0.591778	0.991331	0.834193	0.874215		0	0	1.23776	0	1.09171	2.71322	0.995344	1.04566
ENSMUSG00000113063	ENSMUST00000222974	na	0	predicted gene, 34667	Gm34667	3.42122	10.7309	2.93744	0.668243	0.389077	0.755547	0.991331	0.834193	0.892713		0	0	1.23776	0	1.09171	2.71322	0	1.04566
ENSMUSG00000029149	ENSMUST00000054829,ENSMUST00000201333,ENSMUST00000201393,ENSMUST00000201565,ENSMUST00000201625,ENSMUST00000201672,ENSMUST00000201697,ENSMUST00000201937,ENSMUST00000202007,ENSMUST00000202384	69815	1	keratinocyte associated protein 3	Krtcap3	3.41923	1.59466	2.01189	0.170879	0.614991	0.486536	0.991331	0.973149	0.79464		6.71261	0.995701	16.0908	10.2752	5.45857	6.78306	6.96741	8.3653
ENSMUSG00000025467	ENSMUST00000026540	22264	1	proline-rich acidic protein 1	Prap1	3.41889	18.4347	29.1288	0.660317	0.272199	0.0531942	0.991331	0.697744	0.168827		0	0	1.23776	0	6.55028	0	2.98603	7.31964
ENSMUSG00000028841	ENSMUST00000030645,ENSMUST00000124181,ENSMUST00000144504,ENSMUST00000145998,ENSMUST00000146283	194231	1	connector enhancer of kinase suppressor of Ras 1	Cnksr1	3.41802	19.1935	8.72557	0.65735	0.26032	0.43058	0.991331	0.681923	0.748135		0	0	1.23776	0	0	6.78306	0.995344	2.09133
ENSMUSG00000093919	ENSMUST00000179197	na	0	predicted gene, 20760	Gm20760	3.41734	3.24541	-5.46333	0.00959864	0.0132543	0.0443815	0.426464	0.0833995	0.145728		10.5484	29.871	64.3633	71.9263	28.3845	100.389	0	7.31964
ENSMUSG00000096946	ENSMUST00000181533	na	0	fragile X mental retardation syndrome 1, opposite strand	Fmr1os	3.41669	13.073	31.6991	0.652848	0.322735	0.0401613	0.991331	0.760627	0.13483		0	0	1.23776	0	3.27514	1.35661	5.97206	5.22831
ENSMUSG00000051844	ENSMUST00000063376,ENSMUST00000167886,ENSMUST00000170986	na	0	RIKEN cDNA B230319C09 gene	B230319C09Rik	3.41463	13.8163	5.77488	0.645956	0.300349	0.591778	0.991331	0.735865	0.874215		0	0	1.23776	0	2.18343	2.71322	0.995344	1.04566
ENSMUSG00000101701	ENSMUST00000186732	na	0	RIKEN cDNA 4930521E06 gene	4930521E06Rik	3.41463	13.8163	0	0.645956	0.300349	1	0.991331	0.735865	1		0	0	1.23776	0	2.18343	2.71322	0	0
ENSMUSG00000080365	ENSMUST00000116715	na	0	predicted gene, 25776	Gm25776	3.41424	14.5627	8.59913	0.644649	0.288108	0.436508	0.991331	0.720682	0.753335		0	0	1.23776	0	1.09171	4.06984	1.99069	1.04566
ENSMUSG00000108827	ENSMUST00000207169,ENSMUST00000213559	258441	1	olfactory receptor 1310	Olfr1310	3.41424	14.5627	20.149	0.644649	0.288108	0.127541	0.991331	0.720682	0.333701		0	0	1.23776	0	1.09171	4.06984	3.98137	3.13699
ENSMUSG00000114024	ENSMUST00000221894	na	0	predicted gene, 46336	Gm46336	3.41424	14.5627	0	0.644649	0.288108	1	0.991331	0.720682	1		0	0	1.23776	0	1.09171	4.06984	0	0
ENSMUSG00000083621	ENSMUST00000119571	na	0	predicted gene 14586	Gm14586	3.41185	24.5665	0	0.636769	0.188488	1	0.991331	0.565355	1		0	0	1.23776	0	8.73371	0	0	0
ENSMUSG00000031981	ENSMUST00000093033,ENSMUST00000133086,ENSMUST00000133583	73647	1	calpain 9	Capn9	3.41166	16.1503	0	0.636113	0.254987	1	0.991331	0.674289	1		0	0	1.23776	0	4.36685	1.35661	0	0
ENSMUSG00000038984	ENSMUST00000042021	239364	1	testis-specific protein, Y-encoded-like 5	Tspyl5	3.41166	16.1503	28.8749	0.636113	0.254987	0.0527631	0.991331	0.674289	0.167845		0	0	1.23776	0	4.36685	1.35661	4.97672	5.22831
ENSMUSG00000098536	ENSMUST00000184680	na	0	predicted gene, 27868	Gm27868	3.41166	16.1503	0	0.636113	0.254987	1	0.991331	0.674289	1		0	0	1.23776	0	4.36685	1.35661	0	0
ENSMUSG00000015579	ENSMUST00000015723	18091	1	NK2 homeobox 5	Nkx2-5	3.40979	26.8886	0	0.630014	0.165882	1	0.991331	0.523404	1		0	0	1.23776	0	0	9.49629	0	0
ENSMUSG00000068674	ENSMUST00000090395	na	0	predicted gene 10247	Gm10247	3.40934	16.8982	2.93744	0.628519	0.23478	0.755547	0.991331	0.643928	0.892713		0	0	1.23776	0	3.27514	2.71322	0	1.04566
ENSMUSG00000027954	ENSMUST00000029566,ENSMUST00000118587,ENSMUST00000118860	13636	1	ephrin A1	Efna1	3.40888	27.6316	31.8257	0.627057	0.158023	0.039719	0.991331	0.50703	0.133694		0	0	1.23776	0	9.82542	0	4.97672	6.27398
ENSMUSG00000082576	ENSMUST00000118614	na	0	predicted gene 12058	Gm12058	3.4083	17.6454	0	0.625133	0.222019	1	0.991331	0.624032	1		0	0	1.23776	0	2.18343	4.06984	0	0
ENSMUSG00000052631	ENSMUST00000089687,ENSMUST00000159577,ENSMUST00000159877,ENSMUST00000160123,ENSMUST00000160761,ENSMUST00000162561	71130	1	SH2 domain containing 6	Sh2d6	3.40737	19.2255	17.4516	0.622122	0.203229	0.17036	0.991331	0.590906	0.411751		0	0	1.23776	0	5.45857	1.35661	1.99069	4.18265
ENSMUSG00000097418	ENSMUST00000180991,ENSMUST00000185662	na	0	Mir155 host gene (non-protein coding)	Mir155hg	3.40703	18.905	5.9358	0.0279452	2.53065e-08	0.00778292	0.750948	6.52809e-07	0.0335692		6.71261	1.9914	13.6153	15.9836	69.8697	93.6063	23.8882	27.1872
ENSMUSG00000045746	ENSMUST00000052189	na	0	RIKEN cDNA B230317F23 gene	B230317F23Rik	3.40648	2.20167	9.47791	0.129222	0.337313	0.000106733	0.991331	0.777027	0.000717754		2.87683	5.9742	16.0908	13.7002	4.36685	14.9227	51.7579	30.3242
ENSMUSG00000085900	ENSMUST00000149156	na	0	RIKEN cDNA A930041C12 gene	A930041C12Rik	3.40488	19.9777	0	0.614076	0.185117	1	0.991331	0.560121	1		0	0	1.23776	0	4.36685	2.71322	0	0
ENSMUSG00000113423	ENSMUST00000220790	na	0	predicted gene 3791	Gm3791	3.40488	19.9777	8.59913	0.614076	0.185117	0.436508	0.991331	0.560121	0.753335		0	0	1.23776	0	4.36685	2.71322	1.99069	1.04566
ENSMUSG00000065220	ENSMUST00000083286	na	0	predicted gene, 25794	Gm25794	3.40367	22.2993	0	0.6102	0.163237	1	0.991331	0.518073	1		0	0	1.23776	0	6.55028	1.35661	0	0
ENSMUSG00000040447	ENSMUST00000045303,ENSMUST00000126452,ENSMUST00000129274,ENSMUST00000144940,ENSMUST00000147418,ENSMUST00000150491	216892	1	spinster homolog 2	Spns2	3.40104	23.0554	5.90231	0.60181	0.147046	0.600431	0.991331	0.485564	0.874215		0	0	1.23776	0	5.45857	2.71322	0	2.09133
ENSMUSG00000074570	ENSMUST00000099061,ENSMUST00000103073,ENSMUST00000109136	320664	1	Cas scaffolding protein family member 4	Cass4	3.40044	25.3719	5.90231	0.599895	0.132052	0.600431	0.991331	0.453334	0.874215		0	0	1.23776	0	7.64199	1.35661	0	2.09133
ENSMUSG00000027886	ENSMUST00000029485,ENSMUST00000138210,ENSMUST00000138375	75504	1	RIKEN cDNA 1700013F07 gene	1700013F07Rik	3.39881	25.3123	0	0.594719	0.125761	1	0.991331	0.439889	1		0	0	1.23776	0	2.18343	6.78306	0	0
ENSMUSG00000042499	ENSMUST00000048086,ENSMUST00000142312	15431	1	homeobox D11	Hoxd11	3.3977	26.1317	2.86651	0.591226	0.117608	0.761037	0.991331	0.419952	0.892713		0	0	1.23776	0	6.55028	2.71322	0.995344	0
ENSMUSG00000109501	ENSMUST00000207045	na	0	predicted gene 14377	Gm14377	3.39759	28.4435	26.3053	0.590885	0.107539	0.0720428	0.991331	0.395723	0.215852		0	0	1.23776	0	8.73371	1.35661	1.99069	7.31964
ENSMUSG00000073433	ENSMUST00000025019,ENSMUST00000121959,ENSMUST00000155556,ENSMUST00000176847,ENSMUST00000176961	14570	1	Rho GDP dissociation inhibitor (GDI) gamma	Arhgdig	3.39144	32.2254	0	0.571568	0.0746653	1	0.991331	0.307768	1		0	0	1.23776	0	3.27514	8.13967	0	0
ENSMUSG00000048988	ENSMUST00000050519,ENSMUST00000198608	243312	1	leucine rich repeat and fibronectin type III, extracellular 1	Elfn1	3.39044	33.0391	0	0.568468	0.0696216	1	0.991331	0.293013	1		0	0	1.23776	0	7.64199	4.06984	0	0
ENSMUSG00000023232	ENSMUST00000105996,ENSMUST00000120126,ENSMUST00000122374,ENSMUST00000146478,ENSMUST00000154846	230779	1	serine incorporator 2	Serinc2	3.38932	33.7939	0	0.564977	0.0646378	1	0.991331	0.27743	1		0	0	1.23776	0	6.55028	5.42645	0	0
ENSMUSG00000084202	ENSMUST00000121933	na	0	predicted gene 5398	Gm5398	3.3861	37.6257	2.86651	0.554951	0.0487381	0.761037	0.991331	0.226121	0.892713		0	0	1.23776	0	6.55028	6.78306	0.995344	0
ENSMUSG00000031383	ENSMUST00000019701	75590	1	dual specificity phosphatase 9	Dusp9	3.38592	6.45601	3.39321	0.188352	0.0401984	0.248523	0.991331	0.197039	0.535172		3.83578	0.995701	3.71327	12.5586	12.0088	18.9926	10.9488	5.22831
ENSMUSG00000109199	ENSMUST00000208787	na	0	predicted gene 44996	Gm44996	3.38384	40.7032	31.0462	0.547965	0.0391535	0.0705935	0.991331	0.193122	0.212179		0	0	1.23776	0	7.64199	6.78306	10.9488	0
ENSMUSG00000041324	ENSMUST00000042603,ENSMUST00000164993	16323	1	inhibin beta-A	Inhba	3.38054	14.7055	4.08319	1.12155e-09	6.99643e-45	1.49011e-08	8.51558e-07	2.18308e-42	1.74889e-07		38.3578	40.8237	139.866	125.586	560.049	587.413	145.32	172.534
ENSMUSG00000024512	ENSMUST00000025390	75577	1	dynactin associated protein	Dynap	3.37999	46.8565	0	0.536069	0.0257091	1	0.991331	0.141109	1		0	0	1.23776	0	9.82542	6.78306	0	0
ENSMUSG00000026833	ENSMUST00000028177,ENSMUST00000100244,ENSMUST00000102879,ENSMUST00000113920,ENSMUST00000152415	56177	1	olfactomedin 1	Olfm1	3.37872	15.4132	32.4232	2.13166e-06	1.59311e-28	5.40262e-84	0.0007247	2.14721e-26	7.81484e-82		17.261	37.8366	85.4052	98.1851	401.75	431.403	880.879	865.809
ENSMUSG00000027460	ENSMUST00000028955	11602	1	angiopoietin 4	Angpt4	3.37684	53.0079	0	0.526351	0.0172686	1	0.991331	0.102997	1		0	0	1.23776	0	12.0088	6.78306	0	0
ENSMUSG00000097156	ENSMUST00000180478,ENSMUST00000180582,ENSMUST00000180635,ENSMUST00000180984,ENSMUST00000181134,ENSMUST00000181356,ENSMUST00000181361,ENSMUST00000181396,ENSMUST00000181550,ENSMUST00000181622,ENSMUST00000181636	na	0	predicted gene 3764	Gm3764	3.37583	22.1471	-2.12154	0.0231473	7.34196e-10	0.552473	0.674977	2.30351e-08	0.846806		3.83578	4.9785	9.90205	19.4087	91.7039	100.389	1.99069	2.09133
ENSMUSG00000106292	ENSMUST00000195914	na	0	predicted gene 43174	Gm43174	3.37468	56.8419	0	0.519687	0.0131708	1	0.991331	0.0830065	1		0	0	1.23776	0	12.0088	8.13967	0	0
ENSMUSG00000019997	ENSMUST00000020171,ENSMUST00000129142,ENSMUST00000176228	14219	1	connective tissue growth factor	Ctgf	3.37426	83.6339	164.905	0.518391	0.00618179	1.10318e-05	0.991331	0.0452616	8.93424e-05		0	0	1.23776	0	28.3845	1.35661	25.8789	32.4155
ENSMUSG00000031098	ENSMUST00000097939,ENSMUST00000105976,ENSMUST00000105977,ENSMUST00000118276,ENSMUST00000122393,ENSMUST00000124963,ENSMUST00000128481,ENSMUST00000145964,ENSMUST00000148896,ENSMUST00000150192,ENSMUST00000210746	55925	1	synaptotagmin VIII	Syt8	3.37278	60.6756	5.90231	0.513833	0.0101466	0.600431	0.991331	0.0675785	0.874215		0	0	1.23776	0	12.0088	9.49629	0	2.09133
ENSMUSG00000043969	ENSMUST00000062216,ENSMUST00000174353,ENSMUST00000174573	13797	1	empty spiracles homeobox 2	Emx2	3.36956	71.3816	2.93744	0.503914	0.00564105	0.755547	0.991331	0.0419771	0.892713		0	0	1.23776	0	7.64199	17.636	0	1.04566
ENSMUSG00000035413	ENSMUST00000040865	103743	1	transmembrane protein 98	Tmem98	3.36955	19.8482	42.3424	0.0101912	1.9921e-11	2.2642e-26	0.443684	7.53754e-10	8.3257e-25		6.71261	4.9785	18.5663	20.5504	94.9791	134.305	259.785	227.954
ENSMUSG00000057346	ENSMUST00000081776,ENSMUST00000089452	223672	1	apolipoprotein L 9a	Apol9a	3.36943	69.9025	155.546	0.503495	0.00582132	1.60675e-05	0.991331	0.0431213	0.000125787		0	0	1.23776	0	15.284	9.49629	29.8603	25.0959
ENSMUSG00000038668	ENSMUST00000055018,ENSMUST00000107570,ENSMUST00000107571,ENSMUST00000107574,ENSMUST00000107575,ENSMUST00000145361,ENSMUST00000147354,ENSMUST00000155170	14745	1	lysophosphatidic acid receptor 1	Lpar1	3.36558	14.4197	122.84	2.2577e-06	1.19628e-27	2.12492e-195	0.000756262	1.51382e-25	1.07936e-192		23.0147	22.9011	76.7409	76.493	351.532	301.168	2743.17	2802.38
ENSMUSG00000079547	ENSMUST00000114232,ENSMUST00000174765	14999	1	histocompatibility 2, class II, locus Mb1	H2-DMb1	3.3585	2.01402	-2.56463	0.0854249	0.331649	0.437546	0.991331	0.770846	0.754351		5.75367	4.9785	19.8041	15.9836	13.1006	8.13967	0.995344	3.13699
ENSMUSG00000100798	ENSMUST00000189394	na	0	predicted gene, 19589	Gm19589	3.35811	114.398	2.86651	0.468481	0.000486281	0.761037	0.991331	0.0052297	0.892713		0	0	1.23776	0	17.4674	23.0624	0.995344	0
ENSMUSG00000025993	ENSMUST00000027137,ENSMUST00000186755,ENSMUST00000186804,ENSMUST00000186822,ENSMUST00000187406,ENSMUST00000187420,ENSMUST00000188252,ENSMUST00000191247	53945	1	solute carrier family 40 (iron-regulated transporter), member 1	Slc40a1	3.35534	149.01	0	0.459878	0.000141931	1	0.991331	0.00178219	1		0	0	1.23776	0	39.3017	13.5661	0	0
ENSMUSG00000043639	ENSMUST00000095969,ENSMUST00000161856,ENSMUST00000162910,ENSMUST00000164202	73713	1	RNA binding motif protein 20	Rbm20	3.34426	305.683	43.8866	0.42511	6.60154e-07	0.0152073	0.991331	1.37074e-05	0.0598376		0	0	1.23776	0	62.2277	46.1248	2.98603	12.548
ENSMUSG00000074483	ENSMUST00000076048,ENSMUST00000128732	12096	1	bone gamma carboxyglutamate protein	Bglap	3.34148	3.65099	-2.38522	0.268898	0.234546	0.640872	0.991331	0.643597	0.879985		0	4.9785	3.71327	12.5586	10.9171	6.78306	0.995344	1.04566
ENSMUSG00000113235	ENSMUST00000220722,ENSMUST00000221785,ENSMUST00000222662	na	0	predicted gene, 47872	Gm47872	3.34097	-1.18244	1.42171	0.391591	0.913128	0.832528	0.991331	0.978742	0.915843		1.91789	0.995701	7.42654	2.28337	1.09171	1.35661	1.99069	2.09133
ENSMUSG00000107742	ENSMUST00000203963	na	0	RIKEN cDNA 9530085L11 gene	9530085L11Rik	3.3386	2.53508	1.90541	0.160434	0.283577	0.492726	0.991331	0.714597	0.801111		6.71261	1.9914	21.0419	7.99181	4.36685	17.636	6.96741	9.41096
ENSMUSG00000046808	ENSMUST00000094710,ENSMUST00000126664,ENSMUST00000136350,ENSMUST00000146393,ENSMUST00000156937,ENSMUST00000169617	231287	1	ATPase, class V, type 10D	Atp10d	3.33293	2.88931	-1.55352	0.0561536	0.0945589	0.674856	0.974156	0.363337	0.892713		5.75367	6.9699	27.2306	14.8419	18.5591	17.636	6.96741	1.04566
ENSMUSG00000042115	ENSMUST00000046071	213417	1	kelch domain containing 8A	Klhdc8a	3.32704	380.071	60.7009	0.420989	1.20875e-07	0.00331478	0.991331	2.82099e-06	0.0159721		0	0	0	1.14169	60.0442	74.6137	9.95344	11.5023
ENSMUSG00000020911	ENSMUST00000007317,ENSMUST00000125888,ENSMUST00000126460	16669	1	keratin 19	Krt19	3.31545	96.022	0	0.486657	0.00132856	1	0.991331	0.0124637	1		0	0	0	1.14169	21.8343	12.2095	0	0
ENSMUSG00000110361	ENSMUST00000209635	na	0	predicted gene 8291	Gm8291	3.31464	87.5153	0	0.492402	0.00205038	1	0.991331	0.0179422	1		0	0	0	1.14169	12.0088	18.9926	0	0
ENSMUSG00000044770	ENSMUST00000063063,ENSMUST00000105494,ENSMUST00000105495,ENSMUST00000125576,ENSMUST00000127675,ENSMUST00000130511,ENSMUST00000136841,ENSMUST00000153091,ENSMUST00000157071	268297	1	Scm polycomb group protein like 4	Scml4	3.31463	1.86526	4.84346	0.068913	0.356892	0.00665133	0.991331	0.800837	0.0294026		7.67155	4.9785	22.2796	19.4087	9.82542	13.5661	25.8789	34.5069
ENSMUSG00000028278	ENSMUST00000029946,ENSMUST00000084747,ENSMUST00000098190,ENSMUST00000136792	52187	1	Ras-related GTP binding D	Rragd	3.3133	13.7059	-3.72469	0.17394	0.00184739	0.541832	0.991331	0.0164705	0.838476		1.91789	1.9914	2.47551	10.2752	28.3845	24.419	0	1.04566
ENSMUSG00000048521	ENSMUST00000049810,ENSMUST00000216072	80901	1	chemokine (C-X-C motif) receptor 6	Cxcr6	3.31177	65.2664	0	0.514272	0.00748652	1	0.991331	0.0527297	1		0	0	0	1.14169	10.9171	12.2095	0	0
ENSMUSG00000047528	ENSMUST00000055313,ENSMUST00000185953,ENSMUST00000188772,ENSMUST00000188839,ENSMUST00000191252,ENSMUST00000191565	108812	1	amyotrophic lateral sclerosis 2 chromosome region 12	Als2cr12	3.31165	64.5092	11.2916	0.515282	0.00786328	0.372499	0.991331	0.0548239	0.688598		0	0	0	1.14169	12.0088	10.8529	3.98137	0
ENSMUSG00000104706	ENSMUST00000200044	na	0	predicted gene 43421	Gm43421	3.30944	1.7618	1.94359	0.246783	0.593499	0.547432	0.991331	0.957484	0.842459		1.91789	3.9828	13.6153	5.70843	8.73371	1.35661	4.97672	6.27398
ENSMUSG00000079018	ENSMUST00000065408,ENSMUST00000179762,ENSMUST00000185200,ENSMUST00000185372,ENSMUST00000187347,ENSMUST00000188845,ENSMUST00000191216	17067	1	lymphocyte antigen 6 complex, locus C1	Ly6c1	3.30886	20.4975	3.48853	3.26546e-05	1.66308e-28	0.0021554	0.00670097	2.22833e-26	0.0109433		23.9736	10.9527	56.9368	58.226	347.165	362.216	64.6973	55.4201
ENSMUSG00000044550	ENSMUST00000060904,ENSMUST00000113100,ENSMUST00000125067,ENSMUST00000128040,ENSMUST00000138047,ENSMUST00000145648,ENSMUST00000153780	594844	1	transcription elongation factor A (SII)-like 3	Tceal3	3.30833	9.49651	-41.0264	0.0102099	5.54306e-07	0.0150292	0.443684	1.16799e-05	0.0592755		6.71261	8.96131	29.7061	21.6921	78.6034	67.8306	0	0
ENSMUSG00000064125	ENSMUST00000168386,ENSMUST00000175906,ENSMUST00000176227,ENSMUST00000177491	73072	1	proline rich 36	Prr36	3.3078	4.15744	-7.64358	0.314029	0.226792	0.472047	0.991331	0.631216	0.781817		1.91789	0.995701	6.18878	3.42506	6.55028	5.42645	0	0
ENSMUSG00000086067	ENSMUST00000127527	na	0	predicted gene 16183	Gm16183	3.30738	42.2147	5.77488	0.553692	0.0357577	0.591778	0.991331	0.180356	0.874215		0	0	0	1.14169	5.45857	9.49629	0.995344	1.04566
ENSMUSG00000045868	ENSMUST00000006667,ENSMUST00000183409	74558	1	GTPase, very large interferon inducible 1	Gvin1	3.30643	7.4886	23.135	0.291683	0.0682036	6.27745e-05	0.991331	0.288548	0.000439602		1.91789	0.995701	6.18878	3.42506	17.4674	4.06984	26.8743	39.7352
ENSMUSG00000048186	ENSMUST00000056914,ENSMUST00000115022,ENSMUST00000138322,ENSMUST00000184139	209645	1	BEN domain containing 7	Bend7	3.30576	35.3031	237.537	0.570544	0.0587947	9.51831e-07	0.991331	0.259138	9.00385e-06		0	0	0	1.14169	4.36685	8.13967	34.837	49.1461
ENSMUSG00000033214	ENSMUST00000042767	75409	1	SLIT and NTRK-like family, member 5	Slitrk5	3.30387	31.5138	969.698	0.592093	0.0883893	2.34782e-11	0.991331	0.347246	3.65771e-10		0	0	0	1.14169	9.82542	1.35661	171.199	171.489
ENSMUSG00000109021	ENSMUST00000207627,ENSMUST00000208999	na	0	predicted gene 44812	Gm44812	3.30317	26.1314	31.8257	0.600714	0.118117	0.039719	0.991331	0.421111	0.133694		0	0	0	1.14169	6.55028	2.71322	4.97672	6.27398
ENSMUSG00000028360	ENSMUST00000089948,ENSMUST00000128362,ENSMUST00000144677	242259	1	solute carrier family 44, member 5	Slc44a5	3.30289	25.3127	11.4232	0.604287	0.12631	0.32424	0.991331	0.440732	0.634364		0	0	0	1.14169	2.18343	6.78306	2.98603	1.04566
ENSMUSG00000098843	ENSMUST00000183616	na	0	predicted gene 27240	Gm27240	3.30288	24.558	16.9364	0.60441	0.130235	0.224277	0.991331	0.449265	0.499302		0	0	0	1.14169	3.27514	5.42645	5.97206	0
ENSMUSG00000048450	ENSMUST00000063116,ENSMUST00000183013	17701	1	msh homeobox 1	Msx1	3.30233	23.0551	1044.65	0.611599	0.14779	1.3038e-11	0.991331	0.487103	2.08322e-10		0	0	0	1.14169	5.45857	2.71322	185.134	184.037
ENSMUSG00000051029	ENSMUST00000016951,ENSMUST00000222973	282663	1	serine (or cysteine) peptidase inhibitor, clade B, member 1b	Serpinb1b	3.30233	23.0551	0	0.611599	0.14779	1	0.991331	0.487103	1		0	0	0	1.14169	5.45857	2.71322	0	0
ENSMUSG00000090362	ENSMUST00000164462	621430	1	vomeronasal 2, receptor 79	Vmn2r79	3.30172	20.7269	0	0.619916	0.174421	1	0.991331	0.541717	1		0	0	0	1.14169	3.27514	4.06984	0	0
ENSMUSG00000113385	ENSMUST00000222666	na	0	predicted gene, 48405	Gm48405	3.30168	1.76846	2.43647	0.125437	0.475764	0.261415	0.991331	0.908338	0.554674		7.67155	2.9871	25.9929	9.1335	6.55028	12.2095	9.95344	15.6849
ENSMUSG00000066720	ENSMUST00000085989	56863	1	claudin 9	Cldn9	3.30164	22.2366	14.7608	0.621033	0.165724	0.271649	0.991331	0.523125	0.566214		0	0	0	1.14169	1.09171	6.78306	0	5.22831
ENSMUSG00000074521	ENSMUST00000099001,ENSMUST00000108935	na	1	predicted gene 14327	Gm14327	3.30134	-1.17187	-1.0756	0.00457641	0.72462	0.904379	0.269358	0.973552	0.956347		18.2199	24.8925	48.2725	92.4766	18.5591	17.636	4.97672	34.5069
ENSMUSG00000099891	ENSMUST00000190879	na	0	predicted gene 5575	Gm5575	3.30084	19.2249	5.64798	0.632358	0.204396	0.609843	0.991331	0.593125	0.874215		0	0	0	1.14169	5.45857	1.35661	1.99069	0
ENSMUSG00000040420	ENSMUST00000040427,ENSMUST00000163361,ENSMUST00000164787,ENSMUST00000165614,ENSMUST00000167623,ENSMUST00000170626	320865	1	cadherin 18	Cdh18	3.3004	16.8981	0	0.638989	0.236273	1	0.991331	0.645921	1		0	0	0	1.14169	3.27514	2.71322	0	0
ENSMUSG00000105401	ENSMUST00000197054	na	0	predicted gene 42949	Gm42949	3.29927	13.8165	0	0.656807	0.302388	1	0.991331	0.736978	1		0	0	0	1.14169	2.18343	2.71322	0	0
ENSMUSG00000085020	ENSMUST00000128591	na	0	RIKEN cDNA 2310081O03 gene	2310081O03Rik	3.29918	21.5	0	0.658092	0.227071	1	0.991331	0.631837	1		0	0	0	1.14169	7.64199	0	0	0
ENSMUSG00000026875	ENSMUST00000028234,ENSMUST00000113064,ENSMUST00000129131,ENSMUST00000135870,ENSMUST00000141238,ENSMUST00000156479,ENSMUST00000172159,ENSMUST00000201335,ENSMUST00000201690	22029	1	TNF receptor-associated factor 1	Traf1	3.29885	13.0725	152.848	0.663797	0.324941	1.78231e-05	0.991331	0.762884	0.000138292		0	0	0	1.14169	3.27514	1.35661	27.8696	26.1416
ENSMUSG00000075023	ENSMUST00000099690,ENSMUST00000128995,ENSMUST00000129248,ENSMUST00000132722,ENSMUST00000133562,ENSMUST00000141561,ENSMUST00000143033,ENSMUST00000151579	381411	1	1-aminocyclopropane-1-carboxylate synthase (non-functional)-like	Accsl	3.29885	13.0725	2.93744	0.663797	0.324941	0.755547	0.991331	0.762884	0.892713		0	0	0	1.14169	3.27514	1.35661	0	1.04566
ENSMUSG00000085687	ENSMUST00000132184	na	0	predicted gene 16153	Gm16153	3.29885	13.0725	2.86651	0.663797	0.324941	0.761037	0.991331	0.762884	0.892713		0	0	0	1.14169	3.27514	1.35661	0.995344	0
ENSMUSG00000113941	ENSMUST00000222392	na	0	predicted gene, 35755	Gm35755	3.29861	19.1944	0	0.667816	0.26169	1	0.991331	0.683341	1		0	0	0	1.14169	0	6.78306	0	0
ENSMUSG00000024112	ENSMUST00000078496,ENSMUST00000159048,ENSMUST00000159052,ENSMUST00000159331,ENSMUST00000159610,ENSMUST00000159623,ENSMUST00000161035,ENSMUST00000161454,ENSMUST00000161658,ENSMUST00000162820	58226	1	calcium channel, voltage-dependent, T type, alpha 1H subunit	Cacna1h	3.29843	18.4338	11.2916	0.67086	0.27373	0.372499	0.991331	0.700434	0.688598		0	0	0	1.14169	6.55028	0	3.98137	0
ENSMUSG00000002228	ENSMUST00000002298,ENSMUST00000197264	71887	1	protein phosphatase 1J	Ppm1j	3.29797	10.7316	5.77488	0.679482	0.391752	0.591778	0.991331	0.836429	0.874215		0	0	0	1.14169	1.09171	2.71322	0.995344	1.04566
ENSMUSG00000003418	ENSMUST00000003509,ENSMUST00000150781	241230	1	ST8 alpha-N-acetyl-neuraminide alpha-2,8-sialyltransferase 6	St8sia6	3.29797	10.7316	0	0.679482	0.391752	1	0.991331	0.836429	1		0	0	0	1.14169	1.09171	2.71322	0	0
ENSMUSG00000055780	ENSMUST00000069509,ENSMUST00000114869	83563	1	ubiquitin specific peptidase 26	Usp26	3.29797	10.7316	5.90231	0.679482	0.391752	0.600431	0.991331	0.836429	0.874215		0	0	0	1.14169	1.09171	2.71322	0	2.09133
ENSMUSG00000082272	ENSMUST00000121873	na	0	predicted gene 11675	Gm11675	3.29797	10.7316	2.86651	0.679482	0.391752	0.761037	0.991331	0.836429	0.892713		0	0	0	1.14169	1.09171	2.71322	0.995344	0
ENSMUSG00000097613	ENSMUST00000181220	na	0	predicted gene, 17597	Gm17597	3.29797	10.7316	11.5498	0.679482	0.391752	0.316376	0.991331	0.836429	0.62463		0	0	0	1.14169	1.09171	2.71322	1.99069	2.09133
ENSMUSG00000111977	ENSMUST00000219233	na	0	predicted gene, 47163	Gm47163	3.29797	10.7316	20.4026	0.679482	0.391752	0.126656	0.991331	0.836429	0.332822		0	0	0	1.14169	1.09171	2.71322	1.99069	5.22831
ENSMUSG00000022085	ENSMUST00000022678	73523	1	phosphatidylethanolamine binding protein 4	Pebp4	3.29768	9.99221	0	0.684782	0.415763	1	0.991331	0.856366	1		0	0	0	1.14169	2.18343	1.35661	0	0
ENSMUSG00000075153	ENSMUST00000099853,ENSMUST00000213835	258654	1	olfactory receptor 1135	Olfr1135	3.29768	9.99221	2.93744	0.684782	0.415763	0.755547	0.991331	0.856366	0.892713		0	0	0	1.14169	2.18343	1.35661	0	1.04566
ENSMUSG00000101791	ENSMUST00000190690	na	0	RIKEN cDNA 2210011K15 gene	2210011K15Rik	3.29762	15.367	2.93744	0.685669	0.331953	0.755547	0.991331	0.771113	0.892713		0	0	0	1.14169	5.45857	0	0	1.04566
ENSMUSG00000084081	ENSMUST00000117244	na	0	predicted gene 12057	Gm12057	3.29762	15.3483	11.8082	0.685811	0.332429	0.354922	0.991331	0.771557	0.670201		0	0	0	1.14169	0	5.42645	0	4.18265
ENSMUSG00000106818	ENSMUST00000202694	na	0	predicted gene 43790	Gm43790	3.29762	15.3483	5.77488	0.685811	0.332429	0.591778	0.991331	0.771557	0.874215		0	0	0	1.14169	0	5.42645	0.995344	1.04566
ENSMUSG00000028996	ENSMUST00000030848,ENSMUST00000132103,ENSMUST00000148596	63954	1	retinol binding protein 7, cellular	Rbp7	3.29673	12.2997	0	0.703132	0.405309	1	0.991331	0.850416	1		0	0	0	1.14169	4.36685	0	0	0
ENSMUSG00000044162	ENSMUST00000114236,ENSMUST00000131482,ENSMUST00000203613,ENSMUST00000204241,ENSMUST00000204438,ENSMUST00000205009,ENSMUST00000212375,ENSMUST00000212402	414084	1	TNFAIP3 interacting protein 3	Tnip3	3.29673	12.2997	0	0.703132	0.405309	1	0.991331	0.850416	1		0	0	0	1.14169	4.36685	0	0	0
ENSMUSG00000101662	ENSMUST00000191576	na	0	predicted gene 28499	Gm28499	3.29673	12.2997	0	0.703132	0.405309	1	0.991331	0.850416	1		0	0	0	1.14169	4.36685	0	0	0
ENSMUSG00000069303	ENSMUST00000110467,ENSMUST00000180288	665622	1	histone cluster 1 H2br	Hist1h2br	3.2965	11.5033	2.93744	0.708014	0.42708	0.755547	0.991331	0.869206	0.892713		0	0	0	1.14169	0	4.06984	0	1.04566
ENSMUSG00000079164	ENSMUST00000110997,ENSMUST00000191820,ENSMUST00000193539,ENSMUST00000193687,ENSMUST00000195614	53791	1	toll-like receptor 5	Tlr5	3.2965	11.5033	0	0.708014	0.42708	1	0.991331	0.869206	1		0	0	0	1.14169	0	4.06984	0	0
ENSMUSG00000079637	ENSMUST00000115190,ENSMUST00000173574,ENSMUST00000183655,ENSMUST00000184688	100039948	1	reproductive homeobox 2C	Rhox2c	3.2965	11.5033	0	0.708014	0.42708	1	0.991331	0.869206	1		0	0	0	1.14169	0	4.06984	0	0
ENSMUSG00000086287	ENSMUST00000132571	na	0	predicted gene 15972	Gm15972	3.2965	11.5033	2.86651	0.708014	0.42708	0.761037	0.991331	0.869206	0.892713		0	0	0	1.14169	0	4.06984	0.995344	0
ENSMUSG00000092166	ENSMUST00000163216	108168684	1	predicted gene 7942	Gm7942	3.2965	11.5033	0	0.708014	0.42708	1	0.991331	0.869206	1		0	0	0	1.14169	0	4.06984	0	0
ENSMUSG00000108930	ENSMUST00000207552	na	0	predicted gene 10648	Gm10648	3.2965	11.5033	8.72557	0.708014	0.42708	0.43058	0.991331	0.869206	0.748135		0	0	0	1.14169	0	4.06984	0.995344	2.09133
ENSMUSG00000033170	ENSMUST00000071115,ENSMUST00000164826,ENSMUST00000170584	105844	1	caspase recruitment domain family, member 10	Card10	3.29633	6.90634	69.1735	0.711856	0.539991	0.0017689	0.991331	0.944109	0.00917291		0	0	0	1.14169	1.09171	1.35661	12.9395	11.5023
ENSMUSG00000034853	ENSMUST00000065253,ENSMUST00000102762,ENSMUST00000140541,ENSMUST00000144809,ENSMUST00000145061,ENSMUST00000148688,ENSMUST00000156567	329910	1	acyl-CoA thioesterase 11	Acot11	3.29633	6.90634	51.975	0.711856	0.539991	0.00660568	0.991331	0.944109	0.0292149		0	0	0	1.14169	1.09171	1.35661	8.95809	9.41096
ENSMUSG00000054236	ENSMUST00000067143,ENSMUST00000213601	258927	1	olfactory receptor 481	Olfr481	3.29633	6.90634	0	0.711856	0.539991	1	0.991331	0.944109	1		0	0	0	1.14169	1.09171	1.35661	0	0
ENSMUSG00000097026	ENSMUST00000180410	na	0	predicted gene, 26786	Gm26786	3.29633	6.90634	2.86651	0.711856	0.539991	0.761037	0.991331	0.944109	0.892713		0	0	0	1.14169	1.09171	1.35661	0.995344	0
ENSMUSG00000050370	ENSMUST00000050562	12642	1	cholesterol 25-hydroxylase	Ch25h	3.29576	9.23161	0	0.724143	0.498998	1	0.991331	0.922954	1		0	0	0	1.14169	3.27514	0	0	0
ENSMUSG00000077380	ENSMUST00000104192	na	0	predicted gene, 22661	Gm22661	3.29576	9.23161	5.90231	0.724143	0.498998	0.600431	0.991331	0.922954	0.874215		0	0	0	1.14169	3.27514	0	0	2.09133
ENSMUSG00000096699	ENSMUST00000091925	na	0	ribosomal protein S19, pseudogene 4	Rps19-ps4	3.29576	9.23161	11.2916	0.724143	0.498998	0.372499	0.991331	0.922954	0.688598		0	0	0	1.14169	3.27514	0	3.98137	0
ENSMUSG00000108543	ENSMUST00000206197	na	0	predicted gene 44735	Gm44735	3.29576	9.23161	17.0705	0.724143	0.498998	0.183302	0.991331	0.922954	0.433617		0	0	0	1.14169	3.27514	0	4.97672	1.04566
ENSMUSG00000002588	ENSMUST00000002663,ENSMUST00000176933,ENSMUST00000176945,ENSMUST00000177159	18979	1	paraoxonase 1	Pon1	3.29556	1.2634	0	0.730479	0.946187	1	0.991331	0.978742	1		0	0	0	1.14169	0	0	0	0
ENSMUSG00000009487	ENSMUST00000164538,ENSMUST00000209802,ENSMUST00000210281	18419	1	otogelin	Otog	3.29556	1.2634	0	0.730479	0.946187	1	0.991331	0.978742	1		0	0	0	1.14169	0	0	0	0
ENSMUSG00000011263	ENSMUST00000011407,ENSMUST00000137613	74463	1	exocyst complex component 3-like 2	Exoc3l2	3.29556	1.2634	0	0.730479	0.946187	1	0.991331	0.978742	1		0	0	0	1.14169	0	0	0	0
ENSMUSG00000011632	ENSMUST00000011776	641361	1	phospholipase A2 inhibitor and LY6/PLAUR domain containing	Pinlyp	3.29556	1.2634	0	0.730479	0.946187	1	0.991331	0.978742	1		0	0	0	1.14169	0	0	0	0
ENSMUSG00000017692	ENSMUST00000017836,ENSMUST00000138846,ENSMUST00000157016	246104	1	rhomboid like 3	Rhbdl3	3.29556	1.2634	22.8459	0.730479	0.946187	0.0997082	0.991331	0.978742	0.278978		0	0	0	1.14169	0	0	5.97206	2.09133
ENSMUSG00000018263	ENSMUST00000018407,ENSMUST00000202504,ENSMUST00000202723	21388	1	T-box 5	Tbx5	3.29556	1.2634	0	0.730479	0.946187	1	0.991331	0.978742	1		0	0	0	1.14169	0	0	0	0
ENSMUSG00000018654	ENSMUST00000018798,ENSMUST00000048122,ENSMUST00000065433,ENSMUST00000076700,ENSMUST00000126058,ENSMUST00000141436	22778	1	IKAROS family zinc finger 1	Ikzf1	3.29556	1.2634	0	0.730479	0.946187	1	0.991331	0.978742	1		0	0	0	1.14169	0	0	0	0
ENSMUSG00000019894	ENSMUST00000074204,ENSMUST00000179636,ENSMUST00000217905,ENSMUST00000218844,ENSMUST00000219936	103098	1	solute carrier family 6 (neurotransmitter transporter), member 15	Slc6a15	3.29556	1.2634	250.771	0.730479	0.946187	6.15738e-07	0.991331	0.978742	5.9667e-06		0	0	0	1.14169	0	0	46.7812	41.8265
ENSMUSG00000020447	ENSMUST00000004505	237636	1	NPC1 like intracellular cholesterol transporter 1	Npc1l1	3.29556	1.2634	0	0.730479	0.946187	1	0.991331	0.978742	1		0	0	0	1.14169	0	0	0	0
ENSMUSG00000020872	ENSMUST00000021242	93670	1	tachykinin 4	Tac4	3.29556	1.2634	0	0.730479	0.946187	1	0.991331	0.978742	1		0	0	0	1.14169	0	0	0	0
ENSMUSG00000021638	ENSMUST00000022140,ENSMUST00000069756,ENSMUST00000159459,ENSMUST00000159515,ENSMUST00000160859	18260	1	occludin	Ocln	3.29556	1.2634	0	0.730479	0.946187	1	0.991331	0.978742	1		0	0	0	1.14169	0	0	0	0
ENSMUSG00000021983	ENSMUST00000080368,ENSMUST00000131670,ENSMUST00000140924,ENSMUST00000145071,ENSMUST00000149414,ENSMUST00000152688	50769	1	ATPase, aminophospholipid transporter-like, class I, type 8A, member 2	Atp8a2	3.29556	1.2634	0	0.730479	0.946187	1	0.991331	0.978742	1		0	0	0	1.14169	0	0	0	0
ENSMUSG00000022454	ENSMUST00000075275,ENSMUST00000166170	54003	1	NEL-like 2	Nell2	3.29556	1.2634	0	0.730479	0.946187	1	0.991331	0.978742	1		0	0	0	1.14169	0	0	0	0
ENSMUSG00000022821	ENSMUST00000159787,ENSMUST00000159938,ENSMUST00000160847,ENSMUST00000161193,ENSMUST00000162918	15233	1	homogentisate 1, 2-dioxygenase	Hgd	3.29556	1.2634	11.8082	0.730479	0.946187	0.354922	0.991331	0.978742	0.670201		0	0	0	1.14169	0	0	0	4.18265
ENSMUSG00000022871	ENSMUST00000023587,ENSMUST00000116625,ENSMUST00000167399,ENSMUST00000170805	59083	1	fetuin beta	Fetub	3.29556	1.2634	51.975	0.730479	0.946187	0.00660568	0.991331	0.978742	0.0292149		0	0	0	1.14169	0	0	8.95809	9.41096
ENSMUSG00000022878	ENSMUST00000023593,ENSMUST00000171309	11450	1	adiponectin, C1Q and collagen domain containing	Adipoq	3.29556	1.2634	5.64798	0.730479	0.946187	0.609843	0.991331	0.978742	0.874215		0	0	0	1.14169	0	0	1.99069	0
ENSMUSG00000022899	ENSMUST00000023616,ENSMUST00000100308,ENSMUST00000163471,ENSMUST00000163964,ENSMUST00000164579,ENSMUST00000164770,ENSMUST00000165380,ENSMUST00000165531,ENSMUST00000166399,ENSMUST00000167909,ENSMUST00000167941,ENSMUST00000168279,ENSMUST00000169644,ENSMUST00000172382	57738	1	solute carrier family 15 (H+/peptide transporter), member 2	Slc15a2	3.29556	1.2634	0	0.730479	0.946187	1	0.991331	0.978742	1		0	0	0	1.14169	0	0	0	0
ENSMUSG00000022993	ENSMUST00000023728	73863	1	RIKEN cDNA 4930415O20 gene	4930415O20Rik	3.29556	1.2634	0	0.730479	0.946187	1	0.991331	0.978742	1		0	0	0	1.14169	0	0	0	0
ENSMUSG00000024039	ENSMUST00000067801,ENSMUST00000078509,ENSMUST00000118504,ENSMUST00000128351,ENSMUST00000135425,ENSMUST00000143982,ENSMUST00000151597,ENSMUST00000151718,ENSMUST00000155814	12411	1	cystathionine beta-synthase	Cbs	3.29556	1.2634	0	0.730479	0.946187	1	0.991331	0.978742	1		0	0	0	1.14169	0	0	0	0
ENSMUSG00000024292	ENSMUST00000054174,ENSMUST00000179434	64385	1	cytochrome P450, family 4, subfamily f, polypeptide 14	Cyp4f14	3.29556	1.2634	0	0.730479	0.946187	1	0.991331	0.978742	1		0	0	0	1.14169	0	0	0	0
ENSMUSG00000024459	ENSMUST00000113667,ENSMUST00000145260,ENSMUST00000169189,ENSMUST00000176712,ENSMUST00000176784	240095	1	histocompatibility 2, M region locus 5	H2-M5	3.29556	1.2634	8.72557	0.730479	0.946187	0.43058	0.991331	0.978742	0.748135		0	0	0	1.14169	0	0	0.995344	2.09133
ENSMUSG00000024738	ENSMUST00000025647	58803	1	pepsinogen 5, group I	Pga5	3.29556	1.2634	0	0.730479	0.946187	1	0.991331	0.978742	1		0	0	0	1.14169	0	0	0	0
ENSMUSG00000025194	ENSMUST00000026208,ENSMUST00000099413,ENSMUST00000129943,ENSMUST00000143553,ENSMUST00000146737	12780	1	ATP-binding cassette, sub-family C (CFTR/MRP), member 2	Abcc2	3.29556	1.2634	0	0.730479	0.946187	1	0.991331	0.978742	1		0	0	0	1.14169	0	0	0	0
ENSMUSG00000025557	ENSMUST00000088386	56643	1	solute carrier family 15 (oligopeptide transporter), member 1	Slc15a1	3.29556	1.2634	0	0.730479	0.946187	1	0.991331	0.978742	1		0	0	0	1.14169	0	0	0	0
ENSMUSG00000025666	ENSMUST00000026760,ENSMUST00000150052,ENSMUST00000171953	192216	1	transmembrane protein 47	Tmem47	3.29556	1.2634	1779.91	0.730479	0.946187	1.85568e-13	0.991331	0.978742	3.39462e-12		0	0	0	1.14169	0	0	343.394	285.466
ENSMUSG00000026241	ENSMUST00000027449	18159	1	natriuretic peptide type C	Nppc	3.29556	1.2634	0	0.730479	0.946187	1	0.991331	0.978742	1		0	0	0	1.14169	0	0	0	0
ENSMUSG00000026312	ENSMUST00000027542,ENSMUST00000112701,ENSMUST00000129923,ENSMUST00000131464,ENSMUST00000134301,ENSMUST00000137092,ENSMUST00000145188,ENSMUST00000146282,ENSMUST00000172005	241201	1	cadherin 7, type 2	Cdh7	3.29556	1.2634	0	0.730479	0.946187	1	0.991331	0.978742	1		0	0	0	1.14169	0	0	0	0
ENSMUSG00000027579	ENSMUST00000016498	20811	1	src-related kinase lacking C-terminal regulatory tyrosine and N-terminal myristylation sites	Srms	3.29556	1.2634	0	0.730479	0.946187	1	0.991331	0.978742	1		0	0	0	1.14169	0	0	0	0
ENSMUSG00000028222	ENSMUST00000029876,ENSMUST00000136266,ENSMUST00000141336	12307	1	calbindin 1	Calb1	3.29556	1.2634	0	0.730479	0.946187	1	0.991331	0.978742	1		0	0	0	1.14169	0	0	0	0
ENSMUSG00000028784	ENSMUST00000084263,ENSMUST00000128007	622480	1	SPOC domain containing 1	Spocd1	3.29556	1.2634	0	0.730479	0.946187	1	0.991331	0.978742	1		0	0	0	1.14169	0	0	0	0
ENSMUSG00000030087	ENSMUST00000032174,ENSMUST00000113530,ENSMUST00000203039,ENSMUST00000203607,ENSMUST00000205136	66277	1	Kruppel-like factor 15	Klf15	3.29556	1.2634	0	0.730479	0.946187	1	0.991331	0.978742	1		0	0	0	1.14169	0	0	0	0
ENSMUSG00000030170	ENSMUST00000117171,ENSMUST00000118120,ENSMUST00000119369,ENSMUST00000178696	22419	1	wingless-type MMTV integration site family, member 5B	Wnt5b	3.29556	1.2634	14.7608	0.730479	0.946187	0.271649	0.991331	0.978742	0.566214		0	0	0	1.14169	0	0	0	5.22831
ENSMUSG00000030523	ENSMUST00000085222,ENSMUST00000177102,ENSMUST00000205348,ENSMUST00000205434,ENSMUST00000205466,ENSMUST00000205610,ENSMUST00000205684,ENSMUST00000205690,ENSMUST00000205728,ENSMUST00000205731,ENSMUST00000205939,ENSMUST00000205960,ENSMUST00000205994,ENSMUST00000206000,ENSMUST00000206049,ENSMUST00000206107,ENSMUST00000206263,ENSMUST00000206277,ENSMUST00000206314,ENSMUST00000206453,ENSMUST00000206706,…	17364	1	transient receptor potential cation channel, subfamily M, member 1	Trpm1	3.29556	1.2634	0	0.730479	0.946187	1	0.991331	0.978742	1		0	0	0	1.14169	0	0	0	0
ENSMUSG00000030546	ENSMUST00000032762,ENSMUST00000178257,ENSMUST00000205413,ENSMUST00000205553,ENSMUST00000205747,ENSMUST00000205915,ENSMUST00000206083	103968	1	perilipin 1	Plin1	3.29556	1.2634	0	0.730479	0.946187	1	0.991331	0.978742	1		0	0	0	1.14169	0	0	0	0
ENSMUSG00000030587	ENSMUST00000032808,ENSMUST00000151339	72275	1	RIKEN cDNA 2200002D01 gene	2200002D01Rik	3.29556	1.2634	1647.44	0.730479	0.946187	3.34233e-13	0.991331	0.978742	6.00356e-12		0	0	0	1.14169	0	0	294.622	287.557
ENSMUSG00000030849	ENSMUST00000117073,ENSMUST00000117089,ENSMUST00000117357,ENSMUST00000117691,ENSMUST00000117754,ENSMUST00000117858,ENSMUST00000117872,ENSMUST00000118296,ENSMUST00000119260,ENSMUST00000120141,ENSMUST00000120187,ENSMUST00000120715,ENSMUST00000121064,ENSMUST00000121080,ENSMUST00000122054,ENSMUST00000122448,ENSMUST00000124096,ENSMUST00000127091,ENSMUST00000129103,ENSMUST00000129542,ENSMUST00000130557,…	14183	1	fibroblast growth factor receptor 2	Fgfr2	3.29556	1.2634	92.7805	0.730479	0.946187	0.000387201	0.991331	0.978742	0.00233497		0	0	0	1.14169	0	0	12.9395	19.8676
ENSMUSG00000031264	ENSMUST00000033617,ENSMUST00000113213,ENSMUST00000128333,ENSMUST00000132664,ENSMUST00000150245	12229	1	Bruton agammaglobulinemia tyrosine kinase	Btk	3.29556	1.2634	0	0.730479	0.946187	1	0.991331	0.978742	1		0	0	0	1.14169	0	0	0	0
ENSMUSG00000031289	ENSMUST00000033646,ENSMUST00000112827	16165	1	interleukin 13 receptor, alpha 2	Il13ra2	3.29556	1.2634	0	0.730479	0.946187	1	0.991331	0.978742	1		0	0	0	1.14169	0	0	0	0
ENSMUSG00000031786	ENSMUST00000058479,ENSMUST00000212980,ENSMUST00000212986	330830	1	dynein regulatory complex subunit 7	Drc7	3.29556	1.2634	0	0.730479	0.946187	1	0.991331	0.978742	1		0	0	0	1.14169	0	0	0	0
ENSMUSG00000032068	ENSMUST00000114474,ENSMUST00000188047	76509	1	placenta expressed transcript 1	Plet1	3.29556	1.2634	17.4516	0.730479	0.946187	0.17036	0.991331	0.978742	0.411751		0	0	0	1.14169	0	0	1.99069	4.18265
ENSMUSG00000032649	ENSMUST00000044311,ENSMUST00000127586	269132	1	collagen beta(1-O)galactosyltransferase 2	Colgalt2	3.29556	1.2634	0	0.730479	0.946187	1	0.991331	0.978742	1		0	0	0	1.14169	0	0	0	0
ENSMUSG00000034156	ENSMUST00000039627,ENSMUST00000100644,ENSMUST00000133645,ENSMUST00000135957,ENSMUST00000142329,ENSMUST00000144502,ENSMUST00000148422,ENSMUST00000148814,ENSMUST00000153578,ENSMUST00000154758	207777	1	TSPO associated protein 1	Tspoap1	3.29556	1.2634	0	0.730479	0.946187	1	0.991331	0.978742	1		0	0	0	1.14169	0	0	0	0
ENSMUSG00000035305	ENSMUST00000039630	26563	1	receptor tyrosine kinase-like orphan receptor 1	Ror1	3.29556	1.2634	8.72557	0.730479	0.946187	0.43058	0.991331	0.978742	0.748135		0	0	0	1.14169	0	0	0.995344	2.09133
ENSMUSG00000035472	ENSMUST00000044634,ENSMUST00000110680,ENSMUST00000160709,ENSMUST00000160892,ENSMUST00000217690	217593	1	solute carrier family 25 (mitochondrial oxodicarboxylate carrier), member 21	Slc25a21	3.29556	1.2634	167.223	0.730479	0.946187	9.89569e-06	0.991331	0.978742	8.05897e-05		0	0	0	1.14169	0	0	30.8557	28.2329
ENSMUSG00000036106	ENSMUST00000065499,ENSMUST00000171460	109270	1	proline rich 5 (renal)	Prr5	3.29556	1.2634	0	0.730479	0.946187	1	0.991331	0.978742	1		0	0	0	1.14169	0	0	0	0
ENSMUSG00000036158	ENSMUST00000048982,ENSMUST00000109255	106042	1	prickle planar cell polarity protein 1	Prickle1	3.29556	1.2634	2.86651	0.730479	0.946187	0.761037	0.991331	0.978742	0.892713		0	0	0	1.14169	0	0	0.995344	0
ENSMUSG00000036770	ENSMUST00000043774,ENSMUST00000114363,ENSMUST00000124661,ENSMUST00000149509,ENSMUST00000155706	74472	1	sperm tail PG rich repeat containing 3	Stpg3	3.29556	1.2634	0	0.730479	0.946187	1	0.991331	0.978742	1		0	0	0	1.14169	0	0	0	0
ENSMUSG00000038368	ENSMUST00000097992,ENSMUST00000107147,ENSMUST00000107148,ENSMUST00000129967,ENSMUST00000130603,ENSMUST00000144388,ENSMUST00000147527,ENSMUST00000159342,ENSMUST00000161058,ENSMUST00000162039	230393	1	focadhesin	Focad	3.29556	1.2634	846.136	0.730479	0.946187	7.30684e-11	0.991331	0.978742	1.08495e-09		0	0	0	1.14169	0	0	168.213	130.708
ENSMUSG00000039329	ENSMUST00000039088,ENSMUST00000155694	73679	1	testis expressed gene 19.1	Tex19.1	3.29556	1.2634	0	0.730479	0.946187	1	0.991331	0.978742	1		0	0	0	1.14169	0	0	0	0
ENSMUSG00000039683	ENSMUST00000074546,ENSMUST00000085774,ENSMUST00000129831,ENSMUST00000145908	330222	1	sidekick cell adhesion molecule 1	Sdk1	3.29556	1.2634	1911.7	0.730479	0.946187	9.92714e-14	0.991331	0.978742	1.86119e-12		0	0	0	1.14169	0	0	351.356	324.155
ENSMUSG00000039699	ENSMUST00000045042,ENSMUST00000132750,ENSMUST00000134150,ENSMUST00000135461,ENSMUST00000139326,ENSMUST00000141858	74481	1	basic leucine zipper transcription factor, ATF-like 2	Batf2	3.29556	1.2634	34.1398	0.730479	0.946187	0.0359663	0.991331	0.978742	0.122642		0	0	0	1.14169	0	0	9.95344	2.09133
ENSMUSG00000040432	ENSMUST00000044554	57260	1	leukotriene B4 receptor 2	Ltb4r2	3.29556	1.2634	0	0.730479	0.946187	1	0.991331	0.978742	1		0	0	0	1.14169	0	0	0	0
ENSMUSG00000040627	ENSMUST00000043301,ENSMUST00000160685	11628	1	activation-induced cytidine deaminase	Aicda	3.29556	1.2634	0	0.730479	0.946187	1	0.991331	0.978742	1		0	0	0	1.14169	0	0	0	0
ENSMUSG00000043668	ENSMUST00000109621,ENSMUST00000176034,ENSMUST00000176616	244579	1	TOX high mobility group box family member 3	Tox3	3.29556	1.2634	0	0.730479	0.946187	1	0.991331	0.978742	1		0	0	0	1.14169	0	0	0	0
ENSMUSG00000044393	ENSMUST00000059787,ENSMUST00000120102,ENSMUST00000121837	13511	1	desmoglein 2	Dsg2	3.29556	1.2634	0	0.730479	0.946187	1	0.991331	0.978742	1		0	0	0	1.14169	0	0	0	0
ENSMUSG00000044522	ENSMUST00000050571,ENSMUST00000196621,ENSMUST00000198402	na	0	RIKEN cDNA A730020M07 gene	A730020M07Rik	3.29556	1.2634	0	0.730479	0.946187	1	0.991331	0.978742	1		0	0	0	1.14169	0	0	0	0
ENSMUSG00000044609	ENSMUST00000165198	na	0	predicted pseudogene 9294	Gm9294	3.29556	1.2634	0	0.730479	0.946187	1	0.991331	0.978742	1		0	0	0	1.14169	0	0	0	0
ENSMUSG00000047171	ENSMUST00000058636,ENSMUST00000210652,ENSMUST00000210696	234219	1	helt bHLH transcription factor	Helt	3.29556	1.2634	8.85574	0.730479	0.946187	0.466823	0.991331	0.978742	0.781817		0	0	0	1.14169	0	0	0	3.13699
ENSMUSG00000049252	ENSMUST00000052550,ENSMUST00000129974,ENSMUST00000133104,ENSMUST00000134032,ENSMUST00000138700,ENSMUST00000142546,ENSMUST00000142688,ENSMUST00000167270,ENSMUST00000185258,ENSMUST00000203015,ENSMUST00000203080,ENSMUST00000204204	94217	1	low density lipoprotein-related protein 1B (deleted in tumors)	Lrp1b	3.29556	1.2634	0	0.730479	0.946187	1	0.991331	0.978742	1		0	0	0	1.14169	0	0	0	0
ENSMUSG00000049291	ENSMUST00000061481	216797	1	protease, serine 38	Prss38	3.29556	1.2634	0	0.730479	0.946187	1	0.991331	0.978742	1		0	0	0	1.14169	0	0	0	0
ENSMUSG00000050900	ENSMUST00000120925	na	0	predicted gene 7327	Gm7327	3.29556	1.2634	0	0.730479	0.946187	1	0.991331	0.978742	1		0	0	0	1.14169	0	0	0	0
ENSMUSG00000051435	ENSMUST00000036701,ENSMUST00000105779,ENSMUST00000105780,ENSMUST00000123068,ENSMUST00000124125,ENSMUST00000125293,ENSMUST00000129192,ENSMUST00000137618	329977	1	forkhead-associated (FHA) phosphopeptide binding domain 1	Fhad1	3.29556	1.2634	0	0.730479	0.946187	1	0.991331	0.978742	1		0	0	0	1.14169	0	0	0	0
ENSMUSG00000051817	ENSMUST00000063332,ENSMUST00000182625	20667	1	SRY (sex determining region Y)-box 12	Sox12	3.29556	1.2634	1397.97	0.730479	0.946187	1.28827e-12	0.991331	0.978742	2.22438e-11		0	0	0	1.14169	0	0	260.78	233.183
ENSMUSG00000052403	ENSMUST00000127642,ENSMUST00000135799,ENSMUST00000155684,ENSMUST00000163217	na	0	ficolin A, opposite strand	Fcnaos	3.29556	1.2634	0	0.730479	0.946187	1	0.991331	0.978742	1		0	0	0	1.14169	0	0	0	0
ENSMUSG00000053499	ENSMUST00000065956	na	0	predicted gene 5444	Gm5444	3.29556	1.2634	0	0.730479	0.946187	1	0.991331	0.978742	1		0	0	0	1.14169	0	0	0	0
ENSMUSG00000053550	ENSMUST00000066041,ENSMUST00000117452,ENSMUST00000119433,ENSMUST00000132806,ENSMUST00000157068	232813	1	shisa family member 7	Shisa7	3.29556	1.2634	0	0.730479	0.946187	1	0.991331	0.978742	1		0	0	0	1.14169	0	0	0	0
ENSMUSG00000055027	ENSMUST00000074301,ENSMUST00000114186,ENSMUST00000114188,ENSMUST00000129630,ENSMUST00000173297,ENSMUST00000173730	12180	1	SET and MYND domain containing 1	Smyd1	3.29556	1.2634	2.86651	0.730479	0.946187	0.761037	0.991331	0.978742	0.892713		0	0	0	1.14169	0	0	0.995344	0
ENSMUSG00000057402	ENSMUST00000076671	73347	1	claudin 34B2	Cldn34b2	3.29556	1.2634	0	0.730479	0.946187	1	0.991331	0.978742	1		0	0	0	1.14169	0	0	0	0
ENSMUSG00000057464	ENSMUST00000071521,ENSMUST00000204009,ENSMUST00000204766	258228	1	olfactory receptor 1415	Olfr1415	3.29556	1.2634	0	0.730479	0.946187	1	0.991331	0.978742	1		0	0	0	1.14169	0	0	0	0
ENSMUSG00000057685	ENSMUST00000079153	na	0	predicted gene 8526	Gm8526	3.29556	1.2634	2.86651	0.730479	0.946187	0.761037	0.991331	0.978742	0.892713		0	0	0	1.14169	0	0	0.995344	0
ENSMUSG00000058499	ENSMUST00000075351,ENSMUST00000203244,ENSMUST00000204575	18716	1	prolactin induced protein	Pip	3.29556	1.2634	0	0.730479	0.946187	1	0.991331	0.978742	1		0	0	0	1.14169	0	0	0	0
ENSMUSG00000058816	ENSMUST00000078012	na	0	protein phosphatase 1, regulatory (inhibitor) subunit 2, pseudogene 3	Ppp1r2-ps3	3.29556	1.2634	0	0.730479	0.946187	1	0.991331	0.978742	1		0	0	0	1.14169	0	0	0	0
ENSMUSG00000059361	ENSMUST00000079278	228777	1	neurensin 2	Nrsn2	3.29556	1.2634	0	0.730479	0.946187	1	0.991331	0.978742	1		0	0	0	1.14169	0	0	0	0
ENSMUSG00000059654	ENSMUST00000079926,ENSMUST00000204601,ENSMUST00000204687	19692	1	regenerating islet-derived 1	Reg1	3.29556	1.2634	0	0.730479	0.946187	1	0.991331	0.978742	1		0	0	0	1.14169	0	0	0	0
ENSMUSG00000061701	ENSMUST00000079548,ENSMUST00000197329,ENSMUST00000198261	434440	1	F-box and WD-40 domain protein 20	Fbxw20	3.29556	1.2634	0	0.730479	0.946187	1	0.991331	0.978742	1		0	0	0	1.14169	0	0	0	0
ENSMUSG00000062154	ENSMUST00000074380,ENSMUST00000165170,ENSMUST00000169575	73376	1	testis expressed 33	Tex33	3.29556	1.2634	0	0.730479	0.946187	1	0.991331	0.978742	1		0	0	0	1.14169	0	0	0	0
ENSMUSG00000062937	ENSMUST00000058030,ENSMUST00000204571	66902	1	methylthioadenosine phosphorylase	Mtap	3.29556	1.2634	11459.9	0.730479	0.946187	1.18521e-20	0.991331	0.978742	3.34894e-19		0	0	0	1.14169	0	0	2003.63	2046.36
ENSMUSG00000063713	ENSMUST00000073713	16617	1	kallikrein 1-related peptidase b24	Klk1b24	3.29556	1.2634	0	0.730479	0.946187	1	0.991331	0.978742	1		0	0	0	1.14169	0	0	0	0
ENSMUSG00000064412	ENSMUST00000082478	na	0	predicted gene, 22246	Gm22246	3.29556	1.2634	0	0.730479	0.946187	1	0.991331	0.978742	1		0	0	0	1.14169	0	0	0	0
ENSMUSG00000064758	ENSMUST00000082824	na	0	predicted gene, 26331	Gm26331	3.29556	1.2634	0	0.730479	0.946187	1	0.991331	0.978742	1		0	0	0	1.14169	0	0	0	0
ENSMUSG00000064887	ENSMUST00000082953	na	0	predicted gene, 24205	Gm24205	3.29556	1.2634	0	0.730479	0.946187	1	0.991331	0.978742	1		0	0	0	1.14169	0	0	0	0
ENSMUSG00000064907	ENSMUST00000082973	na	0	predicted gene, 25405	Gm25405	3.29556	1.2634	0	0.730479	0.946187	1	0.991331	0.978742	1		0	0	0	1.14169	0	0	0	0
ENSMUSG00000065084	ENSMUST00000083150	na	0	predicted gene, 26496	Gm26496	3.29556	1.2634	0	0.730479	0.946187	1	0.991331	0.978742	1		0	0	0	1.14169	0	0	0	0
ENSMUSG00000065118	ENSMUST00000083184	na	0	predicted gene, 23297	Gm23297	3.29556	1.2634	2.93744	0.730479	0.946187	0.755547	0.991331	0.978742	0.892713		0	0	0	1.14169	0	0	0	1.04566
ENSMUSG00000065138	ENSMUST00000083204	na	0	predicted gene, 24458	Gm24458	3.29556	1.2634	0	0.730479	0.946187	1	0.991331	0.978742	1		0	0	0	1.14169	0	0	0	0
ENSMUSG00000065227	ENSMUST00000083293	na	0	predicted gene, 25790	Gm25790	3.29556	1.2634	0	0.730479	0.946187	1	0.991331	0.978742	1		0	0	0	1.14169	0	0	0	0
ENSMUSG00000065245	ENSMUST00000083311	na	0	predicted gene, 22295	Gm22295	3.29556	1.2634	0	0.730479	0.946187	1	0.991331	0.978742	1		0	0	0	1.14169	0	0	0	0
ENSMUSG00000065270	ENSMUST00000083336	na	0	predicted gene, 25127	Gm25127	3.29556	1.2634	0	0.730479	0.946187	1	0.991331	0.978742	1		0	0	0	1.14169	0	0	0	0
ENSMUSG00000065347	ENSMUST00000083413	na	0	predicted gene, 25583	Gm25583	3.29556	1.2634	0	0.730479	0.946187	1	0.991331	0.978742	1		0	0	0	1.14169	0	0	0	0
ENSMUSG00000065389	ENSMUST00000083455	na	0	predicted gene, 23100	Gm23100	3.29556	1.2634	0	0.730479	0.946187	1	0.991331	0.978742	1		0	0	0	1.14169	0	0	0	0
ENSMUSG00000065627	ENSMUST00000083693	na	0	predicted gene, 24803	Gm24803	3.29556	1.2634	0	0.730479	0.946187	1	0.991331	0.978742	1		0	0	0	1.14169	0	0	0	0
ENSMUSG00000065661	ENSMUST00000083727	na	0	predicted gene, 22580	Gm22580	3.29556	1.2634	0	0.730479	0.946187	1	0.991331	0.978742	1		0	0	0	1.14169	0	0	0	0
ENSMUSG00000065675	ENSMUST00000083741	na	0	predicted gene, 24260	Gm24260	3.29556	1.2634	0	0.730479	0.946187	1	0.991331	0.978742	1		0	0	0	1.14169	0	0	0	0
ENSMUSG00000065788	ENSMUST00000083854	na	0	predicted gene, 22682	Gm22682	3.29556	1.2634	0	0.730479	0.946187	1	0.991331	0.978742	1		0	0	0	1.14169	0	0	0	0
ENSMUSG00000065789	ENSMUST00000083855	na	0	predicted gene, 25869	Gm25869	3.29556	1.2634	0	0.730479	0.946187	1	0.991331	0.978742	1		0	0	0	1.14169	0	0	0	0
ENSMUSG00000065819	ENSMUST00000083885	na	0	predicted gene, 24693	Gm24693	3.29556	1.2634	0	0.730479	0.946187	1	0.991331	0.978742	1		0	0	0	1.14169	0	0	0	0
ENSMUSG00000065828	ENSMUST00000083894	na	0	predicted gene, 26317	Gm26317	3.29556	1.2634	0	0.730479	0.946187	1	0.991331	0.978742	1		0	0	0	1.14169	0	0	0	0
ENSMUSG00000065926	ENSMUST00000083992	na	0	predicted gene, 22798	Gm22798	3.29556	1.2634	0	0.730479	0.946187	1	0.991331	0.978742	1		0	0	0	1.14169	0	0	0	0
ENSMUSG00000066515	ENSMUST00000085450	18050	1	kallikrein 1-related peptidase b3	Klk1b3	3.29556	1.2634	0	0.730479	0.946187	1	0.991331	0.978742	1		0	0	0	1.14169	0	0	0	0
[truncated: 49,979 more rows]

## Sheet: 809 genes list for Fig.3a
symbol	YUMM2.1EV-1	YUMM2.1EV-2	YUMM2.1WT-1	YUMM2.1WT-2	YUMM2.1dHLH-1	YUMM2.1dHLH-2
Zfp781	0	0	32.1817	79.9181	64.4111	20.3492
[truncated: 808 more rows]
