# Supplementary material for: Cell state dependent effects of Bmal1 on melanoma immunity and tumorigenicity
Source: Nat Commun. 2024 Jan 20;15:633. doi: 10.1038/s41467-024-44778-2 (PMC10799901; doi:10.1038/s41467-024-44778-2)
Supplement: Supplementary file 6 — Supplementary Data 3 [file 41467_2024_44778_MOESM6_ESM.xlsx]

## Sheet: 00_SITES_K4
unique site id	link to UCSC browser session for the region (2kb window around it)	region coordinates			genes from the "best" category (closest TSS, body, or near 10k order)				length of the region	region signal: reads/bp/10M aligned reads		peaks that unique to WT. fold shows minimum difference from Wt to EV or bH	overlap between WT/bH, fold is minimum difference WT/EV bH/EV	EV->WT->bH pattern. Fold shows minimum WT/EV, bH/WT (i.e smallest "step" in the ladder pattern)	folds for each comparison			nominal pvalues			fdr values			heatmap (log2 vs average)						genes that are within certain distance for each of the categoris						normalized by DESeq2 signal values						shows 1 if there was significant peak from the sample within the region
site	link	chr	start	end	gene	symbol	type	type.rank	len	signal	vs igg	WT	ovp	ladder	WT/EV	bH/EV	WT/bH	WT/EV	bH/EV	WT/bH	WT/EV	bH/EV	WT/bH	EV		WT		bHLH		TSS.500	TSS.1k	TSS.5k	TSS.10k	BODY	NEAR.10k	EV.1	EV.2	WT.1	WT.2	bH.1	bH.2	EV.1	EV.2	WT.1	WT.2	bH.1	bH.2
												11	4606	3457	fold	fold	fold	pv	pv	pv	fdr	fdr	fdr	1	2	1	2	1	2	genes	genes	genes	genes	genes	genes	norm	norm	norm	norm	norm	norm	peak	peak	peak	peak	peak	peak
4734	http://genome.ucsc.edu/cgi-bin/hgTracks?hgS_doOtherUser=submit&hgS_otherUserName=Andrew%20Kossenkov&hgS_otherUserSessionName=506.BMAL1&position=chr1:195238901-195244612	chr1	195240901	195242612	ENSMUSG00000099208	pRNA	TSS.500	2	1711	9.0461	18.1033	0	0	0	1.04584	1.10537	-1.05692	0.51842	0.14886	0.425022	0.762398	0.290545	0.766357	-0.198245	-0.0269159	0.083857	0.0172183	0.135298	-0.0112121	pRNA	pRNA	pRNA	pRNA	pRNA	pRNA	7.15821	8.07343	8.72573	8.32733	9.0461	8.16289	1	0	1	1	1	0
20902	http://genome.ucsc.edu/cgi-bin/hgTracks?hgS_doOtherUser=submit&hgS_otherUserName=Andrew%20Kossenkov&hgS_otherUserSessionName=506.BMAL1&position=chr5:114771452-114776867	chr5	114773452	114774867	ENSMUSG00000041890;ENSMUSG00000041870;ENSMUSG00000092183	Git2;Ankrd13a;4930515G01Rik	TSS.500	2	1415	8.29999	17.8145	0	0	0	1.20494	1.15868	1.03993	0.0270215	0.0806669	0.642309	0.159369	0.185398	0.879067	-0.374828	-0.0340159	0.208591	0.119117	0.107732	-0.0265961	Git2;Ankrd13a;4930515G01Rik	Git2;Ankrd13a;4930515G01Rik	Git2;4930515G01Rik;Ankrd13a	Git2;Ankrd13a;4930515G01Rik	Ankrd13a;4930515G01Rik;Git2	Git2;4930515G01Rik;Ankrd13a	5.50599	6.99981	8.29999	7.79485	7.7328	7.03642	1	1	1	1	1	1
38284	http://genome.ucsc.edu/cgi-bin/hgTracks?hgS_doOtherUser=submit&hgS_otherUserName=Andrew%20Kossenkov&hgS_otherUserSessionName=506.BMAL1&position=chr10:37134973-37145041	chr10	37136973	37143041	ENSMUSG00000069662;ENSMUSG00000046463	Marcks;5930403N24Rik	TSS.500	2	6068	9.02413	17.7439	0	0	0	1.00705	-1.17817	1.18648	0.900389	0.00350004	0.00232551	0.961691	0.0160644	0.0498353	-0.0557358	0.117518	0.195608	0.084753	-0.111469	-0.230675	Marcks;5930403N24Rik	Marcks;5930403N24Rik	5930403N24Rik;Marcks	Marcks;5930403N24Rik	5930403N24Rik;Marcks	Marcks;5930403N24Rik	7.5653	8.54338	9.02413	8.3493	7.27483	6.68996	1	1	1	1	1	1
5653	http://genome.ucsc.edu/cgi-bin/hgTracks?hgS_doOtherUser=submit&hgS_otherUserName=Andrew%20Kossenkov&hgS_otherUserSessionName=506.BMAL1&position=chr2:30058734-30068093	chr2	30060734	30066093	ENSMUSG00000054766	Set	TSS.500	2	5359	7.72755	16.5468	0	0	0	1.08736	1.12374	-1.03346	0.249453	0.10864	0.650811	0.541449	0.2311	0.882739	-0.0582602	-0.22742	0.17375	-0.0112591	0.13097	-0.00778002	Set	Set	Set	Set	Set	Set	6.56475	5.82737	7.72755	6.78546	7.49885	6.80208	1	1	1	1	1	1
66368	http://genome.ucsc.edu/cgi-bin/hgTracks?hgS_doOtherUser=submit&hgS_otherUserName=Andrew%20Kossenkov&hgS_otherUserSessionName=506.BMAL1&position=chr19:21270583-21279853	chr19	21272583	21277853	ENSMUSG00000024750	Zfand5	TSS.500	2	5270	8.7344	16.5206	0	0	0	-1.06617	1.02929	-1.09739	0.372677	0.687919	0.195958	0.655311	0.806674	0.572992	-0.0484155	-0.000800249	0.167224	-0.215778	0.179814	-0.082044	Zfand5	Zfand5	Zfand5	Zfand5	Zfand5	Zfand5	7.44177	7.69484	8.65764	6.61572	8.7344	7.26801	1	1	1	1	1	1
41809	http://genome.ucsc.edu/cgi-bin/hgTracks?hgS_doOtherUser=submit&hgS_otherUserName=Andrew%20Kossenkov&hgS_otherUserSessionName=506.BMAL1&position=chr11:7207940-7215669	chr11	7209940	7213669	ENSMUSG00000020427	Igfbp3	TSS.500	2	3729	7.60927	16.3318	0	0	0	1.03345	-1.13903	1.17714	0.619757	0.0496597	0.0139303	0.824303	0.128965	0.152876	-0.0713805	0.0780573	0.198806	0.0992826	-0.134553	-0.170213	Igfbp3	Igfbp3	Igfbp3	Igfbp3	Igfbp3	Igfbp1;Igfbp3	6.29262	6.99029	7.60927	7.09538	6.01874	5.86935	1	1	1	1	1	1
27015	http://genome.ucsc.edu/cgi-bin/hgTracks?hgS_doOtherUser=submit&hgS_otherUserName=Andrew%20Kossenkov&hgS_otherUserSessionName=506.BMAL1&position=chr7:31056900-31069016	chr7	31058900	31067016	ENSMUSG00000036560	Lgi4	TSS.500	2	8116	6.80732	16.2422	0	-1.42597	-1.42597	-1.42597	-2.51535	1.76395	3.03314e-05	2.23301e-27	2.57623e-11	0.00124535	8.951e-25	2.72287e-08	0.573123	0.550268	0.354765	-0.0561195	-0.462467	-0.95957	Lgi4	Lgi4	Fxyd1;Fxyd3;Lgi4	Fxyd7;Fxyd3;Lgi4;Fxyd1	Lgi4	Fxyd1;Fxyd7;Lgi4;Fxyd3	6.80732	6.69876	5.83713	4.36569	3.2695	2.28739	1	1	1	1	1	1
57330	http://genome.ucsc.edu/cgi-bin/hgTracks?hgS_doOtherUser=submit&hgS_otherUserName=Andrew%20Kossenkov&hgS_otherUserSessionName=506.BMAL1&position=chr15:85669603-85695377	chr15	85671603	85693377	na	na	na	na	21774	9.02457	15.9976	0	0	0	1.05643	1.09417	-1.03572	0.283635	0.0787843	0.492975	0.576109	0.182159	0.80603	-0.191997	-0.0325056	0.160809	-0.0327025	0.159536	-0.0631405	na	na	na	na	na	na	7.04508	7.88029	9.02457	7.8792	9.01652	7.71262	1	1	1	1	1	1
54648	http://genome.ucsc.edu/cgi-bin/hgTracks?hgS_doOtherUser=submit&hgS_otherUserName=Andrew%20Kossenkov&hgS_otherUserSessionName=506.BMAL1&position=chr14:105886831-105902096	chr14	105888831	105900096	ENSMUSG00000022114	Spry2	TSS.500	2	11265	7.45153	15.9933	0	0	0	-1.07127	-1.12476	1.04992	0.262605	0.0557532	0.42796	0.555293	0.140718	0.7686	0.0356648	0.0549956	0.180968	-0.0931388	-0.0140303	-0.164459	Spry2	Spry2	Spry2	Spry2	Spry2	Spry2	6.72801	6.82011	7.45153	6.14483	6.49682	5.84362	1	1	1	1	1	1
65367	http://genome.ucsc.edu/cgi-bin/hgTracks?hgS_doOtherUser=submit&hgS_otherUserName=Andrew%20Kossenkov&hgS_otherUserSessionName=506.BMAL1&position=chr18:82690898-82695661	chr18	82692898	82693661	ENSMUSG00000097141;ENSMUSG00000041258	Gm10524;Zfp236	TSS.500	2	763	7.42571	15.9383	0	0	0	1.23447	1.16729	1.05755	0.0732115	0.18832	0.634047	0.284235	0.343498	0.875341	-0.165538	-0.267071	0.367011	-0.0121509	0.167696	-0.0899481	Gm10524;Zfp236	Gm10524;Zfp236	Zfp236;Gm10524	Gm10524;Zfp236	Gm10524	Gm10524;Zfp236	5.10277	4.7492	7.42571	5.6864	6.45463	5.38263	1	1	1	1	1	1
41547	http://genome.ucsc.edu/cgi-bin/hgTracks?hgS_doOtherUser=submit&hgS_otherUserName=Andrew%20Kossenkov&hgS_otherUserSessionName=506.BMAL1&position=chr10:128621714-128629840	chr10	128623714	128627840	ENSMUSG00000025362	Rps26	TSS.500	2	4126	7.38168	15.8434	0	0	0	-1.02892	-1.11562	1.08426	0.665318	0.0969151	0.219677	0.850169	0.212333	0.599838	0.0465785	-0.00601326	0.157648	0.00369057	-0.0241962	-0.177708	Rps26	Rps26	Rps26	Rps26	Rps26	Ikzf4;Rps26	6.8273	6.57932	7.38168	6.6244	6.49567	5.82989	1	1	1	1	1	1
60925	http://genome.ucsc.edu/cgi-bin/hgTracks?hgS_doOtherUser=submit&hgS_otherUserName=Andrew%20Kossenkov&hgS_otherUserSessionName=506.BMAL1&position=chr17:15824304-15834527	chr17	15826304	15832527	ENSMUSG00000048027	Rgmb	TSS.500	2	6223	7.88016	15.8058	0	0	0	-1.02431	-1.32975	1.29819	0.682178	1.185e-06	8.64359e-06	0.859377	1.64451e-05	0.000829055	0.00896232	0.196593	0.261609	0.0722076	-0.18881	-0.350562	Rgmb	Rgmb	Rgmb	Gm25598;Rgmb	Rgmb	Rgmb;Gm25598	6.59819	7.52851	7.88016	6.89836	5.74013	5.12072	1	1	1	1	1	1
41170	http://genome.ucsc.edu/cgi-bin/hgTracks?hgS_doOtherUser=submit&hgS_otherUserName=Andrew%20Kossenkov&hgS_otherUserSessionName=506.BMAL1&position=chr10:119235019-119241714	chr10	119237019	119239714	ENSMUSG00000020114	Cand1	TSS.500	2	2695	6.56733	15.6695	0	0	0	-1.08644	-1.14485	1.05376	0.366874	0.140949	0.56875	0.650232	0.279276	0.84536	0.165794	-0.0558462	0.156127	-0.0676892	0.122548	-0.320933	Cand1	Cand1	Cand1	Cand1	Cand1	Cand1	6.56733	5.61784	6.52281	5.57109	6.37044	4.65809	1	1	1	1	1	1
7981	http://genome.ucsc.edu/cgi-bin/hgTracks?hgS_doOtherUser=submit&hgS_otherUserName=Andrew%20Kossenkov&hgS_otherUserSessionName=506.BMAL1&position=chr2:104814828-104822135	chr2	104816828	104820135	ENSMUSG00000074994;ENSMUSG00000083856	Qser1;Gm13886	TSS.500	2	3307	7.28643	15.639	0	0	0	-1.0421	-1.15246	1.1059	0.543466	0.0365697	0.138097	0.777733	0.102287	0.494608	-0.0243511	0.112307	0.182497	-0.0165279	0.0487942	-0.302719	Qser1;Gm13886	Gm13886;Qser1	Qser1;Gm13886	Qser1;Gm13886	na	Gm13886;Qser1	6.29981	6.93567	7.28643	6.33461	6.63265	5.17679	1	1	1	1	1	1
41473	http://genome.ucsc.edu/cgi-bin/hgTracks?hgS_doOtherUser=submit&hgS_otherUserName=Andrew%20Kossenkov&hgS_otherUserSessionName=506.BMAL1&position=chr10:127638893-127648559	chr10	127640893	127646559	ENSMUSG00000002147	Stat6	TSS.500	2	5666	8.11963	15.5617	0	0	0	1.06211	-1.04325	1.10805	0.315133	0.480262	0.0871927	0.604875	0.645779	0.404362	-0.132937	0.0296369	0.217564	0.0473572	0.0874603	-0.249082	Stat6	Stat6	Stat6	Stat6	Stat6	Stat6	6.34675	7.11573	8.11963	7.20491	7.41081	5.84809	1	1	1	1	1	1
13818	http://genome.ucsc.edu/cgi-bin/hgTracks?hgS_doOtherUser=submit&hgS_otherUserName=Andrew%20Kossenkov&hgS_otherUserSessionName=506.BMAL1&position=chr3:123503428-123512634	chr3	123505428	123510634	ENSMUSG00000092730	Snora24	TSS.500	2	5206	8.16986	15.5491	0	0	0	1.08001	1.06775	1.01148	0.224506	0.300902	0.85703	0.513925	0.473822	0.958511	-0.164015	-0.0561319	0.215249	-0.022939	0.0635836	-0.0357462	Snora24	Snora24	Snora24	Snora24	Prss12;Snora24	Prss12;Snora24	6.25811	6.7518	8.16986	6.91127	7.34462	6.8493	1	1	1	1	1	1
2756	http://genome.ucsc.edu/cgi-bin/hgTracks?hgS_doOtherUser=submit&hgS_otherUserName=Andrew%20Kossenkov&hgS_otherUserSessionName=506.BMAL1&position=chr1:133126278-133141021	chr1	133128278	133139021	ENSMUSG00000097341;ENSMUSG00000046062	Gm26616;Ppp1r15b	TSS.500	2	10743	7.24833	15.4913	0	0	0	1.04604	1.02016	1.02537	0.477192	0.752631	0.692356	0.735088	0.851319	0.898914	-0.129384	-0.0158511	0.245093	-0.0750143	0.114532	-0.139376	Gm26616;Ppp1r15b	Ppp1r15b;Gm26616	Ppp1r15b;Gm26616	Gm26616;Ppp1r15b	Gm26616;Ppp1r15b	Gm26616;Ppp1r15b	5.56839	6.03248	7.24833	5.78609	6.61252	5.52927	1	1	1	1	1	1
29623	http://genome.ucsc.edu/cgi-bin/hgTracks?hgS_doOtherUser=submit&hgS_otherUserName=Andrew%20Kossenkov&hgS_otherUserSessionName=506.BMAL1&position=chr7:119789484-119798281	chr7	119791484	119796281	ENSMUSG00000030924;ENSMUSG00000030929	2610020H08Rik;Eri2	TSS.500	2	4797	7.21506	15.4858	0	0	0	1.03311	-1.05422	1.08913	0.675182	0.497025	0.272107	0.855657	0.660101	0.650009	-0.0697677	0.00840252	0.309183	-0.0989924	-0.0177747	-0.131051	2610020H08Rik;Eri2	Eri2;2610020H08Rik	Eri2;2610020H08Rik	Eri2;2610020H08Rik	Eri2;2610020H08Rik	2610020H08Rik;Eri2;Acsm3	5.52526	5.83846	7.21506	5.41245	5.73168	5.29131	1	1	1	1	1	1
14373	http://genome.ucsc.edu/cgi-bin/hgTracks?hgS_doOtherUser=submit&hgS_otherUserName=Andrew%20Kossenkov&hgS_otherUserSessionName=506.BMAL1&position=chr3:144191820-144207250	chr3	144193820	144205250	ENSMUSG00000028266	Lmo4	TSS.500	2	11430	7.4642	15.4445	0	0	0	1.08549	-1.00607	1.09208	0.100444	0.903563	0.0777523	0.338264	0.945446	0.382599	-0.143403	-0.0158197	0.175864	0.0957489	0.0576811	-0.170072	Lmo4	Lmo4	Lmo4	Lmo4	Lmo4	Lmo4	5.96253	6.52309	7.4642	7.0556	6.86925	5.85149	1	1	1	1	1	1
29568	http://genome.ucsc.edu/cgi-bin/hgTracks?hgS_doOtherUser=submit&hgS_otherUserName=Andrew%20Kossenkov&hgS_otherUserSessionName=506.BMAL1&position=chr7:118123472-118133694	chr7	118125472	118131694	ENSMUSG00000030654	Arl6ip1	TSS.500	2	6222	7.17912	15.4086	0	0	0	1.03037	-1.02296	1.05403	0.634748	0.71848	0.403409	0.832536	0.82769	0.752366	-0.0727975	-0.0197105	0.224924	-0.0401767	0.0697396	-0.161979	Arl6ip1	Arl6ip1	Arl6ip1	Rps15a;Arl6ip1	Arl6ip1;Smg1	Smg1;Arl6ip1;Rps15a	5.82183	6.04379	7.17912	5.95725	6.43678	5.46685	1	1	1	1	1	1
21374	http://genome.ucsc.edu/cgi-bin/hgTracks?hgS_doOtherUser=submit&hgS_otherUserName=Andrew%20Kossenkov&hgS_otherUserSessionName=506.BMAL1&position=chr5:129018559-129024987	chr5	129020559	129022987	ENSMUSG00000029430	Ran	TSS.500	2	2428	7.17877	15.4078	0	0	0	1.10967	1.14989	-1.03625	0.270911	0.139469	0.70634	0.564036	0.27717	0.905207	-0.15386	-0.154744	0.328361	-0.172929	0.21177	-0.0585978	Ran	Ran	Ran	Ran	Ran	Ran	5.11069	5.1075	7.17877	5.04227	6.61368	5.46637	1	1	1	1	1	1
1114	http://genome.ucsc.edu/cgi-bin/hgTracks?hgS_doOtherUser=submit&hgS_otherUserName=Andrew%20Kossenkov&hgS_otherUserSessionName=506.BMAL1&position=chr1:59761873-59770607	chr1	59763873	59768607	ENSMUSG00000067336	Bmpr2	TSS.500	2	4734	7.18362	15.406	0	0	0	1.06429	1.14059	-1.0717	0.406183	0.0794509	0.355888	0.68285	0.183296	0.718941	-0.146609	-0.119526	0.234029	-0.139431	0.23515	-0.0636144	Bmpr2	Bmpr2	Bmpr2	Bmpr2	Bmpr2	Bmpr2	5.49018	5.59612	7.17796	5.51806	7.18362	5.8212	1	1	1	1	1	1
42676	http://genome.ucsc.edu/cgi-bin/hgTracks?hgS_doOtherUser=submit&hgS_otherUserName=Andrew%20Kossenkov&hgS_otherUserSessionName=506.BMAL1&position=chr11:48848862-48861792	chr11	48850862	48859792	ENSMUSG00000086245	Gm16170	TSS.500	2	8930	7.201	15.2641	0	0	0	1.04482	1.02352	1.02081	0.464319	0.698	0.73104	0.726071	0.813493	0.915011	-0.201982	0.0502396	0.188388	-0.0177353	0.0811676	-0.100078	Gm16170	Gm16170	Trim7;Gm16170	Gm16170;Trim7	Gm16170;Trim7	Gm16170;Irgm1;Trim7	5.47019	6.53431	7.201	6.22897	6.67807	5.87786	1	1	1	1	1	1
24501	http://genome.ucsc.edu/cgi-bin/hgTracks?hgS_doOtherUser=submit&hgS_otherUserName=Andrew%20Kossenkov&hgS_otherUserSessionName=506.BMAL1&position=chr6:90368011-90376191	chr6	90370011	90374191	ENSMUSG00000034430	Zxdc	TSS.500	2	4180	7.20013	15.2206	0	0	0	1.04545	-1.01107	1.05702	0.548659	0.881895	0.454252	0.78136	0.932552	0.783825	-0.0743042	-0.0408239	0.26495	-0.0661191	0.00754791	-0.091251	Zxdc	Zxdc	Zxdc	Zxdc	Zxdc	Zxdc;Uroc1	5.67039	5.80587	7.20013	5.70322	6.00724	5.603	1	1	1	1	1	1
57137	http://genome.ucsc.edu/cgi-bin/hgTracks?hgS_doOtherUser=submit&hgS_otherUserName=Andrew%20Kossenkov&hgS_otherUserSessionName=506.BMAL1&position=chr15:81583945-81593763	chr15	81585945	81591763	ENSMUSG00000080527;ENSMUSG00000084739;ENSMUSG00000055024	Gm23880;Gm22067;Ep300	TSS.500	2	5818	6.96464	14.9483	0	0	0	1.10933	1.02782	1.0793	0.10277	0.666115	0.230096	0.342323	0.791253	0.610611	-0.139889	-0.069483	0.270348	0.00640344	0.0681047	-0.135484	Gm23880;Gm22067;Ep300	Gm23880;Gm22067;Ep300	Gm23880;Ep300;Gm22067	Gm23880;Ep300;Gm22067	Gm23880;Ep300	Gm23880;Ep300;Gm22067	5.21614	5.48202	6.96464	5.78349	6.04057	5.2324	1	1	1	1	1	1
34536	http://genome.ucsc.edu/cgi-bin/hgTracks?hgS_doOtherUser=submit&hgS_otherUserName=Andrew%20Kossenkov&hgS_otherUserSessionName=506.BMAL1&position=chr9:44879490-44885656	chr9	44881490	44883656	ENSMUSG00000002028	Kmt2a	TSS.500	2	2166	6.91084	14.8327	0	0	0	1.02631	1.03426	-1.00775	0.826598	0.776279	0.948095	0.930719	0.866926	0.985802	-0.165731	0.0483565	0.304748	-0.177616	-0.173034	0.163276	Kmt2a	Kmt2a	Kmt2a	Kmt2a	na	Kmt2a	4.9599	5.76933	6.91084	4.91839	4.93435	6.25598	1	1	1	1	1	1
14109	http://genome.ucsc.edu/cgi-bin/hgTracks?hgS_doOtherUser=submit&hgS_otherUserName=Andrew%20Kossenkov&hgS_otherUserSessionName=506.BMAL1&position=chr3:133538264-133546728	chr3	133540264	133544728	ENSMUSG00000040943	Tet2	TSS.500	2	4464	7.07421	14.8319	0	0	0	1.06656	1.01243	1.05346	0.364751	0.862014	0.463832	0.648297	0.920896	0.789818	-0.213907	0.0540963	0.221934	-0.0011107	0.155901	-0.216913	Tet2	Tet2	Tet2	Tet2	Tet2	Tet2	5.20362	6.28631	7.07421	6.04654	6.75324	5.19259	1	1	1	1	1	1
41797	http://genome.ucsc.edu/cgi-bin/hgTracks?hgS_doOtherUser=submit&hgS_otherUserName=Andrew%20Kossenkov&hgS_otherUserSessionName=506.BMAL1&position=chr11:6465768-6477530	chr11	6467768	6475530	ENSMUSG00000092885;ENSMUSG00000086839	Gm22123;Gm11973	TSS.500	2	7762	7.81553	14.7992	0	0	0	1.05397	1.03112	1.02216	0.40732	0.629011	0.729711	0.683404	0.764311	0.914422	-0.101119	-0.0630753	0.225009	-0.0473335	0.150221	-0.163702	Gm22123;Gm11973	Purb;Gm11973;Gm22123	Gm22123;Gm11973;Purb	Gm22123;Gm11973;Purb	Purb;Gm11973;Gm22123	Purb;Gm22123;Gm11973	6.21402	6.38274	7.81553	6.45386	7.41566	5.94598	1	1	1	1	1	1
7220	http://genome.ucsc.edu/cgi-bin/hgTracks?hgS_doOtherUser=submit&hgS_otherUserName=Andrew%20Kossenkov&hgS_otherUserSessionName=506.BMAL1&position=chr2:75657709-75667215	chr2	75659709	75665215	ENSMUSG00000093242;ENSMUSG00000059005	Gm24574;Hnrnpa3	TSS.500	2	5506	6.8468	14.6953	0	0	0	1.09946	1.02232	1.07545	0.180644	0.755263	0.30438	0.460233	0.852947	0.67897	-0.101602	-0.0937401	0.227093	0.0441555	0.1871	-0.263006	Gm24574;Hnrnpa3	Gm24574;Hnrnpa3	Gm24574;Hnrnpa3	Hnrnpa3;Gm24574	Hnrnpa3	Hnrnpa3;Gm24574	5.43144	5.46166	6.8468	6.01949	6.65688	4.84596	1	1	1	1	1	1
3578	http://genome.ucsc.edu/cgi-bin/hgTracks?hgS_doOtherUser=submit&hgS_otherUserName=Andrew%20Kossenkov&hgS_otherUserSessionName=506.BMAL1&position=chr1:161028677-161042386	chr1	161030677	161040386	ENSMUSG00000064440;ENSMUSG00000065735;ENSMUSG00000064968;ENSMUSG00000065160;ENSMUSG00000064816;ENSMUSG00000077220;ENSMUSG00000065228;ENSMUSG00000084667;ENSMUSG00000043467;ENSMUSG00000053332;ENSMUSG00000080463	Gm26224;Gm24489;Snord47;Mir5117;Gm22357;Gm23436;Gm25789;Gm23212;Zbtb37;Gas5;Gm22489	TSS.500	2	9709	7.78211	14.6123	0	0	0	1.04748	-1.01272	1.0608	0.492546	0.851703	0.382546	0.745504	0.914482	0.738676	-0.00392596	-0.119826	0.220386	-0.00887463	0.114597	-0.202356	Gm26224;Gm24489;Snord47;Mir5117;Gm22357;Gm23436;Gm25789;Gm23212;Zbtb37;Gas5;Gm22489	Gm25789;Gm23436;Gm22489;Zbtb37;Gm23212;Gas5;Mir5117;Gm22357;Snord47;Gm26224;Gm24489	Snord47;Gm24489;Gm26224;Gm23436;Gm25789;Gas5;Gm23212;Zbtb37;Gm22489;Gm22357;Mir5117	Snord47;Dars2;Gm26224;Gm24489;Gm23436;Gm25789;Gas5;Gm23212;Zbtb37;Gm22489;Mir5117;Gm22357	Mir5117;Gm22357;Gm22489;Gm23212;Gas5;Zbtb37;Gm25789;Gm23436;Gm24489;Gm26224;Snord47	Gm22357;Mir5117;Gm22489;Gas5;Gm23212;Zbtb37;Gm25789;Gm23436;Gm26224;Dars2;Gm24489;Snord47	6.64711	6.12628	7.78211	6.62401	7.22482	5.78009	1	1	1	1	1	1
379	http://genome.ucsc.edu/cgi-bin/hgTracks?hgS_doOtherUser=submit&hgS_otherUserName=Andrew%20Kossenkov&hgS_otherUserSessionName=506.BMAL1&position=chr1:30944608-30951475	chr1	30946608	30949475	ENSMUSG00000026064	Ptp4a1	TSS.500	2	2867	6.79117	14.576	0	0	0	1.0711	1.00063	1.07043	0.475482	0.994801	0.479516	0.734067	0.997361	0.79809	-0.115172	-0.024259	0.299517	-0.060465	0.253962	-0.353584	Ptp4a1	Ptp4a1	Ptp4a1	Ptp4a1	Ptp4a1	Ptp4a1	5.06963	5.40588	6.79117	5.26942	6.57697	4.28218	1	1	1	1	1	1
66115	http://genome.ucsc.edu/cgi-bin/hgTracks?hgS_doOtherUser=submit&hgS_otherUserName=Andrew%20Kossenkov&hgS_otherUserSessionName=506.BMAL1&position=chr19:12786486-12797446	chr19	12788486	12795446	ENSMUSG00000024695	Zfp91	TSS.500	2	6960	7.2657	14.5728	0	0	0	1.00409	1.03897	-1.03473	0.959726	0.636339	0.672788	0.985283	0.769719	0.892098	-0.0112208	-0.114278	0.22558	-0.148436	0.235554	-0.187198	Zfp91	Zfp91	Lpxn;Zfp91	Lpxn;Zfp91	Zfp91	Zfp91;Lpxn	6.10766	5.67969	7.21496	5.54445	7.2657	5.39482	1	1	1	1	1	1
39985	http://genome.ucsc.edu/cgi-bin/hgTracks?hgS_doOtherUser=submit&hgS_otherUserName=Andrew%20Kossenkov&hgS_otherUserSessionName=506.BMAL1&position=chr10:81136047-81149941	chr10	81138047	81147941	ENSMUSG00000035011	Zbtb7a	TSS.500	2	9894	7.01455	14.5717	0	0	0	1.15549	-1.00879	1.16565	0.108941	0.922707	0.089131	0.352993	0.956815	0.408038	-0.106171	-0.0939606	0.29996	0.106951	-0.256378	0.0495979	Zbtb7a	Zbtb7a	Zbtb7a	Pias4;Zbtb7a	Zbtb7a	Pias4;Zbtb7a	5.26896	5.31459	7.01455	6.12366	4.73808	5.8811	1	1	1	1	1	1
33791	http://genome.ucsc.edu/cgi-bin/hgTracks?hgS_doOtherUser=submit&hgS_otherUserName=Andrew%20Kossenkov&hgS_otherUserSessionName=506.BMAL1&position=chr9:20968116-20980073	chr9	20970116	20978073	ENSMUSG00000043895	S1pr2	TSS.500	2	7957	6.78867	14.5705	0	0	0	1.02098	-1.0477	1.06968	0.71185	0.407047	0.230734	0.875028	0.57893	0.611325	-0.0492179	-0.013797	0.156157	0.0381289	0.00280218	-0.134073	S1pr2	S1pr2	S1pr2	S1pr2	S1pr2	S1pr2	5.87463	6.02314	6.78867	6.24754	6.09399	5.53335	1	1	1	1	1	1
44217	http://genome.ucsc.edu/cgi-bin/hgTracks?hgS_doOtherUser=submit&hgS_otherUserName=Andrew%20Kossenkov&hgS_otherUserSessionName=506.BMAL1&position=chr11:79989742-79998385	chr11	79991742	79996385	ENSMUSG00000017548	Suz12	TSS.500	2	4643	6.76736	14.5249	0	0	0	1.04653	1.0435	1.0029	0.55723	0.582597	0.970184	0.785935	0.72907	0.991662	-0.0763809	-0.0904349	0.254012	-0.105081	0.183843	-0.165958	Suz12	Suz12	Suz12	Suz12	Suz12	Suz12	5.36175	5.3088	6.76736	5.25417	6.44134	5.03294	1	1	1	1	1	1
49033	http://genome.ucsc.edu/cgi-bin/hgTracks?hgS_doOtherUser=submit&hgS_otherUserName=Andrew%20Kossenkov&hgS_otherUserSessionName=506.BMAL1&position=chr12:108421458-108429161	chr12	108423458	108427161	ENSMUSG00000058070	Eml1	TSS.500	2	3703	8.61969	14.5013	0	0	0	1.10863	1.10155	1.00643	0.166169	0.194091	0.931407	0.441338	0.35083	0.981466	-0.10501	-0.172548	0.246205	-0.0332627	0.208823	-0.144207	Eml1	Eml1	Eml1	Eml1	Eml1	Eml1	6.73557	6.42295	8.61969	7.08411	8.39666	6.55235	1	1	1	1	1	1
58939	http://genome.ucsc.edu/cgi-bin/hgTracks?hgS_doOtherUser=submit&hgS_otherUserName=Andrew%20Kossenkov&hgS_otherUserSessionName=506.BMAL1&position=chr16:30062545-30072306	chr16	30064545	30070306	ENSMUSG00000022528	Hes1	TSS.500	2	5761	6.72645	14.437	0	0	0	1.09645	1.03345	1.06096	0.189291	0.639005	0.398889	0.471661	0.771722	0.749823	-0.129681	-0.0717114	0.217176	0.0387948	-0.0431368	-0.0114417	Hes1	Hes1	Hes1	Hes1	Hes1	Hes1	5.26761	5.48768	6.72645	5.93249	5.59945	5.72605	1	1	1	1	1	1
67320	http://genome.ucsc.edu/cgi-bin/hgTracks?hgS_doOtherUser=submit&hgS_otherUserName=Andrew%20Kossenkov&hgS_otherUserSessionName=506.BMAL1&position=chr19:46034025-46046899	chr19	46036025	46044899	ENSMUSG00000025223;ENSMUSG00000055491	Ldb1;Pprc1	TSS.500	2	8874	6.86719	14.3868	0	0	0	-1.01804	-1.00158	-1.01643	0.745938	0.977189	0.76768	0.892821	0.987372	0.928668	-0.0734657	0.00531313	0.098938	-0.0203823	0.0502392	-0.0606423	Ldb1;Pprc1	Ldb1;Pprc1	Ldb1;Pprc1	Ldb1;Pprc1	Pprc1;Ldb1	Ldb1;Pprc1	6.08242	6.4294	6.86719	6.31414	6.63593	6.13762	1	1	1	1	1	1
65442	http://genome.ucsc.edu/cgi-bin/hgTracks?hgS_doOtherUser=submit&hgS_otherUserName=Andrew%20Kossenkov&hgS_otherUserSessionName=506.BMAL1&position=chr19:3318401-3329347	chr19	3320401	3327347	ENSMUSG00000024900	Cpt1a	TSS.500	2	6946	6.66826	14.3122	0	0	0	1.02255	1.03333	-1.01054	0.79502	0.702486	0.902768	0.916747	0.816713	0.972618	-0.164927	0.0375461	0.211132	-0.0848444	-0.096575	0.0976686	Cpt1a	Cpt1a	Cpt1a	Cpt1a	Cpt1a	Cpt1a	5.11521	5.90098	6.66826	5.41289	5.36825	6.15635	1	1	1	1	1	1
67830	http://genome.ucsc.edu/cgi-bin/hgTracks?hgS_doOtherUser=submit&hgS_otherUserName=Andrew%20Kossenkov&hgS_otherUserSessionName=506.BMAL1&position=chr19:61196627-61202895	chr19	61198627	61200895	na	na	na	na	2268	12.4831	14.2937	0	0	0	1.03609	1.05151	-1.01489	0.555885	0.404001	0.806063	0.785137	0.57612	0.941477	-0.129773	-0.039339	0.064267	0.0657757	0.124027	-0.0849579	na	na	na	na	na	na	10.4533	11.136	11.9725	11.9852	12.4831	10.7862	1	1	1	0	1	1
65900	http://genome.ucsc.edu/cgi-bin/hgTracks?hgS_doOtherUser=submit&hgS_otherUserName=Andrew%20Kossenkov&hgS_otherUserSessionName=506.BMAL1&position=chr19:8717808-8730285	chr19	8719808	8728285	ENSMUSG00000065378;ENSMUSG00000097188;ENSMUSG00000065280;ENSMUSG00000065281;ENSMUSG00000064721;ENSMUSG00000065392;ENSMUSG00000065782;ENSMUSG00000065087;ENSMUSG00000010095;ENSMUSG00000065305	Gm22744;Snhg1;Gm24453;Gm24452;Gm25855;Gm25894;Gm22680;Snord22;Slc3a2;Gm23246	TSS.500	2	8477	9.71432	14.2936	0	0	0	1.08835	1.13871	-1.04627	0.196943	0.0477345	0.490573	0.480827	0.125232	0.804447	-0.0914407	-0.204731	0.152515	-0.000969852	0.246211	-0.101584	Gm22744;Snhg1;Gm24453;Gm24452;Gm25855;Gm25894;Gm22680;Snord22;Slc3a2;Gm23246	Slc3a2;Gm23246;Gm24452;Gm25855;Gm22680;Gm25894;Snord22;Gm22744;Snhg1;Gm24453	Snhg1;Gm24453;Gm22744;Gm23246;Slc3a2;Gm22680;Gm25894;Snord22;Gm24452;Gm25855	Gm23246;Slc3a2;Gm22680;Gm25894;Snord22;Wdr74;Gm25855;Gm24452;Snhg1;Gm24453;Gm22744	Gm22744;Snhg1;Gm24453;Gm25855;Gm24452;Gm22680;Gm25894;Snord22;Slc3a2;Gm23246	Gm25855;Gm24452;Wdr74;Snord22;Gm25894;Gm22680;Slc3a2;Gm23246;Gm22744;Gm24453;Snhg1	7.66635	7.07981	9.09718	8.16897	9.71432	7.61194	1	1	1	1	1	1
66735	http://genome.ucsc.edu/cgi-bin/hgTracks?hgS_doOtherUser=submit&hgS_otherUserName=Andrew%20Kossenkov&hgS_otherUserSessionName=506.BMAL1&position=chr19:32207125-32214247	chr19	32209125	32212247	ENSMUSG00000040451	Sgms1	TSS.500	2	3122	7.75855	14.2926	0	0	0	1.15334	1.21452	-1.05305	0.0420596	0.00561089	0.461305	0.207549	0.0234949	0.788263	-0.245491	-0.158393	0.224545	-0.030755	0.15673	0.0533633	Sgms1	Sgms1	Sgms1	Sgms1	Sgms1	Sgms1	5.57345	5.92652	7.75855	6.48399	7.3977	6.8793	1	1	1	1	1	1
11840	http://genome.ucsc.edu/cgi-bin/hgTracks?hgS_doOtherUser=submit&hgS_otherUserName=Andrew%20Kossenkov&hgS_otherUserSessionName=506.BMAL1&position=chr3:63957199-63967908	chr3	63959199	63965908	ENSMUSG00000027822;ENSMUSG00000097724	Slc33a1;Gm26850	TSS.500	2	6709	6.63049	14.231	0	0	0	1.00591	1.0134	-1.00745	0.941883	0.869115	0.926795	0.978378	0.925373	0.979784	-0.103049	0.00738652	0.284315	-0.193409	0.153257	-0.148502	Slc33a1;Gm26850	Slc33a1;Gm26850	Gm26850;Slc33a1	Gm26850;Slc33a1	Slc33a1;Gm26850	Slc33a1;Gm26850	5.04563	5.45498	6.63049	4.73323	6.04602	4.88604	1	1	1	1	1	1
44239	http://genome.ucsc.edu/cgi-bin/hgTracks?hgS_doOtherUser=submit&hgS_otherUserName=Andrew%20Kossenkov&hgS_otherUserSessionName=506.BMAL1&position=chr11:80379249-80392322	chr11	80381249	80390322	ENSMUSG00000017421	Zfp207	TSS.500	2	9073	7.30071	14.2181	0	0	0	1.03541	-1.01716	1.05317	0.59109	0.792829	0.42377	0.807145	0.877117	0.765428	-0.0839392	-0.0169548	0.226493	-0.0363289	0.146186	-0.235456	Zfp207	Zfp207	5730455P16Rik;Zfp207	5730455P16Rik;Zfp207	Zfp207	Zfp207;5730455P16Rik	5.86793	6.15155	7.30071	6.06816	6.9	5.27295	1	1	1	1	1	1
23667	http://genome.ucsc.edu/cgi-bin/hgTracks?hgS_doOtherUser=submit&hgS_otherUserName=Andrew%20Kossenkov&hgS_otherUserSessionName=506.BMAL1&position=chr6:56790356-56801681	chr6	56792356	56799681	ENSMUSG00000059486	Kbtbd2	TSS.500	2	7325	6.614	14.1957	0	0	0	-1.1003	-1.14562	1.04119	0.140973	0.0362695	0.534151	0.405192	0.101611	0.82773	0.0104373	0.124521	0.181412	-0.129566	0.00302195	-0.189826	Kbtbd2	Kbtbd2	Kbtbd2	Kbtbd2	Kbtbd2	Kbtbd2	5.86366	6.35439	6.614	5.31212	5.83309	5.09072	1	1	1	1	1	1
23909	http://genome.ucsc.edu/cgi-bin/hgTracks?hgS_doOtherUser=submit&hgS_otherUserName=Andrew%20Kossenkov&hgS_otherUserSessionName=506.BMAL1&position=chr6:72432326-72443808	chr6	72434326	72441808	ENSMUSG00000053907	Mat2a	TSS.500	2	7482	7.6341	14.1571	0	0	0	-1.03262	-1.15546	1.11895	0.655795	0.0448342	0.11865	0.844959	0.119485	0.464387	0.104555	-0.0293139	0.205763	-0.0165434	0.0559274	-0.320388	Mat2a	Mat2a	Mat2a	Mat2a	Mat2a	Mat2a;Ggcx	7.11013	6.4712	7.6341	6.52962	6.87116	5.2706	1	1	1	1	1	1
65698	http://genome.ucsc.edu/cgi-bin/hgTracks?hgS_doOtherUser=submit&hgS_otherUserName=Andrew%20Kossenkov&hgS_otherUserSessionName=506.BMAL1&position=chr19:5682935-5697667	chr19	5684935	5695667	ENSMUSG00000004054;ENSMUSG00000054874	Map3k11;Pcnxl3	TSS.500	2	10732	6.59134	14.147	0	0	0	1.05044	1.05702	-1.00627	0.533834	0.483214	0.937054	0.772018	0.648507	0.982995	-0.081205	-0.0973698	0.200955	-0.0443909	-0.0639562	0.0859664	Map3k11;Pcnxl3	Map3k11;Pcnxl3	Pcnxl3;Map3k11	Pcnxl3;Kcnk7;mmu-mir-6987;Map3k11	Pcnxl3;Map3k11	mmu-mir-6987;Kcnk7;Pcnxl3;Map3k11	5.40268	5.34137	6.59134	5.5449	5.46886	6.07871	1	1	1	1	1	1
43650	http://genome.ucsc.edu/cgi-bin/hgTracks?hgS_doOtherUser=submit&hgS_otherUserName=Andrew%20Kossenkov&hgS_otherUserSessionName=506.BMAL1&position=chr11:69975577-69983020	chr11	69977577	69981020	ENSMUSG00000018559;ENSMUSG00000018565	Ctdnep1;Elp5	TSS.500	2	3443	6.58919	14.1425	0	0	0	1.05592	1.00238	1.05341	0.521248	0.977614	0.539631	0.76398	0.987544	0.830177	-0.0548171	-0.0813829	0.285127	-0.0804835	0.172485	-0.240928	Ctdnep1;Elp5	Elp5;Ctdnep1	Elp5;Ctdnep1	Elp5;Ctdnep1	Elp5	Ctdnep1;Cldn7;Elp5	5.18494	5.08851	6.58919	5.09175	6.08678	4.54531	1	1	1	1	1	1
3289	http://genome.ucsc.edu/cgi-bin/hgTracks?hgS_doOtherUser=submit&hgS_otherUserName=Andrew%20Kossenkov&hgS_otherUserSessionName=506.BMAL1&position=chr1:152901061-152907622	chr1	152903061	152905622	ENSMUSG00000042772	Smg7	TSS.500	2	2561	7.31566	14.1366	0	0	0	-1.02258	-1.10303	1.07867	0.78317	0.226923	0.350762	0.910841	0.390748	0.715367	-0.136377	0.163264	0.153843	0.0121781	-0.111927	-0.0809814	Smg7	Smg7	Smg7	Smg7	na	Smg7	5.92488	7.31566	7.26739	6.57833	6.02786	6.16072	1	1	1	1	1	1
12030	http://genome.ucsc.edu/cgi-bin/hgTracks?hgS_doOtherUser=submit&hgS_otherUserName=Andrew%20Kossenkov&hgS_otherUserSessionName=506.BMAL1&position=chr3:70798757-70810756	chr3	70800757	70808756	ENSMUSG00000097252	Gm6634	TSS.500	2	7999	6.96444	14.1254	0	0	0	1.05619	1.0434	1.01226	0.409897	0.521886	0.854291	0.685835	0.681017	0.957542	-0.105273	-0.0711426	0.189075	-0.0144261	0.214959	-0.213192	Gm6634	Gm6634	Gm6634	Gm6634	Gm6634	Gm6634	5.55819	5.69365	6.83882	5.92595	6.96444	5.15038	1	1	1	1	1	1
11981	http://genome.ucsc.edu/cgi-bin/hgTracks?hgS_doOtherUser=submit&hgS_otherUserName=Andrew%20Kossenkov&hgS_otherUserSessionName=506.BMAL1&position=chr3:68999621-69016274	chr3	69001621	69014274	ENSMUSG00000034349;ENSMUSG00000065606;ENSMUSG00000027778;ENSMUSG00000065580	Smc4;Mir16-2;Ift80;Mir15b	TSS.500	2	12653	6.87511	14.1093	0	0	0	1.0575	1.00889	1.04819	0.424454	0.899411	0.501382	0.697384	0.943022	0.810317	-0.0933265	-0.0497954	0.28206	-0.0823848	0.151123	-0.207677	Smc4;Mir16-2;Ift80;Mir15b	Ift80;Mir15b;Mir16-2;Smc4	Ift80;Mir15b;Smc4;Mir16-2	Smc4;Mir16-2;Ift80;Mir15b	Mir16-2;Smc4;Mir15b;Ift80	Ift80;Mir15b;Smc4;Mir16-2	5.27711	5.44182	6.87511	5.31804	6.26994	4.86736	1	1	1	1	1	1
40380	http://genome.ucsc.edu/cgi-bin/hgTracks?hgS_doOtherUser=submit&hgS_otherUserName=Andrew%20Kossenkov&hgS_otherUserSessionName=506.BMAL1&position=chr10:91161718-91172957	chr10	91163718	91170957	ENSMUSG00000019961	Tmpo	TSS.1k	4	7239	7.96874	14.0761	0	0	0	1.11491	-1.034	1.15282	0.109789	0.623052	0.0365567	0.354596	0.759989	0.261836	-0.0259969	-0.137332	0.261661	0.0897479	0.0811822	-0.269262	na	Tmpo	Tmpo	Tmpo	Tmpo	Tmpo	6.51016	6.01923	7.96874	7.06234	7.01994	5.48447	1	1	1	1	1	1
12411	http://genome.ucsc.edu/cgi-bin/hgTracks?hgS_doOtherUser=submit&hgS_otherUserName=Andrew%20Kossenkov&hgS_otherUserSessionName=506.BMAL1&position=chr3:87904799-87916716	chr3	87906799	87914716	ENSMUSG00000004897	Hdgf	TSS.500	2	7917	7.07005	14.0553	0	0	0	1.15426	1.16663	-1.01072	0.00928337	0.00519287	0.846705	0.0805623	0.0220872	0.9546	-0.257085	-0.111	0.186504	0.0493035	0.212116	-0.079838	Hdgf	Hdgf	Mrpl24;Hdgf	Mrpl24;Hdgf	Hdgf	Hdgf;Mrpl24;Rrnad1	5.07939	5.63132	6.94388	6.30488	7.07005	5.75646	1	1	1	1	1	1
62545	http://genome.ucsc.edu/cgi-bin/hgTracks?hgS_doOtherUser=submit&hgS_otherUserName=Andrew%20Kossenkov&hgS_otherUserSessionName=506.BMAL1&position=chr17:70840946-70858656	chr17	70842946	70856656	ENSMUSG00000047407;ENSMUSG00000093514	Tgif1;Gm9320	TSS.500	2	13710	7.00288	14.0251	0	0	0	1.03357	1.0475	-1.01348	0.532311	0.380067	0.800052	0.770969	0.553964	0.939178	-0.156129	-0.00560899	0.142546	-0.0138771	0.0857274	-0.0526584	Tgif1;Gm9320	Tgif1;Gm9320	Gm9320;Tgif1;Mir1195	Gm9320;Mir1195;Tgif1;Gm20703	Gm9320;Tgif1	Gm9320;Mir1195;Tgif1;Gm20703	5.67463	6.30967	7.00288	6.27304	6.72858	6.104	1	1	1	1	1	1
39778	http://genome.ucsc.edu/cgi-bin/hgTracks?hgS_doOtherUser=submit&hgS_otherUserName=Andrew%20Kossenkov&hgS_otherUserSessionName=506.BMAL1&position=chr10:79849184-79863595	chr10	79851184	79861595	ENSMUSG00000091994;ENSMUSG00000006498	E130317F20Rik;Ptbp1	TSS.500	2	10411	7.33275	14.0187	0	0	0	-1.03229	-1.09688	1.06257	0.551252	0.0829749	0.255214	0.782792	0.18921	0.634765	-0.0625448	0.0933893	0.154918	-0.0180134	0.0112518	-0.179001	E130317F20Rik;Ptbp1	mmu-mir-6910;E130317F20Rik;Ptbp1	Ptbp1;E130317F20Rik;mmu-mir-6910;Gm17134	Gm17134;mmu-mir-6910;E130317F20Rik;Ptbp1;BC005764	E130317F20Rik;Ptbp1;BC005764	BC005764;Ptbp1;E130317F20Rik;mmu-mir-6910;Gm17134	6.29273	7.02242	7.33275	6.49314	6.62824	5.79698	1	1	1	1	1	1
49231	http://genome.ucsc.edu/cgi-bin/hgTracks?hgS_doOtherUser=submit&hgS_otherUserName=Andrew%20Kossenkov&hgS_otherUserSessionName=506.BMAL1&position=chr12:112584270-112602241	chr12	112586270	112600241	ENSMUSG00000037679	Inf2	TSS.500	2	13971	7.35695	14.0083	0	0	0	1.03267	1.01313	1.01928	0.568762	0.817051	0.734955	0.793408	0.892748	0.916926	-0.0856643	-0.0436035	0.165486	-0.00623542	0.031232	-0.0612149	Inf2	Inf2	Inf2	Inf2	Inf2	Inf2	6.16553	6.35088	7.35695	6.52015	6.69433	6.27261	1	1	1	1	1	1
61814	http://genome.ucsc.edu/cgi-bin/hgTracks?hgS_doOtherUser=submit&hgS_otherUserName=Andrew%20Kossenkov&hgS_otherUserSessionName=506.BMAL1&position=chr17:35830918-35846610	chr17	35832918	35844610	ENSMUSG00000001525;ENSMUSG00000061607	Tubb5;Mdc1	TSS.500	2	11692	7.52018	13.9858	0	0	0	1.0597	-1.00041	1.06013	0.27431	0.993836	0.270929	0.567244	0.996811	0.648964	-0.100667	-0.0410007	0.196265	0.0236253	0.0734298	-0.151652	Tubb5;Mdc1	Mdc1;Tubb5	Flot1;Tubb5;Mdc1	Tubb5;Flot1;Mdc1	Mdc1;Tubb5	Mdc1;Flot1;Tubb5;Ier3	6.10268	6.36459	7.52018	6.66076	6.89822	5.88731	1	1	1	1	1	1
23475	http://genome.ucsc.edu/cgi-bin/hgTracks?hgS_doOtherUser=submit&hgS_otherUserName=Andrew%20Kossenkov&hgS_otherUserSessionName=506.BMAL1&position=chr6:51459818-51477868	chr6	51461818	51475868	ENSMUSG00000004980;ENSMUSG00000029836	Hnrnpa2b1;Cbx3	TSS.500	2	14050	7.3954	13.9833	0	0	0	-1.02491	-1.10136	1.0746	0.725074	0.167509	0.303685	0.882184	0.316337	0.678656	0.05361	-0.0264807	0.224054	-0.0703152	0.101622	-0.28249	Hnrnpa2b1;Cbx3	Cbx3;Hnrnpa2b1	Cbx3;Hnrnpa2b1	Cbx3;Hnrnpa2b1	Hnrnpa2b1;Cbx3	Nfe2l3;Cbx3;Hnrnpa2b1	6.56018	6.20052	7.3954	6.01196	6.78555	5.17606	1	1	1	1	1	1
41794	http://genome.ucsc.edu/cgi-bin/hgTracks?hgS_doOtherUser=submit&hgS_otherUserName=Andrew%20Kossenkov&hgS_otherUserSessionName=506.BMAL1&position=chr11:6412035-6422769	chr11	6414035	6420769	ENSMUSG00000071866	Ppia	TSS.500	2	6734	6.51124	13.9751	0	0	0	1.1285	1.07588	1.0489	0.059459	0.254124	0.456616	0.253013	0.422112	0.785517	-0.158795	-0.109821	0.21727	0.0534671	0.196844	-0.198964	Ppia	Ppia	Ppia	Ppia	Ppia	H2afv;Zmiz2;Ppia	4.9942	5.1701	6.51124	5.80165	6.41829	4.85432	1	1	1	1	1	1
66139	http://genome.ucsc.edu/cgi-bin/hgTracks?hgS_doOtherUser=submit&hgS_otherUserName=Andrew%20Kossenkov&hgS_otherUserSessionName=506.BMAL1&position=chr19:15917855-15929052	chr19	15919855	15927052	ENSMUSG00000024640	Psat1	TSS.500	2	7197	6.70472	13.9642	0	0	0	1.04691	1.03236	1.01409	0.465955	0.612472	0.823893	0.727097	0.752215	0.946873	-0.154833	-0.00344699	0.219044	-0.0565228	0.0864523	-0.0906931	Psat1	Psat1	Psat1	Psat1	Psat1	Psat1	5.15124	5.73222	6.70472	5.52155	6.10721	5.38997	1	1	1	1	1	1
33818	http://genome.ucsc.edu/cgi-bin/hgTracks?hgS_doOtherUser=submit&hgS_otherUserName=Andrew%20Kossenkov&hgS_otherUserSessionName=506.BMAL1&position=chr9:21282075-21295128	chr9	21284075	21293128	ENSMUSG00000096472;ENSMUSG00000035047	Cdkn2d;Kri1	TSS.500	2	9053	6.49934	13.9495	0	0	0	1.09265	1.03042	1.0604	0.17469	0.646254	0.369009	0.453108	0.777222	0.729732	-0.074254	-0.126067	0.228735	0.021416	0.0168286	-0.0666585	Cdkn2d;Kri1	Kri1;Cdkn2d	Cdkn2d;Kri1	Cdkn2d;Kri1	Kri1;Cdkn2d	Atg4d;Cdkn2d;Kri1;Ap1m2	5.24923	5.06053	6.49934	5.61598	5.59784	5.27747	1	1	1	1	1	1
44549	http://genome.ucsc.edu/cgi-bin/hgTracks?hgS_doOtherUser=submit&hgS_otherUserName=Andrew%20Kossenkov&hgS_otherUserSessionName=506.BMAL1&position=chr11:87103059-87118285	chr11	87105059	87116285	ENSMUSG00000065589;ENSMUSG00000020493;ENSMUSG00000020492	Mir301;Prr11;Ska2	TSS.500	2	11226	6.57656	13.9075	0	0	0	1.03246	1.0184	1.0138	0.622924	0.778957	0.832859	0.826217	0.868481	0.949864	-0.0783393	-0.0537775	0.180294	-0.0258747	0.201373	-0.223676	Mir301;Prr11;Ska2	Prr11;Mir301;Ska2	Ska2;Mir301;Prr11	Mir301;Prr11;Ska2	Ska2;Mir301;Prr11	Mir301;Gm11491;Prr11;Ska2	5.39986	5.49429	6.47973	5.60354	6.57656	4.8728	1	1	1	1	1	1
27896	http://genome.ucsc.edu/cgi-bin/hgTracks?hgS_doOtherUser=submit&hgS_otherUserName=Andrew%20Kossenkov&hgS_otherUserSessionName=506.BMAL1&position=chr7:70347247-70371597	chr7	70349247	70369597	ENSMUSG00000030551	Nr2f2	TSS.500	2	20350	6.74339	13.9033	0	0	0	1.04541	1.01485	1.03011	0.392937	0.776658	0.568249	0.671704	0.867115	0.845092	-0.151165	0.00864674	0.184431	-0.00541701	0.08632	-0.122816	Nr2f2	Nr2f2	Nr2f2	Nr2f2	Nr2f2	Nr2f2	5.32309	5.95836	6.74339	5.89959	6.29348	5.43071	1	1	1	1	1	1
43726	http://genome.ucsc.edu/cgi-bin/hgTracks?hgS_doOtherUser=submit&hgS_otherUserName=Andrew%20Kossenkov&hgS_otherUserSessionName=506.BMAL1&position=chr11:70965126-70974949	chr11	70967126	70972949	ENSMUSG00000040667;ENSMUSG00000018449	Nup88;Rpain	TSS.500	2	5823	6.52388	13.8775	0	0	0	1.06385	1.02511	1.03779	0.307925	0.682915	0.541123	0.597853	0.803343	0.830627	-0.10999	-0.0584571	0.188559	0.014953	0.0449665	-0.080032	Nup88;Rpain	Rpain;Nup88	Nup88;Rpain	Nup88;C1qbp;Rpain	Rpain;Nup88	Rpain;Nup88;C1qbp	5.28568	5.48153	6.52388	5.77289	5.89635	5.39868	1	1	1	1	1	1
48898	http://genome.ucsc.edu/cgi-bin/hgTracks?hgS_doOtherUser=submit&hgS_otherUserName=Andrew%20Kossenkov&hgS_otherUserSessionName=506.BMAL1&position=chr12:102700051-102706797	chr12	102702051	102704797	ENSMUSG00000057963	Itpk1	TSS.500	2	2746	7.2388	13.8542	0	0	0	-1.08275	-1.28586	1.18758	0.282903	0.000685348	0.0202601	0.575263	0.00414033	0.191024	-0.0466118	0.26857	0.10559	0.093751	-0.133073	-0.288226	Itpk1	Itpk1	Itpk1	Itpk1	Gm21971;Itpk1	Itpk1;Gm21971	5.79856	7.2388	6.45486	6.40129	5.45544	4.889	1	1	1	1	1	1
17761	http://genome.ucsc.edu/cgi-bin/hgTracks?hgS_doOtherUser=submit&hgS_otherUserName=Andrew%20Kossenkov&hgS_otherUserSessionName=506.BMAL1&position=chr4:137384627-137392654	chr4	137386627	137390654	ENSMUSG00000070667	Rpl31-ps10	TSS.5k	9	4027	6.45227	13.8487	0	0	0	1.10742	1.09585	1.01056	0.229475	0.281008	0.901568	0.519519	0.452137	0.97224	-0.159565	-0.101472	0.296937	-0.0876029	0.0117788	0.0399243	na	na	Rpl31-ps10	Rpl31-ps10	na	Rpl31-ps10	4.67498	4.87117	6.45227	4.91919	5.27713	5.38307	1	1	1	1	1	1
65976	http://genome.ucsc.edu/cgi-bin/hgTracks?hgS_doOtherUser=submit&hgS_otherUserName=Andrew%20Kossenkov&hgS_otherUserSessionName=506.BMAL1&position=chr19:9893362-9903601	chr19	9895362	9901601	ENSMUSG00000024660	Incenp	TSS.500	2	6239	7.70238	13.841	0	0	0	-1.02212	1.05455	-1.07788	0.726436	0.395674	0.230435	0.882781	0.568397	0.61089	-0.109932	-0.0046175	0.148067	-0.134117	0.153546	-0.0529463	Incenp	Incenp	Incenp	Incenp;Gm24484	Incenp	Incenp;Gm24484	6.39999	6.89222	7.67281	6.29193	7.70238	6.66187	1	1	1	1	1	1
41800	http://genome.ucsc.edu/cgi-bin/hgTracks?hgS_doOtherUser=submit&hgS_otherUserName=Andrew%20Kossenkov&hgS_otherUserSessionName=506.BMAL1&position=chr11:6522263-6532284	chr11	6524263	6530284	ENSMUSG00000064513;ENSMUSG00000085156	Gm22457;Gm11974	TSS.500	2	6021	6.77114	13.8387	0	0	0	1.06044	1.06881	-1.00789	0.349591	0.288817	0.900276	0.634852	0.460449	0.971778	-0.153644	-0.0498739	0.208639	-0.054201	0.125933	-0.0768524	Gm22457;Gm11974	Gm22457;Gm11974	Myo1g;Gm11974;Gm22457	Gm11974;Myo1g;Gm22457	Gm11974;Gm22457	Gm22457;Myo1g;Gm11974	5.24529	5.64393	6.77114	5.62673	6.38832	5.53751	1	1	1	1	1	1
4285	http://genome.ucsc.edu/cgi-bin/hgTracks?hgS_doOtherUser=submit&hgS_otherUserName=Andrew%20Kossenkov&hgS_otherUserSessionName=506.BMAL1&position=chr1:181835881-181844171	chr1	181837881	181842171	ENSMUSG00000089429;ENSMUSG00000004880	Gm26004;Lbr	TSS.500	2	4290	6.44165	13.8258	0	0	0	1.01915	-1.00082	1.01999	0.773762	0.990051	0.764229	0.906206	0.994756	0.927672	-0.0970818	-0.00542257	0.197203	-0.0537229	0.104188	-0.145164	Gm26004;Lbr	Gm26004;Lbr	Lbr;Gm26004	Lbr;Gm26004	Lbr;Gm26004	Gm5533;Gm26004;Lbr	5.23456	5.58448	6.44165	5.39732	6.0332	5.0597	1	1	1	1	1	1
30213	http://genome.ucsc.edu/cgi-bin/hgTracks?hgS_doOtherUser=submit&hgS_otherUserName=Andrew%20Kossenkov&hgS_otherUserSessionName=506.BMAL1&position=chr7:135708890-135719976	chr7	135710890	135717976	ENSMUSG00000031004	Mki67	TSS.500	2	7086	6.43169	13.8044	0	0	0	1.02648	-1.0683	1.09659	0.702989	0.335188	0.178625	0.870461	0.509772	0.551951	-0.0689723	0.0235857	0.200512	0.023912	0.143586	-0.322623	Mki67	Mki67	Mki67	Mki67	Mki67	Mki67	5.3188	5.67784	6.43169	5.67915	6.17898	4.44513	1	1	1	1	1	1
19499	http://genome.ucsc.edu/cgi-bin/hgTracks?hgS_doOtherUser=submit&hgS_otherUserName=Andrew%20Kossenkov&hgS_otherUserSessionName=506.BMAL1&position=chr5:45852725-45858953	chr5	45854725	45856953	ENSMUSG00000015882	Lcorl	TSS.500	2	2228	6.45101	13.7898	0	0	0	1.07699	1.11647	-1.03665	0.389497	0.201157	0.67617	0.668704	0.359337	0.893327	-0.258841	9.07257e-06	0.230785	-0.0891566	0.236546	-0.119343	Lcorl	Lcorl	Lcorl	Lcorl	Lcorl	Lcorl	4.5471	5.46037	6.42491	5.12712	6.45101	5.01888	1	1	1	1	1	1
65395	http://genome.ucsc.edu/cgi-bin/hgTracks?hgS_doOtherUser=submit&hgS_otherUserName=Andrew%20Kossenkov&hgS_otherUserSessionName=506.BMAL1&position=chr18:84084093-84089808	chr18	84086093	84087808	ENSMUSG00000046982;ENSMUSG00000049090	Tshz1;Zadh2	TSS.500	2	1715	6.41911	13.7773	0	0	0	1.18975	1.1768	1.01101	0.0411628	0.0557155	0.897572	0.205095	0.140662	0.970943	-0.323009	-0.0812703	0.267566	0.0141587	0.159505	-0.0369503	Tshz1;Zadh2	Tshz1;Zadh2	Zadh2;Tshz1	Tshz1;Zadh2	Tshz1	Zadh2;Tshz1	4.2292	5.01892	6.41911	5.36897	5.94865	5.17861	1	1	1	1	1	1
12492	http://genome.ucsc.edu/cgi-bin/hgTracks?hgS_doOtherUser=submit&hgS_otherUserName=Andrew%20Kossenkov&hgS_otherUserSessionName=506.BMAL1&position=chr3:88714003-88722717	chr3	88716003	88720717	ENSMUSG00000028057	Rit1	TSS.500	2	4714	6.41969	13.7701	0	0	0	1.08057	1.08394	-1.00312	0.299278	0.28026	0.966716	0.590262	0.451351	0.990761	-0.207504	-0.0242788	0.266368	-0.0947088	0.106714	-0.0465899	Rit1	Rit1	Rit1;Gm17146	Gm17146;Rit1;Gm25945	Rit1	Gm25945;Gm17146;2810403A07Rik;Rit1	4.59437	5.23008	6.41969	4.97612	5.73668	5.14828	1	1	1	1	1	1
65706	http://genome.ucsc.edu/cgi-bin/hgTracks?hgS_doOtherUser=submit&hgS_otherUserName=Andrew%20Kossenkov&hgS_otherUserSessionName=506.BMAL1&position=chr19:5718689-5735995	chr19	5720689	5733995	ENSMUSG00000024939;ENSMUSG00000089766;ENSMUSG00000024937;ENSMUSG00000079478	Fam89b;Gm16538;Ehbp1l1;Sssca1	TSS.500	2	13306	6.41358	13.7655	0	0	0	1.03528	1.12147	-1.08326	0.572061	0.0617035	0.192442	0.795448	0.151661	0.568877	-0.152659	-0.0727167	0.122137	-0.0533592	0.0848287	0.0717692	Fam89b;Gm16538;Ehbp1l1;Sssca1	Ehbp1l1;Fam89b;Gm16538;Sssca1	Sssca1;Ehbp1l1;Gm16538;Fam89b	Sssca1;Ltbp3;Fam89b;Gm16538;Ehbp1l1	Sssca1;Ehbp1l1;Gm16538;Fam89b	Ehbp1l1;Fam89b;Gm16538;Sssca1;Ltbp3	5.28391	5.59066	6.41358	5.66753	6.2473	6.1901	1	1	1	1	1	1
64459	http://genome.ucsc.edu/cgi-bin/hgTracks?hgS_doOtherUser=submit&hgS_otherUserName=Andrew%20Kossenkov&hgS_otherUserSessionName=506.BMAL1&position=chr18:54980058-54996753	chr18	54982058	54994753	ENSMUSG00000096948;ENSMUSG00000052713	Gm4221;Zfp608	TSS.500	2	12695	6.67639	13.738	0	0	0	1.13048	1.19889	-1.06051	0.043723	0.00285489	0.333952	0.212431	0.0135676	0.702886	-0.332868	-0.0437015	0.182581	-0.0118885	0.238991	-0.0331143	Gm4221;Zfp608	Gm26742;Zfp608;Gm4221	Gm4221;Gm26742;Zfp608	Gm4221;Gm26742;Zfp608	Gm4221;Zfp608;Gm26742	Gm26742;Zfp608;Gm4221	4.45881	5.47057	6.41654	5.59477	6.67639	5.5116	1	1	1	1	1	1
49017	http://genome.ucsc.edu/cgi-bin/hgTracks?hgS_doOtherUser=submit&hgS_otherUserName=Andrew%20Kossenkov&hgS_otherUserSessionName=506.BMAL1&position=chr12:108330927-108336125	chr12	108332927	108334125	ENSMUSG00000021259	Cyp46a1	TSS.500	2	1198	7.54813	13.7209	0	0	0	1.17729	-1.00162	1.17919	0.144739	0.988489	0.140799	0.410722	0.99359	0.498266	-0.104223	-0.124795	0.282295	0.152834	-0.233317	0.0272067	Cyp46a1	Cyp46a1	4930478K11Rik;Cyp46a1	4930478K11Rik;Cyp46a1	na	Cyp46a1;4930478K11Rik;Hhipl1	5.75062	5.66778	7.54813	6.89171	5.24984	6.30864	1	1	1	1	1	1
43229	http://genome.ucsc.edu/cgi-bin/hgTracks?hgS_doOtherUser=submit&hgS_otherUserName=Andrew%20Kossenkov&hgS_otherUserSessionName=506.BMAL1&position=chr11:60771376-60786509	chr11	60773376	60784509	ENSMUSG00000049323;ENSMUSG00000002814	Smcr8;Top3a	TSS.500	2	11133	6.43351	13.7065	0	0	0	1.01518	-1.01059	1.02593	0.783547	0.847725	0.640698	0.911071	0.912136	0.878513	-0.089912	-0.000703912	0.154634	-0.00628791	0.124646	-0.182376	Smcr8;Top3a	Smcr8;Top3a	Smcr8;Top3a	Shmt1;Top3a;Smcr8	Top3a;Smcr8	Shmt1;Top3a;Smcr8	5.41481	5.76658	6.43351	5.74392	6.29911	5.07245	1	1	1	1	1	1
66274	http://genome.ucsc.edu/cgi-bin/hgTracks?hgS_doOtherUser=submit&hgS_otherUserName=Andrew%20Kossenkov&hgS_otherUserSessionName=506.BMAL1&position=chr19:18711524-18718619	chr19	18713524	18716619	ENSMUSG00000047044	D030056L22Rik	TSS.500	2	3095	7.70573	13.6948	0	0	0	1.00941	1.09681	-1.08658	0.883193	0.147283	0.192833	0.954533	0.288284	0.569326	-0.167971	-0.01521	0.11128	-0.07186	0.171564	-0.0278023	D030056L22Rik	D030056L22Rik	D030056L22Rik	D030056L22Rik	D030056L22Rik	2410127L17Rik;D030056L22Rik	6.06883	6.75786	7.38628	6.49379	7.70573	6.69826	1	1	1	1	1	1
33427	http://genome.ucsc.edu/cgi-bin/hgTracks?hgS_doOtherUser=submit&hgS_otherUserName=Andrew%20Kossenkov&hgS_otherUserSessionName=506.BMAL1&position=chr8:126580211-126594596	chr8	126582211	126592596	ENSMUSG00000051495	Irf2bp2	TSS.5k	9	10385	6.92117	13.6944	0	0	0	1.11361	1.18528	-1.06436	0.0393737	0.00113534	0.232344	0.199925	0.00632235	0.613289	-0.233565	-0.115706	0.139569	0.0133009	0.178965	0.0174367	na	na	Irf2bp2	Irf2bp2	Irf2bp2;Gm26759	Gm26759;Irf2bp2	5.17504	5.62407	6.73204	6.1595	6.92117	6.17747	1	1	1	1	1	1
40721	http://genome.ucsc.edu/cgi-bin/hgTracks?hgS_doOtherUser=submit&hgS_otherUserName=Andrew%20Kossenkov&hgS_otherUserSessionName=506.BMAL1&position=chr10:99255380-99272249	chr10	99257380	99270249	ENSMUSG00000019960	Dusp6	TSS.500	2	12869	8.91226	13.6939	0	0	0	-1.0492	-1.20581	1.14927	0.362532	0.000388203	0.00835435	0.646601	0.00257541	0.112824	-0.00877125	0.145213	0.195809	-0.000174676	-0.0520825	-0.279993	Dusp6	Dusp6	Dusp6	Dusp6	Dusp6	Dusp6	7.72076	8.60167	8.91226	7.7675	7.48946	6.38042	1	1	1	1	1	1
66318	http://genome.ucsc.edu/cgi-bin/hgTracks?hgS_doOtherUser=submit&hgS_otherUserName=Andrew%20Kossenkov&hgS_otherUserSessionName=506.BMAL1&position=chr19:20376858-20397831	chr19	20378858	20395831	ENSMUSG00000024659	Anxa1	TSS.500	2	16973	8.97865	13.6932	0	0	0	-1.0738	-1.11473	1.03811	0.346788	0.151268	0.621148	0.632788	0.293754	0.8698	0.0970206	-0.0128201	0.218726	-0.144009	0.130699	-0.289617	Anxa1	Anxa1	Anxa1	1500015L24Rik;Anxa1	Anxa1	1500015L24Rik;Anxa1	8.24419	7.63248	8.97865	6.96036	8.44127	6.28256	1	1	1	1	1	1
45090	http://genome.ucsc.edu/cgi-bin/hgTracks?hgS_doOtherUser=submit&hgS_otherUserName=Andrew%20Kossenkov&hgS_otherUserSessionName=506.BMAL1&position=chr11:98793927-98802187	chr11	98795927	98800187	ENSMUSG00000052915	Msl1	TSS.500	2	4260	6.3795	13.6924	0	0	0	1.05036	1.00613	1.04396	0.444806	0.924261	0.503464	0.712524	0.957763	0.811649	-0.115153	-0.0229406	0.20295	-0.00752128	0.109141	-0.166476	Msl1	Msl1	Msl1;Casc3	Msl1;Casc3;Gm12359	Gm12359;Msl1	Gm12359;Casc3;Msl1	5.09736	5.44041	6.3795	5.49994	5.97159	4.91572	1	1	1	1	1	1
9618	http://genome.ucsc.edu/cgi-bin/hgTracks?hgS_doOtherUser=submit&hgS_otherUserName=Andrew%20Kossenkov&hgS_otherUserSessionName=506.BMAL1&position=chr2:152844636-152855498	chr2	152846636	152853498	ENSMUSG00000027469	Tpx2	TSS.500	2	6862	6.37703	13.6871	0	0	0	1.06415	1.0279	1.03527	0.377586	0.696136	0.622844	0.659181	0.812231	0.870287	-0.0406966	-0.133916	0.23532	-0.0352435	0.120195	-0.14566	Tpx2	Tpx2	Tpx2	Tpx2	Tpx2	Tpx2	5.24917	4.91446	6.37703	5.26943	5.88026	4.87381	1	1	1	1	1	1
25521	http://genome.ucsc.edu/cgi-bin/hgTracks?hgS_doOtherUser=submit&hgS_otherUserName=Andrew%20Kossenkov&hgS_otherUserSessionName=506.BMAL1&position=chr6:125157725-125170951	chr6	125159725	125168951	ENSMUSG00000057666	Gapdh	TSS.500	2	9226	6.81599	13.6861	0	0	0	1.01436	-1.03195	1.04677	0.813442	0.602725	0.449366	0.925156	0.744614	0.78091	-0.087272	0.0186155	0.195665	-0.0301292	-0.00402672	-0.0928529	Gapdh	Gapdh	Gapdh	Iffo1;Gapdh	Iffo1;Gapdh;Ncapd2	Iffo1;Gapdh;Ncapd2	5.58437	6.01726	6.81599	5.81403	5.92201	5.56242	1	1	1	1	1	1
41149	http://genome.ucsc.edu/cgi-bin/hgTracks?hgS_doOtherUser=submit&hgS_otherUserName=Andrew%20Kossenkov&hgS_otherUserSessionName=506.BMAL1&position=chr10:117787534-117796426	chr10	117789534	117794426	ENSMUSG00000052798	Nup107	TSS.500	2	4892	6.37573	13.6842	0	0	0	-1.02025	-1.07286	1.05157	0.778118	0.322838	0.479656	0.908343	0.497163	0.798092	-0.000662634	0.000545304	0.223116	-0.0899005	0.0339565	-0.167055	Nup107	Nup107	Nup107	Nup107	Nup107	Nup107	5.44529	5.44994	6.37573	5.11268	5.57997	4.84123	1	1	1	1	1	1
42669	http://genome.ucsc.edu/cgi-bin/hgTracks?hgS_doOtherUser=submit&hgS_otherUserName=Andrew%20Kossenkov&hgS_otherUserSessionName=506.BMAL1&position=chr11:48794429-48808181	chr11	48796429	48806181	ENSMUSG00000064725;ENSMUSG00000064780;ENSMUSG00000064500;ENSMUSG00000020372	Snord96a;Snord95;Gm25296;Gnb2l1	TSS.500	2	9752	6.50379	13.6783	0	0	0	1.02356	-1.00457	1.02823	0.693973	0.938621	0.638016	0.865772	0.965815	0.877344	-0.0865616	-0.0167776	0.197373	-0.0414476	0.113843	-0.166429	Snord96a;Snord95;Gm25296;Gnb2l1	Gnb2l1;Snord95;Gm25296;Snord96a	Snord96a;Gm25296;Snord95;Gnb2l1	Gm25296;Snord95;Gnb2l1;Trim41;Snord96a	Gm25296;Snord95;Gnb2l1;Snord96a	Trim41;Snord96a;Snord95;Gm25296;Gnb2l1	5.32401	5.59282	6.50379	5.4963	6.1323	5.0319	1	1	1	1	1	1
45088	http://genome.ucsc.edu/cgi-bin/hgTracks?hgS_doOtherUser=submit&hgS_otherUserName=Andrew%20Kossenkov&hgS_otherUserSessionName=506.BMAL1&position=chr11:98768790-98779976	chr11	98770790	98777976	ENSMUSG00000020889	Nr1d1	TSS.500	2	7186	6.90138	13.6269	0	0	0	1.03462	-1.16713	1.20754	0.61792	0.0235112	0.00571308	0.823153	0.0727384	0.0887045	-0.0226836	0.0532401	0.297703	0.0203569	-0.154801	-0.193815	Nr1d1	Nr1d1	Nr1d1	Nr1d1	Nr1d1	Nr1d1;Thra	5.50709	5.81007	6.90138	5.67689	5.01642	4.87992	1	1	1	1	1	1
4835	http://genome.ucsc.edu/cgi-bin/hgTracks?hgS_doOtherUser=submit&hgS_otherUserName=Andrew%20Kossenkov&hgS_otherUserSessionName=506.BMAL1&position=chr2:4880473-4886872	chr2	4882473	4884872	ENSMUSG00000026662	Sephs1	TSS.500	2	2399	6.34098	13.6098	0	0	0	1.04642	-1.07641	1.12638	0.521067	0.297729	0.0923732	0.763796	0.470299	0.413573	-0.108461	0.0483115	0.212264	0.0524354	0.0083614	-0.212911	Sephs1	Sephs1	Sephs1	Sephs1	Sephs1	Sephs1	5.05708	5.64906	6.34098	5.66552	5.49205	4.69691	1	1	1	1	1	1
67075	http://genome.ucsc.edu/cgi-bin/hgTracks?hgS_doOtherUser=submit&hgS_otherUserName=Andrew%20Kossenkov&hgS_otherUserSessionName=506.BMAL1&position=chr19:41479209-41484715	chr19	41481209	41482715	ENSMUSG00000025019	Lcor	TSS.500	2	1506	6.75908	13.6056	0	0	0	-1.07613	-1.07559	-1.0005	0.383439	0.386639	0.995297	0.664307	0.559979	0.998847	-0.0951678	0.146213	0.138807	-0.100539	0.0728804	-0.162193	Lcor	Lcor	Lcor	Lcor	Lcor	Lcor	5.70234	6.75908	6.72396	5.68078	6.41914	5.43894	1	1	1	1	1	1
24993	http://genome.ucsc.edu/cgi-bin/hgTracks?hgS_doOtherUser=submit&hgS_otherUserName=Andrew%20Kossenkov&hgS_otherUserSessionName=506.BMAL1&position=chr6:108655266-108671677	chr6	108657266	108669677	ENSMUSG00000030103;ENSMUSG00000090576;ENSMUSG00000087341	Bhlhe40;Gm17055;0610040F04Rik	TSS.500	2	12411	7.89516	13.5981	0	0	0	-1.00628	-1.14111	1.13399	0.922051	0.0389826	0.0492396	0.970604	0.107454	0.304745	-0.0875207	0.133382	0.227327	-0.0035267	-0.120438	-0.149223	Bhlhe40;Gm17055;0610040F04Rik	Bhlhe40;Gm17055;0610040F04Rik	Bhlhe40;Gm17055;0610040F04Rik	Bhlhe40;Gm17055;0610040F04Rik	0610040F04Rik;Gm17055;Bhlhe40	0610040F04Rik;Gm17055;Bhlhe40	6.3276	7.39113	7.89516	6.71293	6.18261	6.0585	1	1	1	1	1	1
12650	http://genome.ucsc.edu/cgi-bin/hgTracks?hgS_doOtherUser=submit&hgS_otherUserName=Andrew%20Kossenkov&hgS_otherUserSessionName=506.BMAL1&position=chr3:90607963-90620596	chr3	90609963	90618596	ENSMUSG00000001025;ENSMUSG00000001023	S100a6;S100a5	TSS.500	2	8633	7.36503	13.5941	0	1.17535	0	1.18474	1.17535	1.00799	0.00124147	0.00208714	0.879424	0.0199749	0.0104791	0.965448	-0.247885	-0.152518	0.187804	0.0907627	0.143172	-0.021336	S100a6;S100a5	S100a5;S100a6	S100a6;S100a5	S100a5;S100a4;S100a6;S100a3	S100a5;S100a6	S100a5;S100a4;S100a3;S100a6	5.4192	5.79637	7.36503	6.87942	7.13763	6.35765	1	1	1	1	1	1
47876	http://genome.ucsc.edu/cgi-bin/hgTracks?hgS_doOtherUser=submit&hgS_otherUserName=Andrew%20Kossenkov&hgS_otherUserSessionName=506.BMAL1&position=chr12:70964567-70972959	chr12	70966567	70970959	ENSMUSG00000060073	Psma3	TSS.5k	9	4392	6.58528	13.5941	0	0	0	1.14165	1.12697	1.01302	0.0539524	0.0820222	0.850721	0.239482	0.187661	0.956406	-0.307262	-0.0200077	0.158647	0.0914454	0.213994	-0.136816	na	na	Psma3	Psma3	na	Actr10;Psma3	4.55807	5.58431	6.33367	6.04085	6.58528	5.14222	1	1	1	1	1	1
14695	http://genome.ucsc.edu/cgi-bin/hgTracks?hgS_doOtherUser=submit&hgS_otherUserName=Andrew%20Kossenkov&hgS_otherUserSessionName=506.BMAL1&position=chr3:153904061-153916902	chr3	153906061	153914902	ENSMUSG00000065738;ENSMUSG00000038975;ENSMUSG00000065463;ENSMUSG00000005493;ENSMUSG00000064731	Gm24494;Rabggtb;Snord45c;Msh4;Snord45b	TSS.500	2	8841	6.66623	13.5858	0	0	0	1.12684	1.12179	1.0045	0.0299608	0.0366998	0.934994	0.169663	0.10256	0.98238	-0.179537	-0.129147	0.175034	0.052605	0.184371	-0.103326	Gm24494;Rabggtb;Snord45c;Msh4;Snord45b	Snord45b;Msh4;Snord45c;Rabggtb;Gm24494	Gm24494;Msh4;Snord45c;Rabggtb;Snord45b	Snord45b;Rabggtb;Msh4;Snord45c;Gm24494	Snord45b;Snord45c;Msh4;Rabggtb;Gm24494	Rabggtb;Msh4;Snord45c;Gm24494;Snord45b;Acadm	5.15774	5.34463	6.62258	6.07563	6.66623	5.44295	1	1	1	1	1	1
45423	http://genome.ucsc.edu/cgi-bin/hgTracks?hgS_doOtherUser=submit&hgS_otherUserName=Andrew%20Kossenkov&hgS_otherUserSessionName=506.BMAL1&position=chr11:103110510-103123080	chr11	103112510	103121080	ENSMUSG00000048878	Hexim1	TSS.500	2	8570	7.46352	13.582	0	0	0	-1.04588	-1.11787	1.06884	0.428312	0.0491181	0.239811	0.700225	0.12789	0.620784	-0.0180139	0.0799441	0.172442	-0.0434624	-0.00784684	-0.183063	Hexim1	Hexim1	Hexim1	Acbd4;Hexim1	Hexim1	Acbd4;Hexim1	6.52812	6.9938	7.46352	6.41223	6.575	5.81161	1	1	1	1	1	1
55569	http://genome.ucsc.edu/cgi-bin/hgTracks?hgS_doOtherUser=submit&hgS_otherUserName=Andrew%20Kossenkov&hgS_otherUserSessionName=506.BMAL1&position=chr15:34436497-34447626	chr15	34438497	34445626	ENSMUSG00000058600;ENSMUSG00000065899	Rpl30;Gm24523	TSS.500	2	7129	6.466	13.567	0	0	0	1.03016	-1.02892	1.05996	0.717441	0.728419	0.478256	0.877839	0.834564	0.79748	0.0168943	-0.104618	0.278093	-0.0887935	0.159139	-0.260715	Rpl30;Gm24523	Rpl30;Gm24523	Gm24523;Rpl30	BC030476;Gm24523;Rpl30	Rpl30;Gm24523	Rpl30;Gm24523;Matn2;BC030476	5.37864	4.93609	6.466	4.99164	5.94634	4.41964	1	1	1	1	1	1
2907	http://genome.ucsc.edu/cgi-bin/hgTracks?hgS_doOtherUser=submit&hgS_otherUserName=Andrew%20Kossenkov&hgS_otherUserSessionName=506.BMAL1&position=chr1:135759526-135776485	chr1	135761526	135774485	ENSMUSG00000041801	Phlda3	TSS.500	2	12959	6.88546	13.5632	0	0	0	1.11591	1.05115	1.06161	0.0428416	0.356965	0.269545	0.209804	0.531771	0.648046	-0.223677	-0.0147691	0.218174	0.0519805	0.091851	-0.123559	Phlda3	Phlda3	Phlda3	Tnni1;Phlda3	Phlda3	Csrp1;Phlda3;Tnni1	5.04262	5.84391	6.88546	6.12538	6.29982	5.41217	1	1	1	1	1	1
47786	http://genome.ucsc.edu/cgi-bin/hgTracks?hgS_doOtherUser=submit&hgS_otherUserName=Andrew%20Kossenkov&hgS_otherUserSessionName=506.BMAL1&position=chr12:69680122-69686688	chr12	69682122	69684688	ENSMUSG00000034801	Sos2	TSS.500	2	2566	6.97023	13.558	0	0	0	1.02535	-1.08008	1.10746	0.769258	0.366683	0.23168	0.904199	0.541271	0.61247	-0.181197	0.142921	0.188491	0.0484425	0.148058	-0.346716	Sos2	Sos2	Sos2	Sos2	na	Sos2;L2hgdh	5.372	6.75039	6.97023	6.31615	6.77483	4.77888	1	1	1	1	1	1
37016	http://genome.ucsc.edu/cgi-bin/hgTracks?hgS_doOtherUser=submit&hgS_otherUserName=Andrew%20Kossenkov&hgS_otherUserSessionName=506.BMAL1&position=chr9:117243448-117258259	chr9	117245448	117256259	ENSMUSG00000039607;ENSMUSG00000079669	Rbms3;Gm17396	TSS.500	2	10811	6.84172	13.5432	0	0	0	-1.05973	-1.17252	1.10644	0.363306	0.012627	0.112963	0.647049	0.0448062	0.453181	0.0513525	0.0685938	0.222875	-0.076729	0.00190078	-0.267993	Rbms3;Gm17396	Rbms3;Gm17396	Gm17396;Rbms3	Rbms3;Gm17396	Rbms3;Gm17396	Rbms3;Gm17396	6.06359	6.13769	6.84172	5.53998	5.8559	4.8397	1	1	1	1	1	1
13458	http://genome.ucsc.edu/cgi-bin/hgTracks?hgS_doOtherUser=submit&hgS_otherUserName=Andrew%20Kossenkov&hgS_otherUserSessionName=506.BMAL1&position=chr3:108904869-108915598	chr3	108906869	108913598	ENSMUSG00000027881	Prpf38b	TSS.500	2	6729	7.08419	13.5293	0	0	0	1.02008	1.02269	-1.00256	0.742592	0.710904	0.96633	0.890981	0.822624	0.990627	-0.142671	0.0168494	0.176955	-0.0524277	0.145506	-0.144211	Prpf38b	Prpf38b	Prpf38b	Prpf38b	Prpf38b	Prpf38b	5.65653	6.32956	7.08419	6.02811	6.92928	5.65039	1	1	1	1	1	1
39468	http://genome.ucsc.edu/cgi-bin/hgTracks?hgS_doOtherUser=submit&hgS_otherUserName=Andrew%20Kossenkov&hgS_otherUserSessionName=506.BMAL1&position=chr10:75056910-75062818	chr10	75058910	75060818	ENSMUSG00000009681	Bcr	TSS.500	2	1908	6.29723	13.5158	0	0	0	1.03129	-1.24005	1.27885	0.744158	0.0226911	0.0091899	0.891797	0.0707092	0.119332	-0.145975	0.228372	0.343792	0.024148	-0.110817	-0.339521	Bcr	Bcr	Bcr	Bcr	na	Rab36;Bcr	4.45573	5.80537	6.29723	5.0259	4.56811	3.88377	1	1	1	1	1	1
24259	http://genome.ucsc.edu/cgi-bin/hgTracks?hgS_doOtherUser=submit&hgS_otherUserName=Andrew%20Kossenkov&hgS_otherUserSessionName=506.BMAL1&position=chr6:86434520-86443994	chr6	86436520	86441994	ENSMUSG00000046679	C87436	TSS.500	2	5474	6.29598	13.5131	0	0	0	-1.00212	-1.12319	1.12081	0.972595	0.05955	0.0643523	0.989823	0.147684	0.34878	-0.0349634	0.0607251	0.216198	-0.00256197	-0.0269325	-0.212465	C87436	C87436	C87436	C87436	C87436	Tia1;C87436	5.27403	5.64256	6.29598	5.39609	5.30403	4.65189	1	1	1	1	1	1
14414	http://genome.ucsc.edu/cgi-bin/hgTracks?hgS_doOtherUser=submit&hgS_otherUserName=Andrew%20Kossenkov&hgS_otherUserSessionName=506.BMAL1&position=chr3:144713937-144722035	chr3	144715937	144720035	ENSMUSG00000037062	Sh3glb1	TSS.500	2	4098	7.3477	13.5074	0	0	0	1.18504	1.18906	-1.00339	0.0510095	0.0465501	0.968941	0.232049	0.122883	0.991295	-0.247921	-0.152486	0.299082	-0.0318241	0.351297	-0.218148	Sh3glb1	Sh3glb1	Sh3glb1	Sh3glb1	Sh3glb1	Clca1;Sh3glb1	4.81631	5.15253	7.08297	5.61072	7.3477	4.91883	1	1	1	1	1	1
13137	http://genome.ucsc.edu/cgi-bin/hgTracks?hgS_doOtherUser=submit&hgS_otherUserName=Andrew%20Kossenkov&hgS_otherUserSessionName=506.BMAL1&position=chr3:103016914-103027677	chr3	103018914	103025677	ENSMUSG00000068823	Csde1	TSS.500	2	6763	6.43829	13.5018	0	0	0	1.10002	1.00687	1.09252	0.157198	0.919086	0.189185	0.428439	0.954619	0.565323	-0.13826	-0.0417174	0.300482	-0.0237441	0.0633154	-0.160076	Csde1	Csde1	Csde1	Csde1	Csde1	Csde1	4.72381	5.05765	6.43829	5.12231	5.44715	4.65141	1	1	1	1	1	1
55689	http://genome.ucsc.edu/cgi-bin/hgTracks?hgS_doOtherUser=submit&hgS_otherUserName=Andrew%20Kossenkov&hgS_otherUserSessionName=506.BMAL1&position=chr15:38512235-38523507	chr15	38514235	38521507	ENSMUSG00000037458	Azin1	TSS.500	2	7272	6.5672	13.4906	0	0	0	1.13582	1.02913	1.10367	0.122412	0.727655	0.231504	0.37598	0.833942	0.612215	-0.0817027	-0.147883	0.355944	-0.0393226	0.17566	-0.262697	Azin1	Azin1	Azin1	Azin1	Azin1	Azin1	4.82265	4.60193	6.5672	4.9694	5.784	4.24224	1	1	1	1	1	1
36496	http://genome.ucsc.edu/cgi-bin/hgTracks?hgS_doOtherUser=submit&hgS_otherUserName=Andrew%20Kossenkov&hgS_otherUserSessionName=506.BMAL1&position=chr9:101072659-101083933	chr9	101074659	101081933	ENSMUSG00000066415	Msl2	TSS.500	2	7274	7.46866	13.4709	0	0	0	1.02487	1.02444	1.00041	0.704454	0.709189	0.994913	0.871077	0.821353	0.998738	-0.0753815	-0.0564459	0.14735	-0.0111983	0.207116	-0.211441	Msl2	Msl2	Msl2	Msl2	Msl2	Msl2	6.1227	6.20491	7.16153	6.40579	7.46866	5.56267	1	1	1	1	1	1
47596	http://genome.ucsc.edu/cgi-bin/hgTracks?hgS_doOtherUser=submit&hgS_otherUserName=Andrew%20Kossenkov&hgS_otherUserSessionName=506.BMAL1&position=chr12:54856083-54866552	chr12	54858083	54864552	ENSMUSG00000062929	Cfl2	TSS.500	2	6469	6.29627	13.4706	0	0	0	-1.04114	-1.12855	1.08396	0.5704	0.0887464	0.256557	0.794503	0.198956	0.636228	0.0450191	0.0215535	0.199767	-0.0519494	0.0942647	-0.308655	Cfl2	Cfl2	Cfl2	Cfl2	Cfl2	Cfl2	5.6457	5.553	6.29627	5.27221	5.84522	4.39652	1	1	1	1	1	1
79	http://genome.ucsc.edu/cgi-bin/hgTracks?hgS_doOtherUser=submit&hgS_otherUserName=Andrew%20Kossenkov&hgS_otherUserSessionName=506.BMAL1&position=chr1:10032327-10044370	chr1	10034327	10042370	ENSMUSG00000025917;ENSMUSG00000056763	Cops5;Cspp1	TSS.500	2	8043	6.48597	13.4352	0	0	0	1.06392	1.05779	1.0058	0.39489	0.440465	0.936726	0.673329	0.610114	0.982893	-0.0822651	-0.113899	0.260744	-0.0934398	0.174869	-0.146009	Cops5;Cspp1	Cops5;Cspp1	Cspp1;Cops5	Cops5;Cspp1	Cops5;Cspp1	Cops5;Cspp1	5.09235	4.97974	6.48597	5.05229	6.10539	4.86793	1	1	1	1	1	1
69	http://genome.ucsc.edu/cgi-bin/hgTracks?hgS_doOtherUser=submit&hgS_otherUserName=Andrew%20Kossenkov&hgS_otherUserSessionName=506.BMAL1&position=chr1:9693474-9704573	chr1	9695474	9702573	ENSMUSG00000025912	Mybl1	TSS.500	2	7099	6.25584	13.4269	0	0	0	1.06647	-1.02879	1.09717	0.391537	0.705491	0.216921	0.670467	0.818912	0.596463	-0.0770473	-0.0383713	0.282982	-0.0273171	0.156567	-0.296814	Mybl1	Mybl1	Mybl1	Mybl1	Mybl1	Mybl1	4.85214	4.9867	6.25584	5.02582	5.72262	4.15243	1	1	1	1	1	1
43787	http://genome.ucsc.edu/cgi-bin/hgTracks?hgS_doOtherUser=submit&hgS_otherUserName=Andrew%20Kossenkov&hgS_otherUserSessionName=506.BMAL1&position=chr11:72685813-72694799	chr11	72687813	72692799	ENSMUSG00000020790	Ankfy1	TSS.500	2	4986	6.87207	13.4165	0	0	0	1.02583	-1.00879	1.03486	0.715621	0.900472	0.624568	0.876958	0.943665	0.871099	-0.0512897	-0.0501683	0.233512	-0.0716447	0.0545816	-0.114991	Ankfy1	Ankfy1	Ankfy1	Ankfy1	Ankfy1	Ube2g1;Ankfy1	5.62306	5.62751	6.87207	5.54288	6.05883	5.37586	1	1	1	1	1	1
25515	http://genome.ucsc.edu/cgi-bin/hgTracks?hgS_doOtherUser=submit&hgS_otherUserName=Andrew%20Kossenkov&hgS_otherUserSessionName=506.BMAL1&position=chr6:125092786-125103543	chr6	125094786	125101543	ENSMUSG00000098762;ENSMUSG00000063870	mmu-mir-7045;Chd4	TSS.500	2	6757	6.24672	13.4073	0	0	0	-1.00926	-1.01907	1.00971	0.893086	0.783057	0.887923	0.958237	0.871208	0.967929	-0.099592	0.0432196	0.159963	-0.0480894	-0.0354337	-0.0200671	mmu-mir-7045;Chd4	mmu-mir-7045;Chd4	Chd4;mmu-mir-7045	Chd4;mmu-mir-7045	mmu-mir-7045;Chd4	mmu-mir-7045;Chd4	5.2017	5.75337	6.24672	5.39439	5.4428	5.50215	1	1	1	1	1	1
25534	http://genome.ucsc.edu/cgi-bin/hgTracks?hgS_doOtherUser=submit&hgS_otherUserName=Andrew%20Kossenkov&hgS_otherUserSessionName=506.BMAL1&position=chr6:125345059-125358862	chr6	125347059	125356862	ENSMUSG00000030341	Tnfrsf1a	TSS.500	2	9803	6.568	13.405	0	0	0	-1.04714	-1.05213	1.00476	0.418074	0.371694	0.933435	0.692731	0.546077	0.98199	-0.0552296	0.0610969	0.133662	-0.063572	0.0239514	-0.099909	Tnfrsf1a	Tnfrsf1a	Tnfrsf1a	Tnfrsf1a	Tnfrsf1a	Tnfrsf1a;Plekhg6;Scnn1a	5.7497	6.2409	6.568	5.71597	6.07973	5.57131	1	1	1	1	1	1
21230	http://genome.ucsc.edu/cgi-bin/hgTracks?hgS_doOtherUser=submit&hgS_otherUserName=Andrew%20Kossenkov&hgS_otherUserSessionName=506.BMAL1&position=chr5:123741960-123754457	chr5	123743960	123752457	ENSMUSG00000029414;ENSMUSG00000029422	Kntc1;Rsrc2	TSS.500	2	8497	6.48383	13.4022	0	0	0	1.08526	1.15338	-1.06276	0.20785	0.0280474	0.348709	0.493977	0.0834833	0.713857	-0.129854	-0.170095	0.183975	-0.0552684	0.237446	-0.066203	Kntc1;Rsrc2	Kntc1;Rsrc2	Rsrc2;Kntc1	Kntc1;Rsrc2	Rsrc2;Kntc1	Kntc1;Rsrc2	5.004	4.8636	6.24428	5.27481	6.48383	5.23422	1	1	1	1	1	1
1051	http://genome.ucsc.edu/cgi-bin/hgTracks?hgS_doOtherUser=submit&hgS_otherUserName=Andrew%20Kossenkov&hgS_otherUserSessionName=506.BMAL1&position=chr1:58441298-58450516	chr1	58443298	58448516	ENSMUSG00000026036;ENSMUSG00000026035	Nif3l1;Ppil3	TSS.500	2	5218	6.30726	13.3733	0	0	0	1.08686	1.1227	-1.03298	0.179533	0.0621489	0.600978	0.458889	0.152517	0.860239	-0.171142	-0.102944	0.186841	-0.0308239	0.167661	-0.0495914	Nif3l1;Ppil3	Nif3l1;Ppil3	Nif3l1;Ppil3	Nif3l1;Ppil3	Ppil3;Nif3l1	Ppil3;Nif3l1	4.8993	5.14129	6.30726	5.40996	6.22264	5.33875	1	1	1	1	1	1
10840	http://genome.ucsc.edu/cgi-bin/hgTracks?hgS_doOtherUser=submit&hgS_otherUserName=Andrew%20Kossenkov&hgS_otherUserSessionName=506.BMAL1&position=chr3:22075088-22082266	chr3	22077088	22080266	ENSMUSG00000027630	Tbl1xr1	TSS.500	2	3178	6.42727	13.3703	0	0	0	1.09575	1.13205	-1.03313	0.186515	0.0731519	0.637736	0.468056	0.172253	0.877169	-0.220174	-0.0689362	0.179096	-0.0143389	0.223507	-0.0991537	Tbl1xr1	Tbl1xr1	Tbl1xr1	Tbl1xr1	Tbl1xr1	Tbl1xr1	4.69921	5.22963	6.2294	5.43519	6.42727	5.11916	1	1	1	1	1	1
38490	http://genome.ucsc.edu/cgi-bin/hgTracks?hgS_doOtherUser=submit&hgS_otherUserName=Andrew%20Kossenkov&hgS_otherUserSessionName=506.BMAL1&position=chr10:41805501-41817495	chr10	41807501	41815495	ENSMUSG00000038332;ENSMUSG00000019813	Sesn1;Cep57l1	TSS.500	2	7994	6.93575	13.3636	0	0	0	-1.05927	-1.10185	1.0402	0.346685	0.112922	0.519489	0.632689	0.237585	0.820465	0.00923133	0.0510685	0.164431	-0.0734514	0.0771035	-0.228383	Sesn1;Cep57l1	Cep57l1;Sesn1	Sesn1;Cep57l1	Cep57l1;Sesn1	Cep57l1;Sesn1	Sesn1;Cep57l1	6.21816	6.40406	6.93575	5.86624	6.5225	5.25872	1	1	1	1	1	1
1222	http://genome.ucsc.edu/cgi-bin/hgTracks?hgS_doOtherUser=submit&hgS_otherUserName=Andrew%20Kossenkov&hgS_otherUserSessionName=506.BMAL1&position=chr1:63112145-63119804	chr1	63114145	63117804	ENSMUSG00000040865;ENSMUSG00000084799	Ino80d;Gm11602	TSS.500	2	3659	6.57095	13.355	0	0	0	-1.02933	1.0645	-1.09572	0.688685	0.386328	0.20518	0.862939	0.559841	0.583068	-0.155422	0.0388389	0.137911	-0.145537	0.215355	-0.0911463	Ino80d;Gm11602	Gm11602;Ino80d	Ino80d;Gm11602	Gm11602;Ino80d	Ino80d;Gm11602	Gm11602;Ino80d	5.05908	5.8027	6.22229	5.09455	6.57095	5.29413	1	1	1	1	1	1
58488	http://genome.ucsc.edu/cgi-bin/hgTracks?hgS_doOtherUser=submit&hgS_otherUserName=Andrew%20Kossenkov&hgS_otherUserSessionName=506.BMAL1&position=chr16:17447879-17460059	chr16	17449879	17458059	ENSMUSG00000006134	Crkl	TSS.500	2	8180	6.21614	13.3418	0	0	0	1.13352	1.15742	-1.02109	0.0782542	0.0399572	0.769325	0.295169	0.10947	0.92908	-0.131193	-0.213181	0.259387	-0.0548974	0.185181	-0.0452962	Crkl	Crkl	Crkl	Crkl	Crkl	Crkl	4.7181	4.45192	6.21614	4.97976	5.89948	5.01368	1	1	1	1	1	1
33953	http://genome.ucsc.edu/cgi-bin/hgTracks?hgS_doOtherUser=submit&hgS_otherUserName=Andrew%20Kossenkov&hgS_otherUserSessionName=506.BMAL1&position=chr9:25247479-25254799	chr9	25249479	25252799	ENSMUSG00000001833	Sept7	TSS.500	2	3320	6.21474	13.3388	0	0	0	1.02982	-1.01445	1.0447	0.679963	0.840378	0.539263	0.85823	0.907626	0.830106	-0.148375	0.0483284	0.192877	-0.0144099	0.132288	-0.210708	Sept7	Sept7	Sept7	Sept7	Sept7	Sept7	4.88458	5.61271	6.21474	5.36961	5.95503	4.6738	1	1	1	1	1	1
35422	http://genome.ucsc.edu/cgi-bin/hgTracks?hgS_doOtherUser=submit&hgS_otherUserName=Andrew%20Kossenkov&hgS_otherUserSessionName=506.BMAL1&position=chr9:65344628-65350520	chr9	65346628	65348520	ENSMUSG00000041837	Pdcd7	TSS.1k	4	1892	6.27783	13.338	0	0	0	-1.09882	-1.03783	-1.05877	0.33059	0.701445	0.555471	0.618759	0.815982	0.838632	0.0297003	0.013696	0.189677	-0.2334	0.1943	-0.193973	na	Pdcd7	Pdcd7	Pdcd7	Pdcd7	Pdcd7	5.59015	5.52737	6.25742	4.64157	6.27783	4.77294	1	1	1	1	1	1
13434	http://genome.ucsc.edu/cgi-bin/hgTracks?hgS_doOtherUser=submit&hgS_otherUserName=Andrew%20Kossenkov&hgS_otherUserSessionName=506.BMAL1&position=chr3:108439015-108449494	chr3	108441015	108447494	ENSMUSG00000089188;ENSMUSG00000068739	Gm22942;Sars	TSS.500	2	6479	6.75471	13.3367	0	0	0	1.15218	1.15265	-1.00041	0.0282421	0.0277871	0.994952	0.163974	0.0828748	0.99874	-0.243136	-0.109212	0.249132	-0.00830679	0.105563	0.00595956	Gm22942;Sars	Gm22942;Sars	Sars;Gm22942	Gm22942;Sars	Sars;Gm22942	Gm22942;Sars;5330417C22Rik	4.77306	5.24708	6.75471	5.63446	6.10541	5.69144	1	1	1	1	1	1
27305	http://genome.ucsc.edu/cgi-bin/hgTracks?hgS_doOtherUser=submit&hgS_otherUserName=Andrew%20Kossenkov&hgS_otherUserSessionName=506.BMAL1&position=chr7:44811148-44826266	chr7	44813148	44824266	ENSMUSG00000038539;ENSMUSG00000074141;ENSMUSG00000043858	Atf5;Il4i1;Nup62	TSS.500	2	11118	6.23834	13.3036	0	0	0	1.14491	1.13362	1.00996	0.0358977	0.0518415	0.877874	0.188969	0.133278	0.96503	-0.171913	-0.159111	0.262958	-0.0193678	0.100652	-0.0132178	Atf5;Il4i1;Nup62	Nup62;Il4i1;Atf5	Atf5;Nup62;Il4i1	Atf5;Nup62;Il4i1	Nup62;Il4i1;Atf5	Il4i1;Nup62;Atf5	4.58885	4.63064	6.23834	5.11179	5.56391	5.13406	1	1	1	1	1	1
47222	http://genome.ucsc.edu/cgi-bin/hgTracks?hgS_doOtherUser=submit&hgS_otherUserName=Andrew%20Kossenkov&hgS_otherUserSessionName=506.BMAL1&position=chr12:38774800-38797915	chr12	38776800	38795915	ENSMUSG00000004151	Etv1	TSS.500	2	19115	6.25859	13.2963	0	0	0	-1.03078	-1.08446	1.05208	0.650202	0.225206	0.447665	0.841713	0.388685	0.780222	-0.0695138	0.0925863	0.218073	-0.0926645	0.129887	-0.278369	Etv1	Etv1	Etv1	Etv1	Etv1	Etv1	5.10941	5.72888	6.25859	5.02648	5.88155	4.4073	1	1	1	1	1	1
8543	http://genome.ucsc.edu/cgi-bin/hgTracks?hgS_doOtherUser=submit&hgS_otherUserName=Andrew%20Kossenkov&hgS_otherUserSessionName=506.BMAL1&position=chr2:121952800-121962914	chr2	121954800	121960914	ENSMUSG00000074881;ENSMUSG00000033411	Mageb3;Ctdspl2	TSS.500	2	6114	7.02233	13.2892	0	0	0	1.06714	1.10099	-1.03172	0.382962	0.196457	0.675037	0.663832	0.353568	0.892934	-0.103529	-0.13333	0.255385	-0.122105	0.175899	-0.0723196	Mageb3;Ctdspl2	Ctdspl2;Mageb3	Ctdspl2;Mageb3	Mageb3;Ctdspl2;Gm24603	Mageb3;Ctdspl2	Mageb3;Gm24603;Ctdspl2	5.45365	5.34011	7.02233	5.3826	6.64054	5.5751	1	1	1	1	1	1
37952	http://genome.ucsc.edu/cgi-bin/hgTracks?hgS_doOtherUser=submit&hgS_otherUserName=Andrew%20Kossenkov&hgS_otherUserSessionName=506.BMAL1&position=chr10:23781068-23791637	chr10	23783068	23789637	ENSMUSG00000070063;ENSMUSG00000080486;ENSMUSG00000061983;ENSMUSG00000077440	Snora33;Snord100;Rps12;Gm23130	TSS.500	2	6569	7.73862	13.2799	0	0	0	-1.04333	-1.13592	1.08874	0.569807	0.0877151	0.254609	0.794132	0.197237	0.634277	0.0717721	0.00278872	0.242613	-0.0963803	0.0700415	-0.290835	Snora33;Snord100;Rps12;Gm23130	Snora33;Snord100;Rps12;Gm23130	Gm23130;Rps12;Snord100;Snora33	Gm23130;Slc18b1;Snora33;Snord100;Rps12	Gm23130;Snora33;Snord100;Rps12	Gm23130;Slc18b1;Snora33;Rps12;Snord100	6.86324	6.53813	7.73862	6.09716	6.85489	5.31572	1	1	1	1	1	1
43597	http://genome.ucsc.edu/cgi-bin/hgTracks?hgS_doOtherUser=submit&hgS_otherUserName=Andrew%20Kossenkov&hgS_otherUserSessionName=506.BMAL1&position=chr11:69572682-69587627	chr11	69574682	69585627	ENSMUSG00000059552;ENSMUSG00000041346	Trp53;Wrap53	TSS.500	2	10945	6.56504	13.2795	0	0	0	1.02092	1.01224	1.00858	0.706232	0.824747	0.876441	0.872105	0.89779	0.964629	-0.117	-0.000249098	0.161594	-0.0248073	0.132172	-0.15171	Trp53;Wrap53	Wrap53;Trp53	Trp53;Wrap53	Trp53;Wrap53	Wrap53;Trp53	Trp53;Wrap53	5.39462	5.85776	6.56504	5.7572	6.43049	5.264	1	1	1	1	1	1
24330	http://genome.ucsc.edu/cgi-bin/hgTracks?hgS_doOtherUser=submit&hgS_otherUserName=Andrew%20Kossenkov&hgS_otherUserSessionName=506.BMAL1&position=chr6:87330275-87339237	chr6	87332275	87337237	ENSMUSG00000033420	Antxr1	TSS.500	2	4962	6.04416	13.2551	0	0	-1.13551	-1.13551	-1.37812	1.21365	0.0478964	5.9815e-07	0.00258281	0.223894	8.88792e-06	0.0533883	0.108693	0.228285	0.203661	-0.0341601	-0.130587	-0.375893	Antxr1	Antxr1	Antxr1	Antxr1	Antxr1	Antxr1;Gkn1	5.55538	6.04416	5.94018	5.02223	4.69106	3.94191	1	1	1	1	1	1
61132	http://genome.ucsc.edu/cgi-bin/hgTracks?hgS_doOtherUser=submit&hgS_otherUserName=Andrew%20Kossenkov&hgS_otherUserSessionName=506.BMAL1&position=chr17:24714544-24727418	chr17	24716544	24725418	ENSMUSG00000090101;ENSMUSG00000008482;ENSMUSG00000040048;ENSMUSG00000044533;ENSMUSG00000077709;ENSMUSG00000089255	Snhg9;Rnf151;Ndufb10;Rps2;Snora64;Snora78	TSS.500	2	8874	6.17356	13.2504	0	0	0	1.13869	1.10085	1.03437	0.0796266	0.194689	0.648357	0.29802	0.351545	0.881532	-0.0767693	-0.228757	0.264153	0.00151834	0.0673202	-0.0274648	Snhg9;Rnf151;Ndufb10;Rps2;Snora64;Snora78	Ndufb10;Snhg9;Rnf151;Snora64;Rps2;Snora78	Snora64;Rps2;Ndufb10;Rnf151;Snhg9;Rpl3l;Snora78	Rpl3l;Snora78;Tbl3;Rps2;Snora64;Ndufb10;Rnf151;Snhg9	Ndufb10;Rnf151;Snhg9;Snora64;Rps2;Snora78	Rpl3l;Snora78;Tbl3;Rps2;Snora64;Ndufb10;Rnf151;Snhg9	4.85321	4.35793	6.17356	5.12942	5.37346	5.02541	1	1	1	1	1	1
47020	http://genome.ucsc.edu/cgi-bin/hgTracks?hgS_doOtherUser=submit&hgS_otherUserName=Andrew%20Kossenkov&hgS_otherUserSessionName=506.BMAL1&position=chr12:32377505-32385987	chr12	32379505	32383987	ENSMUSG00000090946	Ccdc71l	TSS.1k	4	4482	6.48245	13.2411	0	0	0	-1.05834	1.00634	-1.06505	0.509608	0.941423	0.463598	0.756563	0.967312	0.789808	0.048851	-0.0893629	0.132989	-0.131615	0.269342	-0.230204	na	Ccdc71l	Ccdc71l	Ccdc71l	Ccdc71l	Ccdc71l	5.54954	5.03342	5.88882	4.88525	6.48245	4.55596	1	1	1	1	1	1
45966	http://genome.ucsc.edu/cgi-bin/hgTracks?hgS_doOtherUser=submit&hgS_otherUserName=Andrew%20Kossenkov&hgS_otherUserSessionName=506.BMAL1&position=chr11:116162736-116171588	chr11	116164736	116169588	ENSMUSG00000020776	Fbf1	TSS.500	2	4852	6.16787	13.2381	0	0	0	1.03252	1.00076	1.03174	0.627111	0.990845	0.635265	0.828516	0.995202	0.876062	-0.0614353	-0.0565635	0.178464	-0.00849602	0.0275319	-0.0795012	Fbf1	Gm26413;Fbf1	Fbf1;Gm26413	Gm26413;Fbf1	Fbf1	Fbf1;Acox1;Gm26413	5.20766	5.22561	6.16787	5.40604	5.54527	5.14161	1	1	1	1	1	1
56309	http://genome.ucsc.edu/cgi-bin/hgTracks?hgS_doOtherUser=submit&hgS_otherUserName=Andrew%20Kossenkov&hgS_otherUserSessionName=506.BMAL1&position=chr15:61980877-61993964	chr15	61982877	61991964	ENSMUSG00000022346	Myc	TSS.500	2	9087	6.33965	13.2235	0	0	0	1.07709	1.0576	1.01843	0.198556	0.332278	0.751879	0.482648	0.506673	0.922844	-0.185701	-0.0233333	0.160529	0.0380651	0.0451173	-0.0346776	Myc	Myc	Myc	Myc	Myc	Myc	4.96567	5.5691	6.33965	5.81558	5.84456	5.5247	1	1	1	1	1	1
25417	http://genome.ucsc.edu/cgi-bin/hgTracks?hgS_doOtherUser=submit&hgS_otherUserName=Andrew%20Kossenkov&hgS_otherUserSessionName=506.BMAL1&position=chr6:122305553-122314217	chr6	122307553	122312217	ENSMUSG00000007458	M6pr	TSS.500	2	4664	6.67613	13.2186	0	0	0	-1.01445	-1.06848	1.05326	0.834232	0.333967	0.449132	0.934234	0.508466	0.780659	-0.0636837	0.0557636	0.223098	-0.0833004	0.0320723	-0.16395	M6pr	M6pr	Gm25304;M6pr	M6pr;Gm25304	M6pr	M6pr;Phc1;Gm25304	5.45459	5.93405	6.67613	5.37957	5.83578	5.08166	1	1	1	1	1	1
59232	http://genome.ucsc.edu/cgi-bin/hgTracks?hgS_doOtherUser=submit&hgS_otherUserName=Andrew%20Kossenkov&hgS_otherUserSessionName=506.BMAL1&position=chr16:36064686-36076485	chr16	36066686	36074485	ENSMUSG00000075229;ENSMUSG00000003955	Ccdc58;Fam162a	TSS.500	2	7799	6.43639	13.211	0	1.1972	0	1.1972	1.21678	-1.01636	0.00337242	0.00139362	0.791526	0.040648	0.00750278	0.935747	-0.267373	-0.172558	0.212845	0.052317	0.276274	-0.101504	Ccdc58;Fam162a	Fam162a;Ccdc58	Fam162a;Ccdc58	Fam162a;Ccdc58	Ccdc58;Fam162a	Fam162a;Ccdc58	4.38419	4.68879	6.15524	5.49655	6.43639	4.93055	1	1	1	1	1	1
56247	http://genome.ucsc.edu/cgi-bin/hgTracks?hgS_doOtherUser=submit&hgS_otherUserName=Andrew%20Kossenkov&hgS_otherUserSessionName=506.BMAL1&position=chr15:59643354-59657798	chr15	59645354	59655798	ENSMUSG00000032501	Trib1	TSS.500	2	10444	6.53542	13.2019	0	0	0	1.02713	-1.03535	1.06344	0.66126	0.569578	0.314009	0.847975	0.719168	0.687164	-0.0866028	0.00957259	0.192975	0.00107143	-0.0376707	-0.0793452	Trib1	Trib1	Trib1	Trib1	Trib1	Trib1	5.36647	5.74331	6.53542	5.70898	5.55506	5.39404	1	1	1	1	1	1
12796	http://genome.ucsc.edu/cgi-bin/hgTracks?hgS_doOtherUser=submit&hgS_otherUserName=Andrew%20Kossenkov&hgS_otherUserSessionName=506.BMAL1&position=chr3:95813010-95823878	chr3	95815010	95821878	ENSMUSG00000028106	Rprd2	TSS.500	2	6868	6.65028	13.1977	0	0	0	1.09814	1.04028	1.05563	0.143245	0.536981	0.3973	0.40859	0.693358	0.748663	-0.200618	-0.0105224	0.257344	-0.0112604	0.115127	-0.15007	Rprd2	Rprd2	Rprd2	Rprd2	Rprd2	Rprd2;Prpf3	4.8143	5.50642	6.65028	5.50356	6.0166	4.98953	1	1	1	1	1	1
57828	http://genome.ucsc.edu/cgi-bin/hgTracks?hgS_doOtherUser=submit&hgS_otherUserName=Andrew%20Kossenkov&hgS_otherUserSessionName=506.BMAL1&position=chr15:99697628-99708297	chr15	99699628	99706297	ENSMUSG00000091604;ENSMUSG00000023018	Gm17349;Smarcd1	TSS.500	2	6669	6.14084	13.1801	0	0	0	1.00466	-1.04531	1.05018	0.950739	0.555591	0.514932	0.981757	0.708239	0.817746	0.0105375	-0.0595478	0.239972	-0.0828986	-0.0164241	-0.0916394	Gm17349;Smarcd1	Gm17349;Smarcd1	Smarcd1;Gm17349	Smarcd1;Gm17349	Smarcd1;Asic1;Gm17349	Gm16537;Asic1;Gm17349;Smarcd1	5.22324	4.97082	6.14084	4.88941	5.12468	4.85927	1	1	1	1	1	1
55210	http://genome.ucsc.edu/cgi-bin/hgTracks?hgS_doOtherUser=submit&hgS_otherUserName=Andrew%20Kossenkov&hgS_otherUserSessionName=506.BMAL1&position=chr15:12318082-12326785	chr15	12320082	12324785	ENSMUSG00000097221;ENSMUSG00000022200	1810049J17Rik;Golph3	TSS.500	2	4703	6.17623	13.1631	0	0	0	-1.01067	-1.0431	1.03209	0.876316	0.535961	0.643163	0.951611	0.692585	0.879355	-0.0318416	-0.00405503	0.197365	-0.0709872	0.0887615	-0.179242	1810049J17Rik;Golph3	1810049J17Rik;Golph3	1810049J17Rik;Golph3	1810049J17Rik;Golph3	Golph3;1810049J17Rik	Golph3;1810049J17Rik	5.25428	5.3584	6.17623	5.11095	5.72111	4.73425	1	1	1	1	1	1
4575	http://genome.ucsc.edu/cgi-bin/hgTracks?hgS_doOtherUser=submit&hgS_otherUserName=Andrew%20Kossenkov&hgS_otherUserSessionName=506.BMAL1&position=chr1:191389505-191398644	chr1	191391505	191396644	ENSMUSG00000026626	Ppp2r5a	TSS.500	2	5139	6.1306	13.1581	0	0	0	1.15558	1.1601	-1.00391	0.0409711	0.0358156	0.956024	0.20464	0.100579	0.987982	-0.186536	-0.174944	0.251311	-0.0107119	0.239904	-0.119023	Ppp2r5a	Ppp2r5a	Ppp2r5a	Ppp2r5a	Ppp2r5a	Ppp2r5a	4.49965	4.53676	6.1306	5.09581	6.08154	4.72002	1	1	1	1	1	1
25803	http://genome.ucsc.edu/cgi-bin/hgTracks?hgS_doOtherUser=submit&hgS_otherUserName=Andrew%20Kossenkov&hgS_otherUserSessionName=506.BMAL1&position=chr6:134911889-134938714	chr6	134913889	134936714	ENSMUSG00000003031;ENSMUSG00000098318	Cdkn1b;RP23-45G16.5	TSS.500	2	22825	7.47291	13.1557	0	0	0	1.00304	-1.06191	1.06514	0.952641	0.239767	0.216847	0.982446	0.405708	0.596402	-0.0445939	0.0114627	0.174593	-0.00236025	0.0403661	-0.179468	Cdkn1b;RP23-45G16.5	Cdkn1b;RP23-45G16.5	Cdkn1b;RP23-45G16.5	Cdkn1b;RP23-45G16.5	RP23-45G16.5;Cdkn1b	Cdkn1b;RP23-45G16.5	6.4055	6.66325	7.47291	6.59876	6.80012	5.82489	1	1	1	1	1	1
36194	http://genome.ucsc.edu/cgi-bin/hgTracks?hgS_doOtherUser=submit&hgS_otherUserName=Andrew%20Kossenkov&hgS_otherUserSessionName=506.BMAL1&position=chr9:88516882-88527463	chr9	88518882	88525463	ENSMUSG00000094179;ENSMUSG00000094263;ENSMUSG00000097195	Gm24428;Gm25122;Snhg5	TSS.500	2	6581	6.54621	13.1536	0	0	0	1.04503	-1.02353	1.06961	0.468058	0.701622	0.267526	0.72865	0.816133	0.646417	-0.0652128	-0.0415539	0.209385	0.00482639	0.0748199	-0.182264	Gm24428;Gm25122;Snhg5	Gm25122;Snhg5;Gm24428	Gm25122;Snhg5;Gm24428;Gm22985	Snhg5;Gm25122;Gm22985;Gm24428	Gm24428;Snhg5;Gm25122	Gm24428;Gm22985;Snhg5;Gm25122	5.3943	5.48514	6.54621	5.66761	5.95433	4.96613	1	1	1	1	1	1
55017	http://genome.ucsc.edu/cgi-bin/hgTracks?hgS_doOtherUser=submit&hgS_otherUserName=Andrew%20Kossenkov&hgS_otherUserSessionName=506.BMAL1&position=chr15:5111400-5122438	chr15	5113400	5120438	ENSMUSG00000041841;ENSMUSG00000077737	Rpl37;Snord72	TSS.500	2	7038	6.12696	13.1503	0	0	0	1.07741	1.04049	1.03548	0.278259	0.563818	0.612102	0.571054	0.714896	0.865738	-0.0562336	-0.141474	0.219308	-0.00542609	0.0515099	-0.0676843	Rpl37;Snord72	Snord72;Gm10250;Rpl37	Card6;Snord72;Rpl37;Gm10250	Card6;Snord72;Rpl37;Gm10250	Rpl37;Snord72	Rpl37;Gm10250;Card6;Snord72	5.04434	4.7492	6.12696	5.22874	5.44324	5.00367	1	1	1	1	1	1
23439	http://genome.ucsc.edu/cgi-bin/hgTracks?hgS_doOtherUser=submit&hgS_otherUserName=Andrew%20Kossenkov&hgS_otherUserSessionName=506.BMAL1&position=chr6:50563153-50570912	chr6	50565153	50568912	ENSMUSG00000063694;ENSMUSG00000085776	Cycs;5430402O13Rik	TSS.500	2	3759	6.33509	13.1371	0	0	0	-1.07194	-1.10576	1.03155	0.336503	0.164281	0.667426	0.623727	0.312138	0.890012	-0.00728214	0.0841574	0.178736	-0.108998	-0.024696	-0.121917	Cycs;5430402O13Rik	Cycs;5430402O13Rik	mmu-mir-6371;Cycs;5430402O13Rik	mmu-mir-6371;Cycs;5430402O13Rik	5430402O13Rik;Cycs	Cycs;mmu-mir-6371;4921507P07Rik;5430402O13Rik	5.55662	5.92675	6.33509	5.17154	5.48876	5.12455	1	1	1	1	1	1
67827	http://genome.ucsc.edu/cgi-bin/hgTracks?hgS_doOtherUser=submit&hgS_otherUserName=Andrew%20Kossenkov&hgS_otherUserSessionName=506.BMAL1&position=chr19:61136500-61144518	chr19	61138500	61142518	ENSMUSG00000074733	5830428H23Rik	TSS.500	2	4018	6.93102	13.1353	0	0	0	-1.07197	-1.0351	-1.03562	0.313022	0.616517	0.611361	0.602707	0.755213	0.865322	-0.131347	0.141376	0.123937	-0.114053	0.110321	-0.130235	5830428H23Rik	5830428H23Rik	5830428H23Rik	5830428H23Rik	5830428H23Rik	5830428H23Rik	5.71997	6.93102	6.84654	5.79015	6.78129	5.72446	1	1	1	1	1	1
62075	http://genome.ucsc.edu/cgi-bin/hgTracks?hgS_doOtherUser=submit&hgS_otherUserName=Andrew%20Kossenkov&hgS_otherUserSessionName=506.BMAL1&position=chr17:47605592-47616439	chr17	47607592	47614439	ENSMUSG00000023988;ENSMUSG00000092558;ENSMUSG00000023984	Bysl;Med20;Gm20517	TSS.500	2	6847	6.11235	13.119	0	0	0	1.01576	1.01545	1.00031	0.818348	0.821894	0.996357	0.927091	0.896033	0.998945	-0.0609233	-0.0535835	0.213772	-0.093868	0.12591	-0.131307	Bysl;Med20;Gm20517	Med20;Gm20517;Bysl	Bysl;Gm20517;Med20	Med20;Gm20517;Bysl;Gm9183	Gm20517;Med20;Bysl	Gm9183;Gm20517;Med20;Bysl;Ccnd3	5.03528	5.06148	6.11235	4.91935	5.7453	4.79076	1	1	1	1	1	1
27308	http://genome.ucsc.edu/cgi-bin/hgTracks?hgS_doOtherUser=submit&hgS_otherUserName=Andrew%20Kossenkov&hgS_otherUserSessionName=506.BMAL1&position=chr7:44843938-44863248	chr7	44845938	44861248	ENSMUSG00000002963;ENSMUSG00000076051;ENSMUSG00000038520;ENSMUSG00000011096	Pnkp;Mir707;Tbc1d17;Akt1s1	TSS.500	2	15310	6.10834	13.1104	0	0	0	1.04832	-1.00879	1.05754	0.436572	0.885231	0.356351	0.706549	0.934361	0.719273	-0.153331	0.0321779	0.179971	0.0295012	-0.0346155	-0.0537033	Pnkp;Mir707;Tbc1d17;Akt1s1	Akt1s1;Tbc1d17;Mir707;Pnkp	Pnkp;Mir707;Ptov1;Tbc1d17;Akt1s1	Mir707;Pnkp;Tbc1d17;Akt1s1;Il4i1;Ptov1	Akt1s1;Tbc1d17;Pnkp;Mir707	Ptov1;Il4i1;Tbc1d17;Akt1s1;Pnkp;Mir707	4.82767	5.50383	6.10834	5.49345	5.2503	5.17998	1	1	1	1	1	1
48642	http://genome.ucsc.edu/cgi-bin/hgTracks?hgS_doOtherUser=submit&hgS_otherUserName=Andrew%20Kossenkov&hgS_otherUserSessionName=506.BMAL1&position=chr12:87261979-87272174	chr12	87263979	87270174	ENSMUSG00000021038;ENSMUSG00000021037	Vipas39;Ahsa1	TSS.500	2	6195	6.5109	13.0988	0	0	0	1.00481	1.04003	-1.03505	0.940671	0.542604	0.593033	0.978111	0.698017	0.85665	-0.0968193	-0.0297598	0.175349	-0.0970668	0.100221	-0.0519239	Vipas39;Ahsa1	Ahsa1;Vipas39	Vipas39;Ahsa1	Ahsa1;Vipas39	Ahsa1;Vipas39	Ism2;Vipas39;Ahsa1	5.37432	5.63478	6.5109	5.37338	6.17545	5.54735	1	1	1	1	1	1
13258	http://genome.ucsc.edu/cgi-bin/hgTracks?hgS_doOtherUser=submit&hgS_otherUserName=Andrew%20Kossenkov&hgS_otherUserSessionName=506.BMAL1&position=chr3:104857863-104869967	chr3	104859863	104867967	ENSMUSG00000045576;ENSMUSG00000070372	St7l;Capza1	TSS.500	2	8104	7.06793	13.0973	0	0	0	1.03735	1.00842	1.02869	0.525757	0.884677	0.624515	0.766781	0.933984	0.871043	-0.0686857	-0.0619578	0.175999	-0.00459785	0.0989838	-0.139741	St7l;Capza1	Capza1;St7l	St7l;Capza1	St7l;Capza1	Capza1;St7l	St7l;Capza1	5.94974	5.97801	7.06793	6.22454	6.69532	5.65899	1	1	1	1	1	1
24564	http://genome.ucsc.edu/cgi-bin/hgTracks?hgS_doOtherUser=submit&hgS_otherUserName=Andrew%20Kossenkov&hgS_otherUserSessionName=506.BMAL1&position=chr6:91467891-91480953	chr6	91469891	91478953	ENSMUSG00000030095;ENSMUSG00000034203	Tmem43;Chchd4	TSS.500	2	9062	6.10074	13.094	0	0	0	1.00957	-1.02778	1.03762	0.877403	0.657239	0.549848	0.95198	0.785414	0.835487	-0.125778	0.0572872	0.208902	-0.0588144	0.0587115	-0.140308	Tmem43;Chchd4	Chchd4;Tmem43	Tmem43;Chchd4	Chchd4;Tmem43	Chchd4;Tmem43	Tmem43;Chchd4	4.81694	5.48217	6.10074	5.05054	5.48768	4.76766	1	1	1	1	1	1
2508	http://genome.ucsc.edu/cgi-bin/hgTracks?hgS_doOtherUser=submit&hgS_otherUserName=Andrew%20Kossenkov&hgS_otherUserSessionName=506.BMAL1&position=chr1:120109679-120126719	chr1	120111679	120124719	ENSMUSG00000026385;ENSMUSG00000026388	Dbi;3110009E18Rik	TSS.500	2	13040	6.09067	13.0725	0	0	0	-1.04052	-1.09156	1.04906	0.434802	0.0849456	0.346365	0.705346	0.192621	0.712001	-0.0477254	0.0811751	0.0919867	0.0259322	0.0582533	-0.209622	Dbi;3110009E18Rik	3110009E18Rik;Dbi	3110009E18Rik;Dbi	3110009E18Rik;Dbi	3110009E18Rik;Dbi	Dbi;3110009E18Rik	5.51928	6.04445	6.09067	5.81362	5.9476	4.92279	1	1	1	1	1	1
11585	http://genome.ucsc.edu/cgi-bin/hgTracks?hgS_doOtherUser=submit&hgS_otherUserName=Andrew%20Kossenkov&hgS_otherUserSessionName=506.BMAL1&position=chr3:57283437-57299936	chr3	57285437	57297936	ENSMUSG00000027800	Tm4sf1	TSS.500	2	12499	7.46863	13.069	0	0	0	-1.02236	-1.18271	1.15684	0.702742	0.00378111	0.0119293	0.870326	0.0170959	0.139905	0.0445852	0.0476486	0.200728	0.0271268	0.00499914	-0.325088	Tm4sf1	Tm4sf1	Tm4sf1	Tm4sf1	Tm4sf1	Tm4sf1	6.69224	6.70668	7.46863	6.61055	6.50841	5.15691	1	1	1	1	1	1
62095	http://genome.ucsc.edu/cgi-bin/hgTracks?hgS_doOtherUser=submit&hgS_otherUserName=Andrew%20Kossenkov&hgS_otherUserSessionName=506.BMAL1&position=chr17:48407804-48414771	chr17	48409804	48412771	ENSMUSG00000040771;ENSMUSG00000023994	Oard1;Nfya	TSS.500	2	2967	6.0874	13.0655	0	0	0	-1.04507	-1.06345	1.01759	0.536677	0.388568	0.806967	0.773745	0.561727	0.941604	-0.0514464	0.06595	0.166563	-0.0850499	0.0476635	-0.14368	Oard1;Nfya	Nfya;Oard1	Oard1;Nfya	Oard1;Nfya	Nfya;Oard1	Oard1;Nfya;Apobec2	5.21963	5.6706	6.0874	5.09715	5.59792	4.89018	1	1	1	1	1	1
48102	http://genome.ucsc.edu/cgi-bin/hgTracks?hgS_doOtherUser=submit&hgS_otherUserName=Andrew%20Kossenkov&hgS_otherUserSessionName=506.BMAL1&position=chr12:76368722-76377178	chr12	76370722	76375178	ENSMUSG00000033454	Zbtb1	TSS.500	2	4456	6.08567	13.0616	0	0	0	1.05092	-1.00725	1.05854	0.455681	0.913621	0.392849	0.719856	0.951173	0.745785	-0.0756627	-0.0509914	0.219563	-0.0110584	0.0812917	-0.163142	Zbtb1	Zbtb1	Zbtb25;Zbtb1	Zbtb25;Zbtb1	Zbtb1	Zbtb1;Zbtb25	4.94098	5.02792	6.08567	5.17185	5.52034	4.64439	1	1	1	1	1	1
35189	http://genome.ucsc.edu/cgi-bin/hgTracks?hgS_doOtherUser=submit&hgS_otherUserName=Andrew%20Kossenkov&hgS_otherUserSessionName=506.BMAL1&position=chr9:59650323-59670014	chr9	59652323	59668014	ENSMUSG00000032294	Pkm	TSS.500	2	15691	7.08192	13.0509	0	0	0	1.0969	1.16645	-1.06341	0.143677	0.0149244	0.33107	0.409148	0.0511673	0.700672	-0.155874	-0.163092	0.216681	-0.0814962	0.233864	-0.0500834	Pkm	Pkm	Pkm	Pkm	Pkm	Parp6;Pkm	5.38173	5.35437	6.99689	5.67175	7.08192	5.7988	1	1	1	1	1	1
62008	http://genome.ucsc.edu/cgi-bin/hgTracks?hgS_doOtherUser=submit&hgS_otherUserName=Andrew%20Kossenkov&hgS_otherUserSessionName=506.BMAL1&position=chr17:46195640-46208163	chr17	46197640	46206163	ENSMUSG00000023953;ENSMUSG00000067150	Polh;Xpo5	TSS.500	2	8523	6.07983	13.0492	0	0	0	1.04605	-1.01269	1.05932	0.479625	0.842993	0.365478	0.73644	0.909223	0.726753	-0.0766165	-0.0392846	0.231884	-0.0278765	0.111673	-0.199779	Polh;Xpo5	Polh;Xpo5	Polh;Xpo5	Polh;Xpo5	Xpo5;Polh	Xpo5;Polh	4.8901	5.02091	6.07983	5.06156	5.58577	4.48177	1	1	1	1	1	1
5111	http://genome.ucsc.edu/cgi-bin/hgTracks?hgS_doOtherUser=submit&hgS_otherUserName=Andrew%20Kossenkov&hgS_otherUserSessionName=506.BMAL1&position=chr2:13566134-13585761	chr2	13568134	13583761	ENSMUSG00000026728	Vim	TSS.500	2	15627	7.5237	13.0424	0	0	0	1.05842	1.06468	-1.00591	0.259321	0.213064	0.906725	0.551849	0.374041	0.97387	-0.158262	-0.0417757	0.158498	-0.000576245	0.13486	-0.0927447	Vim	Vim	Vim	Vim	Vim	Gm9875;Vim	6.02085	6.53556	7.5237	6.72778	7.39981	6.30522	1	1	1	1	1	1
47746	http://genome.ucsc.edu/cgi-bin/hgTracks?hgS_doOtherUser=submit&hgS_otherUserName=Andrew%20Kossenkov&hgS_otherUserSessionName=506.BMAL1&position=chr12:69370609-69380629	chr12	69372609	69378629	ENSMUSG00000044147;ENSMUSG00000052673	Arf6;Gm9887	TSS.500	2	6020	7.64176	13.0391	0	0	0	1.02508	1.11795	-1.0906	0.7212	0.108186	0.211472	0.879877	0.230341	0.590207	-0.109092	-0.104903	0.165198	-0.116153	0.268447	-0.103497	Arf6;Gm9887	Gm9887;Arf6	Gm9887;Arf6	Gm9887;Arf6	Arf6	Gm9887;Arf6	5.85922	5.87655	7.10707	5.83013	7.64176	5.88238	1	1	1	1	1	1
26390	http://genome.ucsc.edu/cgi-bin/hgTracks?hgS_doOtherUser=submit&hgS_otherUserName=Andrew%20Kossenkov&hgS_otherUserSessionName=506.BMAL1&position=chr7:15916903-15926012	chr7	15918903	15924012	ENSMUSG00000041571	Sepw1	TSS.500	2	5109	6.58037	13.0316	0	0	0	1.02182	1.02898	-1.00701	0.7519	0.675635	0.918531	0.895713	0.798086	0.977403	-0.169577	0.0371776	0.0717486	0.0551354	0.00187335	0.0036422	Sepw1	Sepw1	Sepw1	Sepw1	Sepw1	Sepw1	5.55138	6.4222	6.58037	6.50389	6.26453	6.27234	1	1	1	1	1	1
9922	http://genome.ucsc.edu/cgi-bin/hgTracks?hgS_doOtherUser=submit&hgS_otherUserName=Andrew%20Kossenkov&hgS_otherUserSessionName=506.BMAL1&position=chr2:160644442-160653931	chr2	160646442	160651931	ENSMUSG00000070544	Top1	TSS.500	2	5489	6.16647	13.0302	0	0	0	-1.05413	-1.09969	1.04322	0.534425	0.262743	0.618024	0.772282	0.432019	0.86831	0.0572844	0.000397864	0.245747	-0.152497	0.147443	-0.298375	Top1	Top1	Top1	Top1	Top1	Top1	5.39909	5.18647	6.16647	4.65488	5.75371	4.1976	1	1	1	1	1	1
11985	http://genome.ucsc.edu/cgi-bin/hgTracks?hgS_doOtherUser=submit&hgS_otherUserName=Andrew%20Kossenkov&hgS_otherUserSessionName=506.BMAL1&position=chr3:69036168-69048440	chr3	69038168	69046440	ENSMUSG00000034317	Trim59	TSS.500	2	8272	6.71147	13.0099	0	0	0	1.08979	1.08169	1.00749	0.181332	0.222187	0.90769	0.460936	0.385113	0.974269	-0.161184	-0.0784539	0.212917	-0.0151158	0.217637	-0.175801	Trim59	Trim59	Trim59	Trim59;Smc4	Trim59	Trim59;Smc4	5.13847	5.44764	6.68922	5.69663	6.71147	5.08566	1	1	1	1	1	1
43493	http://genome.ucsc.edu/cgi-bin/hgTracks?hgS_doOtherUser=submit&hgS_otherUserName=Andrew%20Kossenkov&hgS_otherUserSessionName=506.BMAL1&position=chr11:67962382-67971265	chr11	67964382	67969265	ENSMUSG00000020903;ENSMUSG00000020904	Stx8;Wdr16	TSS.500	2	4883	6.06006	13.0068	0	0	0	-1.00854	-1.04495	1.03611	0.908398	0.551788	0.631216	0.965081	0.705251	0.874079	-0.0587559	0.0258254	0.243723	-0.117262	0.0803158	-0.173846	Stx8;Wdr16	Wdr16;Stx8	Wdr16;Stx8	Wdr16;Stx8	Wdr16;Stx8	Wdr16;Stx8	4.89493	5.19653	6.06006	4.69642	5.4004	4.51195	1	1	1	1	1	1
48373	http://genome.ucsc.edu/cgi-bin/hgTracks?hgS_doOtherUser=submit&hgS_otherUserName=Andrew%20Kossenkov&hgS_otherUserSessionName=506.BMAL1&position=chr12:82165988-82179225	chr12	82167988	82177225	ENSMUSG00000042700	Sipa1l1	TSS.500	2	9237	6.05464	12.9951	0	0	0	-1.06286	-1.0527	-1.00964	0.379992	0.459467	0.890085	0.661296	0.627328	0.969007	-0.0901727	0.113019	0.169972	-0.129895	0.166786	-0.229709	Sipa1l1	Sipa1l1	Sipa1l1	Sipa1l1	Sipa1l1	Sipa1l1	5.03915	5.81641	6.05464	4.89958	6.04106	4.56538	1	1	1	1	1	1
25486	http://genome.ucsc.edu/cgi-bin/hgTracks?hgS_doOtherUser=submit&hgS_otherUserName=Andrew%20Kossenkov&hgS_otherUserSessionName=506.BMAL1&position=chr6:124801394-124817997	chr6	124803394	124815997	ENSMUSG00000038451;ENSMUSG00000023456	Spsb2;Tpi1	TSS.500	2	12603	6.05459	12.995	0	0	0	1.0013	-1.07903	1.08043	0.983938	0.237724	0.22982	0.994232	0.403322	0.610418	-0.0391759	0.0261802	0.196389	-0.0110342	-0.0863394	-0.0860201	Spsb2;Tpi1	Tpi1;Spsb2	Usp5;Tpi1;Spsb2	Tpi1;Spsb2;Usp5	Tpi1;Spsb2;Usp5	Spsb2;Tpi1;Usp5	5.12741	5.36967	6.05459	5.23038	4.95928	4.9604	1	1	1	1	1	1
60908	http://genome.ucsc.edu/cgi-bin/hgTracks?hgS_doOtherUser=submit&hgS_otherUserName=Andrew%20Kossenkov&hgS_otherUserSessionName=506.BMAL1&position=chr17:15491467-15505130	chr17	15493467	15503130	ENSMUSG00000014769;ENSMUSG00000014767	Psmb1;Tbp	TSS.500	2	9663	6.05118	12.9877	0	0	0	1.05926	1.06043	-1.0011	0.399779	0.390829	0.987164	0.677575	0.56381	0.99665	-0.0827152	-0.112896	0.23815	-0.0799964	0.155327	-0.11787	Psmb1;Tbp	Tbp;Psmb1	Tbp;Psmb1	Psmb1;Tbp	Tbp;Psmb1	Psmb1;Tbp	4.82457	4.72262	6.05118	4.83386	5.708	4.70602	1	1	1	1	1	1
26443	http://genome.ucsc.edu/cgi-bin/hgTracks?hgS_doOtherUser=submit&hgS_otherUserName=Andrew%20Kossenkov&hgS_otherUserSessionName=506.BMAL1&position=chr7:16394663-16409894	chr7	16396663	16407894	ENSMUSG00000059273	Zc3h4	TSS.500	2	11231	6.48281	12.9776	0	0	0	1.00193	1.02391	-1.02194	0.971077	0.656942	0.683364	0.989381	0.785181	0.89554	-0.117417	0.00675749	0.131636	-0.0410566	0.102061	-0.0819813	Zc3h4	Zc3h4	Zc3h4	Sae1;Zc3h4	Zc3h4	Zc3h4;Sae1	5.4391	5.93697	6.48281	5.74017	6.34924	5.57683	1	1	1	1	1	1
67376	http://genome.ucsc.edu/cgi-bin/hgTracks?hgS_doOtherUser=submit&hgS_otherUserName=Andrew%20Kossenkov&hgS_otherUserSessionName=506.BMAL1&position=chr19:46500013-46516571	chr19	46502013	46514571	ENSMUSG00000025034	Trim8	TSS.500	2	12558	7.93121	12.9739	0	0	0	-1.04397	-1.00259	-1.04127	0.425163	0.96176	0.453522	0.6978	0.97871	0.783286	-0.0340869	-0.0104001	0.0857928	-0.0539215	0.0740364	-0.0614207	Trim8	Trim8	Trim8	Trim8	Trim8	Trim8	7.29084	7.41318	7.93121	7.18992	7.86603	7.15213	1	1	1	1	1	1
56179	http://genome.ucsc.edu/cgi-bin/hgTracks?hgS_doOtherUser=submit&hgS_otherUserName=Andrew%20Kossenkov&hgS_otherUserSessionName=506.BMAL1&position=chr15:58884879-58891135	chr15	58886879	58889135	ENSMUSG00000037075	Rnf139	TSS.500	2	2256	6.04048	12.9648	0	0	0	-1.01267	1.00165	-1.01434	0.889258	0.985456	0.874872	0.956844	0.992051	0.964213	-0.182566	0.108298	0.20278	-0.120982	0.0069454	-0.0144745	Rnf139	Rnf139	Rnf139	Rnf139	na	Tatdn1;Rnf139	4.60112	5.65123	6.04048	4.80614	5.26106	5.18205	1	1	1	1	1	1
67309	http://genome.ucsc.edu/cgi-bin/hgTracks?hgS_doOtherUser=submit&hgS_otherUserName=Andrew%20Kossenkov&hgS_otherUserSessionName=506.BMAL1&position=chr19:45777061-45787134	chr19	45779061	45785134	ENSMUSG00000025220	Mgea5	TSS.500	2	6073	6.17891	12.9582	0	0	0	-1.12068	-1.02569	-1.09262	0.0439135	0.653731	0.117261	0.212929	0.78277	0.461584	-0.01377	0.0582844	0.0189166	-0.100217	0.141151	-0.104366	Mgea5	Mgea5	Mgea5	Kcnip2;Mgea5	Mgea5	Mgea5;Kcnip2	5.5396	5.82842	5.66883	5.2116	6.17891	5.19634	1	1	1	1	1	1
24595	http://genome.ucsc.edu/cgi-bin/hgTracks?hgS_doOtherUser=submit&hgS_otherUserName=Andrew%20Kossenkov&hgS_otherUserSessionName=506.BMAL1&position=chr6:92087837-92093624	chr6	92089837	92091624	ENSMUSG00000005893	Nr2c2	TSS.500	2	1787	6.08011	12.9549	0	0	0	1.00138	-1.22133	1.22302	0.987401	0.0223662	0.0214576	0.995371	0.0699344	0.197193	0.0400344	0.0619249	0.267272	0.0331081	-0.00917018	-0.393169	Nr2c2	Nr2c2	Nr2c2	Nr2c2	Nr2c2	Nr2c2	5.17948	5.2602	6.08011	5.15419	5.00245	3.81007	1	1	1	1	1	1
33643	http://genome.ucsc.edu/cgi-bin/hgTracks?hgS_doOtherUser=submit&hgS_otherUserName=Andrew%20Kossenkov&hgS_otherUserSessionName=506.BMAL1&position=chr9:13240521-13248325	chr9	13242521	13246325	ENSMUSG00000079083	Jrkl	TSS.500	2	3804	6.03455	12.952	0	0	0	1.0439	-1.04775	1.09374	0.607368	0.576968	0.283876	0.816975	0.724877	0.660767	-0.0490892	-0.0284233	0.235976	0.00264572	0.186855	-0.347964	Jrkl	Jrkl;Ccdc82	Jrkl;Ccdc82	Ccdc82;Jrkl	Jrkl	Jrkl;Ccdc82	4.93466	5.00729	6.03455	5.11847	5.8292	3.9926	1	1	1	1	1	1
57157	http://genome.ucsc.edu/cgi-bin/hgTracks?hgS_doOtherUser=submit&hgS_otherUserName=Andrew%20Kossenkov&hgS_otherUserSessionName=506.BMAL1&position=chr15:81851224-81864210	chr15	81853224	81862210	ENSMUSG00000078960;ENSMUSG00000048546	Tob2;Tob2	TSS.500	2	8986	6.29272	12.9498	0	0	0	1.07212	1.01639	1.05483	0.271496	0.7974	0.399272	0.564583	0.88018	0.749993	-0.144303	-0.0208414	0.224027	0.00162985	-0.00696699	-0.0535456	Tob2;Tob2	Tob2;Tob2	Tob2;Tob2	Tob2;Phf5a;Gm8444;Tob2	Tob2;Tob2	Tob2;Phf5a;Gm8444;Tob2	4.8523	5.29476	6.29272	5.37945	5.3469	5.17385	1	1	1	1	1	1
179	http://genome.ucsc.edu/cgi-bin/hgTracks?hgS_doOtherUser=submit&hgS_otherUserName=Andrew%20Kossenkov&hgS_otherUserSessionName=506.BMAL1&position=chr1:16098365-16107432	chr1	16100365	16105432	ENSMUSG00000025921;ENSMUSG00000043716	Rdh10;Rpl7	TSS.500	2	5067	6.026	12.9336	0	0	0	1.14806	1.08744	1.05575	0.0298402	0.187261	0.39336	0.169437	0.342115	0.745962	-0.213872	-0.0808425	0.242688	0.0477276	0.0627263	-0.0584273	Rdh10;Rpl7	Rpl7;Rdh10	Rdh10;Rpl7	4930444P10Rik;Rpl7;Rdh10	Rpl7	Rdh10;4930444P10Rik;Rpl7	4.36415	4.79536	6.026	5.25165	5.30758	4.87201	1	1	1	1	1	1
61738	http://genome.ucsc.edu/cgi-bin/hgTracks?hgS_doOtherUser=submit&hgS_otherUserName=Andrew%20Kossenkov&hgS_otherUserSessionName=506.BMAL1&position=chr17:34977982-34987689	chr17	34979982	34985689	ENSMUSG00000007050;ENSMUSG00000073415	Lsm2;Gm10501	TSS.500	2	5707	6.01353	12.9068	0	0	0	1.06809	1.05346	1.01389	0.352004	0.46183	0.845478	0.637172	0.629403	0.954312	-0.054339	-0.147396	0.210187	-0.0250245	0.147382	-0.13081	Lsm2;Gm10501	Gm10501;Lsm2	Gm10501;Lsm2	Lsm2;Hspa1l;Gm10501;Hspa1a	Lsm2;Gm10501	Hspa1l;Lsm2;Gm10501;Hspa1a;Gm20481	4.98934	4.67143	6.01353	5.09381	5.75309	4.7266	1	1	1	1	1	1
67327	http://genome.ucsc.edu/cgi-bin/hgTracks?hgS_doOtherUser=submit&hgS_otherUserName=Andrew%20Kossenkov&hgS_otherUserSessionName=506.BMAL1&position=chr19:46072242-46082390	chr19	46074242	46080390	ENSMUSG00000015176	Nolc1	TSS.500	2	6148	6.00867	12.8965	0	0	0	1.02372	1.0423	-1.01815	0.747251	0.568948	0.804655	0.893241	0.718667	0.941154	-0.0138403	-0.139258	0.186389	-0.0713866	0.112126	-0.07403	Nolc1	Nolc1	Pprc1;Nolc1	Nolc1;Pprc1	Nolc1	Nolc1;Pprc1	5.21706	4.77435	6.00867	5.00914	5.70217	4.99979	1	1	1	1	1	1
67380	http://genome.ucsc.edu/cgi-bin/hgTracks?hgS_doOtherUser=submit&hgS_otherUserName=Andrew%20Kossenkov&hgS_otherUserSessionName=506.BMAL1&position=chr19:46567866-46578072	chr19	46569866	46576072	ENSMUSG00000025036;ENSMUSG00000025035	Sfxn2;Arl3	TSS.500	2	6206	6.00766	12.8943	0	0	0	1.03736	-1.00111	1.03852	0.578089	0.986583	0.566644	0.799233	0.992739	0.844496	-0.0550818	-0.0654636	0.197272	-0.0172894	0.020923	-0.0803602	Sfxn2;Arl3	Sfxn2;Arl3	Arl3;Sfxn2	Sfxn2;Arl3	Arl3;Sfxn2	Sfxn2;Arl3	5.02754	4.99077	6.00766	5.16363	5.30491	4.93848	1	1	1	1	1	1
8755	http://genome.ucsc.edu/cgi-bin/hgTracks?hgS_doOtherUser=submit&hgS_otherUserName=Andrew%20Kossenkov&hgS_otherUserSessionName=506.BMAL1&position=chr2:126870715-126879874	chr2	126872715	126877874	ENSMUSG00000027365	Trpm7	TSS.500	2	5159	6.00588	12.8905	0	0	0	-1.01031	-1.03641	1.02584	0.878889	0.5951	0.704633	0.952467	0.738555	0.904373	-0.0525517	0.0110992	0.180053	-0.0573541	0.134157	-0.215403	Trpm7	Trpm7	Trpm7	Gm14212;Trpm7	Trpm7	Trpm7;Gm14212	5.0967	5.33111	6.00588	5.07943	5.8147	4.54199	1	1	1	1	1	1
60330	http://genome.ucsc.edu/cgi-bin/hgTracks?hgS_doOtherUser=submit&hgS_otherUserName=Andrew%20Kossenkov&hgS_otherUserSessionName=506.BMAL1&position=chr16:92687793-92701862	chr16	92689793	92699862	ENSMUSG00000022952	Runx1	TSS.500	2	10069	6.03642	12.8891	0	1.20177	0	1.20177	1.27428	-1.06034	0.000931549	1.26599e-05	0.291233	0.0160977	0.000132776	0.667708	-0.295076	-0.192887	0.175614	0.0528489	0.182967	0.0765322	Runx1	Runx1	Runx1	Runx1	Runx1	Runx1	4.30565	4.62902	6.00522	5.50719	6.03642	5.6	1	1	1	1	1	1
56906	http://genome.ucsc.edu/cgi-bin/hgTracks?hgS_doOtherUser=submit&hgS_otherUserName=Andrew%20Kossenkov&hgS_otherUserSessionName=506.BMAL1&position=chr15:78524718-78534219	chr15	78526718	78532219	ENSMUSG00000022440	C1qtnf6	TSS.500	2	5501	5.99811	12.8737	0	0	0	1.0888	1.02947	1.05764	0.223281	0.677632	0.422452	0.51262	0.799601	0.764762	-0.216885	0.0235011	0.163483	0.0835928	-0.0299586	-0.0237331	C1qtnf6	C1qtnf6	C1qtnf6	C1qtnf6	C1qtnf6	Sstr3;C1qtnf6	4.58483	5.43423	5.99811	5.66961	5.23291	5.25597	1	1	1	1	1	1
35443	http://genome.ucsc.edu/cgi-bin/hgTracks?hgS_doOtherUser=submit&hgS_otherUserName=Andrew%20Kossenkov&hgS_otherUserSessionName=506.BMAL1&position=chr9:65572804-65583672	chr9	65574804	65581672	ENSMUSG00000050721	Plekho2	TSS.500	2	6868	6.14386	12.8625	0	1.20389	0	1.20389	1.29279	-1.07384	0.00384512	6.31583e-05	0.266983	0.044508	0.00054496	0.646004	-0.225625	-0.280977	0.203398	0.0145656	0.238717	0.0499209	Plekho2	Plekho2	Plekho2	Plekho2;Pif1	Plekho2	Pif1;Plekho2	4.42556	4.25522	5.99286	5.24536	6.14386	5.37798	1	1	1	1	1	1
65920	http://genome.ucsc.edu/cgi-bin/hgTracks?hgS_doOtherUser=submit&hgS_otherUserName=Andrew%20Kossenkov&hgS_otherUserSessionName=506.BMAL1&position=chr19:8812846-8827800	chr19	8814846	8825800	ENSMUSG00000071660;ENSMUSG00000071659	Ttc9c;Hnrnpul2	TSS.500	2	10954	8.27123	12.8617	0	0	0	1.01877	1.10308	-1.08276	0.746395	0.0879255	0.166654	0.892989	0.19762	0.536086	-0.102704	-0.0955749	0.13586	-0.0846862	0.191894	-0.0447888	Ttc9c;Hnrnpul2	Hnrnpul2;Ttc9c	Ttc9c;Hnrnpul2	Ttc9c;Hnrnpul2	Hnrnpul2;Ttc9c	Hnrnpul2;Ttc9c;Zbtb3	6.72506	6.75887	7.95232	6.81083	8.27123	7.00461	1	1	1	1	1	1
67229	http://genome.ucsc.edu/cgi-bin/hgTracks?hgS_doOtherUser=submit&hgS_otherUserName=Andrew%20Kossenkov&hgS_otherUserSessionName=506.BMAL1&position=chr19:44549965-44558872	chr19	44551965	44556872	ENSMUSG00000025204;ENSMUSG00000091471	Ndufb8;Gm20538	TSS.500	2	4907	5.99051	12.8575	0	0	0	1.00117	1.06674	-1.0655	0.988099	0.407996	0.416504	0.995593	0.579721	0.760509	-0.068787	-0.0762938	0.217347	-0.176573	0.159063	-0.0547561	Ndufb8;Gm20538	Gm20538;Ndufb8	Ndufb8;Gm20538	Ndufb8;Sec31b;Hif1an;Gm20538	Ndufb8;Gm20538	Hif1an;Gm20538;Ndufb8;Sec31b	4.89481	4.86889	5.99051	4.53524	5.74936	4.94362	1	1	1	1	1	1
41408	http://genome.ucsc.edu/cgi-bin/hgTracks?hgS_doOtherUser=submit&hgS_otherUserName=Andrew%20Kossenkov&hgS_otherUserSessionName=506.BMAL1&position=chr10:127058091-127074964	chr10	127060091	127072964	ENSMUSG00000006736;ENSMUSG00000006728;ENSMUSG00000040502	Tspan31;Cdk4;March9	TSS.500	2	12873	6.81729	12.8572	0	0	0	-1.01156	-1.06947	1.05725	0.842154	0.244614	0.334853	0.937527	0.41132	0.703608	-0.0328401	0.0212607	0.198282	-0.0492284	0.0491755	-0.186649	Tspan31;Cdk4;March9	Tspan31;Cdk4;March9	Cdk4;Tspan31;March9	Agap2;March9;Cdk4;Tspan31	Cdk4;Tspan31;March9	March9;Agap2;Cyp27b1;Cdk4;Tspan31	5.79334	6.01853	6.81729	5.72677	6.13808	5.19737	1	1	1	1	1	1
71	http://genome.ucsc.edu/cgi-bin/hgTracks?hgS_doOtherUser=submit&hgS_otherUserName=Andrew%20Kossenkov&hgS_otherUserSessionName=506.BMAL1&position=chr1:9738742-9752084	chr1	9740742	9750084	ENSMUSG00000097893;ENSMUSG00000045210	1700034P13Rik;Vcpip1	TSS.500	2	9342	6.41558	12.839	0	0	0	1.1704	1.26475	-1.08061	0.0120871	0.000179413	0.216185	0.0958274	0.00133754	0.595775	-0.262559	-0.191734	0.190896	-0.00578386	0.328294	-0.0591141	1700034P13Rik;Vcpip1	Vcpip1;1700034P13Rik	Vcpip1;1700034P13Rik	1700034P13Rik;Vcpip1	Vcpip1;1700034P13Rik	Vcpip1;1700034P13Rik	4.22602	4.44369	5.82368	5.06875	6.41558	4.88117	1	1	1	1	1	1
42524	http://genome.ucsc.edu/cgi-bin/hgTracks?hgS_doOtherUser=submit&hgS_otherUserName=Andrew%20Kossenkov&hgS_otherUserSessionName=506.BMAL1&position=chr11:40726429-40739200	chr11	40728429	40737200	ENSMUSG00000020328;ENSMUSG00000020330	Nudcd2;Hmmr	TSS.500	2	8771	6.22244	12.8384	0	0	0	1.00958	-1.03031	1.04018	0.886851	0.656007	0.556719	0.955831	0.784414	0.838913	-0.0177094	-0.0499673	0.188402	-0.031424	0.149021	-0.238322	Nudcd2;Hmmr	Hmmr;Nudcd2	Nudcd2;Hmmr	Hmmr;Nudcd2	Hmmr;Nudcd2	Nudcd2;Hmmr	5.38074	5.25955	6.22244	5.32889	6.0522	4.60358	1	1	1	1	1	1
48978	http://genome.ucsc.edu/cgi-bin/hgTracks?hgS_doOtherUser=submit&hgS_otherUserName=Andrew%20Kossenkov&hgS_otherUserSessionName=506.BMAL1&position=chr12:105783001-105790215	chr12	105785001	105788215	ENSMUSG00000021111	Papola	TSS.500	2	3214	6.04327	12.8257	0	0	0	-1.00866	-1.00742	-1.00123	0.914508	0.926614	0.987832	0.967688	0.958989	0.996825	-0.0349588	-0.0339467	0.182806	-0.0827599	0.198756	-0.229897	Papola	Papola	Papola	Papola	Papola	Ak7;Papola	5.1245	5.12816	5.97573	4.95423	6.04327	4.46418	1	1	1	1	1	1
59268	http://genome.ucsc.edu/cgi-bin/hgTracks?hgS_doOtherUser=submit&hgS_otherUserName=Andrew%20Kossenkov&hgS_otherUserSessionName=506.BMAL1&position=chr16:38083680-38099498	chr16	38085680	38097498	ENSMUSG00000022812	Gsk3b	TSS.500	2	11818	5.98292	12.8131	0	0	0	1.09195	1.11842	-1.02424	0.15097	0.0676645	0.695723	0.41968	0.162601	0.900359	-0.199471	-0.0733704	0.21286	-0.045574	0.215967	-0.110411	Gsk3b	Gsk3b	Gsk3b	Gsk3b	Gsk3b	Gsk3b	4.46093	4.87752	5.96984	4.97436	5.98292	4.75135	1	1	1	1	1	1
10231	http://genome.ucsc.edu/cgi-bin/hgTracks?hgS_doOtherUser=submit&hgS_otherUserName=Andrew%20Kossenkov&hgS_otherUserSessionName=506.BMAL1&position=chr2:167055206-167069917	chr2	167057206	167067917	ENSMUSG00000077565;ENSMUSG00000039501;ENSMUSG00000077698;ENSMUSG00000098430;ENSMUSG00000074578;ENSMUSG00000077515	Gm23201;Znfx1;Snord12;ZNFX1-AS1_1;1500012F01Rik;Gm25878	TSS.500	2	10711	6.35669	12.8091	0	0	0	1.0669	1.03207	1.03374	0.357239	0.653538	0.637073	0.641942	0.782674	0.876992	-0.0683733	-0.107997	0.262668	-0.0649378	0.158797	-0.180156	Gm23201;Znfx1;Snord12;ZNFX1-AS1_1;1500012F01Rik;Gm25878	Snord12;ZNFX1-AS1_1;Znfx1;Gm23201;1500012F01Rik;Gm25878	1500012F01Rik;Gm25878;Snord12;ZNFX1-AS1_1;Znfx1;Gm23201	Snord12;ZNFX1-AS1_1;Gm23201;Znfx1;1500012F01Rik;Gm25878	ZNFX1-AS1_1;Snord12;Gm23201;Znfx1;Gm25878;1500012F01Rik	Gm23201;Znfx1;ZNFX1-AS1_1;Snord12;1500012F01Rik;Gm25878	5.03283	4.89377	6.35669	5.04507	5.90816	4.65014	1	1	1	1	1	1
13812	http://genome.ucsc.edu/cgi-bin/hgTracks?hgS_doOtherUser=submit&hgS_otherUserName=Andrew%20Kossenkov&hgS_otherUserSessionName=506.BMAL1&position=chr3:123380607-123389844	chr3	123382607	123387844	ENSMUSG00000028114	Mettl14	TSS.500	2	5237	5.9642	12.801	0	0	0	1.0229	1.01503	1.00776	0.734556	0.823242	0.907888	0.886794	0.89688	0.974328	-0.121243	0.00133127	0.206953	-0.0728486	0.122447	-0.13664	Mettl14	Mettl14	Mettl14;Gm22713	Mettl14;Gm22713	Mettl14	Mettl14;Gm22713	4.73033	5.15866	5.9642	4.89511	5.61919	4.67905	1	1	1	1	1	1
3102	http://genome.ucsc.edu/cgi-bin/hgTracks?hgS_doOtherUser=submit&hgS_otherUserName=Andrew%20Kossenkov&hgS_otherUserSessionName=506.BMAL1&position=chr1:143768803-143782937	chr1	143770803	143780937	ENSMUSG00000018199;ENSMUSG00000018189;ENSMUSG00000088323	Trove2;Uchl5;Gm25663	TSS.500	2	10134	5.9642	12.801	0	0	0	1.07637	1.09286	-1.01532	0.240903	0.157055	0.808551	0.532302	0.30204	0.941805	-0.152195	-0.0855241	0.208354	-0.0458256	0.208065	-0.132875	Trove2;Uchl5;Gm25663	Uchl5;Gm25663;Trove2	Uchl5;Gm25663;Trove2	Gm25663;Uchl5;Trove2	Trove2;Uchl5;Gm25663	Uchl5;Gm25663;Trove2	4.62321	4.84661	5.9642	4.98461	5.96299	4.68689	1	1	1	1	1	1
3549	http://genome.ucsc.edu/cgi-bin/hgTracks?hgS_doOtherUser=submit&hgS_otherUserName=Andrew%20Kossenkov&hgS_otherUserSessionName=506.BMAL1&position=chr1:160205900-160217495	chr1	160207900	160215495	ENSMUSG00000014226	Cacybp	TSS.500	2	7595	6.39367	12.7952	0	0	0	1.1369	1.14139	-1.00396	0.0620229	0.0544072	0.954213	0.259071	0.138184	0.98755	-0.287571	-0.0436845	0.221533	0.00689138	0.259755	-0.156924	Cacybp	Cacybp	Cacybp	Cacybp	Cacybp	Rabgap1l;Mrps14;Cacybp	4.34354	5.16194	6.22389	5.34968	6.39367	4.76472	1	1	1	1	1	1
8203	http://genome.ucsc.edu/cgi-bin/hgTracks?hgS_doOtherUser=submit&hgS_otherUserName=Andrew%20Kossenkov&hgS_otherUserSessionName=506.BMAL1&position=chr2:113842013-113852948	chr2	113844013	113850948	ENSMUSG00000041219	Arhgap11a	TSS.500	2	6935	5.96106	12.7943	0	0	0	1.02893	-1.02999	1.05978	0.627819	0.61551	0.323631	0.828728	0.754547	0.694845	-0.093845	0.00878158	0.196833	-0.00685841	0.0456282	-0.15054	Arhgap11a	Arhgap11a	Arhgap11a	Arhgap11a	Arhgap11a	Arhgap11a	4.85503	5.22034	5.96106	5.16298	5.35798	4.66408	1	1	1	1	1	1
63818	http://genome.ucsc.edu/cgi-bin/hgTracks?hgS_doOtherUser=submit&hgS_otherUserName=Andrew%20Kossenkov&hgS_otherUserSessionName=506.BMAL1&position=chr18:34618539-34630179	chr18	34620539	34628179	ENSMUSG00000003778;ENSMUSG00000003779	Brd8;Kif20a	TSS.500	2	7640	6.50893	12.7813	0	0	0	1.04988	1.18254	-1.12635	0.388679	0.00298463	0.0350949	0.667982	0.0140761	0.255822	-0.193955	-0.096666	0.111581	-0.0692164	0.244806	0.00345077	Brd8;Kif20a	Brd8;Kif20a	Brd8;Kif20a	Cdc23;Brd8;Kif20a	Brd8;Kif20a	Brd8;Cdc23;Kif20a	4.77585	5.116	5.92596	5.21619	6.50893	5.49082	1	1	1	1	1	1
3998	http://genome.ucsc.edu/cgi-bin/hgTracks?hgS_doOtherUser=submit&hgS_otherUserName=Andrew%20Kossenkov&hgS_otherUserSessionName=506.BMAL1&position=chr1:172076976-172088920	chr1	172078976	172086920	ENSMUSG00000003458;ENSMUSG00000026553	Ncstn;Copa	TSS.500	2	7944	5.95352	12.7781	0	0	0	1.03565	1.02139	1.01396	0.625415	0.767977	0.846822	0.827495	0.861405	0.95467	-0.0475926	-0.0913378	0.208582	-0.0526612	0.196671	-0.213662	Ncstn;Copa	Ncstn;Copa	Ncstn;Copa	Copa;Ncstn	Copa;Ncstn	Ncstn;Copa	4.96865	4.81726	5.95352	4.95087	5.90375	4.41752	1	1	1	1	1	1
61332	http://genome.ucsc.edu/cgi-bin/hgTracks?hgS_doOtherUser=submit&hgS_otherUserName=Andrew%20Kossenkov&hgS_otherUserSessionName=506.BMAL1&position=chr17:27553720-27564444	chr17	27555720	27562444	ENSMUSG00000046711	Hmga1	TSS.500	2	6724	5.95107	12.7728	0	0	0	1.12786	1.10602	1.01975	0.0538241	0.10633	0.753991	0.239143	0.227484	0.923611	-0.130798	-0.166897	0.154857	0.0891033	0.0871546	-0.0334203	Hmga1	Hmga1	Hmga1;C130040N14Rik;AI413582	C130040N14Rik;Hmga1;AI413582	Hmga1	AI413582;Hmga1;C130040N14Rik	4.86411	4.74144	5.95107	5.68147	5.67367	5.21074	1	1	1	1	1	1
12781	http://genome.ucsc.edu/cgi-bin/hgTracks?hgS_doOtherUser=submit&hgS_otherUserName=Andrew%20Kossenkov&hgS_otherUserSessionName=506.BMAL1&position=chr3:95657113-95671927	chr3	95659113	95669927	ENSMUSG00000038612	Mcl1	TSS.500	2	10814	7.23722	12.765	0	0	0	1.13908	1.11311	1.02333	0.0204032	0.056367	0.681297	0.133861	0.141868	0.895054	-0.165429	-0.146752	0.205351	0.0503807	0.179158	-0.122709	Mcl1	Mcl1	Mcl1	Mcl1;Adamtsl4	Mcl1	Mcl1;Adamtsl4	5.57434	5.64828	7.23722	6.48993	7.10521	5.74488	1	1	1	1	1	1
39673	http://genome.ucsc.edu/cgi-bin/hgTracks?hgS_doOtherUser=submit&hgS_otherUserName=Andrew%20Kossenkov&hgS_otherUserSessionName=506.BMAL1&position=chr10:78003281-78014058	chr10	78005281	78012058	ENSMUSG00000020277	Pfkl	TSS.500	2	6777	5.94447	12.7586	0	0	0	1.029	-1.04393	1.07421	0.641572	0.483967	0.243842	0.836869	0.649149	0.624297	-0.120834	0.0485902	0.211372	-0.00876256	0.0119606	-0.142327	Pfkl	Pfkl	Pfkl	Pfkl	Pfkl	Pfkl	4.70125	5.29953	5.94447	5.08909	5.16416	4.63025	1	1	1	1	1	1
4889	http://genome.ucsc.edu/cgi-bin/hgTracks?hgS_doOtherUser=submit&hgS_otherUserName=Andrew%20Kossenkov&hgS_otherUserSessionName=506.BMAL1&position=chr2:6321110-6329400	chr2	6323110	6327400	ENSMUSG00000039046	Usp6nl	TSS.500	2	4290	5.67252	12.758	0	0	0	-1.1359	-1.24533	1.09634	0.103979	0.00512016	0.240608	0.34414	0.0218315	0.621271	0.0904982	0.154977	0.174221	-0.0986006	0.0717161	-0.392812	Usp6nl	Usp6nl	Usp6nl	Usp6nl	Usp6nl	A230108P19Rik;Usp6nl	5.34706	5.59603	5.67252	4.67791	5.27661	3.79647	1	1	1	1	1	1
63077	http://genome.ucsc.edu/cgi-bin/hgTracks?hgS_doOtherUser=submit&hgS_otherUserName=Andrew%20Kossenkov&hgS_otherUserSessionName=506.BMAL1&position=chr17:87436344-87451077	chr17	87438344	87449077	ENSMUSG00000036438	Calm2	TSS.500	2	10733	5.93978	12.7486	0	0	0	1.01159	-1.00135	1.01296	0.876969	0.985569	0.862729	0.951869	0.992109	0.960228	-0.0730712	-0.0166086	0.261669	-0.139058	0.168034	-0.200965	Calm2	Calm2	Calm2;Gm26005	Gm26005;Calm2	Calm2	Gm26005;Calm2	4.6891	4.88025	5.93978	4.47499	5.56023	4.28283	1	1	1	1	1	1
9709	http://genome.ucsc.edu/cgi-bin/hgTracks?hgS_doOtherUser=submit&hgS_otherUserName=Andrew%20Kossenkov&hgS_otherUserSessionName=506.BMAL1&position=chr2:154886528-154896411	chr2	154888528	154894411	ENSMUSG00000074656	Eif2s2	TSS.500	2	5883	6.62678	12.7462	0	0	0	1.08984	1.10909	-1.01767	0.195302	0.119051	0.79202	0.478907	0.246958	0.935884	-0.134512	-0.130874	0.223471	-0.052222	0.167141	-0.073004	Eif2s2	Eif2s2	Eif2s2	Eif2s2	Eif2s2;a	a;Eif2s2	5.1486	5.16186	6.62678	5.45668	6.3692	5.37721	1	1	1	1	1	1
66974	http://genome.ucsc.edu/cgi-bin/hgTracks?hgS_doOtherUser=submit&hgS_otherUserName=Andrew%20Kossenkov&hgS_otherUserSessionName=506.BMAL1&position=chr19:38051060-38060731	chr19	38053060	38058731	ENSMUSG00000069554;ENSMUSG00000024989	I830134H01Rik;Cep55	TSS.500	2	5671	6.67609	12.7416	0	0	0	1.01935	1.07463	-1.05423	0.770097	0.272418	0.420676	0.904542	0.443168	0.763324	-0.150908	-0.0196112	0.165886	-0.0900976	0.0924764	0.00225481	I830134H01Rik;Cep55	I830134H01Rik;Cep55	I830134H01Rik;Cep55	Cep55;I830134H01Rik;Myof	I830134H01Rik;Cep55	I830134H01Rik;Myof;Cep55	5.3402	5.85853	6.67609	5.57441	6.33992	5.94953	1	1	1	1	1	1
32033	http://genome.ucsc.edu/cgi-bin/hgTracks?hgS_doOtherUser=submit&hgS_otherUserName=Andrew%20Kossenkov&hgS_otherUserSessionName=506.BMAL1&position=chr8:80874516-80882064	chr8	80876516	80880064	ENSMUSG00000031714	Gab1	TSS.500	2	3548	5.93551	12.7394	0	0	0	1.07538	1.11557	-1.03737	0.386328	0.19235	0.661868	0.666418	0.348729	0.887571	-0.266576	0.0111545	0.249124	-0.111662	0.093865	0.0240948	Gab1	Gab1	Gab1	Gab1	Gab1	Gab1	4.12156	5.01774	5.93551	4.60009	5.31972	5.06385	1	1	1	1	1	1
16764	http://genome.ucsc.edu/cgi-bin/hgTracks?hgS_doOtherUser=submit&hgS_otherUserName=Andrew%20Kossenkov&hgS_otherUserSessionName=506.BMAL1&position=chr4:109651616-109671166	chr4	109653616	109669166	ENSMUSG00000028551;ENSMUSG00000059027	Cdkn2c;9630013D21Rik	TSS.500	2	15550	6.43605	12.7367	0	0	0	1.14583	1.23557	-1.07832	0.0212002	0.000342184	0.201727	0.137172	0.00231303	0.579692	-0.296466	-0.116692	0.201708	-0.0366948	0.284506	-0.0363614	Cdkn2c;9630013D21Rik	9630013D21Rik;Cdkn2c	9630013D21Rik;Cdkn2c	Cdkn2c;Faf1;9630013D21Rik	9630013D21Rik;Cdkn2c;Gm12811	9630013D21Rik;Faf1;Gm12811;Cdkn2c	4.26943	4.84928	6.07149	5.13147	6.43605	5.13268	1	1	1	1	1	1
61031	http://genome.ucsc.edu/cgi-bin/hgTracks?hgS_doOtherUser=submit&hgS_otherUserName=Andrew%20Kossenkov&hgS_otherUserSessionName=506.BMAL1&position=chr17:23543254-23555021	chr17	23545254	23553021	ENSMUSG00000067882	Casp16	TSS.500	2	7767	6.36169	12.7311	0	0	0	1.10976	1.17282	-1.05683	0.0513502	0.00285578	0.301018	0.232851	0.0135709	0.67628	-0.229606	-0.106143	0.111402	0.0446965	0.190584	-0.010934	Casp16	Casp16	Casp16;Gm26695	Casp16;Gm26695	Casp16	Casp16;Gm26695;Zfp213	4.72899	5.16045	6.0166	5.74023	6.36169	5.51931	1	1	1	1	1	1
49004	http://genome.ucsc.edu/cgi-bin/hgTracks?hgS_doOtherUser=submit&hgS_otherUserName=Andrew%20Kossenkov&hgS_otherUserSessionName=506.BMAL1&position=chr12:108177231-108184739	chr12	108179231	108182739	ENSMUSG00000056770;ENSMUSG00000021258	Setd3;Ccnk	TSS.500	2	3508	5.93037	12.7283	0	0	0	1.08614	-1.00718	1.09394	0.306064	0.92939	0.266077	0.596079	0.960668	0.645093	-0.0806241	-0.0738447	0.302023	-0.0354774	-0.0147302	-0.0973464	Setd3;Ccnk	Ccnk;Setd3	Ccnk;Setd3	Ccnk;Setd3	Ccnk;Setd3	Setd3;Ccnk	4.52547	4.54725	5.93037	4.6725	4.74163	4.47216	1	1	1	1	1	1
44671	http://genome.ucsc.edu/cgi-bin/hgTracks?hgS_doOtherUser=submit&hgS_otherUserName=Andrew%20Kossenkov&hgS_otherUserSessionName=506.BMAL1&position=chr11:88950576-88958633	chr11	88952576	88956633	ENSMUSG00000000278	Scpep1	TSS.500	2	4057	5.94464	12.7239	0	0	0	1.07416	1.00778	1.06587	0.325531	0.915217	0.380643	0.614442	0.952294	0.737252	-0.207116	0.0456636	0.199975	0.0399133	0.161934	-0.24037	Scpep1	Scpep1	Scpep1	Scpep1;Gm15698	Scpep1	Scpep1;Gm15698	4.45852	5.33148	5.94464	5.30987	5.78734	4.35465	1	1	1	1	1	1
39151	http://genome.ucsc.edu/cgi-bin/hgTracks?hgS_doOtherUser=submit&hgS_otherUserName=Andrew%20Kossenkov&hgS_otherUserSessionName=506.BMAL1&position=chr10:63333545-63340715	chr10	63335545	63338715	ENSMUSG00000020063	Sirt1	TSS.500	2	3170	5.92454	12.7159	0	0	0	1.0463	-1.02479	1.07223	0.606826	0.780694	0.427761	0.816595	0.869511	0.768496	-0.114893	0.0166068	0.291208	-0.0793817	0.172328	-0.285869	Sirt1	Sirt1	Sirt1	Sirt1	Sirt1	Sirt1	4.44648	4.88036	5.92454	4.55978	5.44802	3.93838	1	1	1	1	1	1
53042	http://genome.ucsc.edu/cgi-bin/hgTracks?hgS_doOtherUser=submit&hgS_otherUserName=Andrew%20Kossenkov&hgS_otherUserSessionName=506.BMAL1&position=chr14:40959596-40968939	chr14	40961596	40966939	ENSMUSG00000037824	Tspan14	TSS.500	2	5343	5.38689	12.7151	0	0	0	-1.14512	-1.16934	1.02116	0.0403402	0.0179295	0.751426	0.202573	0.0590388	0.922677	0.0875415	0.101199	0.10282	-0.101616	0.0666399	-0.256585	Tspan14	Tspan14	Tspan14	Tspan14	Tspan14	Tspan14	5.32909	5.38073	5.38689	4.66195	5.251	4.17695	1	1	1	1	1	1
52762	http://genome.ucsc.edu/cgi-bin/hgTracks?hgS_doOtherUser=submit&hgS_otherUserName=Andrew%20Kossenkov&hgS_otherUserSessionName=506.BMAL1&position=chr14:26662849-26673834	chr14	26664849	26671834	ENSMUSG00000096052;ENSMUSG00000043702;ENSMUSG00000098751	9930004E17Rik;Pde12;mmu-mir-7672	TSS.500	2	6985	5.92052	12.7072	0	0	0	-1.04005	-1.10881	1.06611	0.537725	0.105017	0.31503	0.774369	0.22539	0.687988	-0.0111631	0.0607229	0.187882	-0.056902	-0.0344405	-0.146099	9930004E17Rik;Pde12;mmu-mir-7672	mmu-mir-7672;9930004E17Rik;Pde12	mmu-mir-7672;9930004E17Rik;Pde12	Pde12;9930004E17Rik;mmu-mir-7672	mmu-mir-7672;Arf4;Pde12;9930004E17Rik	Arf4;9930004E17Rik;Pde12;mmu-mir-7672	5.14463	5.41258	5.92052	4.98097	5.06069	4.67634	1	1	1	1	1	1
42755	http://genome.ucsc.edu/cgi-bin/hgTracks?hgS_doOtherUser=submit&hgS_otherUserName=Andrew%20Kossenkov&hgS_otherUserSessionName=506.BMAL1&position=chr11:50373391-50386880	chr11	50375391	50384880	ENSMUSG00000007850	Hnrnph1	TSS.500	2	9489	6.36533	12.7059	0	0	0	1.09696	1.08236	1.0135	0.169381	0.23993	0.842222	0.445787	0.405884	0.953373	-0.129349	-0.11728	0.235286	-0.0265595	0.216325	-0.178421	Hnrnph1	Hnrnph1	Hnrnph1	Hnrnph1	Hnrnph1	Rufy1;Hnrnph1	4.9214	4.96358	6.36533	5.29222	6.28091	4.75347	1	1	1	1	1	1
65694	http://genome.ucsc.edu/cgi-bin/hgTracks?hgS_doOtherUser=submit&hgS_otherUserName=Andrew%20Kossenkov&hgS_otherUserSessionName=506.BMAL1&position=chr19:5658873-5667434	chr19	5660873	5665434	ENSMUSG00000056917	Sipa1	TSS.500	2	4561	6.23878	12.7032	0	0	0	-1.00905	-1.02925	1.02001	0.908296	0.712571	0.800104	0.965055	0.823804	0.939195	-0.114345	0.0691001	0.17615	-0.0529697	-0.0791586	0.0012235	Sipa1	Pcnxl3;Sipa1	Sipa1;Pcnxl3	Pcnxl3;Sipa1	Sipa1;Pcnxl3	Pcnxl3;Sipa1	5.08272	5.78546	6.23878	5.30796	5.21068	5.51497	1	1	1	1	1	1
9033	http://genome.ucsc.edu/cgi-bin/hgTracks?hgS_doOtherUser=submit&hgS_otherUserName=Andrew%20Kossenkov&hgS_otherUserSessionName=506.BMAL1&position=chr2:132243090-132257854	chr2	132245090	132255854	ENSMUSG00000027341;ENSMUSG00000087377;ENSMUSG00000027342	Tmem230;AV099323;Pcna	TSS.500	2	10764	5.94661	12.698	0	0	0	1.07957	1.02745	1.05073	0.268584	0.695553	0.474604	0.561448	0.811878	0.795243	-0.0323845	-0.157231	0.207645	0.0246839	0.16162	-0.204333	Tmem230;AV099323;Pcna	Tmem230;AV099323;Pcna	Tmem230;Pcna;AV099323	Tmem230;Pcna;AV099323;Cds2	Pcna;AV099323;Tmem230	Cds2;AV099323;Pcna;Tmem230	5.01983	4.5954	5.94661	5.22641	5.75675	4.44458	1	1	1	1	1	1
12674	http://genome.ucsc.edu/cgi-bin/hgTracks?hgS_doOtherUser=submit&hgS_otherUserName=Andrew%20Kossenkov&hgS_otherUserSessionName=506.BMAL1&position=chr3:93549447-93565117	chr3	93551447	93563117	ENSMUSG00000041959	S100a10	TSS.500	2	11670	7.0347	12.6904	0	1.29506	0	1.29506	1.31574	-1.01597	3.81299e-05	1.23672e-05	0.800704	0.00148801	0.000130042	0.939476	-0.382951	-0.204587	0.316055	0.0182201	0.268461	-0.0151982	S100a10	S100a10	S100a10	S100a10	S100a10	S100a10	4.29495	4.87332	7.0347	5.70388	6.80317	5.57099	1	1	1	1	1	1
34445	http://genome.ucsc.edu/cgi-bin/hgTracks?hgS_doOtherUser=submit&hgS_otherUserName=Andrew%20Kossenkov&hgS_otherUserSessionName=506.BMAL1&position=chr9:43103988-43110418	chr9	43105988	43108418	ENSMUSG00000059495	Arhgef12	TSS.500	2	2430	5.91231	12.6895	0	0	0	-1.02894	-1.03573	1.0066	0.753065	0.69864	0.942168	0.896287	0.814016	0.984043	-0.0879461	0.0692152	0.168036	-0.0750035	-0.0982479	0.0239468	Arhgef12	Arhgef12	Arhgef12	Arhgef12;Tmem136	na	Tmem136;Arhgef12	4.93481	5.51427	5.91231	4.98018	4.89899	5.34084	1	1	1	1	1	1
67108	http://genome.ucsc.edu/cgi-bin/hgTracks?hgS_doOtherUser=submit&hgS_otherUserName=Andrew%20Kossenkov&hgS_otherUserSessionName=506.BMAL1&position=chr19:41907788-41919503	chr19	41909788	41917503	ENSMUSG00000011752	Pgam1	TSS.500	2	7715	7.43391	12.688	0	0	0	1.14813	1.13099	1.01515	0.0319107	0.0558836	0.815281	0.176299	0.140936	0.943877	-0.127374	-0.210757	0.22914	0.0269342	0.13244	-0.0503833	Pgam1	Pgam1	Pgam1	Pgam1	Pgam1	Pgam1;Exosc1	5.78436	5.4539	7.43391	6.44863	6.94549	6.10691	1	1	1	1	1	1
56998	http://genome.ucsc.edu/cgi-bin/hgTracks?hgS_doOtherUser=submit&hgS_otherUserName=Andrew%20Kossenkov&hgS_otherUserSessionName=506.BMAL1&position=chr15:79679449-79689731	chr15	79681449	79687731	ENSMUSG00000022426	Josd1	TSS.500	2	6282	6.65398	12.6879	0	0	0	1.01244	1.08477	-1.07145	0.865209	0.263746	0.343221	0.947382	0.433249	0.709745	-0.13083	-0.039401	0.134015	-0.0751205	0.302028	-0.190692	Josd1	Josd1	Gtpbp1;Josd1;n-R5s40;Gm26884	Gtpbp1;Josd1;Gm26884;n-R5s40	Josd1	n-R5s40;Gm26884;Gtpbp1;Josd1;Tomm22	4.9033	5.23064	5.9115	5.10028	6.65398	4.69995	1	1	1	1	1	1
67591	http://genome.ucsc.edu/cgi-bin/hgTracks?hgS_doOtherUser=submit&hgS_otherUserName=Andrew%20Kossenkov&hgS_otherUserSessionName=506.BMAL1&position=chr19:53939063-53946969	chr19	53941063	53944969	ENSMUSG00000024976;ENSMUSG00000084957	Shoc2;Bbip1	TSS.500	2	3906	6.37039	12.6878	0	0	0	-1.00728	1.04323	-1.05083	0.910848	0.513521	0.444078	0.966171	0.673976	0.778301	-0.134079	0.0150067	0.122106	-0.0664623	0.0931701	-0.0297416	Shoc2;Bbip1	Bbip1;Shoc2	Bbip1;Shoc2	Bbip1;Shoc2	Bbip1;Shoc2	Shoc2;Bbip1	5.31766	5.90746	6.37039	5.57762	6.24191	5.72398	1	1	1	1	1	1
65898	http://genome.ucsc.edu/cgi-bin/hgTracks?hgS_doOtherUser=submit&hgS_otherUserName=Andrew%20Kossenkov&hgS_otherUserSessionName=506.BMAL1&position=chr19:8704076-8719366	chr19	8706076	8717366	ENSMUSG00000010095	Slc3a2	TSS.500	2	11290	6.98945	12.6846	0	0	0	1.12165	1.24391	-1.109	0.0686586	0.000537051	0.100823	0.273771	0.00338202	0.430147	-0.199611	-0.201487	0.191814	-0.0734798	0.1986	0.0841636	Slc3a2	Slc3a2	Slc3a2	Snord22;Gm25894;Gm22680;Gm25855;Gm24452;Gm23246;Slc3a2;Gm24453;Snhg1;Gm22744	Slc3a2	Gm22744;Gm24453;Snhg1;Slc3a2;Gm23246;Gm25855;Gm24452;Snord22;Gm22680;Gm25894	5.27947	5.27247	6.95618	5.77095	6.98945	6.44883	1	1	1	1	1	1
47257	http://genome.ucsc.edu/cgi-bin/hgTracks?hgS_doOtherUser=submit&hgS_otherUserName=Andrew%20Kossenkov&hgS_otherUserSessionName=506.BMAL1&position=chr12:40216070-40227473	chr12	40218070	40225473	ENSMUSG00000089371;ENSMUSG00000035983;ENSMUSG00000001627	Mir1938;Gm7008;Ifrd1	TSS.500	2	7403	6.00595	12.6827	0	0	0	1.0139	1.00874	1.00511	0.847114	0.903253	0.943197	0.939992	0.945262	0.98437	-0.0915767	-0.0115067	0.247076	-0.129172	0.0793648	-0.0941849	Mir1938;Gm7008;Ifrd1	Gm7008;Mir1938;Ifrd1	Ifrd1;Mir1938;Gm7008	Mir1938;Gm7008;Gm17024;Ifrd1	Ifrd1;Mir1938;Gm7008	Gm17024;Ifrd1;Mir1938;Gm7008	4.72846	5.00402	6.00595	4.60426	5.33585	4.71974	1	1	1	1	1	1
66094	http://genome.ucsc.edu/cgi-bin/hgTracks?hgS_doOtherUser=submit&hgS_otherUserName=Andrew%20Kossenkov&hgS_otherUserSessionName=506.BMAL1&position=chr19:11998877-12017225	chr19	12000877	12015225	ENSMUSG00000024687	Osbp	NEAR.10k	27	14348	5.95747	12.6805	0	0	0	1.05609	1.04618	1.00948	0.311055	0.402074	0.861	0.60094	0.574347	0.959485	-0.196665	0.0149568	0.120597	0.0507458	0.0749503	-0.0645848	na	na	na	na	na	Osbp	4.76168	5.52977	5.95747	5.67117	5.76881	5.22778	1	1	1	1	1	1
23356	http://genome.ucsc.edu/cgi-bin/hgTracks?hgS_doOtherUser=submit&hgS_otherUserName=Andrew%20Kossenkov&hgS_otherUserSessionName=506.BMAL1&position=chr6:48533915-48542037	chr6	48535915	48540037	ENSMUSG00000097716;ENSMUSG00000039347	1700026J14Rik;Atp6v0e2	TSS.500	2	4122	6.8689	12.6701	0	0	-1.18897	-1.20215	-1.42932	1.18897	0.0132448	1.54422e-06	0.0198983	0.101659	2.08097e-05	0.188886	0.0909378	0.335067	0.203433	-0.109164	-0.192946	-0.327328	1700026J14Rik;Atp6v0e2	Atp6v0e2;1700026J14Rik	Atp6v0e2;1700026J14Rik	Atp6v0e2;1700026J14Rik	1700026J14Rik;Atp6v0e2	Atp6v0e2;1700026J14Rik	5.78402	6.8689	6.26119	5.02198	4.733	4.30315	1	1	1	1	1	1
49140	http://genome.ucsc.edu/cgi-bin/hgTracks?hgS_doOtherUser=submit&hgS_otherUserName=Andrew%20Kossenkov&hgS_otherUserSessionName=506.BMAL1&position=chr12:111164727-111171789	chr12	111166727	111169789	ENSMUSG00000021277	Traf3	TSS.500	2	3062	6.45667	12.669	0	0	0	1.00883	1.04619	-1.03703	0.898255	0.511321	0.596874	0.960768	0.671971	0.858187	-0.132008	-0.00476044	0.0789493	0.00617133	0.206305	-0.154658	Traf3	Traf3	Traf3	Traf3	Traf3;4930595D18Rik	4930595D18Rik;Traf3	5.0861	5.5643	5.90269	5.60739	6.45667	5.00532	1	1	1	1	1	1
67257	http://genome.ucsc.edu/cgi-bin/hgTracks?hgS_doOtherUser=submit&hgS_otherUserName=Andrew%20Kossenkov&hgS_otherUserSessionName=506.BMAL1&position=chr19:45012233-45025574	chr19	45014233	45023574	ENSMUSG00000035342	Lzts2	TSS.500	2	9341	6.43317	12.6677	0	0	0	1.04355	-1.01242	1.05652	0.52038	0.852347	0.407168	0.763382	0.914861	0.755152	-0.0906909	-0.0212024	0.181674	0.0238707	-0.0633012	-0.0303508	Lzts2	Lzts2	Lzts2	Lzts2;Peo1;Mrpl43;Pdzd7	Lzts2	Lzts2;Peo1;Mrpl43;Pdzd7	5.30921	5.57612	6.43317	5.75626	5.41288	5.54024	1	1	1	1	1	1
43543	http://genome.ucsc.edu/cgi-bin/hgTracks?hgS_doOtherUser=submit&hgS_otherUserName=Andrew%20Kossenkov&hgS_otherUserSessionName=506.BMAL1&position=chr11:69033494-69052333	chr11	69035494	69050333	ENSMUSG00000020897	Aurkb	TSS.500	2	14839	6.29254	12.6669	0	0	0	-1.00855	-1.02804	1.01932	0.868366	0.590466	0.709579	0.948569	0.73536	0.906243	-0.0606048	0.00775955	0.134375	-0.0145843	0.0682075	-0.135153	Aurkb	Ctc1;Aurkb	Ctc1;Aurkb	Ctc1;2310047M10Rik;Aurkb	Ctc1;Aurkb	Ctc1;2310047M10Rik;9330160F10Rik;Aurkb	5.48443	5.75543	6.29254	5.66544	6.00598	5.2032	1	1	1	1	1	1
58702	http://genome.ucsc.edu/cgi-bin/hgTracks?hgS_doOtherUser=submit&hgS_otherUserName=Andrew%20Kossenkov&hgS_otherUserSessionName=506.BMAL1&position=chr16:23103105-23116656	chr16	23105105	23114656	ENSMUSG00000022884;ENSMUSG00000064880;ENSMUSG00000064382;ENSMUSG00000088524;ENSMUSG00000022881;ENSMUSG00000065208;ENSMUSG00000087935	Eif4a2;Gm24201;Gm26447;Snord2;Rfc4;Gm24616;Snora81	TSS.500	2	9551	6.39701	12.6631	0	0	0	1.15473	1.1259	1.02561	0.0359539	0.0838509	0.712344	0.189174	0.1908	0.907322	-0.138929	-0.195995	0.286808	-0.0212878	0.16163	-0.092227	Eif4a2;Gm24201;Gm26447;Snord2;Rfc4;Gm24616;Snora81	Eif4a2;Gm26447;Gm24201;Rfc4;Snord2;Gm24616;Snora81	Snord2;Rfc4;Gm24616;Snora81;Eif4a2;Gm24201;Gm26447	Snord2;Rfc4;Gm24616;Snora81;Eif4a2;Gm24201;Gm26447	Eif4a2;Gm24201;Gm26447;Gm24616;Snora81;Snord2;Rfc4	Gm26447;Gm24201;Eif4a2;Rfc4;Snord2;Snora81;Gm24616	4.73675	4.54917	6.39701	5.14768	5.85705	4.89589	1	1	1	1	1	1
45262	http://genome.ucsc.edu/cgi-bin/hgTracks?hgS_doOtherUser=submit&hgS_otherUserName=Andrew%20Kossenkov&hgS_otherUserSessionName=506.BMAL1&position=chr11:101438994-101447558	chr11	101440994	101445558	ENSMUSG00000063316	Rpl27	TSS.500	2	4564	5.89991	12.663	0	0	0	1.03144	1.032	-1.00054	0.710593	0.70574	0.9948	0.874413	0.819054	0.9987	0.00452371	-0.154955	0.235507	-0.0994548	0.162296	-0.147916	Rpl27	Rpl27	Ifi35;Rpl27	Rpl27;Ifi35	Rpl27	Rundc1;Rpl27;Ifi35	5.01225	4.47725	5.89991	4.65676	5.60304	4.49963	1	1	1	1	1	1
47660	http://genome.ucsc.edu/cgi-bin/hgTracks?hgS_doOtherUser=submit&hgS_otherUserName=Andrew%20Kossenkov&hgS_otherUserSessionName=506.BMAL1&position=chr12:59005445-59018140	chr12	59007445	59016140	ENSMUSG00000020986;ENSMUSG00000060121	Sec23a;Gemin2	TSS.500	2	8695	6.06508	12.6599	0	0	0	1.03134	-1.00252	1.03394	0.628071	0.968468	0.600294	0.828953	0.982538	0.85997	-0.118306	0.00741328	0.226046	-0.0600182	0.118734	-0.173869	Sec23a;Gemin2	Gemin2;Sec23a	Gemin2;Sec23a	Gemin2;Sec23a	Gemin2;Sec23a	Gemin2;Sec23a	4.756	5.19814	6.06508	4.95621	5.62314	4.57253	1	1	1	1	1	1
49097	http://genome.ucsc.edu/cgi-bin/hgTracks?hgS_doOtherUser=submit&hgS_otherUserName=Andrew%20Kossenkov&hgS_otherUserSessionName=506.BMAL1&position=chr12:110480933-110491936	chr12	110482933	110489936	ENSMUSG00000017843	Ppp2r5c	TSS.500	2	7003	5.89557	12.6537	0	0	0	1.04489	1.0722	-1.02614	0.493919	0.27738	0.687599	0.746538	0.448213	0.897293	-0.125389	-0.0668323	0.193108	-0.0694474	0.179621	-0.11106	Ppp2r5c	Ppp2r5c	Ppp2r5c	Ppp2r5c	Ppp2r5c	Ppp2r5c	4.70788	4.90704	5.89557	4.89797	5.83978	4.75587	1	1	1	1	1	1
52651	http://genome.ucsc.edu/cgi-bin/hgTracks?hgS_doOtherUser=submit&hgS_otherUserName=Andrew%20Kossenkov&hgS_otherUserSessionName=506.BMAL1&position=chr14:21979279-21998575	chr14	21981279	21996575	ENSMUSG00000039081	Zfp503	TSS.500	2	15296	6.24584	12.6499	0	0	0	1.01402	1.04718	-1.0327	0.837261	0.496523	0.635094	0.93542	0.659662	0.876015	-0.21734	0.0739712	0.145432	-0.0493096	0.0187084	0.0285376	Zfp503	Zfp503	Zfp503	Zfp503	Zfp503	Zfp503	4.83496	5.93916	6.24584	5.44454	5.71221	5.75194	1	1	1	1	1	1
5643	http://genome.ucsc.edu/cgi-bin/hgTracks?hgS_doOtherUser=submit&hgS_otherUserName=Andrew%20Kossenkov&hgS_otherUserSessionName=506.BMAL1&position=chr2:29964003-29977155	chr2	29966003	29975155	ENSMUSG00000057738	Sptan1	TSS.500	2	9152	5.89258	12.6473	0	0	0	1.01228	-1.00518	1.01752	0.817593	0.922279	0.742755	0.926701	0.956542	0.919964	-0.0857131	-0.00803623	0.106903	0.0311851	0.100529	-0.144868	Sptan1	Sptan1	Sptan1	Sptan1;AL928926.1	Sptan1	Gle1;Sptan1;AL928926.1	5.14361	5.43367	5.89258	5.58617	5.86616	4.93295	1	1	1	1	1	1
1054	http://genome.ucsc.edu/cgi-bin/hgTracks?hgS_doOtherUser=submit&hgS_otherUserName=Andrew%20Kossenkov&hgS_otherUserSessionName=506.BMAL1&position=chr1:58582028-58591070	chr1	58584028	58589070	ENSMUSG00000026032;ENSMUSG00000038174	Ndufb3;Fam126b	TSS.500	2	5042	6.85138	12.6468	0	0	0	1.09394	1.11476	-1.01904	0.261086	0.173858	0.813383	0.553632	0.324842	0.943239	-0.191209	-0.0752846	0.29908	-0.135781	0.214283	-0.111088	Ndufb3;Fam126b	Ndufb3;Fam126b	Fam126b;Ndufb3	Fam126b;Ndufb3	Ndufb3;Fam126b	Ndufb3;Fam126b	4.84857	5.26261	6.85138	5.04239	6.45458	5.13116	1	1	1	1	1	1
39219	http://genome.ucsc.edu/cgi-bin/hgTracks?hgS_doOtherUser=submit&hgS_otherUserName=Andrew%20Kossenkov&hgS_otherUserSessionName=506.BMAL1&position=chr10:67095052-67103313	chr10	67097052	67101313	ENSMUSG00000019873	Reep3	TSS.500	2	4261	5.92098	12.6459	0	0	0	-1.11064	-1.14955	1.03503	0.104298	0.0309781	0.594085	0.344706	0.0901413	0.857075	0.0213834	0.123528	0.106499	-0.0633415	0.0711974	-0.259266	Reep3	Jmjd1c;Reep3	Jmjd1c;Reep3	Jmjd1c;Reep3	Jmjd1c	Jmjd1c;Reep3	5.50943	5.92098	5.85033	5.18949	5.7065	4.5178	1	1	1	1	1	1
17335	http://genome.ucsc.edu/cgi-bin/hgTracks?hgS_doOtherUser=submit&hgS_otherUserName=Andrew%20Kossenkov&hgS_otherUserSessionName=506.BMAL1&position=chr4:129818629-129827525	chr4	129820629	129825525	ENSMUSG00000028788	Ptp4a2	TSS.500	2	4896	5.89161	12.6451	0	0	0	1.1739	1.19237	-1.01574	0.0229044	0.012535	0.824604	0.144117	0.0445493	0.947082	-0.187359	-0.2166	0.253609	-0.00991871	0.166079	-0.00581053	Ptp4a2	Ptp4a2	Ptp4a2	Ptp4a2	Ptp4a2	Ptp4a2	4.31366	4.2251	5.89161	4.8913	5.5389	4.90554	1	1	1	1	1	1
61880	http://genome.ucsc.edu/cgi-bin/hgTracks?hgS_doOtherUser=submit&hgS_otherUserName=Andrew%20Kossenkov&hgS_otherUserSessionName=506.BMAL1&position=chr17:40929522-40939086	chr17	40931522	40937086	ENSMUSG00000023921;ENSMUSG00000023919	Mut;Cenpq	TSS.500	2	5564	5.89126	12.6444	0	0	0	-1.0116	-1.02574	1.01398	0.854654	0.686375	0.825414	0.943215	0.805659	0.947436	-0.0822165	0.0316211	0.164362	-0.0540202	0.118918	-0.178664	Mut;Cenpq	Mut;Cenpq	Cenpq;Mut	Cenpq;Mut	Cenpq;Mut	Cenpq;Mut	4.94999	5.36461	5.89126	5.04966	5.70548	4.62343	1	1	1	1	1	1
32010	http://genome.ucsc.edu/cgi-bin/hgTracks?hgS_doOtherUser=submit&hgS_otherUserName=Andrew%20Kossenkov&hgS_otherUserSessionName=506.BMAL1&position=chr8:79638021-79646260	chr8	79640021	79644260	ENSMUSG00000036990	Otud4	TSS.500	2	4239	6.31545	12.6386	0	0	0	1.20401	1.33979	-1.11277	0.0201403	0.000250844	0.181018	0.132761	0.00177939	0.554773	-0.23552	-0.300946	0.253233	-0.0735662	0.353627	0.00317153	Otud4	Otud4	Otud4	Otud4	Otud4	Otud4	4.16458	3.9755	5.88419	4.67122	6.31545	4.93187	1	1	1	1	1	1
57436	http://genome.ucsc.edu/cgi-bin/hgTracks?hgS_doOtherUser=submit&hgS_otherUserName=Andrew%20Kossenkov&hgS_otherUserSessionName=506.BMAL1&position=chr15:89350777-89362711	chr15	89352777	89360711	ENSMUSG00000022614;ENSMUSG00000008690	Lmf2;Ncaph2	TSS.500	2	7934	5.88702	12.6354	0	0	0	1.08627	1.11984	-1.0309	0.202366	0.0811981	0.639134	0.48724	0.186298	0.87779	-0.158118	-0.111306	0.189459	-0.0305268	0.0807965	0.0296946	Lmf2;Ncaph2	Lmf2;Ncaph2	Ncaph2;Lmf2	Ncaph2;Lmf2	Lmf2;Ncaph2	Ncaph2;Lmf2	4.60522	4.7604	5.88702	5.0403	5.45265	5.25941	1	1	1	1	1	1
33894	http://genome.ucsc.edu/cgi-bin/hgTracks?hgS_doOtherUser=submit&hgS_otherUserName=Andrew%20Kossenkov&hgS_otherUserSessionName=506.BMAL1&position=chr9:22380161-22394075	chr9	22382161	22392075	ENSMUSG00000036777	Anln	TSS.500	2	9914	6.58985	12.6341	0	0	0	1.08678	1.03795	1.04705	0.190919	0.558306	0.469975	0.473556	0.71056	0.792785	-0.0768208	-0.125653	0.214983	0.0181617	0.154051	-0.184722	Anln	Anln	Anln	Anln	Anln	Anln	5.36481	5.18293	6.58985	5.7367	6.31319	4.971	1	1	1	1	1	1
65381	http://genome.ucsc.edu/cgi-bin/hgTracks?hgS_doOtherUser=submit&hgS_otherUserName=Andrew%20Kossenkov&hgS_otherUserSessionName=506.BMAL1&position=chr18:82905864-82921614	chr18	82907864	82919614	ENSMUSG00000058881	Zfp516	TSS.500	2	11750	5.88235	12.6253	0	0	0	1.08138	1.15538	-1.06843	0.2181	0.0229958	0.297464	0.506312	0.0715157	0.672828	-0.28774	-0.0102092	0.166585	-0.0450092	0.136879	0.0394953	Zfp516	Zfp516	Zfp516	Zfp516	Zfp516	Zfp516	4.26623	5.19238	5.88235	5.06625	5.76043	5.3779	1	1	1	1	1	1
7574	http://genome.ucsc.edu/cgi-bin/hgTracks?hgS_doOtherUser=submit&hgS_otherUserName=Andrew%20Kossenkov&hgS_otherUserSessionName=506.BMAL1&position=chr2:90675313-90684041	chr2	90677313	90682041	ENSMUSG00000051329	Nup160	TSS.500	2	4728	5.87385	12.607	0	0	0	1.05443	-1.00317	1.05778	0.459061	0.964692	0.432647	0.722252	0.980328	0.771299	-0.0289378	-0.108019	0.223073	-0.0105837	0.0571343	-0.132667	Nup160	Nup160	Nup160	Nup160	Nup160	Nup160	4.9164	4.64882	5.87385	4.98062	5.22479	4.56838	1	1	1	1	1	1
59457	http://genome.ucsc.edu/cgi-bin/hgTracks?hgS_doOtherUser=submit&hgS_otherUserName=Andrew%20Kossenkov&hgS_otherUserSessionName=506.BMAL1&position=chr16:45154260-45164830	chr16	45156260	45162830	ENSMUSG00000022664;ENSMUSG00000022663	Slc35a5;Atg3	TSS.500	2	6570	5.87257	12.6043	0	0	0	1.09987	1.08746	1.01141	0.216257	0.276092	0.882798	0.504256	0.446846	0.966597	-0.0995423	-0.153957	0.292402	-0.0910472	0.14039	-0.0882455	Slc35a5;Atg3	Atg3;Slc35a5	Slc35a5;Atg3	Atg3;Slc35a5	Atg3;Slc35a5	Slc35a5;Atg3	4.45171	4.28322	5.87257	4.47859	5.27528	4.48749	1	1	1	1	1	1
1224	http://genome.ucsc.edu/cgi-bin/hgTracks?hgS_doOtherUser=submit&hgS_otherUserName=Andrew%20Kossenkov&hgS_otherUserSessionName=506.BMAL1&position=chr1:63171339-63182643	chr1	63173339	63180643	ENSMUSG00000098850;ENSMUSG00000064602;ENSMUSG00000064612;ENSMUSG00000025968;ENSMUSG00000025967	uc_338;Snora41;Gm26457;Ndufs1;Eef1b2	TSS.500	2	7304	6.01639	12.6031	0	0	0	-1.00935	-1.03379	1.0242	0.88495	0.605613	0.710159	0.955104	0.746824	0.906456	-0.0478709	0.00290961	0.179852	-0.057719	0.134674	-0.211846	uc_338;Snora41;Gm26457;Ndufs1;Eef1b2	Eef1b2;Gm26457;Ndufs1;uc_338;Snora41	uc_338;Snora41;Gm26457;Ndufs1;Eef1b2	uc_338;Snora41;Ndufs1;Gm26457;Eef1b2	Ndufs1;Gm26457;Eef1b2;uc_338;Snora41	uc_338;Snora41;Gpr1;Gm26457;Ndufs1;Eef1b2	5.12328	5.31041	6.01639	5.08775	5.82782	4.56211	1	1	1	1	1	1
22352	http://genome.ucsc.edu/cgi-bin/hgTracks?hgS_doOtherUser=submit&hgS_otherUserName=Andrew%20Kossenkov&hgS_otherUserSessionName=506.BMAL1&position=chr6:8253840-8264254	chr6	8255840	8262254	ENSMUSG00000089862;ENSMUSG00000012483	Gm16039;Rpa3	TSS.500	2	6414	5.6604	12.5994	0	0	0	-1.15127	-1.18035	1.02526	0.0694586	0.0326078	0.747892	0.275778	0.0937578	0.921543	0.103791	0.103374	0.202198	-0.213854	0.00853776	-0.204045	Gm16039;Rpa3	Rpa3;Gm16039	Gm16039;Rpa3	Rpa3;Gm16039	Rpa3;Gm16039	Gm16039;Rpa3	5.28058	5.27902	5.6604	4.21726	4.9368	4.24671	1	1	1	1	1	1
39324	http://genome.ucsc.edu/cgi-bin/hgTracks?hgS_doOtherUser=submit&hgS_otherUserName=Andrew%20Kossenkov&hgS_otherUserSessionName=506.BMAL1&position=chr10:68270981-68284597	chr10	68272981	68282597	ENSMUSG00000019947	Arid5b	TSS.500	2	9616	6.96143	12.5824	0	0	0	-1.01426	-1.12211	1.10633	0.810854	0.0514817	0.0876175	0.923836	0.132609	0.404868	-0.0401903	0.0772203	0.218487	-0.0290451	0.0282572	-0.254729	Arid5b	Arid5b	Arid5b	Arid5b	Arid5b	Arid5b	5.80233	6.30276	6.96143	5.8481	6.08911	4.98675	1	1	1	1	1	1
28993	http://genome.ucsc.edu/cgi-bin/hgTracks?hgS_doOtherUser=submit&hgS_otherUserName=Andrew%20Kossenkov&hgS_otherUserSessionName=506.BMAL1&position=chr7:102059099-102070241	chr7	102061099	102068241	ENSMUSG00000070425;ENSMUSG00000070426	Trpc2;Rnf121	TSS.500	2	7142	5.86151	12.5806	0	0	0	1.03771	-1.02826	1.06703	0.576934	0.674491	0.328142	0.798353	0.797237	0.698176	-0.169536	0.0743274	0.21379	-0.00821631	0.118746	-0.229112	Trpc2;Rnf121	Rnf121;Trpc2	Trpc2;Rnf121	Trpc2;Rnf121	Trpc2;Rnf121	Rnf121;Trpc2	4.4705	5.3122	5.86151	5.01123	5.48143	4.2856	1	1	1	1	1	1
46347	http://genome.ucsc.edu/cgi-bin/hgTracks?hgS_doOtherUser=submit&hgS_otherUserName=Andrew%20Kossenkov&hgS_otherUserSessionName=506.BMAL1&position=chr11:120817209-120826019	chr11	120819209	120824019	ENSMUSG00000025153	Fasn	TSS.500	2	4810	5.88996	12.5759	0	0	0	-1.07272	-1.12172	1.04568	0.311717	0.0978669	0.519819	0.601683	0.213918	0.820543	-0.0333248	0.12411	0.090893	-0.00184195	-0.0966289	-0.0832073	Fasn	Fasn	Fasn	Gm11773;Fasn	Fasn	Ccdc57;Fasn;Gm11773	5.2707	5.88996	5.75362	5.38919	5.04014	5.08818	1	1	1	1	1	1
8067	http://genome.ucsc.edu/cgi-bin/hgTracks?hgS_doOtherUser=submit&hgS_otherUserName=Andrew%20Kossenkov&hgS_otherUserSessionName=506.BMAL1&position=chr2:109274845-109287179	chr2	109276845	109285179	ENSMUSG00000057234;ENSMUSG00000027115	Mettl15;Kif18a	TSS.500	2	8334	5.89382	12.5664	0	0	0	1.0418	-1.14321	1.19099	0.54628	0.0486158	0.010016	0.779949	0.126981	0.126151	0.00590392	-0.00431975	0.272532	0.040632	0.0370351	-0.351784	Mettl15;Kif18a	Kif18a;Mettl15	Kif18a;Mettl15	Mettl15;Kif18a	Mettl15;Kif18a	Kif18a;Mettl15	4.88242	4.84724	5.89382	5.00381	4.9911	3.78835	1	1	1	1	1	1
30321	http://genome.ucsc.edu/cgi-bin/hgTracks?hgS_doOtherUser=submit&hgS_otherUserName=Andrew%20Kossenkov&hgS_otherUserSessionName=506.BMAL1&position=chr7:140877107-140887237	chr7	140879107	140885237	ENSMUSG00000025487;ENSMUSG00000025486	Psmd13;Sirt3	TSS.500	2	6130	6.28189	12.5591	0	0	0	-1.03035	-1.0443	1.01354	0.709526	0.58917	0.866946	0.873657	0.734308	0.961747	-0.00170186	-0.0100553	0.249065	-0.164934	-0.00691976	-0.0654549	Psmd13;Sirt3	Psmd13;Sirt3	Sirt3;Psmd13	Sirt3;Psmd13;Gm15542	Psmd13;Sirt3	Gm15542;Psmd13;Sirt3	5.26365	5.23268	6.28189	4.68986	5.24429	5.03179	1	1	1	1	1	1
57029	http://genome.ucsc.edu/cgi-bin/hgTracks?hgS_doOtherUser=submit&hgS_otherUserName=Andrew%20Kossenkov&hgS_otherUserSessionName=506.BMAL1&position=chr15:80074461-80087655	chr15	80076461	80085655	ENSMUSG00000077734;ENSMUSG00000088219;ENSMUSG00000060036	Snord83b;Gm22077;Rpl3	TSS.500	2	9194	6.28202	12.5583	0	0	0	1.08802	1.17386	-1.07889	0.157591	0.00724373	0.203311	0.42882	0.0288083	0.581731	-0.138421	-0.182087	0.128271	-0.00924468	0.229125	-0.0276429	Snord83b;Gm22077;Rpl3	Rpl3;Gm22077;Snord83b	Gm22077;Snord83b;Gm24204;Rpl3	Snord83b;Gm24204;Gm22077;Syngr1;Rpl3	Rpl3;Snord83b;Gm22077	Gm24204;Snord83b;Syngr1;Gm22077;Rpl3	4.8467	4.69922	5.85111	5.31005	6.28202	5.2415	1	1	1	1	1	1
62193	http://genome.ucsc.edu/cgi-bin/hgTracks?hgS_doOtherUser=submit&hgS_otherUserName=Andrew%20Kossenkov&hgS_otherUserSessionName=506.BMAL1&position=chr17:56077762-56085613	chr17	56079762	56083613	ENSMUSG00000002833	Hdgfrp2	TSS.500	2	3851	5.85114	12.5583	0	0	0	1.02886	-1.01834	1.04773	0.653658	0.774425	0.462168	0.843679	0.865803	0.788715	-0.0627176	-0.0348348	0.124003	0.0573933	0.0818032	-0.165647	Hdgfrp2	Hdgfrp2	Hdgfrp2;Ubxn6	Ubxn6;Hdgfrp2	Hdgfrp2	Ubxn6;Hdgfrp2	5.12867	5.23071	5.85114	5.58262	5.67958	4.76863	1	1	1	1	1	1
4197	http://genome.ucsc.edu/cgi-bin/hgTracks?hgS_doOtherUser=submit&hgS_otherUserName=Andrew%20Kossenkov&hgS_otherUserSessionName=506.BMAL1&position=chr1:179958246-179968409	chr1	179960246	179966409	ENSMUSG00000026490	Cdc42bpa	TSS.500	2	6163	6.1159	12.5565	0	0	0	1.10451	1.06027	1.04172	0.151975	0.398964	0.555766	0.421156	0.571383	0.838702	-0.152291	-0.0801691	0.196591	0.0487705	0.22468	-0.237582	Cdc42bpa	Cdc42bpa	Cdc42bpa	Cdc42bpa	Cdc42bpa	Cdc42bpa	4.68657	4.93193	5.99604	5.40237	6.1159	4.41179	1	1	1	1	1	1
24268	http://genome.ucsc.edu/cgi-bin/hgTracks?hgS_doOtherUser=submit&hgS_otherUserName=Andrew%20Kossenkov&hgS_otherUserSessionName=506.BMAL1&position=chr6:86518253-86531288	chr6	86520253	86529288	ENSMUSG00000097048;ENSMUSG00000051695	1600020E01Rik;Pcbp1	TSS.500	2	9035	5.84731	12.5501	0	0	0	-1.03369	-1.11624	1.07986	0.614162	0.0942799	0.242371	0.820604	0.207992	0.622971	0.0198744	0.0297574	0.200665	-0.0509946	-0.0633327	-0.135969	1600020E01Rik;Pcbp1	1600020E01Rik;Pcbp1	1600020E01Rik;Pcbp1	Pcbp1;1600020E01Rik	Pcbp1;1600020E01Rik	1600020E01Rik;Pcbp1	5.14683	5.1829	5.84731	4.89532	4.85278	4.60959	1	1	1	1	1	1
12907	http://genome.ucsc.edu/cgi-bin/hgTracks?hgS_doOtherUser=submit&hgS_otherUserName=Andrew%20Kossenkov&hgS_otherUserSessionName=506.BMAL1&position=chr3:96494043-96507053	chr3	96496043	96505053	ENSMUSG00000094812;ENSMUSG00000095260	Gm22614;Gm25890	TSS.10k	10	9010	6.36771	12.5463	0	0	0	1.07416	1.06171	1.01173	0.231658	0.316749	0.845428	0.522023	0.490805	0.954312	-0.246071	0.0322628	0.111663	0.0786567	0.0872546	-0.0637663	na	na	na	Gm22614;Gm25890	na	Gm25890;Gm22614	4.94733	6.02137	6.36771	6.22142	6.25921	5.62718	1	1	1	1	1	1
13563	http://genome.ucsc.edu/cgi-bin/hgTracks?hgS_doOtherUser=submit&hgS_otherUserName=Andrew%20Kossenkov&hgS_otherUserSessionName=506.BMAL1&position=chr3:116001957-116013372	chr3	116003957	116011372	ENSMUSG00000027963;ENSMUSG00000054414	Extl2;Slc30a7	TSS.500	2	7415	6.135	12.5438	0	0	0	1.13201	1.093	1.03569	0.0643754	0.18467	0.60091	0.264151	0.338839	0.86023	-0.158434	-0.126893	0.282676	-0.0284273	0.12571	-0.0946327	Extl2;Slc30a7	Slc30a7;Extl2	Slc30a7;Extl2	Slc30a7;Extl2	Extl2;Slc30a7	Slc30a7;Extl2	4.49249	4.59401	6.135	4.92556	5.49222	4.70015	1	1	1	1	1	1
22782	http://genome.ucsc.edu/cgi-bin/hgTracks?hgS_doOtherUser=submit&hgS_otherUserName=Andrew%20Kossenkov&hgS_otherUserSessionName=506.BMAL1&position=chr6:30396797-30406275	chr6	30398797	30404275	ENSMUSG00000029775	Klhdc10	TSS.500	2	5478	6.00062	12.534	0	0	0	-1.05885	-1.16889	1.10392	0.440018	0.0351122	0.181919	0.709531	0.0990815	0.555725	-0.0199641	0.139032	0.220866	-0.0745361	0.0783721	-0.34377	Klhdc10	Klhdc10	Klhdc10	Zc3hc1;Klhdc10	Klhdc10	Zc3hc1;Klhdc10	5.0627	5.66421	6.00062	4.87106	5.42687	4.02479	1	1	1	1	1	1
28115	http://genome.ucsc.edu/cgi-bin/hgTracks?hgS_doOtherUser=submit&hgS_otherUserName=Andrew%20Kossenkov&hgS_otherUserSessionName=506.BMAL1&position=chr7:78892384-78901129	chr7	78894384	78899129	ENSMUSG00000030609	Aen	TSS.500	2	4745	6.02035	12.5319	0	0	0	1.01796	-1.01873	1.03703	0.787319	0.778507	0.581592	0.913059	0.868211	0.851318	-0.0253591	-0.0631335	0.16811	-0.0065035	0.0895951	-0.162709	Aen	Aen	Aen	Mir7-2;Aen	Aen	Mir7-2;Aen	5.25225	5.11393	6.02035	5.32266	5.69617	4.7662	1	1	1	1	1	1
41573	http://genome.ucsc.edu/cgi-bin/hgTracks?hgS_doOtherUser=submit&hgS_otherUserName=Andrew%20Kossenkov&hgS_otherUserSessionName=506.BMAL1&position=chr10:128817072-128826992	chr10	128819072	128824992	ENSMUSG00000025353;ENSMUSG00000078427	Ormdl2;Sarnp	TSS.500	2	5920	6.8822	12.5277	0	0	0	-1.09365	-1.10615	1.01143	0.246477	0.191521	0.883034	0.538193	0.347791	0.966657	0.0427105	0.0559087	0.204218	-0.175887	0.133076	-0.260026	Ormdl2;Sarnp	Ormdl2;Sarnp	Ormdl2;Sarnp	Sarnp;Ormdl2	Sarnp;Dnajc14;Ormdl2	Dnajc14;Sarnp;Ormdl2	6.14271	6.20009	6.8822	5.26499	6.54624	4.96105	1	1	1	1	1	1
51806	http://genome.ucsc.edu/cgi-bin/hgTracks?hgS_doOtherUser=submit&hgS_otherUserName=Andrew%20Kossenkov&hgS_otherUserSessionName=506.BMAL1&position=chr13:103912348-103922773	chr13	103914348	103920773	ENSMUSG00000021709	Erbb2ip	TSS.500	2	6425	5.83518	12.5241	0	0	0	1.01257	1.04349	-1.03054	0.864494	0.560846	0.68113	0.94713	0.712665	0.894928	-0.124509	-0.00891837	0.216065	-0.129615	0.207175	-0.160197	Erbb2ip	Erbb2ip	Erbb2ip	Erbb2ip	Erbb2ip	Erbb2ip	4.58717	4.97817	5.83518	4.57061	5.79872	4.47265	1	1	1	1	1	1
60985	http://genome.ucsc.edu/cgi-bin/hgTracks?hgS_doOtherUser=submit&hgS_otherUserName=Andrew%20Kossenkov&hgS_otherUserSessionName=506.BMAL1&position=chr17:21446922-21455052	chr17	21448922	21453052	ENSMUSG00000023892	Zfp51	TSS.500	2	4130	6.04696	12.5203	0	0	0	1.00077	1.05702	-1.0562	0.99077	0.405322	0.411889	0.996682	0.577351	0.757823	-0.163294	0.0241079	0.134995	-0.0773978	0.186005	-0.104416	Zfp51	Zfp51	Zfp51	Zfp51	Zfp51	Zfp51	4.72515	5.39445	5.83341	5.02116	6.04696	4.92614	1	1	1	1	1	1
44326	http://genome.ucsc.edu/cgi-bin/hgTracks?hgS_doOtherUser=submit&hgS_otherUserName=Andrew%20Kossenkov&hgS_otherUserSessionName=506.BMAL1&position=chr11:82760473-82769495	chr11	82762473	82767495	ENSMUSG00000020698;ENSMUSG00000046010	Cct6b;Zfp830	TSS.500	2	5022	6.54064	12.518	0	0	0	1.00075	-1.04777	1.04855	0.991386	0.500351	0.493516	0.996979	0.662992	0.80641	-0.0822504	0.0419567	0.234827	-0.0858254	0.0433923	-0.1521	Cct6b;Zfp830	Cct6b;Zfp830	Cct6b;Zfp830	Zfp830;Cct6b	Zfp830;Cct6b	Zfp830;Cct6b	5.2304	5.70965	6.54064	5.21721	5.71543	4.97847	1	1	1	1	1	1
34746	http://genome.ucsc.edu/cgi-bin/hgTracks?hgS_doOtherUser=submit&hgS_otherUserName=Andrew%20Kossenkov&hgS_otherUserSessionName=506.BMAL1&position=chr9:50598507-50608054	chr9	50600507	50606054	ENSMUSG00000000171;ENSMUSG00000039016	Sdhd;Timm8b	TSS.500	2	5547	6.90688	12.5111	0	0	0	1.08493	1.01216	1.07189	0.203771	0.850499	0.279066	0.489076	0.913789	0.656733	-0.0862713	-0.0897364	0.237353	0.0142797	0.0957271	-0.171352	Sdhd;Timm8b	Timm8b;Sdhd	Sdhd;Timm8b	Timm8b;Sdhd	Timm8b;AU019823;Sdhd	Sdhd;Timm8b;AU019823	5.49892	5.48549	6.90688	5.90307	6.25172	5.17828	1	1	1	1	1	1
47611	http://genome.ucsc.edu/cgi-bin/hgTracks?hgS_doOtherUser=submit&hgS_otherUserName=Andrew%20Kossenkov&hgS_otherUserSessionName=506.BMAL1&position=chr12:55394384-55404594	chr12	55396384	55402594	ENSMUSG00000021024;ENSMUSG00000059033	Psma6;Rpl18a-ps1	TSS.500	2	6210	5.82657	12.5056	0	0	0	1.07242	1.08738	-1.01395	0.321698	0.235101	0.844358	0.610783	0.400242	0.954002	-0.140543	-0.0876996	0.228143	-0.0694674	0.215538	-0.145971	Psma6;Rpl18a-ps1	Rpl18a-ps1;Psma6	Psma6;Rpl18a-ps1	Rpl18a-ps1;Psma6	Psma6	Rpl18a-ps1;Psma6	4.49005	4.6613	5.82657	4.72185	5.77501	4.47281	1	1	1	1	1	1
25811	http://genome.ucsc.edu/cgi-bin/hgTracks?hgS_doOtherUser=submit&hgS_otherUserName=Andrew%20Kossenkov&hgS_otherUserSessionName=506.BMAL1&position=chr6:135008572-135016282	chr6	135010572	135014282	ENSMUSG00000030204	Ddx47	TSS.500	2	3710	6.13188	12.4976	0	0	0	-1.16115	-1.15735	-1.00328	0.0306223	0.0344587	0.962224	0.171938	0.0977306	0.98988	0.00113894	0.192042	0.0663326	-0.0999637	0.101562	-0.261112	Ddx47	Ddx47	Ddx47	Ddx47	Ddx47	Ddx47	5.35948	6.13188	5.61185	4.98998	5.75305	4.45204	1	1	1	1	1	1
12867	http://genome.ucsc.edu/cgi-bin/hgTracks?hgS_doOtherUser=submit&hgS_otherUserName=Andrew%20Kossenkov&hgS_otherUserSessionName=506.BMAL1&position=chr3:96245070-96252044	chr3	96247070	96250044	ENSMUSG00000093769	Hist2h3c1	TSS.500	2	2974	5.81608	12.4831	0	0	0	1.07694	1.03906	1.03646	0.326273	0.611862	0.635313	0.614965	0.751673	0.876062	-0.0949795	-0.0977075	0.193883	0.0209863	0.176552	-0.198734	Hist2h3c1	Hist2h3c1;Gm20633	Hist2h2aa1;Gm20634;Hist2h3c1;Gm20633	Gm20627;Hist2h3c1;Hist2h2aa2;Gm20633;Hist2h3c2;Gm20632;Hist2h2aa1;Gm20634	Hist2h3c1;Gm20634	Gm20632;Gm20634;Hist2h2aa1;Hist2h3c1;Gm20627;Gm20633;Hist2h2aa2;Hist2h3c2	4.74259	4.73344	5.81608	5.14792	5.74544	4.40656	1	1	1	1	1	1
16711	http://genome.ucsc.edu/cgi-bin/hgTracks?hgS_doOtherUser=submit&hgS_otherUserName=Andrew%20Kossenkov&hgS_otherUserSessionName=506.BMAL1&position=chr4:108826863-108842126	chr4	108828863	108840126	ENSMUSG00000028568;ENSMUSG00000028567	Btf3l4;Txndc12	TSS.500	2	11263	6.70045	12.4806	0	0	0	1.06577	1.23726	-1.1609	0.302996	0.000575666	0.0158317	0.593589	0.00358354	0.164525	-0.23915	-0.106055	0.136177	-0.109185	0.337441	-0.0192266	Btf3l4;Txndc12	Btf3l4;Txndc12	Txndc12;Btf3l4	Txndc12;Kti12;A730015C16Rik;Btf3l4	Txndc12;Btf3l4	A730015C16Rik;Kti12;Btf3l4;Txndc12	4.46001	4.90071	5.81495	4.88987	6.70045	5.21092	1	1	1	1	1	1
26693	http://genome.ucsc.edu/cgi-bin/hgTracks?hgS_doOtherUser=submit&hgS_otherUserName=Andrew%20Kossenkov&hgS_otherUserSessionName=506.BMAL1&position=chr7:25214964-25226768	chr7	25216964	25224768	ENSMUSG00000046541;ENSMUSG00000098325;ENSMUSG00000054499	Zfp526;mmu-mir-7048;Dedd2	TSS.500	2	7804	5.93694	12.4793	0	0	0	1.067	1.03417	1.03175	0.322237	0.608092	0.633301	0.611253	0.748639	0.874955	-0.129488	-0.0472224	0.199012	0.0025468	-0.00418496	-0.0206631	Zfp526;mmu-mir-7048;Dedd2	mmu-mir-7048;Dedd2;Zfp526	Dedd2;mmu-mir-7048;9130221H12Rik;Zfp526	Zfp526;9130221H12Rik;mmu-mir-7048;Dedd2	Zfp526;Dedd2;mmu-mir-7048	Zfp526;Gsk3a;9130221H12Rik;mmu-mir-7048;Dedd2	4.7076	4.98971	5.93694	5.16835	5.14383	5.08427	1	1	1	1	1	1
59640	http://genome.ucsc.edu/cgi-bin/hgTracks?hgS_doOtherUser=submit&hgS_otherUserName=Andrew%20Kossenkov&hgS_otherUserSessionName=506.BMAL1&position=chr16:55814506-55825709	chr16	55816506	55823709	ENSMUSG00000035356	Nfkbiz	TSS.500	2	7203	5.81065	12.4715	0	0	0	1.16363	1.25669	-1.07997	0.0196725	0.000436532	0.236267	0.130811	0.00284646	0.617023	-0.262247	-0.179977	0.232897	-0.0579646	0.230662	0.0366297	Nfkbiz	Nfkbiz	Nfkbiz	Nfkbiz	Nfkbiz	Nfkbiz	4.09355	4.33964	5.81065	4.73145	5.8015	5.05885	1	1	1	1	1	1
27321	http://genome.ucsc.edu/cgi-bin/hgTracks?hgS_doOtherUser=submit&hgS_otherUserName=Andrew%20Kossenkov&hgS_otherUserSessionName=506.BMAL1&position=chr7:44969776-44978305	chr7	44971776	44976305	ENSMUSG00000007783	Cpt1c	TSS.500	2	4529	5.96857	12.4713	0	0	0	1.00171	-1.08805	1.08992	0.978119	0.176796	0.168175	0.992125	0.328685	0.538134	-0.0969526	0.0880565	0.168931	0.0240133	-0.0176963	-0.166351	Cpt1c	Cpt1c	Cpt1c	Cpt1c;Prmt1	Prmt1;Cpt1c	Cpt1c;Prmt1	4.94716	5.63774	5.96857	5.3886	5.23219	4.71012	1	1	1	1	1	1
46023	http://genome.ucsc.edu/cgi-bin/hgTracks?hgS_doOtherUser=submit&hgS_otherUserName=Andrew%20Kossenkov&hgS_otherUserSessionName=506.BMAL1&position=chr11:116834193-116859596	chr11	116836193	116857596	ENSMUSG00000034120;ENSMUSG00000090266;ENSMUSG00000056962;ENSMUSG00000020818;ENSMUSG00000098792	Srsf2;Mettl23;Jmjd6;Mfsd11;uc_338	TSS.500	2	21403	5.80859	12.467	0	0	0	1.00622	1.01663	-1.01035	0.917665	0.783311	0.863728	0.968895	0.871333	0.960656	-0.103734	-0.00169139	0.199844	-0.0991895	0.132066	-0.127295	Srsf2;Mettl23;Jmjd6;Mfsd11;uc_338	Jmjd6;Srsf2;Mettl23;Mfsd11;uc_338	Mettl23;Srsf2;Jmjd6;uc_338;Mfsd11	Mfsd11;uc_338;Srsf2;Mxra7;Mettl23;Jmjd6	Srsf2;Mettl23;Jmjd6;Mfsd11;uc_338	uc_338;Mfsd11;Jmjd6;Mettl23;Mxra7;Srsf2	4.68738	5.03826	5.80859	4.70248	5.53742	4.60983	1	1	1	1	1	1
5848	http://genome.ucsc.edu/cgi-bin/hgTracks?hgS_doOtherUser=submit&hgS_otherUserName=Andrew%20Kossenkov&hgS_otherUserSessionName=506.BMAL1&position=chr2:32282059-32293201	chr2	32284059	32291201	ENSMUSG00000002546;ENSMUSG00000044627	Golga2;Swi5	TSS.500	2	7142	5.80731	12.4643	0	0	0	1.12347	1.08768	1.03291	0.0966177	0.230355	0.644037	0.331182	0.394696	0.879782	-0.145759	-0.127051	0.274293	-0.0283793	0.0573226	-0.0304264	Golga2;Swi5	Swi5;Golga2	Golga2;Swi5	Golga2;Swi5	Swi5;Golga2	Golga2;Swi5	4.31511	4.37274	5.80731	4.68935	4.98248	4.68256	1	1	1	1	1	1
36248	http://genome.ucsc.edu/cgi-bin/hgTracks?hgS_doOtherUser=submit&hgS_otherUserName=Andrew%20Kossenkov&hgS_otherUserSessionName=506.BMAL1&position=chr9:92204994-92210557	chr9	92206994	92208557	ENSMUSG00000095654	Plscr5	BODY	22	1563	6.44985	12.4627	0	0	0	1.05898	-1.17433	1.24358	0.561892	0.103898	0.0273664	0.788787	0.223661	0.22479	-0.218292	0.218727	0.309283	0.0632744	-0.0564088	-0.316585	na	na	na	na	Plscr5	Plscr5	4.44376	6.05136	6.44985	5.423	4.98332	4.1445	1	1	1	1	1	1
41280	http://genome.ucsc.edu/cgi-bin/hgTracks?hgS_doOtherUser=submit&hgS_otherUserName=Andrew%20Kossenkov&hgS_otherUserSessionName=506.BMAL1&position=chr10:121581717-121590461	chr10	121583717	121588461	ENSMUSG00000020115	Tbk1	TSS.500	2	4744	5.84435	12.4605	0	0	0	-1.08696	-1.13985	1.04866	0.20452	0.0464003	0.469737	0.489875	0.122594	0.792617	-0.0192544	0.136141	0.126695	-0.0505075	0.083701	-0.276775	Tbk1	Tbk1	Tbk1	Tbk1	Tbk1;Xpot	Xpot;Tbk1	5.23734	5.84435	5.80555	5.12296	5.63215	4.36482	1	1	1	1	1	1
23330	http://genome.ucsc.edu/cgi-bin/hgTracks?hgS_doOtherUser=submit&hgS_otherUserName=Andrew%20Kossenkov&hgS_otherUserSessionName=506.BMAL1&position=chr6:47805868-47817544	chr6	47807868	47815544	ENSMUSG00000094557;ENSMUSG00000025823	Rpl35a-ps7;Pdia4	TSS.500	2	7676	5.79827	12.4602	0	0	0	-1.16006	-1.22634	1.05714	0.0298878	0.00284296	0.416441	0.169476	0.0135248	0.760509	0.149694	0.0951087	0.14571	-0.12572	0.0158359	-0.280629	Rpl35a-ps7;Pdia4	Pdia4;Rpl35a-ps7	Pdia4;Rpl35a-ps7;Mir704	Pdia4;Rpl35a-ps7;Mir704	Pdia4;Rpl35a-ps7	Pdia4;Zfp786;Rpl35a-ps7;Mir704	5.79827	5.57927	5.782	4.77323	5.27563	4.27708	1	1	1	1	1	1
54811	http://genome.ucsc.edu/cgi-bin/hgTracks?hgS_doOtherUser=submit&hgS_otherUserName=Andrew%20Kossenkov&hgS_otherUserSessionName=506.BMAL1&position=chr14:120269918-120286779	chr14	120271918	120284779	ENSMUSG00000022139	Mbnl2	TSS.500	2	12861	5.80377	12.4567	0	0	0	-1.07092	-1.14136	1.06578	0.194825	0.012356	0.228071	0.478435	0.0440473	0.608333	-0.0124706	0.115486	0.138524	-0.0341297	0.0041087	-0.211518	Mbnl2	Mbnl2	Mbnl2	Mbnl2	Mbnl2	Mbnl2	5.21711	5.71024	5.80377	5.13788	5.27856	4.53187	1	1	1	1	1	1
55089	http://genome.ucsc.edu/cgi-bin/hgTracks?hgS_doOtherUser=submit&hgS_otherUserName=Andrew%20Kossenkov&hgS_otherUserSessionName=506.BMAL1&position=chr15:7806462-7817363	chr15	7808462	7815363	ENSMUSG00000022144	Gdnf	TSS.500	2	6901	5.79936	12.4472	0	0	0	-1.00464	-1.11264	1.1075	0.950775	0.154365	0.173028	0.981776	0.298273	0.544688	-0.0241805	0.0484542	0.208396	-0.00299636	-0.15848	-0.0711936	Gdnf	Gdnf	Gdnf	Gdnf	Gdnf	Gdnf	4.92102	5.18028	5.79936	4.99529	4.47471	4.76004	1	1	1	1	1	1
48438	http://genome.ucsc.edu/cgi-bin/hgTracks?hgS_doOtherUser=submit&hgS_otherUserName=Andrew%20Kossenkov&hgS_otherUserSessionName=506.BMAL1&position=chr12:83629103-83638916	chr12	83631103	83636916	ENSMUSG00000010608	Rbm25	TSS.500	2	5813	5.7988	12.446	0	0	0	-1.02897	-1.09197	1.06122	0.687594	0.215435	0.402807	0.862539	0.376914	0.752168	-0.0203915	0.0470231	0.235866	-0.104518	0.0444149	-0.202394	Rbm25	Rbm25	Rbm25	Rbm25	Rbm25	Gm26623;Rbm25	4.83881	5.07507	5.7988	4.55905	5.06572	4.25345	1	1	1	1	1	1
37169	http://genome.ucsc.edu/cgi-bin/hgTracks?hgS_doOtherUser=submit&hgS_otherUserName=Andrew%20Kossenkov&hgS_otherUserSessionName=506.BMAL1&position=chr9:122115665-122122913	chr9	122117665	122120913	ENSMUSG00000038145	Snrk	TSS.500	2	3248	5.57346	12.4409	0	0	0	-1.02968	-1.15725	1.1239	0.729359	0.0840424	0.167066	0.884236	0.191097	0.536617	0.11386	-0.0418583	0.208244	-0.0126363	0.0506625	-0.318271	Snrk	Snrk	Snrk	Snrk	Snrk	Snrk	5.21418	4.67046	5.57346	4.76807	4.98641	3.83869	1	1	1	1	1	1
5960	http://genome.ucsc.edu/cgi-bin/hgTracks?hgS_doOtherUser=submit&hgS_otherUserName=Andrew%20Kossenkov&hgS_otherUserSessionName=506.BMAL1&position=chr2:33211733-33227787	chr2	33213733	33225787	ENSMUSG00000004105	Angptl2	TSS.500	2	12054	6.90149	12.4334	0	0	0	1.12268	1.06162	1.05752	0.0404931	0.289794	0.322109	0.203127	0.461592	0.693684	-0.161409	-0.0905816	0.170312	0.103918	0.020962	-0.043202	Angptl2	Angptl2	Gm23546;Angptl2	Angptl2;Gm23546	Angptl2;Ralgps1	Ralgps1;Angptl2;Gm23546	5.4633	5.74324	6.90149	6.58658	6.21294	5.93832	1	1	1	1	1	1
56629	http://genome.ucsc.edu/cgi-bin/hgTracks?hgS_doOtherUser=submit&hgS_otherUserName=Andrew%20Kossenkov&hgS_otherUserSessionName=506.BMAL1&position=chr15:73421031-73427883	chr15	73423031	73425883	ENSMUSG00000022607	Ptk2	TSS.500	2	2852	7.11504	12.4248	0	0	0	1.076	1.00582	1.06977	0.303505	0.935025	0.343412	0.593881	0.963837	0.709909	-0.178096	0.0173483	0.182941	0.0625424	-0.0208079	-0.0639278	Ptk2	Ptk2	Ptk2	Ptk2	Ptk2	Ptk2	5.51766	6.33265	7.11504	6.53735	6.16475	5.98028	1	1	1	1	1	1
41435	http://genome.ucsc.edu/cgi-bin/hgTracks?hgS_doOtherUser=submit&hgS_otherUserName=Andrew%20Kossenkov&hgS_otherUserSessionName=506.BMAL1&position=chr10:127281919-127298826	chr10	127283919	127296826	ENSMUSG00000025408;ENSMUSG00000092593;ENSMUSG00000025409;ENSMUSG00000092384	Ddit3;Gm20492;Mbd6;Gm4189	TSS.500	2	12907	6.19324	12.421	0	0	0	1.05059	1.01103	1.03913	0.355588	0.837312	0.47246	0.640471	0.905642	0.794214	-0.0936112	-0.0505955	0.174716	0.0179352	0.0719001	-0.120345	Ddit3;Gm20492;Mbd6;Gm4189	Gm4189;Mbd6;Mars;Gm20492;Ddit3	Gm20492;Mars;Mbd6;Ddit3;Gm4189	Gm4189;Mbd6;Mars;Gm20492;Ddit3	Gm20492;Mars;Mbd6;Ddit3;Gm4189	Gm4189;Dctn2;Mars;Mbd6;Gm20492;Ddit3	5.12516	5.2833	6.19324	5.54519	5.76035	5.02923	1	1	1	1	1	1
35526	http://genome.ucsc.edu/cgi-bin/hgTracks?hgS_doOtherUser=submit&hgS_otherUserName=Andrew%20Kossenkov&hgS_otherUserSessionName=506.BMAL1&position=chr9:67033397-67052222	chr9	67035397	67050222	ENSMUSG00000032366	Tpm1	TSS.500	2	14825	6.21763	12.4106	0	0	0	1.12006	1.17944	-1.05301	0.0330132	0.00191335	0.331346	0.179838	0.00976959	0.700939	-0.215985	-0.133207	0.165309	0.00258809	0.161619	0.0196759	Tpm1	Tpm1	Tpm1	Tpm1	Tpm1	Tpm1	4.75035	5.03679	6.21763	5.54379	6.20149	5.61103	1	1	1	1	1	1
39754	http://genome.ucsc.edu/cgi-bin/hgTracks?hgS_doOtherUser=submit&hgS_otherUserName=Andrew%20Kossenkov&hgS_otherUserSessionName=506.BMAL1&position=chr10:79701135-79712342	chr10	79703135	79710342	ENSMUSG00000065220;ENSMUSG00000023175	Gm25794;Bsg	TSS.500	2	7207	5.51337	12.4036	0	0	0	-1.04274	-1.10676	1.06139	0.518803	0.117929	0.358455	0.762678	0.245306	0.720915	0.0615172	-0.0173061	0.144803	-0.0166922	0.00428173	-0.176604	Gm25794;Bsg	Bsg;Gm25794	Gm25794;Bsg	Hcn2;Bsg;Gm25794;Gzmm	Gm25794;Bsg	Gm25794;Gzmm;Hcn2;Bsg	5.19849	4.91677	5.51337	4.9189	4.9924	4.39232	1	1	1	1	1	1
40999	http://genome.ucsc.edu/cgi-bin/hgTracks?hgS_doOtherUser=submit&hgS_otherUserName=Andrew%20Kossenkov&hgS_otherUserSessionName=506.BMAL1&position=chr10:111969630-111978420	chr10	111971630	111976420	ENSMUSG00000063334	Krr1	TSS.500	2	4790	6.11459	12.4003	0	0	0	1.05752	-1.12386	1.18851	0.459164	0.122256	0.0222783	0.722293	0.251859	0.201137	0.00743827	-0.0366058	0.316517	0.00477917	0.00992644	-0.302055	Krr1	Krr1	Krr1	Krr1	Krr1	Glipr1;Krr1	4.91615	4.76532	6.11459	4.90691	4.9248	3.94765	1	1	1	1	1	1
41562	http://genome.ucsc.edu/cgi-bin/hgTracks?hgS_doOtherUser=submit&hgS_otherUserName=Andrew%20Kossenkov&hgS_otherUserSessionName=506.BMAL1&position=chr10:128738096-128753355	chr10	128740096	128751355	ENSMUSG00000064030;ENSMUSG00000025357	Wibg;Dgka	TSS.500	2	11259	6.67325	12.3988	0	0	0	-1.07832	-1.23668	1.14686	0.204843	0.000354669	0.0212339	0.490258	0.00238488	0.196073	0.0360005	0.151087	0.218251	-0.0541971	-0.0744779	-0.276663	Wibg;Dgka	Wibg;Dgka	Wibg;Dgka	Dgka;Wibg	Wibg;Dgka	Dgka;Wibg	5.86945	6.36516	6.67325	5.50767	5.42939	4.70633	1	1	1	1	1	1
16479	http://genome.ucsc.edu/cgi-bin/hgTracks?hgS_doOtherUser=submit&hgS_otherUserName=Andrew%20Kossenkov&hgS_otherUserSessionName=506.BMAL1&position=chr4:99655999-99663463	chr4	99657999	99661463	ENSMUSG00000092763	Gm23366	TSS.500	2	3464	7.54114	12.3967	0	0	0	-1.04796	-1.03095	-1.0165	0.467578	0.636428	0.79969	0.728331	0.76979	0.938947	-0.054959	0.0421539	0.0209828	0.0293352	0.147676	-0.185189	Gm23366	Gm23366	Gm12688;Foxd3;Gm23366	Gm12688;Foxd3;Gm23366	Foxd3	Gm12682;Gm23366;Foxd3;Gm12688	6.53986	7.0022	6.89874	6.93937	7.54114	5.96674	1	1	1	1	1	1
38872	http://genome.ucsc.edu/cgi-bin/hgTracks?hgS_doOtherUser=submit&hgS_otherUserName=Andrew%20Kossenkov&hgS_otherUserSessionName=506.BMAL1&position=chr10:58443003-58453435	chr10	58445003	58451435	ENSMUSG00000003226	Ranbp2	TSS.500	2	6432	5.19407	12.3931	0	0	0	-1.09633	-1.24898	1.13924	0.293637	0.0111274	0.136626	0.585273	0.0405151	0.492455	0.188361	0.0184502	0.146353	0.0108221	0.104202	-0.468189	Ranbp2	Ranbp2	Ranbp2	Ranbp2	Ranbp2	Ranbp2	5.19407	4.60589	5.04214	4.58107	4.89408	3.25852	1	1	1	1	1	1
39832	http://genome.ucsc.edu/cgi-bin/hgTracks?hgS_doOtherUser=submit&hgS_otherUserName=Andrew%20Kossenkov&hgS_otherUserSessionName=506.BMAL1&position=chr10:80136077-80173667	chr10	80138077	80171667	ENSMUSG00000003072;ENSMUSG00000035621;ENSMUSG00000035640;ENSMUSG00000045193	Atp5d;Midn;Dos;Cirbp	TSS.500	2	33590	5.77041	12.3851	0	0	0	-1.00217	-1.06053	1.05823	0.972639	0.353248	0.371317	0.989854	0.528298	0.730927	-0.051674	0.0265026	0.195422	-0.0334731	-0.0754111	-0.061366	Atp5d;Midn;Dos;Cirbp	Atp5d;Dos;Midn;Cirbp	1600002K03Rik;Atp5d;Dos;Midn;Cirbp	Atp5d;1600002K03Rik;Cirbp;Dos;Midn;Efna2	Midn;Dos;Cirbp;Atp5d	Stk11;Efna2;1600002K03Rik;Atp5d;Dos;Midn;Cirbp	4.84635	5.12178	5.77041	4.90915	4.76564	4.81324	1	1	1	1	1	1
34214	http://genome.ucsc.edu/cgi-bin/hgTracks?hgS_doOtherUser=submit&hgS_otherUserName=Andrew%20Kossenkov&hgS_otherUserSessionName=506.BMAL1&position=chr9:36761838-36771963	chr9	36763838	36769963	ENSMUSG00000032116;ENSMUSG00000096993	Stt3a;Gm26787	TSS.500	2	6125	5.76968	12.3835	0	0	0	-1.01639	-1.00407	-1.01227	0.811039	0.952331	0.857695	0.923882	0.973287	0.958687	-0.0220499	-0.0457168	0.155608	-0.0728672	0.036476	-0.05145	Stt3a;Gm26787	Gm26787;Stt3a	Stt3a;Gm26787	Stt3a;Gm26787	Gm26787;Stt3a	Gm26787;Ei24;Stt3a	5.0896	5.00517	5.76968	4.90999	5.30446	4.98492	1	1	1	1	1	1
37365	http://genome.ucsc.edu/cgi-bin/hgTracks?hgS_doOtherUser=submit&hgS_otherUserName=Andrew%20Kossenkov&hgS_otherUserSessionName=506.BMAL1&position=chr10:5798140-5810590	chr10	5800140	5808590	ENSMUSG00000019773	Fbxo5	TSS.500	2	8450	7.9209	12.3819	0	0	0	1.01228	-1.12231	1.13609	0.844248	0.0632457	0.0399843	0.938629	0.15458	0.274126	-0.0472742	0.0604584	0.255909	-0.0165936	-0.0694322	-0.183068	Fbxo5	Fbxo5	Fbxo5	Fbxo5;Mtrf1l	Fbxo5	Mtrf1l;Fbxo5	6.40064	6.90465	7.9209	6.54036	6.30156	5.81668	1	1	1	1	1	1
55614	http://genome.ucsc.edu/cgi-bin/hgTracks?hgS_doOtherUser=submit&hgS_otherUserName=Andrew%20Kossenkov&hgS_otherUserSessionName=506.BMAL1&position=chr15:36791897-36797687	chr15	36793897	36795687	ENSMUSG00000022285	Ywhaz	TSS.500	2	1790	5.76812	12.3801	0	0	0	1.14423	1.09206	1.04777	0.170234	0.370034	0.634723	0.447059	0.544425	0.875827	-0.260847	-0.0296906	0.256758	0.0283636	-0.0509559	0.056371	Ywhaz	Ywhaz	Ywhaz;Gm25303	Ywhaz;Gm25303	Ywhaz	Ywhaz;Gm25303	3.99906	4.71138	5.76812	4.90894	4.64098	5.00713	1	1	1	1	1	1
10412	http://genome.ucsc.edu/cgi-bin/hgTracks?hgS_doOtherUser=submit&hgS_otherUserName=Andrew%20Kossenkov&hgS_otherUserSessionName=506.BMAL1&position=chr2:172364347-172376173	chr2	172366347	172374173	ENSMUSG00000027496;ENSMUSG00000027498	Aurka;Cstf1	TSS.500	2	7826	5.76776	12.3794	0	0	0	1.00793	-1.00454	1.01251	0.892277	0.938043	0.831206	0.958022	0.965498	0.949412	-0.0764493	-0.0130277	0.140154	-0.0107663	0.0371488	-0.0770591	Aurka;Cstf1	Aurka;Cstf1	Aurka;Cstf1	Aurka;Cstf1	Cstf1;Aurka	Aurka;Cstf1	4.94973	5.17667	5.76776	5.18495	5.36342	4.9476	1	1	1	1	1	1
28629	http://genome.ucsc.edu/cgi-bin/hgTracks?hgS_doOtherUser=submit&hgS_otherUserName=Andrew%20Kossenkov&hgS_otherUserSessionName=506.BMAL1&position=chr7:92733825-92747843	chr7	92735825	92745843	ENSMUSG00000074024;ENSMUSG00000030643	4632427E13Rik;Rab30	TSS.500	2	10018	6.95158	12.3786	0	0	0	1.03417	1.052	-1.01723	0.564145	0.384323	0.769329	0.790306	0.557775	0.92908	-0.114591	-0.0510989	0.166591	-0.0418446	0.180211	-0.139268	4632427E13Rik;Rab30	Rab30;4632427E13Rik	4632427E13Rik;Rab30	4632427E13Rik;Gm26981;Rab30	4632427E13Rik;Rab30	Rab30;Gm26981;4632427E13Rik	5.64834	5.90697	6.88532	5.94562	6.95158	5.55085	1	1	1	1	1	1
65744	http://genome.ucsc.edu/cgi-bin/hgTracks?hgS_doOtherUser=submit&hgS_otherUserName=Andrew%20Kossenkov&hgS_otherUserSessionName=506.BMAL1&position=chr19:5958019-5967938	chr19	5960019	5965938	ENSMUSG00000024833	Pola2	TSS.500	2	5919	5.91204	12.377	0	0	0	-1.02463	1.0678	-1.0941	0.698561	0.296394	0.1523	0.868085	0.468895	0.515626	-0.154406	0.0294791	0.115075	-0.115228	0.150388	-0.0253078	Pola2	Pola2	Pola2	Pola2	Pola2	Slc22a20;Pola2	4.76709	5.42872	5.76666	4.90108	5.91204	5.2227	1	1	1	1	1	1
21200	http://genome.ucsc.edu/cgi-bin/hgTracks?hgS_doOtherUser=submit&hgS_otherUserName=Andrew%20Kossenkov&hgS_otherUserSessionName=506.BMAL1&position=chr5:123130645-123144323	chr5	123132645	123142323	ENSMUSG00000038384;ENSMUSG00000029449;ENSMUSG00000090086	Setd1b;Rhof;AI480526	TSS.500	2	9678	5.76602	12.3756	0	0	0	1.02273	1.10676	-1.08216	0.709212	0.0924006	0.190217	0.873533	0.204889	0.566592	-0.164518	-0.0372458	0.145353	-0.0909724	0.132953	0.0144306	Setd1b;Rhof;AI480526	AI480526;Rhof;Setd1b	Setd1b;AI480526;Rhof	Setd1b;Rhof;AI480526	Setd1b;AI480526;Rhof;Gm26745	Gm26745;Rhof;AI480526;Setd1b	4.6322	5.06864	5.76602	4.8797	5.71582	5.25713	1	1	1	1	1	1
42373	http://genome.ucsc.edu/cgi-bin/hgTracks?hgS_doOtherUser=submit&hgS_otherUserName=Andrew%20Kossenkov&hgS_otherUserSessionName=506.BMAL1&position=chr11:31865569-31879885	chr11	31867569	31877885	ENSMUSG00000020300	Cpeb4	TSS.500	2	10316	5.76293	12.369	0	0	0	-1.00486	-1.02681	1.02185	0.942115	0.6919	0.746193	0.978403	0.80944	0.921059	-0.0152818	-0.0415345	0.184617	-0.0593806	0.15326	-0.22168	Cpeb4	Cpeb4	Cpeb4	Cpeb4	Cpeb4	Cpeb4	5.00433	4.91229	5.76293	4.85067	5.63687	4.32391	1	1	1	1	1	1
1492	http://genome.ucsc.edu/cgi-bin/hgTracks?hgS_doOtherUser=submit&hgS_otherUserName=Andrew%20Kossenkov&hgS_otherUserSessionName=506.BMAL1&position=chr1:72708085-72717615	chr1	72710085	72715615	ENSMUSG00000046330	Rpl37a	TSS.500	2	5530	5.76158	12.3662	0	0	0	1.05107	1.0029	1.04802	0.482833	0.967405	0.508677	0.738603	0.98199	0.814717	-0.0887095	-0.044907	0.255806	-0.0606763	0.112367	-0.17388	Rpl37a	Rpl37a	Rpl37a	Rpl37a;Ankar	Rpl37a	Ankar;Rpl37a	4.51642	4.65873	5.76158	4.607	5.20683	4.25177	1	1	1	1	1	1
17411	http://genome.ucsc.edu/cgi-bin/hgTracks?hgS_doOtherUser=submit&hgS_otherUserName=Andrew%20Kossenkov&hgS_otherUserSessionName=506.BMAL1&position=chr4:132306098-132313410	chr4	132308098	132311410	ENSMUSG00000086290;ENSMUSG00000064604;ENSMUSG00000080615;ENSMUSG00000065097;ENSMUSG00000064949	Snhg12;Snora44;Snord99;Snora16a;Snora61	TSS.500	2	3312	6.76499	12.365	0	0	0	1.07955	1.18114	-1.0941	0.221371	0.00781304	0.150694	0.510591	0.0305676	0.513712	-0.202847	-0.113899	0.0870207	0.0104653	0.200612	0.0186469	Snhg12;Snora44;Snord99;Snora16a;Snora61	Snhg12;Snora44;Snora16a;Snord99;Snora61	Snora61;Snord99;Snora16a;Rab42;Snora44;Snhg12	Snora16a;Snord99;Snora61;Snhg12;Snora44;Rab42	Snora16a;Snord99;Snora61;Snhg12;Snora44	Snora61;Trnau1ap;Snora16a;Snord99;Rab42;Snora44;Snhg12	5.09023	5.4203	6.2452	5.91728	6.76499	5.9515	1	1	1	1	1	1
2378	http://genome.ucsc.edu/cgi-bin/hgTracks?hgS_doOtherUser=submit&hgS_otherUserName=Andrew%20Kossenkov&hgS_otherUserSessionName=506.BMAL1&position=chr1:105988905-105999872	chr1	105990905	105997872	ENSMUSG00000038866	Zcchc2	TSS.500	2	6967	6.01437	12.3634	0	0	0	1.17737	1.20782	-1.02586	0.0147264	0.00479532	0.702919	0.10887	0.0207165	0.903544	-0.251441	-0.163923	0.274385	-0.041084	0.201258	-0.0191946	Zcchc2	Zcchc2	Zcchc2	Zcchc2	Zcchc2	Zcchc2	4.1468	4.4124	6.01437	4.81344	5.71217	4.88856	1	1	1	1	1	1
66499	http://genome.ucsc.edu/cgi-bin/hgTracks?hgS_doOtherUser=submit&hgS_otherUserName=Andrew%20Kossenkov&hgS_otherUserSessionName=506.BMAL1&position=chr19:26743416-26752768	chr19	26745416	26750768	ENSMUSG00000024921	Smarca2	TSS.500	2	5352	5.94094	12.3623	0	0	0	1.06448	1.0141	1.04968	0.300288	0.816499	0.42152	0.591105	0.892402	0.764041	-0.165081	0.00616248	0.161894	0.0533745	0.125416	-0.181766	Smarca2	Smarca2	Smarca2	Smarca2	Smarca2	Smarca2	4.71588	5.32281	5.94094	5.50321	5.79011	4.6605	1	1	1	1	1	1
41151	http://genome.ucsc.edu/cgi-bin/hgTracks?hgS_doOtherUser=submit&hgS_otherUserName=Andrew%20Kossenkov&hgS_otherUserSessionName=506.BMAL1&position=chr10:117839682-117847698	chr10	117841682	117845698	ENSMUSG00000052681	Rap1b	TSS.500	2	4016	5.94817	12.3621	0	0	0	-1.03685	-1.03063	-1.00603	0.585015	0.648881	0.927672	0.803555	0.77931	0.980085	-0.101536	0.077998	0.104669	-0.0337797	0.150327	-0.197678	Rap1b	Rap1b	Rap1b	Rap1b	Rap1b	Rap1b	4.97932	5.65242	5.75975	5.22356	5.94817	4.65186	1	1	1	1	1	1
61762	http://genome.ucsc.edu/cgi-bin/hgTracks?hgS_doOtherUser=submit&hgS_otherUserName=Andrew%20Kossenkov&hgS_otherUserSessionName=506.BMAL1&position=chr17:35158006-35170477	chr17	35160006	35168477	ENSMUSG00000090936;ENSMUSG00000024393;ENSMUSG00000064853	Gm17705;Prrc2a;Gm23442	TSS.500	2	8471	5.75597	12.3541	0	0	0	1.01453	-1.01519	1.02995	0.806789	0.798302	0.616993	0.922229	0.880783	0.867848	-0.0417121	-0.0458089	0.151195	0.000709813	0.107555	-0.171939	Gm17705;Prrc2a;Gm23442	Gm23442;Prrc2a;Gm17705	Prrc2a;Gm23442;Gm17705;Aif1	Prrc2a;Gm23442;Aif1;Gm17705	Gm23442;Prrc2a;Gm17705	Prrc2a;Gm23442;Aif1;Gm17705	5.02304	5.00851	5.75597	5.17592	5.58148	4.58086	1	1	1	1	1	1
14135	http://genome.ucsc.edu/cgi-bin/hgTracks?hgS_doOtherUser=submit&hgS_otherUserName=Andrew%20Kossenkov&hgS_otherUserSessionName=506.BMAL1&position=chr3:135208741-135218248	chr3	135210741	135216248	ENSMUSG00000045328	Cenpe	TSS.500	2	5507	5.75572	12.3536	0	0	0	1.06586	-1.04208	1.11071	0.368871	0.561404	0.139046	0.651821	0.713061	0.495965	-0.0955022	-0.00901831	0.295873	-0.0341685	0.0160852	-0.173269	Cenpe	Cenpe	Cenpe	Cenpe	Cenpe	Cenpe	4.36442	4.64023	5.75572	4.55831	4.72343	4.13014	1	1	1	1	1	1
54329	http://genome.ucsc.edu/cgi-bin/hgTracks?hgS_doOtherUser=submit&hgS_otherUserName=Andrew%20Kossenkov&hgS_otherUserSessionName=506.BMAL1&position=chr14:79583605-79593363	chr14	79585605	79591363	ENSMUSG00000022024	Sugt1	TSS.500	2	5758	5.75571	12.3535	0	0	0	-1.00029	1	-1.00029	0.996438	0.999946	0.996384	0.998781	0.999991	0.998945	-0.0366548	-0.050918	0.161745	-0.0534262	0.108241	-0.128987	Sugt1	Sugt1	Sugt1	Sugt1	Sugt1	Elf1;Sugt1	5.00335	4.95314	5.75571	4.94436	5.54252	4.68697	1	1	1	1	1	1
2049	http://genome.ucsc.edu/cgi-bin/hgTracks?hgS_doOtherUser=submit&hgS_otherUserName=Andrew%20Kossenkov&hgS_otherUserSessionName=506.BMAL1&position=chr1:88694242-88704119	chr1	88696242	88702119	ENSMUSG00000049866	Arl4c	TSS.500	2	5877	5.94397	12.3494	0	4.64819	1.67652	4.64819	7.79281	-1.67652	1.91648e-55	1.39679e-97	1.2586e-07	1.32902e-50	9.68634e-93	2.82459e-05	-1.89368	-1.44338	0.564473	0.452573	1.08785	1.23215	Arl4c	Arl4c	Arl4c	Arl4c	Arl4c	Arl4c	0.592394	0.846035	3.70479	3.42083	5.36869	5.94397	1	1	1	1	1	1
61447	http://genome.ucsc.edu/cgi-bin/hgTracks?hgS_doOtherUser=submit&hgS_otherUserName=Andrew%20Kossenkov&hgS_otherUserSessionName=506.BMAL1&position=chr17:29028438-29043363	chr17	29030438	29041363	ENSMUSG00000071172	Srsf3	TSS.500	2	10925	6.24187	12.3359	0	0	0	1.00574	-1.00866	1.01445	0.919876	0.879618	0.801007	0.969801	0.931123	0.939549	-0.0554156	-0.0289628	0.161229	-0.0330674	0.10973	-0.153514	Srsf3	Srsf3	Srsf3	Srsf3;Gm16195	Srsf3	Gm16195;Srsf3	5.35758	5.45857	6.24187	5.44278	6.01948	4.99882	1	1	1	1	1	1
37460	http://genome.ucsc.edu/cgi-bin/hgTracks?hgS_doOtherUser=submit&hgS_otherUserName=Andrew%20Kossenkov&hgS_otherUserSessionName=506.BMAL1&position=chr10:8752837-8766984	chr10	8754837	8764984	ENSMUSG00000015305	Sash1	BODY	22	10147	6.45371	12.3343	0	0	0	-1.1518	-1.21302	1.05315	0.0249469	0.00218496	0.411301	0.151887	0.0108718	0.757665	0.041411	0.190454	0.119605	-0.094377	0.0712738	-0.328367	na	na	na	na	Sash1	Sash1	5.81046	6.45371	6.13964	5.27954	5.93407	4.47411	1	1	1	1	1	1
24081	http://genome.ucsc.edu/cgi-bin/hgTracks?hgS_doOtherUser=submit&hgS_otherUserName=Andrew%20Kossenkov&hgS_otherUserSessionName=506.BMAL1&position=chr6:83311500-83320339	chr6	83313500	83318339	ENSMUSG00000005667	Mthfd2	TSS.500	2	4839	5.7413	12.3226	0	0	0	1.04808	-1.00322	1.05145	0.458882	0.959576	0.428718	0.722225	0.977376	0.769133	-0.0698555	-0.0591796	0.143923	0.0588328	0.118483	-0.192204	Mthfd2	Mthfd2	Mthfd2	Mthfd2;Mob1a	Mthfd2	Mthfd2;Slc4a5;Mob1a	4.93682	4.97423	5.7413	5.40675	5.63921	4.52728	1	1	1	1	1	1
44858	http://genome.ucsc.edu/cgi-bin/hgTracks?hgS_doOtherUser=submit&hgS_otherUserName=Andrew%20Kossenkov&hgS_otherUserSessionName=506.BMAL1&position=chr11:96070829-96079679	chr11	96072829	96077679	ENSMUSG00000006057	Atp5g1	TSS.500	2	4850	5.74116	12.3223	0	0	0	1.07209	1.02807	1.04282	0.364188	0.718221	0.584658	0.64795	0.827474	0.852504	-0.0933587	-0.0814621	0.283491	-0.0766649	0.0565348	-0.0885402	Atp5g1	Atp5g1	Atp5g1	Ube2z;Gm22423;Atp5g1	Atp5g1	Gm22423;Atp5g1;Ube2z	4.39838	4.43563	5.74116	4.45073	4.8909	4.41343	1	1	1	1	1	1
56804	http://genome.ucsc.edu/cgi-bin/hgTracks?hgS_doOtherUser=submit&hgS_otherUserName=Andrew%20Kossenkov&hgS_otherUserSessionName=506.BMAL1&position=chr15:76895108-76910218	chr15	76897108	76908218	ENSMUSG00000055041;ENSMUSG00000003970	Commd5;Rpl8	TSS.500	2	11110	5.74102	12.322	0	0	0	1.07041	1.04274	1.02654	0.209365	0.440018	0.628975	0.495867	0.609696	0.873069	-0.116496	-0.0743559	0.159667	0.0395245	0.075348	-0.0836881	Commd5;Rpl8	Commd5;Rpl8	Commd5;Rpl8	Rpl8;Commd5;Zfp647	Commd5;Rpl8	Zfp647;Zfp7;Commd5;Rpl8	4.72342	4.86639	5.74102	5.2743	5.40942	4.83437	1	1	1	1	1	1
3165	http://genome.ucsc.edu/cgi-bin/hgTracks?hgS_doOtherUser=submit&hgS_otherUserName=Andrew%20Kossenkov&hgS_otherUserSessionName=506.BMAL1&position=chr1:150388698-150399096	chr1	150390698	150397096	ENSMUSG00000006005;ENSMUSG00000006010	Tpr;BC003331	TSS.500	2	6398	5.73968	12.3191	0	0	0	1.04572	1.07852	-1.03137	0.550308	0.312467	0.679793	0.782301	0.486077	0.894312	-0.117873	-0.0773641	0.232544	-0.116248	0.227605	-0.148664	Tpr;BC003331	Tpr;BC003331	BC003331;Tpr	BC003331;Tpr	Tpr;BC003331	BC003331;Tpr	4.4804	4.61083	5.73968	4.48556	5.71973	4.38368	1	1	1	1	1	1
25071	http://genome.ucsc.edu/cgi-bin/hgTracks?hgS_doOtherUser=submit&hgS_otherUserName=Andrew%20Kossenkov&hgS_otherUserSessionName=506.BMAL1&position=chr6:113042019-113051781	chr6	113044019	113049781	ENSMUSG00000030264	Thumpd3	TSS.500	2	5762	6.82418	12.3158	0	0	0	-1.06295	-1.09493	1.03009	0.404687	0.215717	0.685699	0.681691	0.377285	0.896515	0.0253682	0.0346054	0.188543	-0.110665	0.138189	-0.27604	Thumpd3	Thumpd3	Thumpd3	Thumpd3;Gm23244	Thumpd3	Thumpd3;Gm23244	6.0837	6.12342	6.82418	5.52728	6.58668	4.91782	1	1	1	1	1	1
39399	http://genome.ucsc.edu/cgi-bin/hgTracks?hgS_doOtherUser=submit&hgS_otherUserName=Andrew%20Kossenkov&hgS_otherUserSessionName=506.BMAL1&position=chr10:70091642-70099093	chr10	70093642	70097093	ENSMUSG00000048701	Ccdc6	TSS.500	2	3451	6.49569	12.3154	0	0	0	-1.06236	-1.09101	1.02697	0.352693	0.180839	0.68272	0.637942	0.333972	0.895218	-0.0512134	0.104401	0.127961	-0.0506223	0.0783693	-0.208896	Ccdc6	Ccdc6	Ccdc6	Ccdc6	na	Ccdc6	5.72537	6.38886	6.49569	5.72776	6.27282	5.12223	1	1	1	1	1	1
9843	http://genome.ucsc.edu/cgi-bin/hgTracks?hgS_doOtherUser=submit&hgS_otherUserName=Andrew%20Kossenkov&hgS_otherUserSessionName=506.BMAL1&position=chr2:156858151-156868180	chr2	156860151	156866180	ENSMUSG00000098755;ENSMUSG00000027637;ENSMUSG00000085741	Metazoa_SRP;1110008F13Rik;5430405H02Rik	TSS.500	2	6029	5.73642	12.3122	0	0	0	1.11171	1.03727	1.07176	0.0693464	0.530331	0.234558	0.275538	0.687919	0.615732	-0.172719	-0.0480012	0.215042	0.0593859	0.0735844	-0.127292	Metazoa_SRP;1110008F13Rik;5430405H02Rik	5430405H02Rik;Metazoa_SRP;1110008F13Rik	5430405H02Rik;4930518I15Rik;1110008F13Rik;Metazoa_SRP	1110008F13Rik;Metazoa_SRP;4930518I15Rik;Tgif2;5430405H02Rik	1110008F13Rik;Metazoa_SRP;5430405H02Rik	Sla2;Tgif2;5430405H02Rik;4930518I15Rik;1110008F13Rik;Metazoa_SRP	4.36087	4.76366	5.73642	5.1395	5.19132	4.50356	1	1	1	1	1	1
63038	http://genome.ucsc.edu/cgi-bin/hgTracks?hgS_doOtherUser=submit&hgS_otherUserName=Andrew%20Kossenkov&hgS_otherUserSessionName=506.BMAL1&position=chr17:87105708-87118994	chr17	87107708	87116994	ENSMUSG00000037104	Socs5	TSS.500	2	9286	5.97907	12.3092	0	0	0	1.0728	-1.00563	1.07884	0.319786	0.936672	0.282662	0.609156	0.964804	0.659668	-0.0343266	-0.11496	0.248975	-0.000708421	0.140413	-0.239392	Socs5	Socs5	Socs5	Socs5	Socs5	Socs5	4.89522	4.62369	5.97907	5.01299	5.53841	4.23335	1	1	1	1	1	1
48305	http://genome.ucsc.edu/cgi-bin/hgTracks?hgS_doOtherUser=submit&hgS_otherUserName=Andrew%20Kossenkov&hgS_otherUserSessionName=506.BMAL1&position=chr12:80638864-80650186	chr12	80640864	80648186	ENSMUSG00000021131;ENSMUSG00000048833	Erh;Slc39a9	TSS.500	2	7322	6.72883	12.3015	0	0	0	1.04539	1.09033	-1.04299	0.429748	0.12396	0.454031	0.701465	0.254322	0.783668	-0.142785	-0.0676797	0.0872564	0.025535	0.203123	-0.105449	Erh;Slc39a9	Erh;Slc39a9	Slc39a9;Erh	Slc39a9;Erh	Erh;Slc39a9	Slc39a9;Erh	5.27301	5.56013	6.20183	5.93792	6.72883	5.41387	1	1	1	1	1	1
2936	http://genome.ucsc.edu/cgi-bin/hgTracks?hgS_doOtherUser=submit&hgS_otherUserName=Andrew%20Kossenkov&hgS_otherUserSessionName=506.BMAL1&position=chr1:136224832-136237720	chr1	136226832	136235720	ENSMUSG00000041605	5730559C18Rik	TSS.500	2	8888	6.23121	12.2967	0	0	0	1.18617	1.20653	-1.01717	0.0121756	0.00583354	0.802629	0.0963314	0.0242581	0.940296	-0.331038	-0.0921211	0.183441	0.076143	0.0647534	0.0988217	5730559C18Rik	5730559C18Rik	5730559C18Rik	5730559C18Rik	5730559C18Rik	5730559C18Rik;Gm26568	4.33213	5.13039	6.23121	5.77742	5.7312	5.87054	1	1	1	1	1	1
38789	http://genome.ucsc.edu/cgi-bin/hgTracks?hgS_doOtherUser=submit&hgS_otherUserName=Andrew%20Kossenkov&hgS_otherUserSessionName=506.BMAL1&position=chr10:53595544-53602979	chr10	53597544	53600979	ENSMUSG00000019857	Asf1a	TSS.1k	4	3435	6.48096	12.2881	0	0	0	-1.03185	-1.20669	1.16945	0.715511	0.0289552	0.068819	0.876916	0.0855869	0.361404	0.109068	0.0113116	0.273853	-0.0470732	0.0420066	-0.389165	na	Asf1a	Asf1a	Asf1a	Asf1a;Mcm9	Mcm9;Asf1a	5.77062	5.38601	6.48096	5.16842	5.50398	4.05624	1	1	1	1	1	1
9491	http://genome.ucsc.edu/cgi-bin/hgTracks?hgS_doOtherUser=submit&hgS_otherUserName=Andrew%20Kossenkov&hgS_otherUserSessionName=506.BMAL1&position=chr2:148727330-148735436	chr2	148729330	148733436	ENSMUSG00000027438	Napb	TSS.500	2	4106	5.72193	12.2811	0	0	0	1.06229	-1.00806	1.07086	0.498722	0.928358	0.443427	0.749532	0.960033	0.777822	-0.0790867	-0.0474489	0.296223	-0.0681153	-0.0990645	-0.00250777	Napb	Napb	Napb	Napb	Napb	Napb	4.38836	4.48788	5.72193	4.42262	4.32664	4.63304	1	1	1	1	1	1
48652	http://genome.ucsc.edu/cgi-bin/hgTracks?hgS_doOtherUser=submit&hgS_otherUserName=Andrew%20Kossenkov&hgS_otherUserSessionName=506.BMAL1&position=chr12:87467694-87475206	chr12	87469694	87473206	ENSMUSG00000021039	Snw1	TSS.500	2	3512	5.71875	12.2742	0	0	0	1.00527	-1.00913	1.01445	0.938791	0.894294	0.833932	0.977335	0.940019	0.950265	-0.163467	0.0791028	0.0866738	0.0431249	0.0365698	-0.0820038	Snw1	Snw1	Snw1	Snw1	Snw1	Snw1	4.79249	5.68829	5.71875	5.54573	5.52014	5.0767	1	1	1	1	1	1
27393	http://genome.ucsc.edu/cgi-bin/hgTracks?hgS_doOtherUser=submit&hgS_otherUserName=Andrew%20Kossenkov&hgS_otherUserSessionName=506.BMAL1&position=chr7:45709941-45723995	chr7	45711941	45721995	ENSMUSG00000054161;ENSMUSG00000057342;ENSMUSG00000059070	Fam83e;Sphk2;Rpl18	TSS.500	2	10054	5.71604	12.2684	0	0	0	1.04818	1.07351	-1.02416	0.48338	0.290731	0.722117	0.739018	0.462627	0.911172	-0.114664	-0.0802168	0.188354	-0.0569844	0.0401468	0.0233651	Fam83e;Sphk2;Rpl18	Sphk2;Fam83e;Rpl18	Sphk2;Fam83e;Rpl18;Dbp;Spaca4	Sphk2;Fam83e;Rpl18;Spaca4;Dbp	Fam83e;Sphk2;Rpl18	Car11;Sult2b1;Spaca4;Dbp;Sphk2;Fam83e;Rpl18	4.61422	4.72814	5.71604	4.80652	5.14823	5.08753	1	1	1	1	1	1
22963	http://genome.ucsc.edu/cgi-bin/hgTracks?hgS_doOtherUser=submit&hgS_otherUserName=Andrew%20Kossenkov&hgS_otherUserSessionName=506.BMAL1&position=chr6:35127650-35137846	chr6	35129650	35135846	ENSMUSG00000038784	Cnot4	TSS.500	2	6196	6.46532	12.2666	0	0	0	-1.04305	-1.08254	1.03786	0.543162	0.252551	0.591876	0.777552	0.420314	0.855974	0.070425	-0.0481059	0.159665	-0.0529579	0.0323687	-0.161395	Cnot4	Cnot4	Cnot4	Cnot4	Cnot4	Cnot4	6.07152	5.58474	6.46532	5.56565	5.91085	5.15541	1	1	1	1	1	1
44350	http://genome.ucsc.edu/cgi-bin/hgTracks?hgS_doOtherUser=submit&hgS_otherUserName=Andrew%20Kossenkov&hgS_otherUserSessionName=506.BMAL1&position=chr11:83287536-83309396	chr11	83289536	83307396	ENSMUSG00000018733;ENSMUSG00000035152;ENSMUSG00000065715;ENSMUSG00000093483	Pex12;Ap2b1;Snord7;AA465934	TSS.500	2	17860	5.71397	12.2639	0	0	0	1.00297	-1.00084	1.00381	0.965322	0.990136	0.95547	0.987387	0.994799	0.98784	-0.0693234	-0.0145366	0.245912	-0.140217	0.0983828	-0.120217	Pex12;Ap2b1;Snord7;AA465934	Ap2b1;Pex12;AA465934;Snord7	Snord7;AA465934;Slfn14;Pex12;Ap2b1	Ap2b1;Slfn14;Pex12;Snord7;AA465934	Ap2b1;Pex12;Snord7;AA465934	Ap2b1;Slfn14;Pex12;Snord7;AA465934	4.5728	4.75367	5.71397	4.34873	5.14882	4.41083	1	1	1	1	1	1
62046	http://genome.ucsc.edu/cgi-bin/hgTracks?hgS_doOtherUser=submit&hgS_otherUserName=Andrew%20Kossenkov&hgS_otherUserSessionName=506.BMAL1&position=chr17:46886043-46897061	chr17	46888043	46895061	ENSMUSG00000073388;ENSMUSG00000036430	A330017A19Rik;Tbcc	TSS.500	2	7018	5.71107	12.2578	0	0	0	1.03058	1.01646	1.01389	0.685421	0.82625	0.852783	0.861265	0.898708	0.957104	-0.0862065	-0.0389587	0.194036	-0.0405375	-0.0461165	0.0177835	A330017A19Rik;Tbcc	A330017A19Rik;Tbcc	Tbcc;A330017A19Rik	A330017A19Rik;Tbcc	A330017A19Rik;Tbcc	Tbcc;A330017A19Rik	4.68514	4.84445	5.71107	4.83904	4.81998	5.04279	1	1	1	1	1	1
7390	http://genome.ucsc.edu/cgi-bin/hgTracks?hgS_doOtherUser=submit&hgS_otherUserName=Andrew%20Kossenkov&hgS_otherUserSessionName=506.BMAL1&position=chr2:79631203-79644196	chr2	79633203	79642196	ENSMUSG00000027007	Ssfa2	TSS.500	2	8993	5.71076	12.257	0	0	0	-1.08288	-1.17513	1.08519	0.258703	0.0220691	0.246174	0.551449	0.0692313	0.625836	0.0578465	0.0862432	0.213689	-0.106683	0.0619579	-0.313054	Ssfa2	Ssfa2	Ssfa2	Ssfa2	Ssfa2	Ssfa2	5.11579	5.21947	5.71076	4.55362	5.13067	3.93337	1	1	1	1	1	1
9696	http://genome.ucsc.edu/cgi-bin/hgTracks?hgS_doOtherUser=submit&hgS_otherUserName=Andrew%20Kossenkov&hgS_otherUserSessionName=506.BMAL1&position=chr2:154789586-154798305	chr2	154791586	154796305	ENSMUSG00000027593;ENSMUSG00000027596	Raly;a	TSS.500	2	4719	5.71039	12.2562	0	0	0	1.00968	-1.03664	1.04667	0.885445	0.59044	0.495072	0.955283	0.735354	0.807066	-0.0480476	-0.0131813	0.19866	-0.0389829	0.0343946	-0.132843	Raly;a	Raly;a	a;Raly	a;Raly	Raly;a	Raly;a	4.7971	4.91689	5.71039	4.82796	5.08509	4.51756	1	1	1	1	1	1
54186	http://genome.ucsc.edu/cgi-bin/hgTracks?hgS_doOtherUser=submit&hgS_otherUserName=Andrew%20Kossenkov&hgS_otherUserSessionName=506.BMAL1&position=chr14:76499610-76511080	chr14	76501610	76509080	ENSMUSG00000022010	Tsc22d1	TSS.500	2	7470	5.69866	12.2311	0	0	0	-1.0414	-1.20732	1.15933	0.513321	0.0023989	0.0172142	0.758891	0.0117417	0.173184	-0.0214553	0.151564	0.227189	-0.019374	-0.0528955	-0.285029	Tsc22d1	Tsc22d1	Tsc22d1	Tsc22d1	Tsc22d1	4930444M15Rik;Tsc22d1	4.78066	5.40253	5.69866	4.7877	4.67544	3.96569	1	1	1	1	1	1
39802	http://genome.ucsc.edu/cgi-bin/hgTracks?hgS_doOtherUser=submit&hgS_otherUserName=Andrew%20Kossenkov&hgS_otherUserSessionName=506.BMAL1&position=chr10:79978379-79996037	chr10	79980379	79994037	ENSMUSG00000013858;ENSMUSG00000095615;ENSMUSG00000004665	Tmem259;Gm26243;Cnn2	TSS.500	2	13658	6.39302	12.2296	0	0	0	1.10189	1.04952	1.0499	0.0540173	0.337188	0.33355	0.239663	0.511887	0.70257	-0.18596	-0.0384388	0.150071	0.0978362	0.0860189	-0.109527	Tmem259;Gm26243;Cnn2	Tmem259;Gm26243;Cnn2	Tmem259;Gm26243;Abca7;Cnn2	Grin3b;Tmem259;Gm26243;Abca7;Cnn2	Cnn2;Gm26243;Tmem259	Grin3b;Tmem259;Gm26243;Abca7;Cnn2	5.04388	5.5977	6.39302	6.16213	6.11105	5.32375	1	1	1	1	1	1
66038	http://genome.ucsc.edu/cgi-bin/hgTracks?hgS_doOtherUser=submit&hgS_otherUserName=Andrew%20Kossenkov&hgS_otherUserSessionName=506.BMAL1&position=chr19:10551414-10559544	chr19	10553414	10557544	ENSMUSG00000024667	Tmem216	TSS.500	2	4130	5.91458	12.2274	0	0	0	1.04789	1.10866	-1.05799	0.525264	0.16122	0.443854	0.766465	0.307857	0.778185	-0.254786	0.0259275	0.155781	-0.0538097	0.0919188	0.0349684	Tmem216	Tmem216	Tmem216	Tmem216	Tmem216	Tmem216;Cpsf7	4.42493	5.39687	5.91458	5.1013	5.65415	5.43143	1	1	1	1	1	1
36618	http://genome.ucsc.edu/cgi-bin/hgTracks?hgS_doOtherUser=submit&hgS_otherUserName=Andrew%20Kossenkov&hgS_otherUserSessionName=506.BMAL1&position=chr9:106167418-106179878	chr9	106169418	106177878	ENSMUSG00000020257	Wdr82	TSS.500	2	8460	5.69684	12.2272	0	0	0	1.0606	-1.00838	1.06948	0.374101	0.899694	0.310166	0.656447	0.943204	0.683736	-0.0530623	-0.0816909	0.218774	0.0104368	0.134796	-0.229254	Wdr82	Mirlet7g;Wdr82	Mirlet7g;Wdr82	Wdr82;Mirlet7g	Wdr82	Wdr82;Mirlet7g;D030055H07Rik	4.70132	4.60698	5.69684	4.91736	5.36905	4.14934	1	1	1	1	1	1
25724	http://genome.ucsc.edu/cgi-bin/hgTracks?hgS_doOtherUser=submit&hgS_otherUserName=Andrew%20Kossenkov&hgS_otherUserSessionName=506.BMAL1&position=chr6:134030786-134041949	chr6	134032786	134039949	ENSMUSG00000030199	Etv6	TSS.500	2	7163	5.69536	12.224	0	0	0	-1.00323	-1.17202	1.16824	0.962038	0.0192355	0.0218298	0.986083	0.0622723	0.199143	0.003049	0.0656987	0.237918	0.015495	-0.150856	-0.171305	Etv6	Etv6	Etv6	Etv6	Etv6	Etv6	4.82468	5.04325	5.69536	4.86735	4.32637	4.26408	1	1	1	1	1	1
1028	http://genome.ucsc.edu/cgi-bin/hgTracks?hgS_doOtherUser=submit&hgS_otherUserName=Andrew%20Kossenkov&hgS_otherUserSessionName=506.BMAL1&position=chr1:57992185-58002915	chr1	57994185	58000915	ENSMUSG00000026039	Sgol2	TSS.500	2	6730	5.69441	12.222	0	0	0	1.06511	1.01227	1.05221	0.352349	0.857358	0.453064	0.63759	0.917972	0.783126	-0.113499	-0.0413236	0.197057	0.0220513	0.185471	-0.249757	Sgol2	Sgol2	Sgol2	Sgol2	Kctd18;Sgol2	Kctd18;Sgol2	4.57222	4.81191	5.69441	5.03249	5.64807	4.15114	1	1	1	1	1	1
44824	http://genome.ucsc.edu/cgi-bin/hgTracks?hgS_doOtherUser=submit&hgS_otherUserName=Andrew%20Kossenkov&hgS_otherUserSessionName=506.BMAL1&position=chr11:95580002-95590616	chr11	95582002	95588616	ENSMUSG00000000120	Ngfr	TSS.500	2	6614	5.12194	12.221	0	0	-1.1749	-1.1749	-1.41129	1.2012	0.0133298	1.23074e-07	0.00489316	0.102063	2.13424e-06	0.0806822	0.203414	0.184581	0.167682	-0.038299	-0.181961	-0.335417	Ngfr	Ngfr	Ngfr	Ngfr	Ngfr	Ngfr	5.12194	5.05422	4.9942	4.31641	3.89782	3.49441	1	1	1	1	1	1
23133	http://genome.ucsc.edu/cgi-bin/hgTracks?hgS_doOtherUser=submit&hgS_otherUserName=Andrew%20Kossenkov&hgS_otherUserSessionName=506.BMAL1&position=chr6:38871090-38877956	chr6	38873090	38875956	ENSMUSG00000029925;ENSMUSG00000061436	Tbxas1;Hipk2	TSS.500	2	2866	6.322	12.2202	0	0	0	1.00514	1.07761	-1.0721	0.942567	0.293473	0.327844	0.978584	0.465773	0.697826	-0.169337	0.00782679	0.0848986	-0.0347907	0.233462	-0.12206	Tbxas1;Hipk2	Tbxas1;Hipk2	Tbxas1;Hipk2	Hipk2;Tbxas1	Tbxas1;Hipk2	Tbxas1;Hipk2	4.75754	5.39222	5.6936	5.23235	6.322	4.91935	1	1	1	1	1	1
46683	http://genome.ucsc.edu/cgi-bin/hgTracks?hgS_doOtherUser=submit&hgS_otherUserName=Andrew%20Kossenkov&hgS_otherUserSessionName=506.BMAL1&position=chr12:15807425-15821155	chr12	15809425	15819155	ENSMUSG00000020601;ENSMUSG00000097580	Trib2;Gm5432	TSS.500	2	9730	6.4835	12.2188	0	0	0	1.09671	1.09547	1.00113	0.181209	0.186598	0.986955	0.460742	0.341299	0.996529	-0.271266	0.0115123	0.242713	-0.0468297	0.0750282	-0.011158	Trib2;Gm5432	Trib2;Gm5432	Trib2;Gm5432	Trib2;Gm5432;mmu-mir-6387	Gm5432;Trib2	mmu-mir-6387;Trib2;Gm5432	4.51034	5.50865	6.4835	5.28636	5.76109	5.4212	1	1	1	1	1	1
21132	http://genome.ucsc.edu/cgi-bin/hgTracks?hgS_doOtherUser=submit&hgS_otherUserName=Andrew%20Kossenkov&hgS_otherUserSessionName=506.BMAL1&position=chr5:121828594-121838730	chr5	121830594	121836730	ENSMUSG00000042594	Sh2b3	TSS.500	2	6136	5.6928	12.2186	0	0	0	1.15375	1.17279	-1.0165	0.0372737	0.020276	0.81157	0.193397	0.0648651	0.942571	-0.158395	-0.214976	0.205829	0.0251029	0.109336	0.033103	Sh2b3	Sh2b3	Sh2b3	Sh2b3	Sh2b3	Sh2b3	4.40035	4.22727	5.6928	5.01075	5.31803	5.03917	1	1	1	1	1	1
59441	http://genome.ucsc.edu/cgi-bin/hgTracks?hgS_doOtherUser=submit&hgS_otherUserName=Andrew%20Kossenkov&hgS_otherUserSessionName=506.BMAL1&position=chr16:44741211-44749513	chr16	44743211	44747513	ENSMUSG00000022668	Gtpbp8	TSS.500	2	4302	5.69238	12.2176	0	0	0	1.10771	1.10472	1.00271	0.143458	0.154324	0.969162	0.408783	0.298229	0.991339	-0.241041	-0.0347475	0.23191	-0.02629	0.167609	-0.0974406	Gtpbp8	Gtpbp8	Gtpbp8	Gtpbp8	Gtpbp8	Gtpbp8;BC027231	4.07335	4.71487	5.69238	4.74318	5.43988	4.51012	1	1	1	1	1	1
12765	http://genome.ucsc.edu/cgi-bin/hgTracks?hgS_doOtherUser=submit&hgS_otherUserName=Andrew%20Kossenkov&hgS_otherUserSessionName=506.BMAL1&position=chr3:95430123-95440163	chr3	95432123	95438163	ENSMUSG00000015522	Arnt	TSS.500	2	6040	6.26496	12.2166	0	0	0	1.10005	1.04637	1.0513	0.223516	0.562871	0.523039	0.512876	0.714205	0.822164	-0.192843	-0.0197541	0.323845	-0.0884279	0.159424	-0.182244	Arnt	Arnt	Arnt;Gm4349	Arnt;Gm4349	Arnt	Arnt;Gm4349	4.34894	4.91605	6.26496	4.68287	5.57936	4.38175	1	1	1	1	1	1
25113	http://genome.ucsc.edu/cgi-bin/hgTracks?hgS_doOtherUser=submit&hgS_otherUserName=Andrew%20Kossenkov&hgS_otherUserSessionName=506.BMAL1&position=chr6:113601617-113609407	chr6	113603617	113607407	ENSMUSG00000033940	Brk1	TSS.500	2	3790	5.84699	12.2115	0	0	0	-1.05287	-1.13956	1.08234	0.454044	0.0576332	0.250249	0.718622	0.144207	0.629933	0.0264035	0.0591585	0.14928	-0.0125804	0.0668427	-0.289104	Brk1	Brk1	Fancd2os;Brk1	Fancd2os;Brk1	Brk1	Fancd2os;Fancd2;Brk1	5.36145	5.48687	5.84699	5.21585	5.5167	4.28865	1	1	1	1	1	1
34535	http://genome.ucsc.edu/cgi-bin/hgTracks?hgS_doOtherUser=submit&hgS_otherUserName=Andrew%20Kossenkov&hgS_otherUserSessionName=506.BMAL1&position=chr9:44873827-44883169	chr9	44875827	44881169	ENSMUSG00000002028	Kmt2a	TSS.500	2	5342	5.68772	12.2076	0	0	0	1.12168	1.13073	-1.00806	0.122141	0.0981254	0.913895	0.375556	0.214355	0.97593	-0.181694	-0.124422	0.277229	-0.074794	0.118215	-0.014533	Kmt2a	Kmt2a	Kmt2a	Kmt2a	Kmt2a	Kmt2a	4.11073	4.28125	5.68772	4.43459	5.08369	4.62801	1	1	1	1	1	1
60955	http://genome.ucsc.edu/cgi-bin/hgTracks?hgS_doOtherUser=submit&hgS_otherUserName=Andrew%20Kossenkov&hgS_otherUserSessionName=506.BMAL1&position=chr17:17370289-17380175	chr17	17372289	17378175	ENSMUSG00000023846	Riok2	TSS.500	2	5886	5.8165	12.2075	0	0	0	1.01534	-1.0196	1.03524	0.830166	0.784517	0.625602	0.932254	0.872151	0.871711	-0.00204948	-0.0835559	0.207953	-0.0523786	0.0915742	-0.161543	Riok2	Riok2	Riok2	Riok2	Riok2	Riok2	5.01503	4.73406	5.8165	4.83966	5.35797	4.47968	1	1	1	1	1	1
67416	http://genome.ucsc.edu/cgi-bin/hgTracks?hgS_doOtherUser=submit&hgS_otherUserName=Andrew%20Kossenkov&hgS_otherUserSessionName=506.BMAL1&position=chr19:47165657-47171685	chr19	47167657	47169685	ENSMUSG00000091230	Gm6970	TSS.5k	9	2028	6.83674	12.2064	0	0	0	1.03626	1.18581	-1.14432	0.718457	0.0844518	0.172293	0.878457	0.191858	0.543511	-0.255827	-0.0162136	-0.00958758	0.0352514	0.0197476	0.226629	na	na	Gm6970	Calhm3;Gm6970;Neurl1a	na	Calhm3;Neurl1a;Gm6970	4.86503	5.76209	5.78908	5.97498	5.91005	6.83674	1	1	1	1	1	1
52880	http://genome.ucsc.edu/cgi-bin/hgTracks?hgS_doOtherUser=submit&hgS_otherUserName=Andrew%20Kossenkov&hgS_otherUserSessionName=506.BMAL1&position=chr14:31488834-31501239	chr14	31490834	31499239	ENSMUSG00000021890;ENSMUSG00000021891	Eaf1;Mettl6	TSS.500	2	8405	5.68714	12.2063	0	0	0	-1.00949	1.02731	-1.03705	0.884948	0.679647	0.577089	0.955104	0.800974	0.849221	-0.137817	0.0370939	0.182056	-0.120811	0.108444	-0.0689664	Eaf1;Mettl6	Eaf1;Mettl6	Eaf1;Mettl6	Mettl6;Eaf1	Mettl6;Eaf1	Mettl6;Eaf1	4.53631	5.13391	5.68714	4.59129	5.39927	4.76294	1	1	1	1	1	1
43735	http://genome.ucsc.edu/cgi-bin/hgTracks?hgS_doOtherUser=submit&hgS_otherUserName=Andrew%20Kossenkov&hgS_otherUserSessionName=506.BMAL1&position=chr11:71013824-71026616	chr11	71015824	71024616	ENSMUSG00000040599;ENSMUSG00000018442	Mis12;Derl2	TSS.500	2	8792	5.68532	12.2024	0	0	0	-1.00431	-1.02538	1.02098	0.947687	0.702141	0.751383	0.980652	0.816476	0.922641	-0.0453244	-0.0117796	0.199873	-0.0779334	0.129609	-0.194445	Mis12;Derl2	Mis12;Derl2	Mis12;Derl2	Mis12;6330403K07Rik;Derl2	Mis12;Derl2	Mis12;Derl2;6330403K07Rik	4.78108	4.8959	5.68532	4.67199	5.41031	4.30175	1	1	1	1	1	1
49268	http://genome.ucsc.edu/cgi-bin/hgTracks?hgS_doOtherUser=submit&hgS_otherUserName=Andrew%20Kossenkov&hgS_otherUserSessionName=506.BMAL1&position=chr12:112819595-112831374	chr12	112821595	112829374	ENSMUSG00000047832	Cdca4	TSS.500	2	7779	5.68526	12.2023	0	0	0	1.07344	-1.00734	1.08132	0.271635	0.909666	0.225216	0.564673	0.948882	0.605725	-0.076913	-0.0692727	0.251292	-0.0037138	0.0823084	-0.183701	Cdca4	Cdca4	Cdca4	Cdca4	Cdca4	Cdca4;BC022687	4.50811	4.53258	5.68526	4.74795	5.04581	4.17934	1	1	1	1	1	1
65785	http://genome.ucsc.edu/cgi-bin/hgTracks?hgS_doOtherUser=submit&hgS_otherUserName=Andrew%20Kossenkov&hgS_otherUserSessionName=506.BMAL1&position=chr19:6359885-6366249	chr19	6361885	6364249	ENSMUSG00000024949;ENSMUSG00000079467	Sf1;Gm14966	TSS.500	2	2364	5.68481	12.2015	0	0	0	1.017	1.12797	-1.10911	0.861426	0.21238	0.28351	0.946034	0.373161	0.660394	-0.185406	-0.0206268	0.234173	-0.219881	0.107752	0.0839886	Sf1;Gm14966	Gm14966;Sf1	Gm14966;Sf1	Sf1;Map4k2;Gm14966	Sf1;Gm14966	Map4k2;Sf1;Gm14966	4.22497	4.74827	5.68481	4.12285	5.19948	5.1129	1	1	1	1	1	1
27987	http://genome.ucsc.edu/cgi-bin/hgTracks?hgS_doOtherUser=submit&hgS_otherUserName=Andrew%20Kossenkov&hgS_otherUserSessionName=506.BMAL1&position=chr7:73556392-73563173	chr7	73558392	73561173	ENSMUSG00000098496	RP23-32A8.1	TSS.500	2	2781	5.92853	12.1985	0	0	0	1.05252	-1.02283	1.07654	0.496342	0.764234	0.326992	0.747939	0.859077	0.696969	-0.0867921	-0.0254343	0.238044	-0.013133	0.0915628	-0.204248	RP23-32A8.1	RP23-32A8.1	RP23-32A8.1	RP23-32A8.1	RP23-32A8.1	RP23-32A8.1	4.71311	4.92222	5.92853	4.96523	5.34648	4.33678	1	1	1	1	1	1
12926	http://genome.ucsc.edu/cgi-bin/hgTracks?hgS_doOtherUser=submit&hgS_otherUserName=Andrew%20Kossenkov&hgS_otherUserSessionName=506.BMAL1&position=chr3:96722413-96734250	chr3	96724413	96732250	ENSMUSG00000028099;ENSMUSG00000065669;ENSMUSG00000028098	Polr3c;Gm22581;Rnf115	TSS.500	2	7837	5.68249	12.1964	0	0	0	1.12087	1.05535	1.06209	0.0574512	0.36977	0.315863	0.248389	0.54416	0.688525	-0.197027	-0.0468017	0.244435	0.0277182	0.120645	-0.148969	Polr3c;Gm22581;Rnf115	Polr3c;Gm22581;Rnf115	Polr3c;Gm22581;Rnf115	Polr3c;Gm22581;Rnf115	Rnf115;Polr3c	Polr3c;Rnf115;Gm22581	4.15816	4.62546	5.68249	4.87596	5.20702	4.30239	1	1	1	1	1	1
48095	http://genome.ucsc.edu/cgi-bin/hgTracks?hgS_doOtherUser=submit&hgS_otherUserName=Andrew%20Kossenkov&hgS_otherUserSessionName=506.BMAL1&position=chr12:76250935-76260361	chr12	76252935	76258361	ENSMUSG00000021048	Mthfd1	TSS.500	2	5426	5.68199	12.1952	0	0	0	1.06397	1.01889	1.04424	0.328128	0.767844	0.494787	0.616291	0.861397	0.807	-0.151594	-0.010029	0.216989	-0.0103285	0.0988401	-0.143878	Mthfd1	Mthfd1	Mthfd1	Mthfd1;Tex21	Mthfd1	Tex21;Mthfd1	4.3784	4.84013	5.68199	4.8391	5.22735	4.40242	1	1	1	1	1	1
59427	http://genome.ucsc.edu/cgi-bin/hgTracks?hgS_doOtherUser=submit&hgS_otherUserName=Andrew%20Kossenkov&hgS_otherUserSessionName=506.BMAL1&position=chr16:44133323-44145885	chr16	44135323	44143885	ENSMUSG00000052459;ENSMUSG00000022698	Atp6v1a;Naa50	TSS.500	2	8562	5.93009	12.1732	0	0	0	1.01511	1.06361	-1.04779	0.809888	0.322354	0.453826	0.923682	0.496684	0.783477	-0.0634929	-0.0973686	0.129849	-0.0492066	0.193029	-0.11281	Atp6v1a;Naa50	Naa50;Atp6v1a	Atp6v1a;Naa50	Atp6v1a;Naa50	Atp6v1a;Naa50	Naa50;Atp6v1a	4.94781	4.83066	5.67171	4.99804	5.93009	4.77817	1	1	1	1	1	1
34672	http://genome.ucsc.edu/cgi-bin/hgTracks?hgS_doOtherUser=submit&hgS_otherUserName=Andrew%20Kossenkov&hgS_otherUserSessionName=506.BMAL1&position=chr9:49052106-49060749	chr9	49054106	49058749	ENSMUSG00000032264	Zw10	TSS.500	2	4643	5.67003	12.1697	0	0	0	-1.01706	-1.06918	1.05124	0.81435	0.353185	0.487936	0.925418	0.528239	0.80335	-0.00100635	-0.00585209	0.212868	-0.075742	0.011758	-0.142026	Zw10	Zw10	Zw10	Zw10	Zw10	Zw10	4.87502	4.85834	5.67003	4.62386	4.91923	4.41174	1	1	1	1	1	1
9712	http://genome.ucsc.edu/cgi-bin/hgTracks?hgS_doOtherUser=submit&hgS_otherUserName=Andrew%20Kossenkov&hgS_otherUserSessionName=506.BMAL1&position=chr2:155016462-155022626	chr2	155018462	155020626	ENSMUSG00000084897	Gm14226	TSS.500	2	2164	5.97712	12.1646	0	0	0	-1.04733	-1.0532	1.00561	0.556237	0.50952	0.943305	0.78533	0.670443	0.984395	-0.151263	0.153176	0.0777889	-0.00409539	0.0464284	-0.122035	Gm14226	Gm14226	Gm14226;a	a;Gm14226	Gm14226;a	a;Gm14226	4.82099	5.97712	5.66772	5.34947	5.5437	4.92171	1	1	1	1	1	1
43355	http://genome.ucsc.edu/cgi-bin/hgTracks?hgS_doOtherUser=submit&hgS_otherUserName=Andrew%20Kossenkov&hgS_otherUserSessionName=506.BMAL1&position=chr11:62599203-62609979	chr11	62601203	62607979	ENSMUSG00000085762;ENSMUSG00000077457;ENSMUSG00000064437;ENSMUSG00000086841;ENSMUSG00000065734	4930443B20Rik;Snord65;Snord49b;2410006H16Rik;Snord49a	TSS.500	2	6776	6.51441	12.1632	0	0	0	1.04071	1.05133	-1.01021	0.530085	0.430899	0.873067	0.769823	0.601311	0.963649	-0.092495	-0.0789682	0.189779	-0.0536394	0.0912812	-0.0559579	4930443B20Rik;Snord65;Snord49b;2410006H16Rik;Snord49a	4930443B20Rik;Snord65;2410006H16Rik;Snord49b;Snord49a	2410006H16Rik;Snord49b;Snord49a;4930443B20Rik;Snord65	Snord49a;2410006H16Rik;Snord49b;Snord65;4930443B20Rik	Snord65;4930443B20Rik;2410006H16Rik;Snord49b;Snord49a;Fam211a	Trpv2;Fam211a;Snord49a;2410006H16Rik;Snord49b;Snord65;4930443B20Rik	5.33899	5.39023	6.51441	5.48747	6.07789	5.4785	1	1	1	1	1	1
56922	http://genome.ucsc.edu/cgi-bin/hgTracks?hgS_doOtherUser=submit&hgS_otherUserName=Andrew%20Kossenkov&hgS_otherUserSessionName=506.BMAL1&position=chr15:78837334-78851060	chr15	78839334	78849060	ENSMUSG00000049521	Cdc42ep1	TSS.500	2	9726	5.66631	12.1617	0	0	0	1.01586	-1.0207	1.03689	0.768223	0.70123	0.497543	0.903637	0.8158	0.808452	-0.0725935	-0.0100747	0.135167	0.023881	0.0604777	-0.136857	Cdc42ep1	Cdc42ep1	Cdc42ep1	Lgals2;Cdc42ep1	Cdc42ep1	Lgals2;Cdc42ep1	4.89294	5.11406	5.66631	5.23824	5.37538	4.67541	1	1	1	1	1	1
39860	http://genome.ucsc.edu/cgi-bin/hgTracks?hgS_doOtherUser=submit&hgS_otherUserName=Andrew%20Kossenkov&hgS_otherUserSessionName=506.BMAL1&position=chr10:80380466-80392134	chr10	80382466	80390134	ENSMUSG00000084658;ENSMUSG00000048696	Gm22721;Mex3d	TSS.500	2	7668	5.66513	12.1591	0	0	0	1.03607	-1.08114	1.12013	0.541798	0.179267	0.0508073	0.776809	0.331855	0.310033	-0.110659	0.0641897	0.201076	0.0490927	-0.0312528	-0.172446	Gm22721;Mex3d	Mex3d;Gm22721	Gm22721;Mex3d	Mex3d;Mbd3;Gm22721	Mex3d	Gm22721;Mbd3;Gm15124;Mex3d	4.5448	5.14327	5.66513	5.08869	4.80762	4.35008	1	1	1	1	1	1
65932	http://genome.ucsc.edu/cgi-bin/hgTracks?hgS_doOtherUser=submit&hgS_otherUserName=Andrew%20Kossenkov&hgS_otherUserSessionName=506.BMAL1&position=chr19:8883840-8903998	chr19	8885840	8901998	ENSMUSG00000071652;ENSMUSG00000071650;ENSMUSG00000071653;ENSMUSG00000070167;ENSMUSG00000093314	Ints5;Ganab;1810009A15Rik;Gm25822;Mir5136	TSS.500	2	16158	6.33474	12.159	0	0	0	1.04983	1.0947	-1.04274	0.391559	0.1109	0.460907	0.670472	0.234576	0.788117	-0.13428	-0.0830905	0.177492	-0.0637187	0.171259	-0.067662	Ints5;Ganab;1810009A15Rik;Gm25822;Mir5136	Ganab;1810009A15Rik;Ints5;Gm25822;Mir5136	Gm21743;Mir5136;Gm25822;1810009A15Rik;AI462493;Ganab;Ints5	AI462493;1810009A15Rik;Ganab;Ints5;Gm21743;Mir5136;Gm25822	Ganab;1810009A15Rik;Ints5;Gm21743;Gm25822;Mir5136	Ganab;AI462493;1810009A15Rik;Ints5;Gm21743;Gm25822;Mir5136	5.08416	5.2714	6.33474	5.34401	6.307	5.32915	1	1	1	1	1	1
43396	http://genome.ucsc.edu/cgi-bin/hgTracks?hgS_doOtherUser=submit&hgS_otherUserName=Andrew%20Kossenkov&hgS_otherUserSessionName=506.BMAL1&position=chr11:63126570-63140532	chr11	63128570	63138532	ENSMUSG00000018217	Pmp22	TSS.500	2	9962	5.86124	12.1586	0	0	0	-1.0043	-1.07092	1.06633	0.943464	0.257777	0.28881	0.978961	0.426382	0.665137	-0.0712262	0.0550825	0.203182	-0.0391689	-0.0138468	-0.134023	Pmp22	Pmp22	Pmp22	Pmp22	Pmp22	Pmp22	4.82869	5.27965	5.86124	4.93943	5.02866	4.61876	1	1	1	1	1	1
48180	http://genome.ucsc.edu/cgi-bin/hgTracks?hgS_doOtherUser=submit&hgS_otherUserName=Andrew%20Kossenkov&hgS_otherUserSessionName=506.BMAL1&position=chr12:78855149-78868230	chr12	78857149	78866230	ENSMUSG00000021114;ENSMUSG00000021116	Atp6v1d;Eif2s1	TSS.500	2	9081	5.87624	12.1489	0	0	0	1.03438	1.01682	1.01727	0.58181	0.785841	0.780219	0.80179	0.872932	0.9322	-0.0458931	-0.0910743	0.15712	0.00216019	0.136671	-0.158984	Atp6v1d;Eif2s1	Atp6v1d;Eif2s1	Atp6v1d;Eif2s1	Eif2s1;Atp6v1d	Atp6v1d;Eif2s1	Atp6v1d;Eif2s1	5.09177	4.93169	5.87624	5.26761	5.79213	4.70033	1	1	1	1	1	1
39763	http://genome.ucsc.edu/cgi-bin/hgTracks?hgS_doOtherUser=submit&hgS_otherUserName=Andrew%20Kossenkov&hgS_otherUserSessionName=506.BMAL1&position=chr10:79760837-79770992	chr10	79762837	79768992	ENSMUSG00000035890	Rnf126	TSS.500	2	6155	5.65935	12.1467	0	0	0	1.03033	-1.00965	1.04027	0.688028	0.89733	0.595716	0.862672	0.941851	0.857651	-0.0403746	-0.0631543	0.190301	-0.0117324	-0.0568229	-0.0182165	Rnf126	Rnf126	Rnf126	Rnf126;Fstl3;Fgf22	Rnf126	Fgf22;Rnf126;Fstl3	4.80833	4.73143	5.65935	4.90675	4.75268	4.88429	1	1	1	1	1	1
5283	http://genome.ucsc.edu/cgi-bin/hgTracks?hgS_doOtherUser=submit&hgS_otherUserName=Andrew%20Kossenkov&hgS_otherUserSessionName=506.BMAL1&position=chr2:22890558-22900699	chr2	22892558	22898699	ENSMUSG00000069136;ENSMUSG00000026784	A130006I12Rik;Pdss1	TSS.500	2	6141	5.65858	12.145	0	0	0	1.00877	-1.05331	1.06255	0.897272	0.442511	0.369686	0.960307	0.611929	0.730068	-0.0296879	-0.015316	0.212015	-0.0387869	0.100628	-0.228852	A130006I12Rik;Pdss1	Pdss1;A130006I12Rik	A130006I12Rik;Pdss1;Gm25544	A130006I12Rik;Gm25544;Pdss1	A130006I12Rik;Pdss1	A130006I12Rik;Gm25544;Pdss1	4.7703	4.81906	5.65858	4.73968	5.2307	4.1423	1	1	1	1	1	1
53181	http://genome.ucsc.edu/cgi-bin/hgTracks?hgS_doOtherUser=submit&hgS_otherUserName=Andrew%20Kossenkov&hgS_otherUserSessionName=506.BMAL1&position=chr14:47270984-47281828	chr14	47272984	47279828	ENSMUSG00000037572;ENSMUSG00000048379	Wdhd1;Socs4	TSS.500	2	6844	5.65849	12.1449	0	0	0	-1.0207	-1.04229	1.02115	0.756901	0.531414	0.751786	0.898326	0.688934	0.922844	-0.00126275	-0.0279223	0.173261	-0.0642893	0.106232	-0.186018	Wdhd1;Socs4	Wdhd1;Socs4	Socs4;Gm24378;Wdhd1	Socs4;Gm24378;Wdhd1	Socs4;Wdhd1	Gm24378;Socs4;Wdhd1	5.00237	4.90895	5.65849	4.78427	5.39707	4.38906	1	1	1	1	1	1
27362	http://genome.ucsc.edu/cgi-bin/hgTracks?hgS_doOtherUser=submit&hgS_otherUserName=Andrew%20Kossenkov&hgS_otherUserSessionName=506.BMAL1&position=chr7:45388707-45399544	chr7	45390707	45397544	ENSMUSG00000063511	Snrnp70	TSS.500	2	6837	5.65515	12.1377	0	0	0	1.05957	1.05626	1.00313	0.361335	0.387838	0.96068	0.645692	0.561126	0.989398	-0.109855	-0.0824085	0.202427	-0.0374723	0.103565	-0.0762564	Snrnp70	Snrnp70	Snrnp70;Gm22478	Gm22478;Kcna7;Snrnp70	Snrnp70	Gm22478;Kcna7;Snrnp70	4.53501	4.62403	5.65515	4.77349	5.27398	4.64422	1	1	1	1	1	1
23808	http://genome.ucsc.edu/cgi-bin/hgTracks?hgS_doOtherUser=submit&hgS_otherUserName=Andrew%20Kossenkov&hgS_otherUserSessionName=506.BMAL1&position=chr6:67262235-67274941	chr6	67264235	67272941	ENSMUSG00000036371	Serbp1	TSS.500	2	8706	6.40428	12.1345	0	0	0	-1.08392	-1.17167	1.08096	0.333793	0.0574002	0.35044	0.621492	0.143781	0.715145	0.195857	-0.0705506	0.152082	-0.0345496	0.100143	-0.342982	Serbp1	Serbp1	Serbp1	Serbp1	Serbp1	Serbp1	6.40428	5.30758	6.20989	5.44421	5.98677	4.37706	1	1	1	1	1	1
43346	http://genome.ucsc.edu/cgi-bin/hgTracks?hgS_doOtherUser=submit&hgS_otherUserName=Andrew%20Kossenkov&hgS_otherUserSessionName=506.BMAL1&position=chr11:62451977-62463818	chr11	62453977	62461818	ENSMUSG00000014245;ENSMUSG00000018501	Pigl;Ncor1	TSS.500	2	7841	5.65336	12.1338	0	0	0	1.05298	1.03429	1.01807	0.444135	0.617221	0.790663	0.712185	0.755773	0.935534	-0.153073	-0.0105765	0.243529	-0.0744117	0.141865	-0.147333	Pigl;Ncor1	Ncor1;Pigl	Pigl;Ncor1	Pigl;Ncor1	Pigl;Ncor1	Ncor1;Pigl	4.27051	4.72423	5.65336	4.51542	5.26188	4.28793	1	1	1	1	1	1
61815	http://genome.ucsc.edu/cgi-bin/hgTracks?hgS_doOtherUser=submit&hgS_otherUserName=Andrew%20Kossenkov&hgS_otherUserSessionName=506.BMAL1&position=chr17:35856383-35879853	chr17	35858383	35877853	ENSMUSG00000059791;ENSMUSG00000098716;ENSMUSG00000087443;ENSMUSG00000034595	Nrm;CR974451.1;5530401N12Rik;Ppp1r18	TSS.500	2	19470	5.94354	12.1256	0	0	0	1.02526	-1.00758	1.03303	0.667671	0.896653	0.575999	0.851361	0.941411	0.848661	-0.0558817	-0.0471703	0.166	-0.000696485	0.00553457	-0.0677861	Nrm;CR974451.1;5530401N12Rik;Ppp1r18	CR974451.1;Nrm;5530401N12Rik;Ppp1r18	Ppp1r18;5530401N12Rik;Dhx16;Nrm;CR974451.1	CR974451.1;Nrm;Ppp1r18;5530401N12Rik;Dhx16	Ppp1r18;5530401N12Rik;CR974451.1;Nrm;Mdc1	Dhx16;5530401N12Rik;Ppp1r18;Mdc1;CR974451.1;Nrm	5.08201	5.1134	5.94354	5.28407	5.30738	5.03943	1	1	1	1	1	1
57159	http://genome.ucsc.edu/cgi-bin/hgTracks?hgS_doOtherUser=submit&hgS_otherUserName=Andrew%20Kossenkov&hgS_otherUserSessionName=506.BMAL1&position=chr15:81866721-81878074	chr15	81868721	81876074	ENSMUSG00000022477;ENSMUSG00000061360	Aco2;Phf5a	TSS.500	2	7353	5.58491	12.1249	0	0	0	-1.00033	1.01502	-1.01535	0.996191	0.827738	0.824021	0.998766	0.899675	0.946873	0.00694915	-0.113359	0.140659	-0.0432703	0.138456	-0.129435	Aco2;Phf5a	Phf5a;Aco2	Phf5a;Aco2	Phf5a;Aco2;Tob2	Aco2;Phf5a	Phf5a;Tob2;Aco2	5.0817	4.66712	5.58491	4.90444	5.57623	4.6143	1	1	1	1	1	1
40958	http://genome.ucsc.edu/cgi-bin/hgTracks?hgS_doOtherUser=submit&hgS_otherUserName=Andrew%20Kossenkov&hgS_otherUserSessionName=506.BMAL1&position=chr10:111501323-111514972	chr10	111503323	111512972	ENSMUSG00000020205	Phlda1	TSS.500	2	9649	6.32674	12.1174	0	0	0	-1.07648	-1.14288	1.06169	0.257045	0.0399793	0.357292	0.549739	0.109514	0.720093	0.0617434	0.047604	0.187587	-0.093994	0.0424675	-0.245408	Phlda1	Phlda1	Phlda1	Phlda1	Phlda1	Phlda1;Nap1l1	5.7899	5.73246	6.32674	5.18721	5.71173	4.66043	1	1	1	1	1	1
10057	http://genome.ucsc.edu/cgi-bin/hgTracks?hgS_doOtherUser=submit&hgS_otherUserName=Andrew%20Kossenkov&hgS_otherUserSessionName=506.BMAL1&position=chr2:164428378-164448020	chr2	164430378	164446020	ENSMUSG00000017009	Sdc4	TSS.500	2	15642	6.35115	12.112	0	0	0	-1.00836	-1.03911	1.03049	0.885584	0.507273	0.603627	0.955362	0.668768	0.861308	-0.0592415	0.0181671	0.159723	-0.0289677	-0.0114779	-0.078203	Sdc4	Sdc4	Sdc4	Sdc4	Sdc4	Sdc4	5.44271	5.74823	6.35115	5.56025	5.62929	5.37034	1	1	1	1	1	1
41616	http://genome.ucsc.edu/cgi-bin/hgTracks?hgS_doOtherUser=submit&hgS_otherUserName=Andrew%20Kossenkov&hgS_otherUserSessionName=506.BMAL1&position=chr11:3532206-3543091	chr11	3534206	3541091	ENSMUSG00000084962;ENSMUSG00000020439	Gm11947;Smtn	TSS.500	2	6885	6.39088	12.1105	0	0	0	1.07864	1.0176	1.05998	0.216595	0.775831	0.341657	0.504473	0.866704	0.708753	-0.132342	-0.0409844	0.194328	0.0432865	-0.00141534	-0.0628722	Gm11947;Smtn	Gm11947;Smtn	Gm11946;Gm11947;Smtn	Smtn;Gm11947;Gm11946	Gm11946;Gm11947;Smtn	Smtn;Gm11946;Gm11947	5.07567	5.41401	6.39088	5.74569	5.56734	5.33099	1	1	1	1	1	1
67076	http://genome.ucsc.edu/cgi-bin/hgTracks?hgS_doOtherUser=submit&hgS_otherUserName=Andrew%20Kossenkov&hgS_otherUserSessionName=506.BMAL1&position=chr19:41481040-41489581	chr19	41483040	41487581	ENSMUSG00000025019	Lcor	TSS.500	2	4541	6.05114	12.1096	0	0	0	-1.10208	-1.02368	-1.07658	0.261408	0.786794	0.393876	0.553978	0.873534	0.746354	0.0816646	-0.0557741	0.12875	-0.178696	0.246604	-0.222549	Lcor	Lcor	Lcor	Lcor	Lcor	Lcor	5.3866	4.88805	5.56862	4.48065	6.05114	4.34351	1	1	1	1	1	1
27415	http://genome.ucsc.edu/cgi-bin/hgTracks?hgS_doOtherUser=submit&hgS_otherUserName=Andrew%20Kossenkov&hgS_otherUserSessionName=506.BMAL1&position=chr7:45914050-45927565	chr7	45916050	45925565	ENSMUSG00000040189;ENSMUSG00000040212;ENSMUSG00000002781	Ccdc114;Emp3;Tmem143	TSS.500	2	9515	5.87467	12.1094	0	0	0	1.03412	1.0679	-1.03266	0.556665	0.249827	0.573467	0.785586	0.417304	0.847485	-0.137478	-0.0420053	0.128758	-0.0170096	0.0813298	-0.0135951	Ccdc114;Emp3;Tmem143	Tmem143;Emp3;Ccdc114	Emp3;Ccdc114;Tmem143	Tmem143;Ccdc114;Emp3	Emp3;Ccdc114;Tmem143	Tmem143;Ccdc114;Emp3	4.86785	5.20773	5.87467	5.30049	5.68144	5.31329	1	1	1	1	1	1
67589	http://genome.ucsc.edu/cgi-bin/hgTracks?hgS_doOtherUser=submit&hgS_otherUserName=Andrew%20Kossenkov&hgS_otherUserSessionName=506.BMAL1&position=chr19:53901753-53907830	chr19	53903753	53905830	ENSMUSG00000024975	Pdcd4	TSS.500	2	2077	6.00072	12.1037	0	0	0	-1.06878	1.02689	-1.09752	0.370174	0.720636	0.209925	0.652959	0.829055	0.588379	-0.106548	0.0575685	0.0616226	-0.103031	0.149739	-0.059351	Pdcd4	Pdcd4	Pdcd4	Pdcd4	Pdcd4	Pdcd4	5.00777	5.62315	5.63925	5.02023	6.00072	5.17763	1	1	1	1	1	1
66661	http://genome.ucsc.edu/cgi-bin/hgTracks?hgS_doOtherUser=submit&hgS_otherUserName=Andrew%20Kossenkov&hgS_otherUserSessionName=506.BMAL1&position=chr19:30028677-30038204	chr19	30030677	30036204	ENSMUSG00000024817	Uhrf2	TSS.500	2	5527	6.48843	12.0988	0	0	0	1.00809	1.00866	-1.00056	0.904335	0.897725	0.993341	0.96336	0.942095	0.998207	-0.0969245	-0.00300675	0.20517	-0.0932278	0.130937	-0.142949	Uhrf2	Uhrf2	Uhrf2	Uhrf2	Uhrf2	Uhrf2	5.2437	5.60314	6.48843	5.25741	6.158	5.07592	1	1	1	1	1	1
13953	http://genome.ucsc.edu/cgi-bin/hgTracks?hgS_doOtherUser=submit&hgS_otherUserName=Andrew%20Kossenkov&hgS_otherUserSessionName=506.BMAL1&position=chr3:127548112-127558372	chr3	127550112	127556372	ENSMUSG00000027968;ENSMUSG00000051278	Larp7;4930422G04Rik	TSS.500	2	6260	5.6709	12.0913	0	0	0	-1.03347	-1.07814	1.04323	0.607198	0.240054	0.50877	0.816794	0.406024	0.814807	-0.00335086	0.0189156	0.17857	-0.0622533	0.0335428	-0.165424	Larp7;4930422G04Rik	Larp7;4930422G04Rik	Mir367;Mir302b;4930422G04Rik;Mir302c;Mir302a;Mir302d;Larp7	Mir302a;Mir367;Mir302b;4930422G04Rik;Mir302c;Mir302d;Larp7	4930422G04Rik;Larp7	Larp7;Mir302d;Mir367;Mir302b;Mir302c;4930422G04Rik;Mir302a	4.98721	5.06634	5.6709	4.7837	5.11899	4.44665	1	1	1	1	1	1
58541	http://genome.ucsc.edu/cgi-bin/hgTracks?hgS_doOtherUser=submit&hgS_otherUserName=Andrew%20Kossenkov&hgS_otherUserSessionName=506.BMAL1&position=chr16:18282478-18291193	chr16	18284478	18289193	ENSMUSG00000080452;ENSMUSG00000093246;ENSMUSG00000022718	Mir1306;Gm24572;Dgcr8	TSS.500	2	4715	6.04171	12.0908	0	0	0	1.07619	1.20432	-1.11905	0.236401	0.00271572	0.0696596	0.527378	0.0130249	0.363185	-0.207084	-0.123738	0.1267	-0.0549604	0.244515	0.0145672	Mir1306;Gm24572;Dgcr8	Dgcr8;Gm24572;Mir1306	Mir1306;Dgcr8;Gm24572	Mir1306;Gm24572;Dgcr8	Dgcr8;Gm24572	Dgcr8;Gm24572;Mir1306	4.39101	4.65811	5.56009	4.89043	6.04171	5.13683	1	1	1	1	1	1
16876	http://genome.ucsc.edu/cgi-bin/hgTracks?hgS_doOtherUser=submit&hgS_otherUserName=Andrew%20Kossenkov&hgS_otherUserSessionName=506.BMAL1&position=chr4:116551677-116564439	chr4	116553677	116562439	ENSMUSG00000055900;ENSMUSG00000034042	Tmem69;Gpbp1l1	TSS.500	2	8762	5.67907	12.0905	0	0	0	1.0906	1.19791	-1.09839	0.168062	0.00410273	0.135788	0.444184	0.0182766	0.491527	-0.187316	-0.14992	0.178981	-0.0789296	0.190493	0.0466927	Tmem69;Gpbp1l1	Gpbp1l1;Tmem69	Tmem69;Gm12953;Gpbp1l1	Tmem69;Gm12953;Gpbp1l1	Gpbp1l1;Tmem69	Tmem69;Gpbp1l1;Gm12953	4.34761	4.4644	5.63314	4.69462	5.67907	5.13082	1	1	1	1	1	1
61771	http://genome.ucsc.edu/cgi-bin/hgTracks?hgS_doOtherUser=submit&hgS_otherUserName=Andrew%20Kossenkov&hgS_otherUserSessionName=506.BMAL1&position=chr17:35236991-35249077	chr17	35238991	35247077	ENSMUSG00000065273;ENSMUSG00000098499;ENSMUSG00000019432;ENSMUSG00000075770	Gm25128;mmu-mir-6975;Ddx39b;Gm22589	TSS.500	2	8086	5.63166	12.0873	0	0	0	-1.01624	-1.05642	1.03954	0.772654	0.324824	0.486634	0.905756	0.499137	0.802421	-0.0525411	0.032889	0.146097	-0.0155145	0.0513805	-0.162311	Gm25128;mmu-mir-6975;Ddx39b;Gm22589	Gm25128;Ddx39b;mmu-mir-6975;Gm22589	Gm22589;Atp6v1g2;Gm25128;mmu-mir-8094;Nfkbil1;mmu-mir-6975;Ddx39b	Atp6v1g2;Gm22589;mmu-mir-8094;mmu-mir-6975;Ddx39b;Nfkbil1;Gm25128	Gm22589;Ddx39b;mmu-mir-6975	Atp6v1g2;Gm22589;Nfkbil1;mmu-mir-6975;Ddx39b;mmu-mir-8094;Gm25128	4.89441	5.19909	5.63166	5.02425	5.26744	4.5285	1	1	1	1	1	1
57745	http://genome.ucsc.edu/cgi-bin/hgTracks?hgS_doOtherUser=submit&hgS_otherUserName=Andrew%20Kossenkov&hgS_otherUserSessionName=506.BMAL1&position=chr15:98889615-98902562	chr15	98891615	98900562	ENSMUSG00000023000	Dhh	TSS.500	2	8947	6.01852	12.0868	0	0	0	1.04852	1.00019	1.04832	0.501357	0.997819	0.503095	0.751354	0.999087	0.811257	-0.107129	-0.0192972	0.185087	0.0184737	-0.0768868	-0.000247217	Dhh	Dhh	Dhh	Lmbr1l;Dhh	Dhh	Lmbr1l;Dhh	4.89667	5.21032	6.01852	5.35118	5.00252	5.2809	1	1	1	1	1	1
38802	http://genome.ucsc.edu/cgi-bin/hgTracks?hgS_doOtherUser=submit&hgS_otherUserName=Andrew%20Kossenkov&hgS_otherUserSessionName=506.BMAL1&position=chr10:56373479-56387272	chr10	56375479	56385272	ENSMUSG00000050953	Gja1	TSS.500	2	9793	6.50016	12.0858	0	0	0	1.08609	-1.05573	1.14662	0.152265	0.347153	0.0177061	0.421707	0.522298	0.176468	-0.0930998	-0.0197953	0.248118	0.0688941	0.0600563	-0.264173	Gja1	Gja1	Gja1	Gja1	Gja1	Gja1	5.11	5.38156	6.50016	5.72912	5.69352	4.52743	1	1	1	1	1	1
56932	http://genome.ucsc.edu/cgi-bin/hgTracks?hgS_doOtherUser=submit&hgS_otherUserName=Andrew%20Kossenkov&hgS_otherUserSessionName=506.BMAL1&position=chr15:78921632-78934226	chr15	78923632	78932226	ENSMUSG00000068220	Lgals1	TSS.500	2	8594	5.8363	12.0831	0	0	0	1.11928	1.06596	1.05002	0.0865013	0.331198	0.457802	0.312351	0.505571	0.786182	-0.10508	-0.149306	0.163878	0.102017	0.00999511	-0.0215033	Lgals1	Lgals1	Nol12;Lgals1	Pdxp;1700027A07Rik;Nol12;Lgals1	Lgals1	Nol12;Lgals1;1700027A07Rik;Sh3bp1;Pdxp	4.82665	4.67791	5.8363	5.58714	5.23571	5.12048	1	1	1	1	1	1
15429	http://genome.ucsc.edu/cgi-bin/hgTracks?hgS_doOtherUser=submit&hgS_otherUserName=Andrew%20Kossenkov&hgS_otherUserSessionName=506.BMAL1&position=chr4:43553834-43568160	chr4	43555834	43566160	ENSMUSG00000028465;ENSMUSG00000028466	Tln1;Creb3	TSS.500	2	10326	6.0364	12.0801	0	0	0	1.08582	1.23313	-1.13567	0.164748	0.000405721	0.0317915	0.439347	0.00267347	0.242657	-0.173647	-0.189634	0.12911	-0.0621353	0.24414	0.0521661	Tln1;Creb3	Tln1;Creb3	Tln1;Gba2;Creb3	Tln1;Gba2;Creb3	Tln1;Creb3	Gba2;Creb3;Tln1	4.49353	4.44291	5.56612	4.86267	6.0364	5.27184	1	1	1	1	1	1
34544	http://genome.ucsc.edu/cgi-bin/hgTracks?hgS_doOtherUser=submit&hgS_otherUserName=Andrew%20Kossenkov&hgS_otherUserSessionName=506.BMAL1&position=chr9:44960734-44969386	chr9	44962734	44967386	ENSMUSG00000059890	Ube4a	TSS.500	2	4652	5.62485	12.0727	0	0	0	-1.01251	-1.03424	1.02146	0.861518	0.636691	0.765796	0.946034	0.770006	0.928288	-0.0152144	-0.027803	0.198138	-0.0836889	0.0756601	-0.147092	Ube4a	Ube4a	Cd3g;Ube4a	Cd3g;Ube4a	Ube4a	Ube4a;Cd3g	4.83786	4.79496	5.62485	4.60897	5.1589	4.4065	1	1	1	1	1	1
5885	http://genome.ucsc.edu/cgi-bin/hgTracks?hgS_doOtherUser=submit&hgS_otherUserName=Andrew%20Kossenkov&hgS_otherUserSessionName=506.BMAL1&position=chr2:32530938-32545436	chr2	32532938	32543436	ENSMUSG00000039157	Fam102a	TSS.500	2	10498	6.30565	12.0693	0	-1.20166	-1.1724	-1.20166	-1.40883	1.1724	0.000983156	7.84423e-10	0.00433502	0.0167475	2.16636e-08	0.0750614	0.148977	0.261968	0.145273	-0.0608549	-0.143578	-0.351785	Fam102a	Fam102a	Fam102a	Fam102a;Gm13412	Fam102a	Gm13412;Fam102a	5.82311	6.30565	5.80792	5.02134	4.73595	4.08606	1	1	1	1	1	1
9793	http://genome.ucsc.edu/cgi-bin/hgTracks?hgS_doOtherUser=submit&hgS_otherUserName=Andrew%20Kossenkov&hgS_otherUserSessionName=506.BMAL1&position=chr2:156171704-156185672	chr2	156173704	156183672	ENSMUSG00000027620	Rbm39	TSS.500	2	9968	6.55617	12.0688	0	0	0	1.08396	1.06393	1.01883	0.223862	0.34983	0.778388	0.513262	0.525022	0.931634	-0.109457	-0.110524	0.251314	-0.0518942	0.163083	-0.142522	Rbm39	Rbm39	Rbm39	Rbm39	Rbm39	Rbm39	5.08348	5.07965	6.55617	5.29448	6.16129	4.96603	1	1	1	1	1	1
13252	http://genome.ucsc.edu/cgi-bin/hgTracks?hgS_doOtherUser=submit&hgS_otherUserName=Andrew%20Kossenkov&hgS_otherUserSessionName=506.BMAL1&position=chr3:104784911-104798195	chr3	104786911	104796195	ENSMUSG00000002233	Rhoc	TSS.500	2	9284	5.98564	12.0658	0	0	0	1.05504	-1.0187	1.07477	0.398838	0.770456	0.256173	0.676571	0.863046	0.635798	-0.0892588	-0.0283108	0.185108	0.0459412	-0.0532387	-0.0602405	Rhoc	Rhoc	Rhoc	Ppm1j;Fam19a3;Rhoc	Rhoc;Mov10	Fam19a3;Ppm1j;Rhoc;Mov10	4.93169	5.14881	5.98564	5.42603	5.0589	5.03392	1	1	1	1	1	1
46487	http://genome.ucsc.edu/cgi-bin/hgTracks?hgS_doOtherUser=submit&hgS_otherUserName=Andrew%20Kossenkov&hgS_otherUserSessionName=506.BMAL1&position=chr12:4915704-4923477	chr12	4917704	4921477	ENSMUSG00000052812	Atad2b	TSS.500	2	3773	5.9339	12.0608	0	0	0	1.01205	1.00592	1.00609	0.885864	0.943622	0.941946	0.955414	0.968558	0.983976	-0.0794358	-0.0175166	0.176187	-0.045502	0.253431	-0.287163	Atad2b	Atad2b	Atad2b	Ubxn2a;Atad2b	Atad2b	Ubxn2a;Atad2b	4.69066	4.90075	5.61933	4.80468	5.9339	4.04823	1	1	1	1	1	1
34760	http://genome.ucsc.edu/cgi-bin/hgTracks?hgS_doOtherUser=submit&hgS_otherUserName=Andrew%20Kossenkov&hgS_otherUserSessionName=506.BMAL1&position=chr9:50746744-50759835	chr9	50748744	50757835	ENSMUSG00000032060;ENSMUSG00000038086	Cryab;Hspb2	TSS.500	2	9091	6.8476	12.0602	0	0	0	1.07694	1.12447	-1.04413	0.157541	0.0252909	0.410221	0.428777	0.0770279	0.756886	-0.197739	-0.0702395	0.134866	0.00434553	0.161363	-0.032596	Cryab;Hspb2	Cryab;Hspb2	2310030G06Rik;Cryab;Hspb2	2310030G06Rik;Cryab;Hspb2;Dixdc1;1110032A03Rik	Cryab;Hspb2	Dixdc1;1110032A03Rik;Cryab;Hspb2;2310030G06Rik	5.3167	5.81719	6.72116	6.13114	6.8476	5.97362	1	1	1	1	1	1
28981	http://genome.ucsc.edu/cgi-bin/hgTracks?hgS_doOtherUser=submit&hgS_otherUserName=Andrew%20Kossenkov&hgS_otherUserSessionName=506.BMAL1&position=chr7:101902295-101911494	chr7	101904295	101909494	ENSMUSG00000078630;ENSMUSG00000030842	Tomt;Lamtor1	TSS.500	2	5199	5.61856	12.0591	0	0	0	1.02933	1.05832	-1.02817	0.676631	0.413423	0.688564	0.856516	0.585078	0.897624	-0.158186	-0.00640522	0.204366	-0.0991317	0.154535	-0.0951774	Tomt;Lamtor1	Tomt;Lamtor1	Lamtor1;Tomt	Lamtor1;Tomt;Anapc15	Lamtor1;Tomt	Anapc15;Lrrc51;Lamtor1;Tomt	4.34782	4.84127	5.61856	4.53367	5.42441	4.54638	1	1	1	1	1	1
65031	http://genome.ucsc.edu/cgi-bin/hgTracks?hgS_doOtherUser=submit&hgS_otherUserName=Andrew%20Kossenkov&hgS_otherUserSessionName=506.BMAL1&position=chr18:69588542-69600446	chr18	69590542	69598446	ENSMUSG00000053477	Tcf4	TSS.500	2	7904	6.02547	12.0584	0	0	0	1.16836	1.27789	-1.09375	0.0315858	0.000704599	0.215665	0.174978	0.00423817	0.595338	-0.425918	-0.0446619	0.190274	-0.0159022	0.306505	-0.0102979	Tcf4	Tcf4	Tcf4	Tcf4	Tcf4	Tcf4	3.58688	4.70206	5.55133	4.79875	6.02547	4.81782	1	1	1	1	1	1
2593	http://genome.ucsc.edu/cgi-bin/hgTracks?hgS_doOtherUser=submit&hgS_otherUserName=Andrew%20Kossenkov&hgS_otherUserSessionName=506.BMAL1&position=chr1:127769138-127781338	chr1	127771138	127779338	ENSMUSG00000026349	Ccnt2	TSS.500	2	8200	6.26321	12.0581	0	0	0	1.05851	1.028	1.02967	0.434009	0.703935	0.68743	0.704738	0.817897	0.897239	-0.0933754	-0.0687177	0.267552	-0.0828513	0.174255	-0.196862	Ccnt2	Ccnt2	Ccnt2	Ccnt2	Ccnt2	Ccnt2;Acmsd	4.8548	4.94021	6.26321	4.89107	5.86473	4.51183	1	1	1	1	1	1
28640	http://genome.ucsc.edu/cgi-bin/hgTracks?hgS_doOtherUser=submit&hgS_otherUserName=Andrew%20Kossenkov&hgS_otherUserSessionName=506.BMAL1&position=chr7:92868330-92881314	chr7	92870330	92879314	ENSMUSG00000030641;ENSMUSG00000061119	4632434I11Rik;Prcp	TSS.500	2	8984	6.43186	12.053	0	0	0	1.12865	1.05707	1.06772	0.0328209	0.327731	0.247841	0.179314	0.502114	0.62754	-0.18615	-0.0664772	0.246493	0.0378886	0.0906039	-0.122358	4632434I11Rik;Prcp	4632434I11Rik;Prcp	Prcp;4632434I11Rik	Prcp;4632434I11Rik	4632434I11Rik;Prcp	4632434I11Rik;Prcp	4.73948	5.15803	6.43186	5.5525	5.76286	4.95826	1	1	1	1	1	1
55784	http://genome.ucsc.edu/cgi-bin/hgTracks?hgS_doOtherUser=submit&hgS_otherUserName=Andrew%20Kossenkov&hgS_otherUserSessionName=506.BMAL1&position=chr15:41442341-41454463	chr15	41444341	41452463	ENSMUSG00000022307	Oxr1	TSS.500	2	8122	5.44576	12.0522	0	0	-1.16042	-1.16042	-1.62026	1.39627	0.0390123	2.1744e-11	3.66107e-06	0.198882	8.02918e-10	0.000425981	0.303511	0.200087	0.281319	-0.000446216	-0.254996	-0.529475	Oxr1	Oxr1	Oxr1	Oxr1	Oxr1	Oxr1	5.44576	5.06211	5.3611	4.39221	3.66559	3.0132	1	1	1	1	1	1
44588	http://genome.ucsc.edu/cgi-bin/hgTracks?hgS_doOtherUser=submit&hgS_otherUserName=Andrew%20Kossenkov&hgS_otherUserSessionName=506.BMAL1&position=chr11:88042645-88056005	chr11	88044645	88054005	ENSMUSG00000018379;ENSMUSG00000096983;ENSMUSG00000086193	Srsf1;2010015M23Rik;Gm11508	TSS.500	2	9360	5.94213	12.0493	0	0	0	1.01738	1.01902	-1.00161	0.766662	0.74553	0.97783	0.902983	0.846661	0.993882	-0.112265	-0.00740471	0.173834	-0.0514519	0.126524	-0.129237	Srsf1;2010015M23Rik;Gm11508	Gm11508;Srsf1;2010015M23Rik	Gm11508;Srsf1;2010015M23Rik	Srsf1;2010015M23Rik;Gm11508;Gm15892	2010015M23Rik;Srsf1;Gm11508	2010015M23Rik;Srsf1;Gm11508;Gm15892	4.85525	5.22883	5.94213	5.06859	5.74721	4.7973	1	1	1	1	1	1
44522	http://genome.ucsc.edu/cgi-bin/hgTracks?hgS_doOtherUser=submit&hgS_otherUserName=Andrew%20Kossenkov&hgS_otherUserSessionName=506.BMAL1&position=chr11:86678932-86690606	chr11	86680932	86688606	ENSMUSG00000018171;ENSMUSG00000072582	Vmp1;Ptrh2	TSS.500	2	7674	6.30263	12.0489	0	0	0	1.09116	1.06691	1.02274	0.254349	0.397471	0.768974	0.54684	0.570034	0.928994	-0.0176415	-0.223055	0.2347	-0.0183865	0.138114	-0.113731	Vmp1;Ptrh2	Ptrh2;Vmp1	Ptrh2;Vmp1	Ptrh2;Vmp1	Ptrh2;Vmp1	Ptrh2;Cltc;Vmp1	5.27522	4.56188	6.30263	5.27245	5.88802	4.92887	1	1	1	1	1	1
67111	http://genome.ucsc.edu/cgi-bin/hgTracks?hgS_doOtherUser=submit&hgS_otherUserName=Andrew%20Kossenkov&hgS_otherUserSessionName=506.BMAL1&position=chr19:41928527-41939196	chr19	41930527	41937196	ENSMUSG00000025157;ENSMUSG00000034321	Zdhhc16;Exosc1	TSS.500	2	6669	6.30618	12.0466	0	0	0	1.11702	1.11427	1.00246	0.107159	0.115186	0.971428	0.349842	0.241061	0.991911	-0.102715	-0.194377	0.179557	0.0409854	0.0690484	0.00750085	Zdhhc16;Exosc1	Exosc1;Zdhhc16	Exosc1;Zdhhc16	Mms19;Exosc1;Zdhhc16	Zdhhc16;Exosc1	Mms19;Zdhhc16;Exosc1	5.16777	4.84349	6.30618	5.71949	5.8338	5.58598	1	1	1	1	1	1
38950	http://genome.ucsc.edu/cgi-bin/hgTracks?hgS_doOtherUser=submit&hgS_otherUserName=Andrew%20Kossenkov&hgS_otherUserSessionName=506.BMAL1&position=chr10:59945413-59955936	chr10	59947413	59953936	ENSMUSG00000020108	Ddit4	TSS.500	2	6523	7.73694	12.0434	0	0	0	1.11971	-1.04178	1.16649	0.222775	0.658933	0.0967995	0.512221	0.78649	0.422118	-0.257382	0.108871	0.29582	0.0821852	-0.243856	0.0143624	Ddit4	Ddit4	Ddit4	Ddit4	Ddit4	Ddit4	5.24092	6.78445	7.73694	6.65828	5.29123	6.34791	1	1	1	1	1	1
42269	http://genome.ucsc.edu/cgi-bin/hgTracks?hgS_doOtherUser=submit&hgS_otherUserName=Andrew%20Kossenkov&hgS_otherUserSessionName=506.BMAL1&position=chr11:29542219-29552935	chr11	29544219	29550935	ENSMUSG00000020460;ENSMUSG00000020461	Rps27a;Clhc1	TSS.500	2	6716	6.12492	12.0422	0	0	0	1.05174	1.0388	1.01246	0.491736	0.603918	0.865965	0.744862	0.745598	0.961531	-0.00334786	-0.175883	0.17927	-0.00588823	0.154131	-0.148281	Rps27a;Clhc1	Rps27a;Clhc1	Clhc1;Gm12090;Mtif2;Rps27a	Rps27a;Mtif2;Clhc1;Gm12090	Rps27a;Mtif2;Clhc1	Rps27a;Clhc1;Gm12090;Mtif2	5.3848	4.76656	6.12492	5.37515	6.01739	4.86057	1	1	1	1	1	1
13428	http://genome.ucsc.edu/cgi-bin/hgTracks?hgS_doOtherUser=submit&hgS_otherUserName=Andrew%20Kossenkov&hgS_otherUserSessionName=506.BMAL1&position=chr3:108377772-108391638	chr3	108379772	108389638	ENSMUSG00000068744;ENSMUSG00000074281	Psrc1;Gm12522	TSS.500	2	9866	5.60848	12.0375	0	0	0	-1.01521	-1.11737	1.10063	0.787765	0.0477793	0.0872494	0.913343	0.125311	0.404498	-0.0268088	0.0593582	0.185044	-0.000191653	0.0201278	-0.23753	Psrc1;Gm12522	Psrc1;Gm12522	Celsr2;Psrc1;Gm12522	Celsr2;Psrc1;Gm12522	Psrc1;Gm12522;Mybphl	Psrc1;Gm12522;Mybphl;Celsr2	4.82885	5.13221	5.60848	4.92063	4.99185	4.15905	1	1	1	1	1	1
12649	http://genome.ucsc.edu/cgi-bin/hgTracks?hgS_doOtherUser=submit&hgS_otherUserName=Andrew%20Kossenkov&hgS_otherUserSessionName=506.BMAL1&position=chr3:90596683-90611020	chr3	90598683	90609020	ENSMUSG00000001021;ENSMUSG00000001020;ENSMUSG00000001023	S100a3;S100a4;S100a5	TSS.500	2	10337	6.6876	12.0353	0	0	0	1.17696	1.24103	-1.05444	0.00500258	0.000199084	0.361103	0.053396	0.00146326	0.723113	-0.214533	-0.231869	0.197043	0.0167599	0.218278	0.0143214	S100a3;S100a4;S100a5	S100a5;S100a4;S100a3	S100a4;S100a5;S100a6;S100a3	S100a2;S100a4;S100a5;S100a3;S100a6	S100a4;S100a5;S100a3	S100a3;S100a6;S100a2;S100a4;S100a5	4.92837	4.8683	6.58842	5.80273	6.6876	5.79276	1	1	1	1	1	1
40038	http://genome.ucsc.edu/cgi-bin/hgTracks?hgS_doOtherUser=submit&hgS_otherUserName=Andrew%20Kossenkov&hgS_otherUserSessionName=506.BMAL1&position=chr10:81537592-81547003	chr10	81539592	81545003	ENSMUSG00000034781	Gna11	TSS.500	2	5411	5.87173	12.0352	0	0	0	1.06404	-1.06383	1.13195	0.37445	0.376043	0.076166	0.656717	0.550262	0.3786	-0.0653579	-0.0193796	0.283732	-0.00263371	0.058743	-0.255104	Gna11	Gna11	Gna11	Gna11	Gna11	Gna11	4.58828	4.7401	5.87173	4.79661	5.00942	4.01049	1	1	1	1	1	1
42100	http://genome.ucsc.edu/cgi-bin/hgTracks?hgS_doOtherUser=submit&hgS_otherUserName=Andrew%20Kossenkov&hgS_otherUserSessionName=506.BMAL1&position=chr11:20735929-20746371	chr11	20737929	20744371	ENSMUSG00000049659	Aftph	TSS.500	2	6442	5.60665	12.0336	0	0	0	1.02103	-1.08481	1.10763	0.776121	0.266075	0.162559	0.907275	0.43601	0.530103	-0.0256801	-0.000531712	0.240774	-0.0153481	0.120257	-0.319471	Aftph	Aftph	Aftph	Gm12036;Aftph	Aftph	Gm12036;Aftph	4.64428	4.72771	5.60665	4.67838	5.14931	3.77018	1	1	1	1	1	1
19633	http://genome.ucsc.edu/cgi-bin/hgTracks?hgS_doOtherUser=submit&hgS_otherUserName=Andrew%20Kossenkov&hgS_otherUserSessionName=506.BMAL1&position=chr5:53588666-53603922	chr5	53590666	53601922	ENSMUSG00000039191	Rbpj	TSS.500	2	11256	6.01095	12.0292	0	1.31903	1.20135	1.31903	1.58462	-1.20135	1.21521e-05	3.49265e-13	0.00374295	0.000608454	1.77961e-11	0.068234	-0.403945	-0.372802	0.20925	-0.0138467	0.472059	0.109285	Rbpj	Rbpj	Rbpj	Rbpj	Rbpj	Rbpj	3.2297	3.30236	4.99325	4.26352	6.01095	4.65229	1	1	1	1	1	1
8479	http://genome.ucsc.edu/cgi-bin/hgTracks?hgS_doOtherUser=submit&hgS_otherUserName=Andrew%20Kossenkov&hgS_otherUserSessionName=506.BMAL1&position=chr2:120398591-120408969	chr2	120400591	120406969	ENSMUSG00000062646;ENSMUSG00000033808	Ganc;Tmem87a	TSS.500	2	6378	6.39779	12.0253	0	0	0	-1.05606	-1.08716	1.02945	0.421227	0.217857	0.668699	0.695101	0.379839	0.890458	-0.0504232	0.0973578	0.121497	-0.0329046	0.159938	-0.295465	Ganc;Tmem87a	Ganc;Tmem87a	Tmem87a;Ganc	Ganc;Tmem87a	Ganc;Tmem87a	Ganc;Tmem87a	5.51618	6.12196	6.22694	5.58479	6.39779	4.63888	1	1	1	1	1	1
24353	http://genome.ucsc.edu/cgi-bin/hgTracks?hgS_doOtherUser=submit&hgS_otherUserName=Andrew%20Kossenkov&hgS_otherUserSessionName=506.BMAL1&position=chr6:87667415-87675866	chr6	87669415	87673866	ENSMUSG00000071332;ENSMUSG00000030051	E230015B07Rik;Aplf	TSS.500	2	4451	5.64912	12.0168	0	0	0	-1.03776	-1.18798	1.14475	0.573221	0.00885097	0.0399374	0.796072	0.0337636	0.273967	0.0389508	0.071555	0.201532	-0.000418587	-0.0711286	-0.240491	E230015B07Rik;Aplf	E230015B07Rik;Aplf	E230015B07Rik;Aplf	E230015B07Rik;Aplf	E230015B07Rik;Aplf	E230015B07Rik;1810020O05Rik;Aplf	5.0364	5.15381	5.64912	4.89813	4.65907	4.13193	1	1	1	1	1	1
55995	http://genome.ucsc.edu/cgi-bin/hgTracks?hgS_doOtherUser=submit&hgS_otherUserName=Andrew%20Kossenkov&hgS_otherUserSessionName=506.BMAL1&position=chr15:53338208-53350929	chr15	53340208	53348929	ENSMUSG00000061731	Ext1	TSS.500	2	8721	5.8934	12.016	0	0	0	1.02252	1.08146	-1.05764	0.698117	0.172588	0.329037	0.867896	0.323131	0.699107	-0.189849	0.00798715	0.0837772	-0.00460822	0.104701	-0.00200832	Ext1	Ext1	Ext1	Ext1	Ext1	Ext1	4.78658	5.50479	5.8071	5.45607	5.8934	5.4661	1	1	1	1	1	1
40171	http://genome.ucsc.edu/cgi-bin/hgTracks?hgS_doOtherUser=submit&hgS_otherUserName=Andrew%20Kossenkov&hgS_otherUserSessionName=506.BMAL1&position=chr10:85098267-85108645	chr10	85100267	85106645	ENSMUSG00000050035;ENSMUSG00000060935	Fhl4;AI597468	TSS.500	2	6378	5.66313	12.0129	0	0	0	-1.1078	-1.21878	1.10018	0.15672	0.00620459	0.186653	0.427978	0.0254507	0.562214	0.0178279	0.182709	0.230017	-0.136131	-0.0414503	-0.252973	Fhl4;AI597468	AI597468;Fhl4	AI597468;Fhl4	Fhl4;AI597468	AI597468;Fhl4	Fhl4;AI597468	4.87489	5.47722	5.66313	4.37134	4.67462	4.02348	1	1	1	1	1	1
46831	http://genome.ucsc.edu/cgi-bin/hgTracks?hgS_doOtherUser=submit&hgS_otherUserName=Andrew%20Kossenkov&hgS_otherUserSessionName=506.BMAL1&position=chr12:21368084-21377847	chr12	21370084	21375847	ENSMUSG00000052593	Adam17	TSS.500	2	5763	5.59623	12.0113	0	0	0	-1.01239	-1.04407	1.03129	0.853064	0.516497	0.642982	0.942614	0.676402	0.87929	-0.12131	0.0877238	0.171358	-0.0448748	0.124151	-0.217048	Adam17	Adam17	Adam17	Adam17	Adam17	Adam17	4.55036	5.27541	5.59623	4.80338	5.41286	4.25177	1	1	1	1	1	1
8889	http://genome.ucsc.edu/cgi-bin/hgTracks?hgS_doOtherUser=submit&hgS_otherUserName=Andrew%20Kossenkov&hgS_otherUserSessionName=506.BMAL1&position=chr2:129292011-129301279	chr2	129294011	129299279	ENSMUSG00000048327;ENSMUSG00000085498	Ckap2l;Gm14023	TSS.500	2	5268	5.59581	12.0103	0	0	0	1.03917	-1.01815	1.05803	0.555375	0.782497	0.386601	0.784919	0.870812	0.741253	-0.0763068	-0.0288816	0.215827	-0.019055	0.0480358	-0.13962	Ckap2l;Gm14023	Gm14023;Ckap2l	Gm14023;Ckap2l	Gm14023;Ckap2l	Gm14023;Ckap2l	Il1a;Ckap2l;Gm14023	4.55172	4.70718	5.59581	4.74004	4.97043	4.352	1	1	1	1	1	1
23779	http://genome.ucsc.edu/cgi-bin/hgTracks?hgS_doOtherUser=submit&hgS_otherUserName=Andrew%20Kossenkov&hgS_otherUserSessionName=506.BMAL1&position=chr6:66531310-66542449	chr6	66533310	66540449	ENSMUSG00000029910	Mad2l1	TSS.500	2	7139	5.41642	12.0082	0	0	0	-1.12622	-1.23771	1.099	0.0946673	0.00271426	0.184489	0.327394	0.0130197	0.559142	0.107975	0.120779	0.21197	-0.132866	-0.0391549	-0.268704	Mad2l1	Mad2l1	Mad2l1	Mad2l1	Mad2l1	Mad2l1	5.03277	5.07852	5.41642	4.24361	4.53512	3.8533	1	1	1	1	1	1
22120	http://genome.ucsc.edu/cgi-bin/hgTracks?hgS_doOtherUser=submit&hgS_otherUserName=Andrew%20Kossenkov&hgS_otherUserSessionName=506.BMAL1&position=chr5:149179767-149190777	chr5	149181767	149188777	ENSMUSG00000097191;ENSMUSG00000041264	5730422E09Rik;Uspl1	TSS.500	2	7010	5.99818	12.0036	0	0	0	1.04997	1.17171	-1.11594	0.479771	0.021642	0.111859	0.736539	0.0682125	0.451266	-0.247917	-0.0318464	0.14464	-0.0929593	0.311812	-0.0837294	5730422E09Rik;Uspl1	5730422E09Rik;Uspl1	5730422E09Rik;Uspl1	5730422E09Rik;Uspl1	Uspl1;5730422E09Rik	5730422E09Rik;Uspl1	4.03718	4.70561	5.33095	4.50629	5.99818	4.53586	1	1	1	1	1	1
5947	http://genome.ucsc.edu/cgi-bin/hgTracks?hgS_doOtherUser=submit&hgS_otherUserName=Andrew%20Kossenkov&hgS_otherUserSessionName=506.BMAL1&position=chr2:32956576-32971926	chr2	32958576	32969926	ENSMUSG00000026792;ENSMUSG00000065124;ENSMUSG00000038900	Lrsam1;Snora65;Rpl12	TSS.500	2	11350	5.91148	12.0034	0	0	0	1.06295	1.09997	-1.03483	0.308823	0.112186	0.568181	0.598646	0.236494	0.845092	-0.116274	-0.118381	0.144455	-0.00780745	0.0885785	0.00942861	Lrsam1;Snora65;Rpl12	Snora65;Lrsam1;Rpl12	Rpl12;Lrsam1;Snora65	Rpl12;Lrsam1;Snora65	Rpl12;Snora65;Lrsam1	Slc2a8;Rpl12;Lrsam1;Snora65	4.91758	4.91026	5.91148	5.30936	5.68311	5.37438	1	1	1	1	1	1
57083	http://genome.ucsc.edu/cgi-bin/hgTracks?hgS_doOtherUser=submit&hgS_otherUserName=Andrew%20Kossenkov&hgS_otherUserSessionName=506.BMAL1&position=chr15:80944572-80953229	chr15	80946572	80951229	ENSMUSG00000022407	Adsl	TSS.500	2	4657	5.59214	12.0025	0	0	0	1.14556	1.1495	-1.00344	0.102022	0.0936395	0.967024	0.340964	0.206908	0.990889	-0.132041	-0.212104	0.2948	-0.0659295	0.0912317	0.0240428	Adsl	Adsl	Gm6612;Adsl	Gm6612;Adsl;Mir5113	Adsl	Adsl;Mir5113;Tnrc6b;Gm6612	4.13432	3.90573	5.59214	4.33287	4.84305	4.61812	1	1	1	1	1	1
61543	http://genome.ucsc.edu/cgi-bin/hgTracks?hgS_doOtherUser=submit&hgS_otherUserName=Andrew%20Kossenkov&hgS_otherUserSessionName=506.BMAL1&position=chr17:31516070-31524816	chr17	31518070	31522816	ENSMUSG00000024037;ENSMUSG00000024038	Wdr4;Ndufv3	TSS.500	2	4746	5.62229	11.9995	0	0	0	1.12663	1.03121	1.09253	0.0987803	0.670433	0.220471	0.335067	0.794513	0.600745	-0.103155	-0.124616	0.288762	0.013479	0.0976417	-0.172112	Wdr4;Ndufv3	Wdr4;Ndufv3	Wdr4;Ndufv3	Wdr4;Ndufv3	Wdr4;Ndufv3	Ndufv3;Wdr4	4.26105	4.19665	5.62229	4.62826	4.91229	4.0575	1	1	1	1	1	1
37426	http://genome.ucsc.edu/cgi-bin/hgTracks?hgS_doOtherUser=submit&hgS_otherUserName=Andrew%20Kossenkov&hgS_otherUserSessionName=506.BMAL1&position=chr10:7787800-7798116	chr10	7789800	7796116	ENSMUSG00000052979;ENSMUSG00000040006;ENSMUSG00000015757	6530403G13Rik;Ginm1;Ppil4	TSS.500	2	6316	6.53908	11.9979	0	0	0	-1.05876	-1.1762	1.11093	0.511832	0.0622389	0.226822	0.757813	0.152674	0.607453	0.088308	0.03954	0.309907	-0.169315	0.0659453	-0.334385	6530403G13Rik;Ginm1;Ppil4	Ppil4;Ginm1;6530403G13Rik	6530403G13Rik;Ginm1;Ppil4	6530403G13Rik;Ppil4;B430219N15Rik;Ginm1	Ppil4;Ginm1;6530403G13Rik	6530403G13Rik;Ginm1;B430219N15Rik;Ppil4	5.59377	5.40452	6.53908	4.66264	5.50619	4.14773	1	1	1	1	1	1
47798	http://genome.ucsc.edu/cgi-bin/hgTracks?hgS_doOtherUser=submit&hgS_otherUserName=Andrew%20Kossenkov&hgS_otherUserSessionName=506.BMAL1&position=chr12:69881237-69894822	chr12	69883237	69892822	ENSMUSG00000021066;ENSMUSG00000034761	Atl1;Map4k5	TSS.500	2	9585	5.77028	11.9975	0	0	0	-1.03629	-1.08653	1.04848	0.585252	0.203956	0.468685	0.803649	0.36252	0.791992	-0.00884677	0.0363563	0.186096	-0.0668943	0.114641	-0.261352	Atl1;Map4k5	Map4k5;Atl1	Atl1;Map4k5	Atl1;Map4k5	Map4k5	Atl1;Map4k5	5.02833	5.19155	5.77028	4.82608	5.48662	4.20491	1	1	1	1	1	1
46864	http://genome.ucsc.edu/cgi-bin/hgTracks?hgS_doOtherUser=submit&hgS_otherUserName=Andrew%20Kossenkov&hgS_otherUserSessionName=506.BMAL1&position=chr12:25089991-25104321	chr12	25091991	25102321	ENSMUSG00000020644	Id2	TSS.500	2	10330	5.82067	11.9933	0	0	0	1.07709	1.07905	-1.00182	0.200181	0.189356	0.974929	0.484418	0.344934	0.992986	-0.214874	-0.0135189	0.166702	0.012047	0.0789277	-0.0292832	Id2	Id2	Id2	Id2	Id2	Id2	4.4447	5.12539	5.82067	5.21882	5.47119	5.0686	1	1	1	1	1	1
22305	http://genome.ucsc.edu/cgi-bin/hgTracks?hgS_doOtherUser=submit&hgS_otherUserName=Andrew%20Kossenkov&hgS_otherUserSessionName=506.BMAL1&position=chr6:6952629-6960069	chr6	6954629	6958069	ENSMUSG00000097356;ENSMUSG00000042505	Gm26774;Acn9	TSS.500	2	3440	6.09536	11.9916	0	0	0	-1.19265	-1.28009	1.07331	0.030541	0.00243304	0.385133	0.171714	0.0118837	0.74031	0.026331	0.288152	0.164665	-0.158854	0.0229292	-0.343224	Gm26774;Acn9	Gm26774;Acn9	Acn9;Gm26774	Gm26774;Acn9	Acn9;Gm26774	Gm26774;Acn9	5.06715	6.09536	5.58714	4.44469	5.05498	3.89948	1	1	1	1	1	1
13051	http://genome.ucsc.edu/cgi-bin/hgTracks?hgS_doOtherUser=submit&hgS_otherUserName=Andrew%20Kossenkov&hgS_otherUserSessionName=506.BMAL1&position=chr3:101593952-101606296	chr3	101595952	101604296	ENSMUSG00000033161	Atp1a1	TSS.500	2	8344	5.64765	11.9861	0	0	0	-1.12186	-1.16637	1.03968	0.0572477	0.0109319	0.519961	0.248014	0.0399546	0.820561	0.0251899	0.143247	0.127313	-0.0909027	0.0561902	-0.261038	Atp1a1	Atp1a1	Atp1a1	Atp1a1	Atp1a1	Atp1a1	5.19604	5.64765	5.58452	4.78657	5.31107	4.24298	1	1	1	1	1	1
29702	http://genome.ucsc.edu/cgi-bin/hgTracks?hgS_doOtherUser=submit&hgS_otherUserName=Andrew%20Kossenkov&hgS_otherUserSessionName=506.BMAL1&position=chr7:122153870-122166000	chr7	122155870	122164000	ENSMUSG00000030867;ENSMUSG00000086942	Plk1;Gm15489	TSS.500	2	8130	5.5833	11.9835	0	0	0	1.11958	1.04345	1.07296	0.0854912	0.517262	0.283662	0.310259	0.6771	0.66057	-0.115246	-0.117268	0.177166	0.108874	-0.0201802	-0.0333463	Plk1;Gm15489	Plk1;Gm15489	Gm15489;Plk1	Gm15489;Plk1	Plk1;Gm15489	Ern2;Gm15489;Dctn5;Plk1	4.54061	4.53411	5.5833	5.32054	4.8567	4.81167	1	1	1	1	1	1
35742	http://genome.ucsc.edu/cgi-bin/hgTracks?hgS_doOtherUser=submit&hgS_otherUserName=Andrew%20Kossenkov&hgS_otherUserSessionName=506.BMAL1&position=chr9:72527413-72541029	chr9	72529413	72539029	ENSMUSG00000096986;ENSMUSG00000037674	4930509E16Rik;Rfx7	TSS.500	2	9616	5.57988	11.9762	0	0	0	-1.02559	-1.02794	1.0023	0.746592	0.724486	0.976602	0.892989	0.831873	0.993426	-0.043264	0.0143809	0.229049	-0.147252	0.206739	-0.259652	4930509E16Rik;Rfx7	4930509E16Rik;Rfx7	4930509E16Rik;Rfx7	4930509E16Rik;Rfx7	Rfx7;4930509E16Rik	Rfx7;4930509E16Rik	4.60289	4.7946	5.57988	4.27584	5.49272	3.94786	1	1	1	1	1	1
61779	http://genome.ucsc.edu/cgi-bin/hgTracks?hgS_doOtherUser=submit&hgS_otherUserName=Andrew%20Kossenkov&hgS_otherUserSessionName=506.BMAL1&position=chr17:35511338-35522596	chr17	35513338	35520596	ENSMUSG00000050410;ENSMUSG00000040312	Tcf19;Cchcr1	TSS.500	2	7258	5.57925	11.9747	0	0	0	1.0784	1.07605	1.00219	0.280918	0.29508	0.97508	0.573411	0.467393	0.993037	-0.117415	-0.106957	0.202353	-0.0182412	0.0215821	0.0186777	Tcf19;Cchcr1	Cchcr1;Tcf19	Tcf19;Cchcr1;Pou5f1;Gm19553	Gm19553;Cchcr1;Tcf19;Pou5f1	Cchcr1;Tcf19	Gm19553;Pou5f1;Cchcr1;Tcf19	4.45021	4.48331	5.57925	4.774	4.91041	4.90034	1	1	1	1	1	1
41477	http://genome.ucsc.edu/cgi-bin/hgTracks?hgS_doOtherUser=submit&hgS_otherUserName=Andrew%20Kossenkov&hgS_otherUserSessionName=506.BMAL1&position=chr10:127671490-127681801	chr10	127673490	127679801	ENSMUSG00000087163;ENSMUSG00000040195	Gm16230;Tmem194	TSS.500	2	6311	5.57878	11.9738	0	0	0	1.01103	-1.0534	1.06502	0.854006	0.382992	0.290787	0.943044	0.556532	0.66722	-0.0877933	0.0403862	0.140764	0.0395649	0.0997744	-0.232696	Gm16230;Tmem194	Gm16230;Tmem194	Tmem194;Gm16230;Nab2	Nab2;Gm16229;Gm16230;Tmem194	Tmem194;Gm16230	Nab2;Gm16229;Gm16230;Tmem194	4.74677	5.1971	5.57878	5.19409	5.41971	4.28362	1	1	1	1	1	1
30498	http://genome.ucsc.edu/cgi-bin/hgTracks?hgS_doOtherUser=submit&hgS_otherUserName=Andrew%20Kossenkov&hgS_otherUserSessionName=506.BMAL1&position=chr7:144927775-144949857	chr7	144929775	144947857	ENSMUSG00000070348	Ccnd1	TSS.500	2	18082	5.95585	11.9693	0	0	0	1.07736	1.04645	1.02955	0.230436	0.465003	0.639348	0.520725	0.632484	0.87779	-0.0648017	-0.137982	0.17838	0.0322597	0.0333346	-0.0411907	Ccnd1	Ccnd1	Ccnd1	Ccnd1	Ccnd1;Oraov1	Oraov1;Ccnd1	5.01646	4.76341	5.95585	5.37253	5.37661	5.10089	1	1	1	1	1	1
36897	http://genome.ucsc.edu/cgi-bin/hgTracks?hgS_doOtherUser=submit&hgS_otherUserName=Andrew%20Kossenkov&hgS_otherUserSessionName=506.BMAL1&position=chr9:111267185-111281233	chr9	111269185	111279233	ENSMUSG00000032498;ENSMUSG00000046785	Mlh1;Epm2aip1	TSS.500	2	10048	5.576	11.9678	0	0	0	1.0279	-1.00697	1.03506	0.648592	0.908408	0.568156	0.84097	0.948169	0.845092	-0.102678	-0.00165209	0.204531	-0.0390346	0.116858	-0.178024	Mlh1;Epm2aip1	Epm2aip1;Mlh1	Epm2aip1;Mlh1	Mlh1;Epm2aip1	Mlh1;Epm2aip1	Mlh1;Epm2aip1	4.48737	4.82011	5.576	4.69426	5.24134	4.25394	1	1	1	1	1	1
20411	http://genome.ucsc.edu/cgi-bin/hgTracks?hgS_doOtherUser=submit&hgS_otherUserName=Andrew%20Kossenkov&hgS_otherUserSessionName=506.BMAL1&position=chr5:100031079-100040790	chr5	100033079	100038790	ENSMUSG00000029328	Hnrnpdl	TSS.500	2	5711	5.57564	11.9671	0	0	0	1.09394	1.14296	-1.04481	0.205484	0.0595182	0.536423	0.490981	0.147648	0.82877	-0.182369	-0.111199	0.232823	-0.0858807	0.225394	-0.0787689	Hnrnpdl	Hnrnpdl	Enoph1;Hnrnpdl	Hnrnpdl;Enoph1	Hnrnpdl	Hnrnpdl;Enoph1	4.15627	4.37151	5.57564	4.45067	5.54649	4.47316	1	1	1	1	1	1
26697	http://genome.ucsc.edu/cgi-bin/hgTracks?hgS_doOtherUser=submit&hgS_otherUserName=Andrew%20Kossenkov&hgS_otherUserSessionName=506.BMAL1&position=chr7:25241780-25254875	chr7	25243780	25252875	ENSMUSG00000040857	Erf	TSS.500	2	9095	5.57486	11.9654	0	0	0	1.01958	1.03588	-1.01598	0.792821	0.633085	0.829974	0.915622	0.767434	0.948865	-0.127265	-0.00411055	0.121156	-0.00124288	-0.0571947	0.0686578	Erf	Erf	Erf	Gsk3a;Erf	Erf	Erf;Gsk3a	4.6772	5.10291	5.57486	5.11327	4.91495	5.37208	1	1	1	1	1	1
56209	http://genome.ucsc.edu/cgi-bin/hgTracks?hgS_doOtherUser=submit&hgS_otherUserName=Andrew%20Kossenkov&hgS_otherUserSessionName=506.BMAL1&position=chr15:59310973-59322153	chr15	59312973	59320153	ENSMUSG00000022351	Sqle	TSS.500	2	7180	5.60993	11.9632	0	0	0	-1.0571	-1.05766	1.00053	0.411219	0.406771	0.993759	0.686912	0.578707	0.998314	-0.127216	0.145082	0.15188	-0.0951184	0.0219259	-0.0965536	Sqle	Sqle	Sqle;Zfp572	Sqle;Zfp572	Sqle	Sqle;Zfp572	4.6056	5.58309	5.60993	4.71146	5.11808	4.70668	1	1	1	1	1	1
43705	http://genome.ucsc.edu/cgi-bin/hgTracks?hgS_doOtherUser=submit&hgS_otherUserName=Andrew%20Kossenkov&hgS_otherUserSessionName=506.BMAL1&position=chr11:70640932-70662771	chr11	70642932	70660771	ENSMUSG00000040746;ENSMUSG00000018293;ENSMUSG00000060600;ENSMUSG00000014606;ENSMUSG00000087523	Rnf167;Pfn1;Eno3;Slc25a11;Gm12319	TSS.500	2	17839	5.57062	11.9563	0	0	0	1.10594	1.12981	-1.02158	0.0531429	0.0190836	0.681725	0.237501	0.0619071	0.895054	-0.239699	-0.0571549	0.131646	0.0536048	0.125323	-0.0137201	Rnf167;Pfn1;Eno3;Slc25a11;Gm12319	Eno3;Rnf167;Pfn1;Gm12319;Slc25a11	Slc25a11;Gm12319;Pfn1;Rnf167;Eno3;Gp1ba	Rnf167;Pfn1;Eno3;Spag7;Gp1ba;Slc25a11;Gm12319	Rnf167;Pfn1;Eno3;Slc25a11;Gm12319	Pfn1;Rnf167;Gp1ba;Eno3;Spag7;Camta2;Slc25a11;Gm12319	4.28374	4.87503	5.57062	5.27202	5.54582	5.02709	1	1	1	1	1	1
11116	http://genome.ucsc.edu/cgi-bin/hgTracks?hgS_doOtherUser=submit&hgS_otherUserName=Andrew%20Kossenkov&hgS_otherUserSessionName=506.BMAL1&position=chr3:35752151-35759053	chr3	35754151	35757053	ENSMUSG00000037400	Atp11b	TSS.500	2	2902	5.56862	11.9519	0	0	0	1.14938	-1.12065	1.28805	0.236277	0.332581	0.0312974	0.527287	0.506934	0.240849	-0.0223386	-0.0682291	0.521157	-0.0624185	0.119622	-0.487792	Atp11b	Atp11b	Atp11b	Atp11b	Atp11b	Atp11b	3.78928	3.66751	5.56862	3.68272	4.19144	2.71678	1	1	1	1	1	1
7744	http://genome.ucsc.edu/cgi-bin/hgTracks?hgS_doOtherUser=submit&hgS_otherUserName=Andrew%20Kossenkov&hgS_otherUserSessionName=506.BMAL1&position=chr2:94174211-94181993	chr2	94176211	94179993	ENSMUSG00000093033	Gm23630	TSS.5k	9	3782	6.069	11.9472	0	0	0	1.00483	1.00357	1.00126	0.957273	0.968439	0.988822	0.984243	0.982522	0.997075	-0.053505	-0.0319439	0.272091	-0.167792	0.213761	-0.232611	na	na	Gm23630	Gm23630	na	Gm23630	4.82267	4.89679	6.069	4.44775	5.82456	4.24795	1	1	1	1	1	1
66774	http://genome.ucsc.edu/cgi-bin/hgTracks?hgS_doOtherUser=submit&hgS_otherUserName=Andrew%20Kossenkov&hgS_otherUserSessionName=506.BMAL1&position=chr19:32751682-32759840	chr19	32753682	32757840	ENSMUSG00000013663	Pten	TSS.500	2	4158	6.60567	11.9459	0	0	0	1.0919	-1.00514	1.09751	0.281056	0.949904	0.253957	0.573517	0.972008	0.633838	-0.130073	-0.0273193	0.258895	0.0261007	-0.122056	-0.00554781	Pten	Pten	Pten	Pten	Pten	Pten	5.02095	5.39899	6.60567	5.60642	5.04949	5.4826	1	1	1	1	1	1
59521	http://genome.ucsc.edu/cgi-bin/hgTracks?hgS_doOtherUser=submit&hgS_otherUserName=Andrew%20Kossenkov&hgS_otherUserSessionName=506.BMAL1&position=chr16:48988800-48999970	chr16	48990800	48997970	ENSMUSG00000064061;ENSMUSG00000033031	Dzip3;C330027C09Rik	TSS.500	2	7170	5.56549	11.9453	0	0	0	1.10432	1.06836	1.03366	0.152412	0.340274	0.633031	0.421838	0.515264	0.874863	-0.133781	-0.105988	0.270233	-0.0412214	0.155273	-0.144516	Dzip3;C330027C09Rik	Dzip3;C330027C09Rik	C330027C09Rik;Dzip3	Dzip3;C330027C09Rik	C330027C09Rik;Dzip3	C330027C09Rik;Dzip3	4.18171	4.26499	5.56549	4.46542	5.13156	4.14997	1	1	1	1	1	1
958	http://genome.ucsc.edu/cgi-bin/hgTracks?hgS_doOtherUser=submit&hgS_otherUserName=Andrew%20Kossenkov&hgS_otherUserSessionName=506.BMAL1&position=chr1:55085994-55094519	chr1	55087994	55092519	ENSMUSG00000025980;ENSMUSG00000073676	Hspd1;Hspe1	TSS.500	2	4525	5.56515	11.9445	0	0	0	1.18909	1.09703	1.08391	0.0490142	0.292538	0.359701	0.226766	0.464618	0.721913	-0.0888966	-0.250986	0.345422	0.000995178	0.189056	-0.195591	Hspd1;Hspe1	Hspd1;Hspe1	Hspe1;Hspd1	Hspe1;Hspd1	Hspe1;Hspd1	Hspd1;Hspe1	4.09246	3.64692	5.56515	4.36199	4.98324	3.79359	1	1	1	1	1	1
22815	http://genome.ucsc.edu/cgi-bin/hgTracks?hgS_doOtherUser=submit&hgS_otherUserName=Andrew%20Kossenkov&hgS_otherUserSessionName=506.BMAL1&position=chr6:31211849-31225485	chr6	31213849	31223485	ENSMUSG00000087380;ENSMUSG00000044471	2210408F21Rik;AB041803	TSS.500	2	9636	5.74516	11.9426	0	0	0	-1.02263	-1.08852	1.06443	0.738362	0.205553	0.351413	0.88862	0.364461	0.715796	-0.0244069	0.0423369	0.20068	-0.054095	-0.0718122	-0.0927021	2210408F21Rik;AB041803	AB041803;2210408F21Rik	2210408F21Rik;AB041803	AB041803;2210408F21Rik	2210408F21Rik;AB041803	2210408F21Rik;AB041803	4.90079	5.13758	5.74516	4.79894	4.73914	4.66958	1	1	1	1	1	1
2716	http://genome.ucsc.edu/cgi-bin/hgTracks?hgS_doOtherUser=submit&hgS_otherUserName=Andrew%20Kossenkov&hgS_otherUserSessionName=506.BMAL1&position=chr1:132130453-132142833	chr1	132132453	132140833	ENSMUSG00000026437	Cdk18	TSS.500	2	8380	5.56191	11.9376	0	0	0	-1.0098	-1.01772	1.00785	0.863688	0.757115	0.890569	0.947012	0.854065	0.969137	-0.036747	-0.0255317	0.116394	-0.00785579	0.0766229	-0.122882	Cdk18	Cdk18	Cdk18	Cdk18	Cdk18	Cdk18	4.99171	5.03144	5.56191	5.0947	5.40796	4.69661	1	1	1	1	1	1
48513	http://genome.ucsc.edu/cgi-bin/hgTracks?hgS_doOtherUser=submit&hgS_otherUserName=Andrew%20Kossenkov&hgS_otherUserSessionName=506.BMAL1&position=chr12:85106198-85116884	chr12	85108198	85114884	ENSMUSG00000004789	Dlst	TSS.500	2	6686	5.56121	11.9361	0	0	0	1.00355	1.04629	-1.04259	0.955082	0.471636	0.507021	0.983416	0.638189	0.813725	-0.161398	0.0295436	0.148549	-0.0764839	0.102302	-0.0425125	Dlst	Dlst	Dlst;Prox2	Dlst;Prox2	Dlst	Prox2;Dlst	4.46674	5.11297	5.56121	4.7436	5.38262	4.859	1	1	1	1	1	1
24214	http://genome.ucsc.edu/cgi-bin/hgTracks?hgS_doOtherUser=submit&hgS_otherUserName=Andrew%20Kossenkov&hgS_otherUserSessionName=506.BMAL1&position=chr6:85584214-85593412	chr6	85586214	85591412	ENSMUSG00000063810	Alms1	TSS.500	2	5198	5.55726	11.9276	0	0	0	1.03067	-1.01212	1.04316	0.678197	0.868622	0.561687	0.857485	0.925129	0.841471	-0.0899295	-0.00998966	0.250902	-0.0795353	0.0284905	-0.0999376	Alms1	Alms1	Alms1	Alms1	Alms1	Alms1	4.36689	4.62139	5.55726	4.39919	4.74901	4.33601	1	1	1	1	1	1
8091	http://genome.ucsc.edu/cgi-bin/hgTracks?hgS_doOtherUser=submit&hgS_otherUserName=Andrew%20Kossenkov&hgS_otherUserSessionName=506.BMAL1&position=chr2:109886863-109896988	chr2	109888863	109894988	ENSMUSG00000027162	Lin7c	TSS.500	2	6125	5.55428	11.9212	0	0	0	1.0118	-1.03551	1.04773	0.876191	0.643036	0.535749	0.951504	0.774846	0.828391	-0.0617282	0.00199721	0.266202	-0.111018	0.107393	-0.202846	Lin7c	Lin7c	Lin7c	Lin7c	Lin7c	Gm13939;Lin7c	4.40465	4.60808	5.55428	4.25334	4.96491	3.98489	1	1	1	1	1	1
4873	http://genome.ucsc.edu/cgi-bin/hgTracks?hgS_doOtherUser=submit&hgS_otherUserName=Andrew%20Kossenkov&hgS_otherUserSessionName=506.BMAL1&position=chr2:5839981-5850465	chr2	5841981	5848465	ENSMUSG00000039128;ENSMUSG00000025817	Cdc123;Nudt5	TSS.500	2	6484	5.55336	11.9192	0	0	0	1.07717	1.05563	1.0204	0.215833	0.367367	0.736643	0.503578	0.541945	0.917485	-0.144885	-0.0622543	0.177615	0.0212028	0.159976	-0.151654	Cdc123;Nudt5	Cdc123;Nudt5	Nudt5;Cdc123	Cdc123;Nudt5	Cdc123;Nudt5	Nudt5;Cdc123	4.42089	4.68739	5.55336	4.97249	5.48466	4.39973	1	1	1	1	1	1
4771	http://genome.ucsc.edu/cgi-bin/hgTracks?hgS_doOtherUser=submit&hgS_otherUserName=Andrew%20Kossenkov&hgS_otherUserSessionName=506.BMAL1&position=chr2:3507476-3516682	chr2	3509476	3514682	ENSMUSG00000039496;ENSMUSG00000051396;ENSMUSG00000079615	Cdnf;Hspa14;Hspa14	TSS.500	2	5206	5.55319	11.9189	0	0	0	-1.00291	-1.00916	1.00623	0.968587	0.90167	0.932922	0.988401	0.944405	0.981905	-0.100133	0.0294717	0.18152	-0.068756	-0.0277487	-0.0143543	Cdnf;Hspa14;Hspa14	Cdnf;Hspa14;Hspa14	Cdnf;Hspa14;Hspa14	Cdnf;Hspa14;Hspa14	Cdnf;Hspa14;Hspa14	Cdnf;Hspa14;Hspa14	4.55058	4.98771	5.55319	4.65284	4.78987	4.83548	1	1	1	1	1	1
40434	http://genome.ucsc.edu/cgi-bin/hgTracks?hgS_doOtherUser=submit&hgS_otherUserName=Andrew%20Kossenkov&hgS_otherUserSessionName=506.BMAL1&position=chr10:93301337-93315024	chr10	93303337	93313024	ENSMUSG00000008398	Elk3	TSS.500	2	9687	6.22928	11.9187	0	0	0	1.03131	-1.08255	1.11644	0.60773	0.186586	0.0666457	0.817244	0.341287	0.355287	-0.0215963	-0.0200217	0.228768	0.0131975	-0.0159835	-0.184364	Elk3	Elk3	Elk3	Elk3	Elk3	Elk3	5.22093	5.22674	6.22928	5.35082	5.24167	4.65324	1	1	1	1	1	1
11740	http://genome.ucsc.edu/cgi-bin/hgTracks?hgS_doOtherUser=submit&hgS_otherUserName=Andrew%20Kossenkov&hgS_otherUserSessionName=506.BMAL1&position=chr3:60999333-61011098	chr3	61001333	61009098	ENSMUSG00000027765	P2ry1	TSS.500	2	7765	5.43863	11.9182	0	0	-1.15629	-1.15629	-1.82081	1.57469	0.0252473	2.67713e-20	2.67869e-12	0.152844	4.16258e-18	4.06119e-09	0.247066	0.367497	0.311908	0.0847919	-0.470729	-0.540533	P2ry1	P2ry1	P2ry1	P2ry1	P2ry1	P2ry1	4.99506	5.43863	5.22928	4.45302	2.99793	2.8516	1	1	1	1	1	1
23606	http://genome.ucsc.edu/cgi-bin/hgTracks?hgS_doOtherUser=submit&hgS_otherUserName=Andrew%20Kossenkov&hgS_otherUserSessionName=506.BMAL1&position=chr6:54815189-54823363	chr6	54817189	54821363	ENSMUSG00000058446	Znrf2	TSS.500	2	4174	6.44265	11.904	0	0	0	-1.08769	-1.02636	-1.05975	0.314483	0.755497	0.487384	0.604279	0.8531	0.802934	-0.000153459	0.02403	0.119172	-0.140456	0.270777	-0.273369	Znrf2	Znrf2	Znrf2	Znrf2	Znrf2	Znrf2	5.32245	5.41411	5.79001	4.81995	6.44265	4.38693	1	1	1	1	1	1
47167	http://genome.ucsc.edu/cgi-bin/hgTracks?hgS_doOtherUser=submit&hgS_otherUserName=Andrew%20Kossenkov&hgS_otherUserSessionName=506.BMAL1&position=chr12:36150333-36161422	chr12	36152333	36159422	ENSMUSG00000020547;ENSMUSG00000036188	Bzw2;Ankmy2	TSS.500	2	7089	5.62186	11.8946	0	0	0	-1.0154	-1.02624	1.01068	0.798885	0.665872	0.859491	0.918531	0.791109	0.959138	-0.106887	0.0598034	0.0939175	0.0129428	0.0081835	-0.0679601	Bzw2;Ankmy2	Ankmy2;Bzw2	Bzw2;Ankmy2	Ankmy2;Bzw2	Bzw2;Ankmy2	Bzw2;Ankmy2	4.8784	5.48815	5.62186	5.30956	5.29174	5.01455	1	1	1	1	1	1
57604	http://genome.ucsc.edu/cgi-bin/hgTracks?hgS_doOtherUser=submit&hgS_otherUserName=Andrew%20Kossenkov&hgS_otherUserSessionName=506.BMAL1&position=chr15:96283657-96288674	chr15	96285657	96286674	ENSMUSG00000033237	Arid2	TSS.1k	4	1017	5.54162	11.8942	0	0	0	1.02581	-1.13472	1.16401	0.81843	0.255006	0.17137	0.927091	0.423111	0.542553	0.0680834	-0.0650138	0.227919	0.053414	0.0571434	-0.341546	na	Arid2	Arid2;2610037D02Rik	Arid2;2610037D02Rik	na	2610037D02Rik;Arid2	4.94997	4.50492	5.54162	4.89888	4.91182	3.7017	1	1	1	1	1	1
565	http://genome.ucsc.edu/cgi-bin/hgTracks?hgS_doOtherUser=submit&hgS_otherUserName=Andrew%20Kossenkov&hgS_otherUserSessionName=506.BMAL1&position=chr1:38124190-38131433	chr1	38126190	38129433	ENSMUSG00000026082	Rev1	TSS.500	2	3243	5.54158	11.894	0	0	0	-1.01714	-1.08819	1.06985	0.839287	0.313163	0.420368	0.936394	0.486806	0.76309	-0.0317705	0.0463254	0.246307	-0.094699	0.120731	-0.286895	Rev1	Rev1	Rev1	Rev1	Rev1	Rev1	4.55255	4.81134	5.54158	4.35397	5.07129	3.79844	1	1	1	1	1	1
55038	http://genome.ucsc.edu/cgi-bin/hgTracks?hgS_doOtherUser=submit&hgS_otherUserName=Andrew%20Kossenkov&hgS_otherUserSessionName=506.BMAL1&position=chr15:6382634-6394690	chr15	6384634	6392690	ENSMUSG00000022150	Dab2	TSS.500	2	8056	5.93872	11.8847	0	1.43536	1.2	1.43536	1.72243	-1.2	5.43435e-09	1.67815e-18	0.00324215	1.03248e-06	2.06704e-16	0.0620235	-0.549776	-0.384176	0.254667	0.0189386	0.462739	0.197608	Dab2	Dab2	Dab2	Dab2	Dab2	Dab2	2.89328	3.25736	5.12768	4.33964	5.93872	4.92496	1	1	1	1	1	1
23679	http://genome.ucsc.edu/cgi-bin/hgTracks?hgS_doOtherUser=submit&hgS_otherUserName=Andrew%20Kossenkov&hgS_otherUserSessionName=506.BMAL1&position=chr6:57528998-57539926	chr6	57530998	57537926	ENSMUSG00000037826	Ppm1k	TSS.500	2	6928	5.59405	11.8834	0	0	0	-1.06398	-1.14132	1.07269	0.297978	0.0265289	0.238972	0.589149	0.0799487	0.620162	-0.0397261	0.136418	0.128411	-0.0105197	0.0528911	-0.267475	Ppm1k	Ppm1k	Ppm1k	Ppm1k	Ppm1k	Ppm1k	4.93961	5.59405	5.56254	5.04267	5.27375	4.20366	1	1	1	1	1	1
39097	http://genome.ucsc.edu/cgi-bin/hgTracks?hgS_doOtherUser=submit&hgS_otherUserName=Andrew%20Kossenkov&hgS_otherUserSessionName=506.BMAL1&position=chr10:62480367-62490695	chr10	62482367	62488695	ENSMUSG00000020078	Vps26a	TSS.500	2	6328	5.60679	11.8833	0	0	0	-1.08903	-1.19014	1.09284	0.213682	0.0111563	0.195588	0.501259	0.0405904	0.572622	0.0325108	0.128374	0.204785	-0.0968638	0.0238112	-0.292618	Vps26a	Vps26a	Vps26a	Vps26a	Vps26a	Srgn;Vps26a	4.96445	5.3124	5.60679	4.53006	4.934	3.94258	1	1	1	1	1	1
36819	http://genome.ucsc.edu/cgi-bin/hgTracks?hgS_doOtherUser=submit&hgS_otherUserName=Andrew%20Kossenkov&hgS_otherUserSessionName=506.BMAL1&position=chr9:109076870-109087316	chr9	109078870	109085316	ENSMUSG00000091537;ENSMUSG00000025645	Tma7;Ccdc51	TSS.500	2	6446	5.53524	11.8803	0	0	0	1.04497	1.00942	1.03522	0.471851	0.878147	0.571282	0.731336	0.93032	0.846534	-0.121393	-0.0145342	0.192733	-0.0103294	0.119768	-0.166243	Tma7;Ccdc51	Ccdc51;Tma7	Tma7;Ccdc51;Atrip	Ccdc51;Tma7;Atrip	Ccdc51;Tma7	Ccdc51;Gm7628;Tma7;Atrip	4.43264	4.78111	5.53524	4.79536	5.25732	4.2939	1	1	1	1	1	1
4028	http://genome.ucsc.edu/cgi-bin/hgTracks?hgS_doOtherUser=submit&hgS_otherUserName=Andrew%20Kossenkov&hgS_otherUserSessionName=506.BMAL1&position=chr1:172496675-172508689	chr1	172498675	172506689	ENSMUSG00000026547	Tagln2	TSS.500	2	8014	5.534	11.8777	0	0	0	1.06218	1.01762	1.0438	0.379198	0.799068	0.532081	0.66056	0.881319	0.826764	-0.157974	0.00186448	0.197662	0.0116885	-0.0394423	-0.0137986	Tagln2	Igsf9;Tagln2	Tagln2;Igsf9	Tagln2;Igsf9	Tagln2;Igsf9	Igsf9;Tagln2	4.30311	4.81899	5.534	4.8526	4.68015	4.76588	1	1	1	1	1	1
37208	http://genome.ucsc.edu/cgi-bin/hgTracks?hgS_doOtherUser=submit&hgS_otherUserName=Andrew%20Kossenkov&hgS_otherUserSessionName=506.BMAL1&position=chr9:122945856-122958349	chr9	122947856	122956349	ENSMUSG00000036768;ENSMUSG00000032551	Kif15;1110059G10Rik	TSS.500	2	8493	5.69843	11.8753	0	0	0	1.10026	1.00258	1.09743	0.194769	0.972074	0.207091	0.478331	0.984525	0.585261	-0.141628	-0.0313179	0.330699	-0.0533159	0.116277	-0.220714	Kif15;1110059G10Rik	1110059G10Rik;Kif15	Kif15;1110059G10Rik	Kif15;1110059G10Rik	Kif15;1110059G10Rik	1110059G10Rik;Kif15	4.07951	4.41162	5.69843	4.34335	4.89762	3.85657	1	1	1	1	1	1
1102	http://genome.ucsc.edu/cgi-bin/hgTracks?hgS_doOtherUser=submit&hgS_otherUserName=Andrew%20Kossenkov&hgS_otherUserSessionName=506.BMAL1&position=chr1:59476760-59491571	chr1	59478760	59489571	ENSMUSG00000041075	Fzd7	TSS.500	2	10811	6.02533	11.8732	0	0	0	-1.00021	-1.06121	1.06098	0.997439	0.368398	0.370113	0.99898	0.542775	0.730321	-0.0526404	0.025821	0.218395	-0.0550681	-0.0489257	-0.0875823	Fzd7	Fzd7	Fzd7;Gm26813	Fzd7;Gm26813	Gm26813;Fzd7	Gm26813;Fzd7	4.97621	5.25992	6.02533	4.96767	4.9893	4.85474	1	1	1	1	1	1
1255	http://genome.ucsc.edu/cgi-bin/hgTracks?hgS_doOtherUser=submit&hgS_otherUserName=Andrew%20Kossenkov&hgS_otherUserSessionName=506.BMAL1&position=chr1:64114728-64125988	chr1	64116728	64123988	ENSMUSG00000025959	Klf7	TSS.500	2	7260	5.98578	11.8688	0	0	0	-1.02301	-1.04655	1.02301	0.697911	0.437488	0.697805	0.867756	0.607448	0.900991	-0.0962143	0.0742319	0.154284	-0.0457535	0.0733349	-0.159883	Klf7	Klf7	Klf7	Klf7	Klf7	Klf7	5.01575	5.65729	5.98578	5.19784	5.65371	4.79489	1	1	1	1	1	1
14967	http://genome.ucsc.edu/cgi-bin/hgTracks?hgS_doOtherUser=submit&hgS_otherUserName=Andrew%20Kossenkov&hgS_otherUserSessionName=506.BMAL1&position=chr4:12083745-12091545	chr4	12085745	12089545	ENSMUSG00000049488;ENSMUSG00000052137	Tmem67;Rbm12b2	TSS.500	2	3800	6.0184	11.8687	0	0	0	1.13843	1.20677	-1.06003	0.0831185	0.0119958	0.43578	0.305233	0.0430377	0.773247	-0.313783	-0.0711597	0.198851	-0.0218601	0.29466	-0.0867083	Tmem67;Rbm12b2	Rbm12b2;Tmem67	Tmem67;Rbm12b2	Rbm12b2;Tmem67	Tmem67;Rbm12b2	Rbm12b2;Tmem67	3.91309	4.64805	5.62528	4.8131	6.0184	4.59715	1	1	1	1	1	1
37107	http://genome.ucsc.edu/cgi-bin/hgTracks?hgS_doOtherUser=submit&hgS_otherUserName=Andrew%20Kossenkov&hgS_otherUserSessionName=506.BMAL1&position=chr9:120931899-120940966	chr9	120933899	120938966	ENSMUSG00000006932	Ctnnb1	TSS.500	2	5067	5.52851	11.8659	0	0	0	1.00104	-1.02654	1.02761	0.98666	0.672157	0.660007	0.995064	0.795468	0.886677	-0.146221	0.0818477	0.106088	0.0312578	0.0949533	-0.167926	Ctnnb1	Ctnnb1	4930593C16Rik;Ctnnb1	Ctnnb1;4930593C16Rik	Ctnnb1	4930593C16Rik;Ctnnb1	4.62542	5.43472	5.52851	5.24401	5.48523	4.55486	1	1	1	1	1	1
490	http://genome.ucsc.edu/cgi-bin/hgTracks?hgS_doOtherUser=submit&hgS_otherUserName=Andrew%20Kossenkov&hgS_otherUserSessionName=506.BMAL1&position=chr1:36542120-36563422	chr1	36544120	36561422	ENSMUSG00000079610;ENSMUSG00000026121;ENSMUSG00000087589	Ankrd39;Sema4c;D430040D24Rik	TSS.500	2	17302	5.52818	11.8652	0	0	0	-1.03369	-1.07977	1.04457	0.587668	0.209204	0.475517	0.805108	0.369205	0.795847	-0.0582684	0.0780693	0.147685	-0.0263902	-0.0660831	-0.0750123	Ankrd39;Sema4c;D430040D24Rik	D430040D24Rik;Sema4c;Ankrd39	Ankrd39;Sema4c;D430040D24Rik	Sema4c;Ankrd23;D430040D24Rik;Ankrd39	Ankrd39;Sema4c;D430040D24Rik	Fam178b;Ankrd39;Sema4c;Ankrd23;D430040D24Rik	4.77944	5.26304	5.52818	4.88845	4.75308	4.72313	1	1	1	1	1	1
43584	http://genome.ucsc.edu/cgi-bin/hgTracks?hgS_doOtherUser=submit&hgS_otherUserName=Andrew%20Kossenkov&hgS_otherUserSessionName=506.BMAL1&position=chr11:69404738-69425702	chr11	69406738	69423702	ENSMUSG00000018476	Kdm6b	TSS.500	2	16964	5.52573	11.8599	0	0	0	1.10929	1.05839	1.0481	0.11258	0.385351	0.472364	0.359408	0.558859	0.794177	-0.169187	-0.0640727	0.244893	0.00697413	-0.0142559	-0.00435216	Kdm6b	Kdm6b	Kdm6b	Kdm6b;1700064E03Rik;Tmem88	Dnah2;Kdm6b	Kdm6b;Dnah2;1700064E03Rik;Tmem88	4.1221	4.4412	5.52573	4.67044	4.60075	4.63313	1	1	1	1	1	1
58745	http://genome.ucsc.edu/cgi-bin/hgTracks?hgS_doOtherUser=submit&hgS_otherUserName=Andrew%20Kossenkov&hgS_otherUserSessionName=506.BMAL1&position=chr16:23979954-23993869	chr16	23981954	23991869	ENSMUSG00000022508	Bcl6	TSS.500	2	9915	5.52392	11.856	0	0	0	1.16492	1.14567	1.01681	0.00860909	0.0192628	0.774232	0.0768557	0.0623436	0.93074	-0.259885	-0.0975996	0.194671	0.0756545	0.0840443	0.00311559	Bcl6	Bcl6	Bcl6	Bcl6	Bcl6	Bcl6	4.00397	4.49259	5.52392	5.0786	5.1088	4.82465	1	1	1	1	1	1
3963	http://genome.ucsc.edu/cgi-bin/hgTracks?hgS_doOtherUser=submit&hgS_otherUserName=Andrew%20Kossenkov&hgS_otherUserSessionName=506.BMAL1&position=chr1:171145482-171154759	chr1	171147482	171152759	ENSMUSG00000056569;ENSMUSG00000058076	Mpz;Sdhc	TSS.500	2	5277	5.90281	11.8536	0	0	0	1.05615	-1.00425	1.06064	0.431799	0.951313	0.396892	0.703034	0.972603	0.7483	-0.123683	-0.00740325	0.25626	-0.0445177	0.0263841	-0.10704	Mpz;Sdhc	Sdhc;Mpz	Mpz;Sdhc	Sdhc;Mpz	Mpz;Sdhc	Sdhc;Mpz	4.51297	4.90016	5.90281	4.77317	5.01865	4.56649	1	1	1	1	1	1
2859	http://genome.ucsc.edu/cgi-bin/hgTracks?hgS_doOtherUser=submit&hgS_otherUserName=Andrew%20Kossenkov&hgS_otherUserSessionName=506.BMAL1&position=chr1:135307421-135317894	chr1	135309421	135315894	ENSMUSG00000062580	Timm17a	TSS.500	2	6473	5.51962	11.8468	0	0	0	1.01173	-1.01489	1.0268	0.8477	0.80772	0.663256	0.94015	0.886547	0.888035	-0.0692252	-0.0142499	0.143416	0.00285515	0.132254	-0.195051	Timm17a	Timm17a	Timm17a	Lmod1;Timm17a	Timm17a	Timm17a;Lmod1	4.74948	4.93784	5.51962	4.99793	5.47631	4.34445	1	1	1	1	1	1
16916	http://genome.ucsc.edu/cgi-bin/hgTracks?hgS_doOtherUser=submit&hgS_otherUserName=Andrew%20Kossenkov&hgS_otherUserSessionName=506.BMAL1&position=chr4:117196997-117206922	chr4	117198997	117204922	ENSMUSG00000094405	Gm23143	TSS.500	2	5925	5.77471	11.8453	0	0	0	1.15727	1.2341	-1.06639	0.0115314	0.000274613	0.266185	0.0928661	0.0019201	0.645135	-0.273229	-0.149089	0.129363	0.0576556	0.193587	0.0417118	Gm23143	Gm23143	Gm23143	Gm25099;Gm23287;Gm23143;1700012C08Rik	Gm23143	Gm1661;Gm23287;Gm25099;Gm23143;1700012C08Rik	4.1507	4.53266	5.51892	5.24646	5.77471	5.1877	1	1	1	1	1	1
12610	http://genome.ucsc.edu/cgi-bin/hgTracks?hgS_doOtherUser=submit&hgS_otherUserName=Andrew%20Kossenkov&hgS_otherUserSessionName=506.BMAL1&position=chr3:90206796-90218177	chr3	90208796	90216177	ENSMUSG00000090733;ENSMUSG00000027935	Rps27;Rab13	TSS.500	2	7381	5.70823	11.8433	0	0	0	1.11034	1.15472	-1.03997	0.111459	0.0286844	0.551115	0.357359	0.084964	0.835925	-0.128533	-0.19533	0.186442	-0.0145502	0.210217	-0.0582455	Rps27;Rab13	Rps27;Rab13	Rab13;Rps27	Rab13;Rps27	Rab13;Nup210l;Rps27	Nup210l;Rps27;Rab13	4.49272	4.28492	5.61329	4.87029	5.70823	4.72201	1	1	1	1	1	1
12745	http://genome.ucsc.edu/cgi-bin/hgTracks?hgS_doOtherUser=submit&hgS_otherUserName=Andrew%20Kossenkov&hgS_otherUserSessionName=506.BMAL1&position=chr3:95221300-95237978	chr3	95223300	95235978	ENSMUSG00000046722;ENSMUSG00000053192	Cdc42se1;Mllt11	TSS.500	2	12678	6.03352	11.8368	0	0	0	1.05135	1.01288	1.03799	0.37409	0.820329	0.508147	0.656444	0.894892	0.81435	-0.0660557	-0.0819994	0.16855	0.0246181	0.105601	-0.150713	Cdc42se1;Mllt11	Cdc42se1;Mllt11	Mllt11;Cdc42se1	Gabpb2;Mllt11;Gm16740;Gm128;Cdc42se1	Mllt11;Gm16740;Cdc42se1	Cdc42se1;Bnipl;Gm128;Gm16740;Gabpb2;Mllt11	5.11299	5.05569	6.03352	5.45114	5.77165	4.81589	1	1	1	1	1	1
29206	http://genome.ucsc.edu/cgi-bin/hgTracks?hgS_doOtherUser=submit&hgS_otherUserName=Andrew%20Kossenkov&hgS_otherUserSessionName=506.BMAL1&position=chr7:111075966-111087542	chr7	111077966	111085542	ENSMUSG00000005610	Eif4g2	TSS.500	2	7576	6.0171	11.8258	0	0	0	1.04035	1.05694	-1.01595	0.593734	0.455162	0.83102	0.808978	0.623378	0.94937	-0.041511	-0.136301	0.219493	-0.0897311	0.19383	-0.14578	Eif4g2	Eif4g2	Eif4g2;Gm23262	Eif4g2;Gm23262	Eif4g2	Eif4g2;Gm23262	5.00476	4.68015	6.0171	4.83696	5.90925	4.64884	1	1	1	1	1	1
57039	http://genome.ucsc.edu/cgi-bin/hgTracks?hgS_doOtherUser=submit&hgS_otherUserName=Andrew%20Kossenkov&hgS_otherUserSessionName=506.BMAL1&position=chr15:80250875-80261539	chr15	80252875	80259539	ENSMUSG00000042406	Atf4	TSS.500	2	6664	5.95365	11.825	0	0	0	1.05388	1.07872	-1.02357	0.367483	0.193176	0.689145	0.650755	0.349705	0.897887	-0.158066	-0.0491498	0.0667261	0.0704596	0.101732	-0.0317021	Atf4	Atf4	Rps19bp1;Atf4	Rps19bp1;Atf4	Mief1;Atf4	Atf4;Rps19bp1;Mief1	4.95604	5.35252	5.80853	5.82384	5.95365	5.41886	1	1	1	1	1	1
62574	http://genome.ucsc.edu/cgi-bin/hgTracks?hgS_doOtherUser=submit&hgS_otherUserName=Andrew%20Kossenkov&hgS_otherUserSessionName=506.BMAL1&position=chr17:71521985-71530684	chr17	71523985	71528684	ENSMUSG00000079356;ENSMUSG00000024056	Mettl4-ps1;Ndc80	TSS.500	2	4699	6.51429	11.8188	0	0	0	-1.05556	-1.1295	1.07005	0.475495	0.108042	0.371608	0.734067	0.23016	0.731122	0.0862384	-0.00930124	0.207513	-0.0866578	0.0571808	-0.254974	Mettl4-ps1;Ndc80	Mettl4-ps1;Ndc80	Mettl4-ps1;Ndc80	Mettl4-ps1;Ndc80	Ndc80;Mettl4-ps1	Ndc80;Mettl4-ps1	5.98102	5.59136	6.51429	5.29423	5.85976	4.70022	1	1	1	1	1	1
15404	http://genome.ucsc.edu/cgi-bin/hgTracks?hgS_doOtherUser=submit&hgS_otherUserName=Andrew%20Kossenkov&hgS_otherUserSessionName=506.BMAL1&position=chr4:42994193-43002253	chr4	42996193	43000253	ENSMUSG00000028452	Vcp	TSS.500	2	4060	5.90413	11.8155	0	0	0	1.13056	1.30397	-1.15339	0.0663688	7.13635e-05	0.032704	0.268538	0.000605585	0.246273	-0.236463	-0.215857	0.0991779	-0.0077544	0.337477	0.0234196	Vcp	Vcp	Fancg;Vcp	Fancg;Vcp	Vcp	Fancg;Vcp	3.93345	3.99148	4.98997	4.62634	5.90413	4.72958	1	1	1	1	1	1
56821	http://genome.ucsc.edu/cgi-bin/hgTracks?hgS_doOtherUser=submit&hgS_otherUserName=Andrew%20Kossenkov&hgS_otherUserSessionName=506.BMAL1&position=chr15:77145940-77156935	chr15	77147940	77154935	ENSMUSG00000033565	Rbfox2	TSS.500	2	6995	6.70741	11.8133	0	0	0	1.07896	1.16902	-1.08347	0.195691	0.00783927	0.172268	0.479357	0.0306495	0.543511	-0.279418	-0.0289217	0.0986637	0.00853229	0.188388	0.0127562	Rbfox2	Rbfox2	Rbfox2	Rbfox2	Rbfox2	Rbfox2	4.82219	5.75552	6.29694	5.90952	6.70741	5.92714	1	1	1	1	1	1
22328	http://genome.ucsc.edu/cgi-bin/hgTracks?hgS_doOtherUser=submit&hgS_otherUserName=Andrew%20Kossenkov&hgS_otherUserSessionName=506.BMAL1&position=chr6:7843137-7852256	chr6	7845137	7850256	ENSMUSG00000042460	C1galt1	TSS.500	2	5119	6.83201	11.8129	0	0	0	-1.15976	-1.29332	1.11516	0.0712858	0.00174815	0.18474	0.280273	0.00906791	0.559415	0.126452	0.178392	0.224436	-0.157972	0.052556	-0.423864	C1galt1	C1galt1	C1galt1	C1galt1	C1galt1	C1galt1	6.37683	6.61426	6.83201	5.21793	6.05344	4.32284	1	1	1	1	1	1
27571	http://genome.ucsc.edu/cgi-bin/hgTracks?hgS_doOtherUser=submit&hgS_otherUserName=Andrew%20Kossenkov&hgS_otherUserSessionName=506.BMAL1&position=chr7:56045979-56055970	chr7	56047979	56053970	ENSMUSG00000030451	Herc2	TSS.500	2	5991	5.71627	11.8105	0	0	0	1.07386	-1.04774	1.12513	0.317511	0.512978	0.0981687	0.607039	0.673571	0.425142	-0.0754244	-0.031499	0.290195	-0.00626304	0.0883455	-0.265354	Herc2	Herc2	Herc2	Herc2	Herc2	Herc2	4.41421	4.55377	5.71627	4.63589	4.95687	3.85738	1	1	1	1	1	1
20417	http://genome.ucsc.edu/cgi-bin/hgTracks?hgS_doOtherUser=submit&hgS_otherUserName=Andrew%20Kossenkov&hgS_otherUserSessionName=506.BMAL1&position=chr5:100494186-100503667	chr5	100496186	100501667	ENSMUSG00000088742;ENSMUSG00000035310	Gm23222;Lin54	TSS.500	2	5481	5.60927	11.8016	0	0	0	1.04468	1.17645	-1.12614	0.511848	0.0147318	0.0746013	0.757813	0.0506472	0.375041	-0.206767	-0.0719456	0.139694	-0.102899	0.167951	0.0739677	Gm23222;Lin54	Lin54;Gm23222	Lin54;Gm23222	Lin54;Gm23222	Lin54;Gm23222	Lin54;Gm23222	4.30331	4.73465	5.49854	4.63202	5.60927	5.2492	1	1	1	1	1	1
45006	http://genome.ucsc.edu/cgi-bin/hgTracks?hgS_doOtherUser=submit&hgS_otherUserName=Andrew%20Kossenkov&hgS_otherUserSessionName=506.BMAL1&position=chr11:97774400-97786784	chr11	97776400	97784784	ENSMUSG00000071415;ENSMUSG00000064901;ENSMUSG00000018543;ENSMUSG00000098813	Rpl23;Snora21;1700001P01Rik;SNORA21	TSS.500	2	8384	5.61793	11.795	0	0	0	1.10606	1.1269	-1.01884	0.198884	0.127857	0.811995	0.482998	0.260189	0.942725	-0.0753049	-0.222215	0.261063	-0.0768109	0.108877	0.00439064	Rpl23;Snora21;1700001P01Rik;SNORA21	SNORA21;Rpl23;Snora21;1700001P01Rik	SNORA21;1700001P01Rik;Snora21;Rpl23	Snora21;1700001P01Rik;Rpl23;Atp5l2;SNORA21;Cwc25	Rpl23;Snora21;SNORA21	SNORA21;Cwc25;1700001P01Rik;Snora21;Atp5l2;Rpl23	4.42879	3.99032	5.61793	4.42406	5.04548	4.686	1	1	1	1	1	1
11476	http://genome.ucsc.edu/cgi-bin/hgTracks?hgS_doOtherUser=submit&hgS_otherUserName=Andrew%20Kossenkov&hgS_otherUserSessionName=506.BMAL1&position=chr3:53458793-53469750	chr3	53460793	53467750	ENSMUSG00000042997;ENSMUSG00000049504	Nhlrc3;Proser1	TSS.500	2	6957	5.83296	11.7944	0	0	0	1.10051	1.01122	1.0883	0.224013	0.88735	0.282697	0.513416	0.935609	0.659689	-0.110707	-0.069827	0.352918	-0.087869	0.0799951	-0.164511	Nhlrc3;Proser1	Proser1;Nhlrc3	Proser1;Nhlrc3	Gm16206;Nhlrc3;Proser1	Nhlrc3;Proser1	Gm16206;Nhlrc3;Proser1	4.20236	4.32601	5.83296	4.27101	4.81036	4.04486	1	1	1	1	1	1
35477	http://genome.ucsc.edu/cgi-bin/hgTracks?hgS_doOtherUser=submit&hgS_otherUserName=Andrew%20Kossenkov&hgS_otherUserSessionName=506.BMAL1&position=chr9:66055595-66065855	chr9	66057595	66063855	ENSMUSG00000032383	Ppib	TSS.500	2	6260	5.49453	11.793	0	0	0	1.09891	1.06318	1.03361	0.143426	0.341927	0.608076	0.408783	0.516784	0.863749	-0.158268	-0.0730895	0.242732	-0.0166995	0.106795	-0.10147	Ppib	Ppib	Ppib	Ppib;Snx22	Ppib	Snx22;Ppib	4.13693	4.39461	5.49453	4.57377	4.99147	4.30706	1	1	1	1	1	1
45112	http://genome.ucsc.edu/cgi-bin/hgTracks?hgS_doOtherUser=submit&hgS_otherUserName=Andrew%20Kossenkov&hgS_otherUserSessionName=506.BMAL1&position=chr11:99016635-99028611	chr11	99018635	99026611	ENSMUSG00000020914	Top2a	TSS.500	2	7976	6.02767	11.792	0	0	0	1.03986	-1.05512	1.09717	0.561845	0.425898	0.168719	0.788774	0.596645	0.53873	-0.0377283	-0.0339724	0.258351	-0.027607	0.0801929	-0.239236	Top2a	Top2a	Top2a;Gm23451	Gm23451;Top2a	Top2a	Top2a;Gm23451	4.89076	4.90377	6.02767	4.9259	5.31583	4.24017	1	1	1	1	1	1
1017	http://genome.ucsc.edu/cgi-bin/hgTracks?hgS_doOtherUser=submit&hgS_otherUserName=Andrew%20Kossenkov&hgS_otherUserSessionName=506.BMAL1&position=chr1:57401668-57412416	chr1	57403668	57410416	ENSMUSG00000025971;ENSMUSG00000048495	9430016H08Rik;Tyw5	TSS.500	2	6748	5.49391	11.7916	0	0	0	1.0401	1.06705	-1.02592	0.631164	0.428051	0.754712	0.830885	0.598542	0.923936	-0.0815364	-0.096941	0.282914	-0.17572	0.13463	-0.0633458	9430016H08Rik;Tyw5	9430016H08Rik;Tyw5	Tyw5;9430016H08Rik	Tyw5;9430016H08Rik	Tyw5;9430016H08Rik	9430016H08Rik;Tyw5	4.24515	4.199	5.49391	3.97054	4.94751	4.30028	1	1	1	1	1	1
53864	http://genome.ucsc.edu/cgi-bin/hgTracks?hgS_doOtherUser=submit&hgS_otherUserName=Andrew%20Kossenkov&hgS_otherUserSessionName=506.BMAL1&position=chr14:67714233-67722906	chr14	67716233	67720906	ENSMUSG00000048922;ENSMUSG00000034327	Cdca2;Kctd9	TSS.500	2	4673	5.89155	11.7903	0	0	0	1.02451	1.12792	-1.10094	0.750085	0.113292	0.205865	0.894788	0.238133	0.583629	-0.12036	-0.0991848	0.167012	-0.128064	0.288868	-0.10827	Cdca2;Kctd9	Cdca2;Kctd9	Cdca2;Kctd9	Cdca2;Kctd9	Kctd9	Cdca2;Kctd9	4.4118	4.47851	5.40627	4.38777	5.89155	4.44977	1	1	1	1	1	1
65786	http://genome.ucsc.edu/cgi-bin/hgTracks?hgS_doOtherUser=submit&hgS_otherUserName=Andrew%20Kossenkov&hgS_otherUserSessionName=506.BMAL1&position=chr19:6362283-6371431	chr19	6364283	6369431	ENSMUSG00000024949	Sf1	TSS.500	2	5148	6.21339	11.7863	0	0	0	-1.03912	1.04699	-1.08795	0.576851	0.504327	0.220317	0.798254	0.666341	0.600576	-0.0299065	-0.065104	0.101912	-0.107511	0.219102	-0.118492	Sf1	Sf1;Gm14966	Gm14966;Sf1	Sf1;Gm14966	Sf1	Map4k2;Sf1;Gm14966	5.21256	5.08452	5.72083	4.93434	6.21339	4.89616	1	1	1	1	1	1
36250	http://genome.ucsc.edu/cgi-bin/hgTracks?hgS_doOtherUser=submit&hgS_otherUserName=Andrew%20Kossenkov&hgS_otherUserSessionName=506.BMAL1&position=chr9:92246857-92261868	chr9	92248857	92259868	ENSMUSG00000032369	Plscr1	TSS.500	2	11011	5.49083	11.785	0	0	0	-1.10081	-1.29731	1.17851	0.173335	0.000224336	0.0198951	0.451009	0.00161934	0.188886	0.0651073	0.188922	0.267781	-0.103256	-0.0473912	-0.371163	Plscr1	Plscr1	Plscr1	Plscr1;mmu-mir-6386	Plscr1	Plscr1;mmu-mir-6386	4.75809	5.19343	5.49083	4.22298	4.39366	3.49033	1	1	1	1	1	1
39937	http://genome.ucsc.edu/cgi-bin/hgTracks?hgS_doOtherUser=submit&hgS_otherUserName=Andrew%20Kossenkov&hgS_otherUserSessionName=506.BMAL1&position=chr10:80848148-80862869	chr10	80850148	80860869	ENSMUSG00000035215;ENSMUSG00000035206	Lsm7;Sppl2b	TSS.500	2	10721	5.25951	11.7837	0	0	-1.15274	-1.15274	-1.35863	1.17861	0.0406092	1.01266e-05	0.0179365	0.203433	0.000109113	0.177895	0.203842	0.130334	0.216584	-0.0901993	-0.132348	-0.328213	Lsm7;Sppl2b	Sppl2b;Lsm7	Sppl2b;Lsm7	Sppl2b;Lingo3;Lsm7	Sppl2b;Lsm7	Sppl2b;Lsm7;Lingo3	5.21238	4.94849	5.25951	4.23285	4.1081	3.57388	1	1	1	1	1	1
12471	http://genome.ucsc.edu/cgi-bin/hgTracks?hgS_doOtherUser=submit&hgS_otherUserName=Andrew%20Kossenkov&hgS_otherUserSessionName=506.BMAL1&position=chr3:88483367-88518977	chr3	88485367	88516977	ENSMUSG00000028063	Lmna	TSS.500	2	31610	6.48407	11.7811	0	0	0	1.14437	1.17206	-1.0242	0.00632913	0.0013074	0.628311	0.0628223	0.00710091	0.872739	-0.205515	-0.159251	0.171828	0.0431869	0.168216	-0.0184653	Lmna	Lmna	Lmna	Lmna	Lmna	Lmna	4.96877	5.13395	6.48407	5.9224	6.46761	5.67046	1	1	1	1	1	1
16705	http://genome.ucsc.edu/cgi-bin/hgTracks?hgS_doOtherUser=submit&hgS_otherUserName=Andrew%20Kossenkov&hgS_otherUserSessionName=506.BMAL1&position=chr4:108573775-108584410	chr4	108575775	108582410	ENSMUSG00000063800;ENSMUSG00000028587	Prpf38a;Orc1	TSS.500	2	6635	5.88538	11.7779	0	0	0	1.17481	1.33233	-1.13408	0.0418121	0.000288663	0.111868	0.20683	0.00200366	0.451266	-0.206777	-0.301065	0.24436	-0.106723	0.361634	0.00857201	Prpf38a;Orc1	Orc1;Prpf38a	Orc1;Prpf38a	Prpf38a;Orc1	Prpf38a;Orc1	Prpf38a;Orc1	3.9363	3.68094	5.41809	4.22616	5.88538	4.58608	1	1	1	1	1	1
60982	http://genome.ucsc.edu/cgi-bin/hgTracks?hgS_doOtherUser=submit&hgS_otherUserName=Andrew%20Kossenkov&hgS_otherUserSessionName=506.BMAL1&position=chr17:21380463-21387513	chr17	21382463	21385513	ENSMUSG00000062743	Zfp677	TSS.500	2	3050	5.92169	11.7777	0	0	0	-1.06382	-1.22586	1.15232	0.429814	0.00936546	0.0704726	0.701474	0.0353528	0.365443	-0.0525731	0.216045	0.108065	0.080388	0.0356805	-0.387605	Zfp677	Zfp677	Zfp677	Zfp677	Zfp677	Zfp677	4.89869	5.92169	5.48744	5.38127	5.21402	3.8628	1	1	1	1	1	1
67215	http://genome.ucsc.edu/cgi-bin/hgTracks?hgS_doOtherUser=submit&hgS_otherUserName=Andrew%20Kossenkov&hgS_otherUserSessionName=506.BMAL1&position=chr19:44289135-44309700	chr19	44291135	44307700	ENSMUSG00000025203;ENSMUSG00000093315	Scd2;Mir5114	TSS.500	2	16565	8.14529	11.7718	0	0	0	-1.11908	-1.07752	-1.03856	0.0683766	0.226452	0.53989	0.273257	0.390146	0.830315	-0.127453	0.212673	0.0419205	-0.0706682	0.0290532	-0.0855253	Scd2;Mir5114	Mir5114;Scd2	Scd2;Mir5114	Mir5114;Scd2	Scd2;Mir5114	Scd2;Mir5114	6.41355	8.14529	7.22495	6.67504	7.15991	6.60563	1	1	1	1	1	1
23836	http://genome.ucsc.edu/cgi-bin/hgTracks?hgS_doOtherUser=submit&hgS_otherUserName=Andrew%20Kossenkov&hgS_otherUserSessionName=506.BMAL1&position=chr6:71267430-71277045	chr6	71269430	71275045	ENSMUSG00000098623;ENSMUSG00000053012	mmu-mir-8112;Krcc1	TSS.500	2	5615	5.50859	11.7717	0	0	0	-1.06438	-1.12797	1.05974	0.371526	0.0845763	0.405929	0.654249	0.192041	0.754387	0.0212717	0.0666641	0.177299	-0.0732485	0.0925776	-0.284563	mmu-mir-8112;Krcc1	Krcc1;mmu-mir-8112	mmu-mir-8112;Krcc1	mmu-mir-8112;Smyd1;Krcc1	Krcc1;Smyd1;mmu-mir-8112	mmu-mir-8112;Smyd1;Krcc1	4.93367	5.09456	5.50859	4.61445	5.18871	3.97211	1	1	1	1	1	1
12601	http://genome.ucsc.edu/cgi-bin/hgTracks?hgS_doOtherUser=submit&hgS_otherUserName=Andrew%20Kossenkov&hgS_otherUserSessionName=506.BMAL1&position=chr3:89956572-89968422	chr3	89958572	89966422	ENSMUSG00000060671	Atp8b2	TSS.500	2	7850	6.32689	11.7715	0	0	0	1.18058	1.30038	-1.10148	0.00655136	1.69228e-05	0.113383	0.0643691	0.000172402	0.454033	-0.388442	-0.105641	0.130483	0.046428	0.236883	0.0802898	Atp8b2	Atp8b2	Gm24046;Atp8b2	Gm24046;Atp8b2	Atp8b2	Gm24046;Atp8b2	4.06639	4.96864	5.86996	5.53208	6.32689	5.66583	1	1	1	1	1	1
48129	http://genome.ucsc.edu/cgi-bin/hgTracks?hgS_doOtherUser=submit&hgS_otherUserName=Andrew%20Kossenkov&hgS_otherUserSessionName=506.BMAL1&position=chr12:76762060-76769781	chr12	76764060	76767781	ENSMUSG00000033373;ENSMUSG00000090258	Fntb;Churc1	TSS.500	2	3721	5.99079	11.7668	0	0	0	1.09142	-1.01125	1.10369	0.205055	0.871292	0.152912	0.490512	0.926638	0.516757	-0.16469	0.0070487	0.200508	0.0867201	0.126336	-0.255924	Fntb;Churc1	Churc1;Fntb	Churc1;Fntb	Fntb;Churc1	Fntb;Churc1	Fntb;Churc1	4.62866	5.22643	5.99079	5.52885	5.68556	4.33888	1	1	1	1	1	1
48651	http://genome.ucsc.edu/cgi-bin/hgTracks?hgS_doOtherUser=submit&hgS_otherUserName=Andrew%20Kossenkov&hgS_otherUserSessionName=506.BMAL1&position=chr12:87437085-87449320	chr12	87439085	87447320	ENSMUSG00000021041;ENSMUSG00000021040;ENSMUSG00000079036	2700073G19Rik;Slirp;Alkbh1	TSS.500	2	8235	5.77468	11.7653	0	0	0	1.0116	1.01577	-1.00413	0.87476	0.830582	0.955074	0.950755	0.901397	0.987722	-0.0459398	-0.063588	0.234795	-0.125381	0.157077	-0.156963	2700073G19Rik;Slirp;Alkbh1	Alkbh1;Slirp;2700073G19Rik	Mir3068;Alkbh1;2700073G19Rik;Slirp	Mir3068;Alkbh1;2700073G19Rik;Slirp	2700073G19Rik;Slirp;Alkbh1	2700073G19Rik;Snw1;Slirp;Mir3068;Alkbh1	4.73587	4.67707	5.77468	4.47678	5.46658	4.37768	1	1	1	1	1	1
58030	http://genome.ucsc.edu/cgi-bin/hgTracks?hgS_doOtherUser=submit&hgS_otherUserName=Andrew%20Kossenkov&hgS_otherUserSessionName=506.BMAL1&position=chr15:102619249-102629491	chr15	102621249	102627491	ENSMUSG00000065111;ENSMUSG00000052414;ENSMUSG00000099083	Gm25141;Atf7;ATF7	TSS.500	2	6242	5.60229	11.7607	0	0	0	-1.03588	1.003	-1.03899	0.598693	0.964335	0.567998	0.812413	0.98018	0.845051	-0.139613	0.0842278	0.153662	-0.116394	0.0882883	-0.0701709	Gm25141;Atf7;ATF7	Gm25141;ATF7;Atf7	Gm25141;ATF7;Atf7	Rpl39-ps;Gm25141;Atf7;ATF7	Atf7;ATF7	Atf7;ATF7;Rpl39-ps;Gm25141	4.55334	5.33435	5.60229	4.62884	5.34967	4.7828	1	1	1	1	1	1
66035	http://genome.ucsc.edu/cgi-bin/hgTracks?hgS_doOtherUser=submit&hgS_otherUserName=Andrew%20Kossenkov&hgS_otherUserSessionName=506.BMAL1&position=chr19:10519326-10532117	chr19	10521326	10530117	ENSMUSG00000034820;ENSMUSG00000024668	Cpsf7;Sdhaf2	TSS.500	2	8791	5.7351	11.7591	0	0	0	1.03549	1.0823	-1.0452	0.620964	0.262113	0.530716	0.824969	0.431352	0.825988	-0.0685482	-0.125762	0.20432	-0.107292	0.198778	-0.101496	Cpsf7;Sdhaf2	Cpsf7;Sdhaf2	Sdhaf2;Cpsf7	Sdhaf2;Cpsf7	Cpsf7;Sdhaf2	Tmem216;Cpsf7;Sdhaf2	4.72955	4.54177	5.7351	4.60158	5.71272	4.6205	1	1	1	1	1	1
46093	http://genome.ucsc.edu/cgi-bin/hgTracks?hgS_doOtherUser=submit&hgS_otherUserName=Andrew%20Kossenkov&hgS_otherUserSessionName=506.BMAL1&position=chr11:117844292-117856758	chr11	117846292	117854758	ENSMUSG00000017716	Birc5	TSS.500	2	8466	5.47728	11.756	0	0	0	1.00565	-1.0327	1.03854	0.930982	0.620893	0.561111	0.974425	0.758381	0.841256	-0.0486823	-0.0112656	0.216994	-0.0707973	0.0863128	-0.172562	Birc5	Birc5	Birc5	Birc5;Tmem235	Birc5	Birc5;Gm20708;Tmem235;Afmid	4.53923	4.66112	5.47728	4.46866	4.99429	4.1575	1	1	1	1	1	1
51206	http://genome.ucsc.edu/cgi-bin/hgTracks?hgS_doOtherUser=submit&hgS_otherUserName=Andrew%20Kossenkov&hgS_otherUserSessionName=506.BMAL1&position=chr13:78193199-78200653	chr13	78195199	78198653	ENSMUSG00000069171;ENSMUSG00000087143	Nr2f1;A830082K12Rik	TSS.500	2	3454	5.47582	11.7529	0	0	0	1.11641	1.1603	-1.03932	0.197566	0.0818783	0.651749	0.481686	0.187425	0.883258	-0.235906	-0.0871108	0.288925	-0.124195	0.239485	-0.0811975	Nr2f1;A830082K12Rik	A830082K12Rik;Nr2f1	Nr2f1;A830082K12Rik	A830082K12Rik;Nr2f1	Nr2f1;A830082K12Rik	A830082K12Rik;Nr2f1	3.77542	4.19646	5.47582	4.08742	5.28797	4.2141	1	1	1	1	1	1
23102	http://genome.ucsc.edu/cgi-bin/hgTracks?hgS_doOtherUser=submit&hgS_otherUserName=Andrew%20Kossenkov&hgS_otherUserSessionName=506.BMAL1&position=chr6:38529186-38539731	chr6	38531186	38537731	ENSMUSG00000019689	1110001J03Rik	TSS.500	2	6545	6.70929	11.7491	0	0	0	-1.10343	-1.1155	1.01094	0.154121	0.113501	0.874855	0.424372	0.2385	0.964213	-0.0320542	0.145135	0.180927	-0.161066	0.0692654	-0.202207	1110001J03Rik	1110001J03Rik	1110001J03Rik	1110001J03Rik;Gm15697	1110001J03Rik	Ubn2;1110001J03Rik;Gm15697	5.77474	6.54244	6.70929	5.2722	6.20215	5.12116	1	1	1	1	1	1
14744	http://genome.ucsc.edu/cgi-bin/hgTracks?hgS_doOtherUser=submit&hgS_otherUserName=Andrew%20Kossenkov&hgS_otherUserSessionName=506.BMAL1&position=chr3:158025611-158041808	chr3	158027611	158039808	ENSMUSG00000055436;ENSMUSG00000063052	Srsf11;Lrrc40	TSS.500	2	12197	6.02422	11.7466	0	0	0	1.11108	1.0768	1.03183	0.142571	0.30298	0.662669	0.407559	0.476196	0.887778	-0.0843803	-0.172212	0.273326	-0.0371204	0.188231	-0.167845	Srsf11;Lrrc40	Srsf11;Lrrc40	Lrrc40;Srsf11	Lrrc40;Srsf11	Lrrc40;Srsf11	Srsf11;Lrrc40	4.67937	4.39708	6.02422	4.83853	5.67345	4.41072	1	1	1	1	1	1
12408	http://genome.ucsc.edu/cgi-bin/hgTracks?hgS_doOtherUser=submit&hgS_otherUserName=Andrew%20Kossenkov&hgS_otherUserSessionName=506.BMAL1&position=chr3:87879632-87889586	chr3	87881632	87887586	ENSMUSG00000004895	Prcc	TSS.500	2	5954	5.4726	11.7459	0	0	0	1.14597	1.11782	1.02518	0.0250549	0.0670138	0.68251	0.15225	0.16149	0.895218	-0.201632	-0.117452	0.225308	0.0348226	0.126668	-0.0677142	Prcc	Prcc	Prcc	Prcc	Prcc	Prcc	4.04511	4.29417	5.4726	4.78333	5.10432	4.4483	1	1	1	1	1	1
64622	http://genome.ucsc.edu/cgi-bin/hgTracks?hgS_doOtherUser=submit&hgS_otherUserName=Andrew%20Kossenkov&hgS_otherUserSessionName=506.BMAL1&position=chr18:60740270-60750227	chr18	60742270	60748227	na	na	na	na	5957	5.4712	11.7429	0	0	0	1.10584	1.23671	-1.11834	0.183434	0.00496369	0.139115	0.464069	0.021294	0.495976	-0.324411	-0.0549445	0.208818	-0.114185	0.180394	0.104329	na	na	na	na	na	na	3.74974	4.54033	5.4712	4.35365	5.36252	5.08197	1	1	1	1	1	1
3581	http://genome.ucsc.edu/cgi-bin/hgTracks?hgS_doOtherUser=submit&hgS_otherUserName=Andrew%20Kossenkov&hgS_otherUserSessionName=506.BMAL1&position=chr1:161126856-161135303	chr1	161128856	161133303	ENSMUSG00000026705	Klhl20	TSS.500	2	4447	5.8678	11.7428	0	0	0	1.03058	1.05386	-1.02259	0.659624	0.442999	0.743903	0.847146	0.612307	0.920289	-0.0658066	-0.10065	0.160896	-0.0438567	0.162163	-0.112746	Klhl20	Klhl20	Klhl20	Klhl20;Ankrd45	Klhl20	Ankrd45;Klhl20	4.99552	4.87393	5.86256	5.07364	5.8678	4.8324	1	1	1	1	1	1
53094	http://genome.ucsc.edu/cgi-bin/hgTracks?hgS_doOtherUser=submit&hgS_otherUserName=Andrew%20Kossenkov&hgS_otherUserSessionName=506.BMAL1&position=chr14:45528086-45533691	chr14	45530086	45531691	ENSMUSG00000037712	Fermt2	TSS.500	2	1605	6.24501	11.7426	0	0	0	1.08195	1.00691	1.07453	0.396827	0.940993	0.439343	0.675073	0.967066	0.775197	-0.0848712	-0.0802209	0.295042	-0.0502438	0.0835353	-0.163241	Fermt2	Fermt2	Fermt2	Fermt2	Fermt2	Fermt2	4.77604	4.79178	6.24501	4.89449	5.37978	4.51823	1	1	1	1	1	1
46481	http://genome.ucsc.edu/cgi-bin/hgTracks?hgS_doOtherUser=submit&hgS_otherUserName=Andrew%20Kossenkov&hgS_otherUserSessionName=506.BMAL1&position=chr12:4813479-4823105	chr12	4815479	4821105	ENSMUSG00000037361	0610009D07Rik	TSS.500	2	5626	5.46953	11.7393	0	0	0	1.02129	-1.04108	1.06324	0.730097	0.509666	0.31521	0.884584	0.670571	0.688092	-0.120216	0.0517628	0.183038	0.00340947	0.05472	-0.172715	0610009D07Rik	0610009D07Rik	0610009D07Rik	0610009D07Rik	0610009D07Rik	0610009D07Rik	4.41367	4.98511	5.46953	4.81751	4.99555	4.25237	1	1	1	1	1	1
42522	http://genome.ucsc.edu/cgi-bin/hgTracks?hgS_doOtherUser=submit&hgS_otherUserName=Andrew%20Kossenkov&hgS_otherUserSessionName=506.BMAL1&position=chr11:40686230-40698440	chr11	40688230	40696440	ENSMUSG00000042032	Mat2b	TSS.500	2	8210	5.71516	11.738	0	0	0	1.01518	-1.04184	1.05765	0.808912	0.510573	0.368242	0.923203	0.671319	0.729027	-0.143666	0.0813406	0.187759	-0.011188	0.103208	-0.217452	Mat2b	Mat2b	Mat2b	Mat2b	Mat2b	Mat2b;Hmmr	4.52161	5.30165	5.71516	4.96609	5.38415	4.29118	1	1	1	1	1	1
23927	http://genome.ucsc.edu/cgi-bin/hgTracks?hgS_doOtherUser=submit&hgS_otherUserName=Andrew%20Kossenkov&hgS_otherUserSessionName=506.BMAL1&position=chr6:72610349-72623200	chr6	72612349	72621200	ENSMUSG00000056429	Tgoln1	TSS.500	2	8851	5.88427	11.7293	0	0	0	-1.01633	-1.05552	1.03856	0.791362	0.377503	0.536606	0.914952	0.551583	0.828835	-0.0241567	0.00415943	0.181772	-0.0534903	0.0856797	-0.193965	Tgoln1	Tgoln1	Tgoln1;Gm20536	Tcf7l1;Gm15401;Tgoln1;Retsat;Gm20536	Gm20536;Tgoln1	Retsat;Gm20536;Tcf7l1;Tgoln1;Gm15401	5.08824	5.19108	5.88427	4.98382	5.49866	4.51214	1	1	1	1	1	1
27372	http://genome.ucsc.edu/cgi-bin/hgTracks?hgS_doOtherUser=submit&hgS_otherUserName=Andrew%20Kossenkov&hgS_otherUserSessionName=506.BMAL1&position=chr7:45453581-45470684	chr7	45455581	45468684	ENSMUSG00000050708;ENSMUSG00000076036;ENSMUSG00000003873	Ftl1;Gm22133;Bax	TSS.500	2	13103	5.58982	11.7282	0	0	0	1.04687	1.13607	-1.08521	0.421354	0.0251057	0.151094	0.695177	0.0765944	0.514035	-0.136111	-0.114207	0.10286	-0.0258731	0.135019	0.0383116	Ftl1;Gm22133;Bax	Bax;Ftl1;Gm22133	Gm22133;Ftl1;Bax;Gys1	Gm22133;Ftl1;Bax;Gys1	Gys1;Bax;Ftl1;Gm22133	Dhdh;Gys1;Bax;Ftl1;Gm22133	4.61499	4.68712	5.46439	4.98938	5.58982	5.22092	1	1	1	1	1	1
24030	http://genome.ucsc.edu/cgi-bin/hgTracks?hgS_doOtherUser=submit&hgS_otherUserName=Andrew%20Kossenkov&hgS_otherUserSessionName=506.BMAL1&position=chr6:82767274-82777951	chr6	82769274	82775951	ENSMUSG00000000628	Hk2	TSS.500	2	6677	5.48072	11.7282	0	0	0	1.07873	-1.0181	1.09825	0.307645	0.809211	0.207082	0.597641	0.887552	0.585259	-0.0919692	-0.0443067	0.27341	-0.00518967	-0.0734975	-0.0584468	Hk2	Hk2	Gm17034;Hk2	Gm17034;Hk2	Hk2	Gm17034;Hk2	4.23212	4.37763	5.48072	4.50069	4.28794	4.33396	1	1	1	1	1	1
24416	http://genome.ucsc.edu/cgi-bin/hgTracks?hgS_doOtherUser=submit&hgS_otherUserName=Andrew%20Kossenkov&hgS_otherUserSessionName=506.BMAL1&position=chr6:88512495-88523521	chr6	88514495	88521521	ENSMUSG00000030082	Sec61a1	TSS.500	2	7026	5.4639	11.7272	0	0	0	-1.03728	-1.11638	1.07626	0.575329	0.0920008	0.26072	0.797277	0.204225	0.640415	-0.012044	0.0656606	0.207268	-0.0667458	0.047574	-0.241712	Sec61a1	Sec61a1	Sec61a1	Sec61a1	Sec61a1	Sec61a1	4.67926	4.94373	5.4639	4.50144	4.88089	3.9759	1	1	1	1	1	1
11146	http://genome.ucsc.edu/cgi-bin/hgTracks?hgS_doOtherUser=submit&hgS_otherUserName=Andrew%20Kossenkov&hgS_otherUserSessionName=506.BMAL1&position=chr3:36548228-36557268	chr3	36550228	36555268	ENSMUSG00000027714	Exosc9	TSS.500	2	5040	5.81002	11.7167	0	0	0	1.03704	1.05048	-1.01296	0.623322	0.506037	0.861976	0.826534	0.667811	0.959876	-0.0827534	-0.0824199	0.230609	-0.105121	0.157694	-0.118009	Exosc9	Exosc9	Exosc9	Exosc9	Exosc9	Exosc9;Ccna2	4.65617	4.65727	5.81002	4.583	5.51875	4.54135	1	1	1	1	1	1
28626	http://genome.ucsc.edu/cgi-bin/hgTracks?hgS_doOtherUser=submit&hgS_otherUserName=Andrew%20Kossenkov&hgS_otherUserSessionName=506.BMAL1&position=chr7:92662348-92673919	chr7	92664348	92671919	ENSMUSG00000041328	Pcf11	TSS.500	2	7571	6.33185	11.7139	0	0	0	1.06467	1.04965	1.01431	0.392784	0.508739	0.84634	0.671566	0.669861	0.954552	-0.129355	-0.0566406	0.279193	-0.106648	0.16767	-0.15422	Pcf11	Pcf11	Pcf11	Pcf11	Pcf11	Pcf11	4.74563	4.99612	6.33185	4.8225	5.85338	4.66283	1	1	1	1	1	1
29137	http://genome.ucsc.edu/cgi-bin/hgTracks?hgS_doOtherUser=submit&hgS_otherUserName=Andrew%20Kossenkov&hgS_otherUserSessionName=506.BMAL1&position=chr7:110120615-110131286	chr7	110122615	110129286	ENSMUSG00000031016	Wee1	TSS.500	2	6671	5.60249	11.711	0	0	0	1.02627	1.00994	1.01617	0.731768	0.89601	0.832048	0.885339	0.941106	0.949674	-0.0253218	-0.0949257	0.216309	-0.0677064	0.187982	-0.216337	Wee1	Wee1	Wee1	Wee1	Wee1	Wee1	4.72311	4.49593	5.60249	4.58347	5.49162	4.12499	1	1	1	1	1	1
66023	http://genome.ucsc.edu/cgi-bin/hgTracks?hgS_doOtherUser=submit&hgS_otherUserName=Andrew%20Kossenkov&hgS_otherUserSessionName=506.BMAL1&position=chr19:10198156-10209935	chr19	10200156	10207935	ENSMUSG00000036372;ENSMUSG00000024742	Tmem258;Fen1	TSS.500	2	7779	6.19633	11.7086	0	0	0	1.05638	1.14964	-1.08828	0.404922	0.0342071	0.198885	0.681922	0.0972315	0.577097	-0.147502	-0.120871	0.148382	-0.0660554	0.10908	0.0769653	Tmem258;Fen1	Fen1;Tmem258;Gm10143	Fen1;Gm10143;Tmem258	mmu-mir-6993;Fen1;Gm10143;Tmem258	Fen1;Gm10143;Tmem258	Fads1;mmu-mir-6993;Gm10143;Myrf;Tmem258;Fen1	5.02883	5.12438	6.19633	5.3267	6.02713	5.89224	1	1	1	1	1	1
52506	http://genome.ucsc.edu/cgi-bin/hgTracks?hgS_doOtherUser=submit&hgS_otherUserName=Andrew%20Kossenkov&hgS_otherUserSessionName=506.BMAL1&position=chr14:20174199-20184775	chr14	20176199	20182775	ENSMUSG00000023243	Kcnk5	TSS.500	2	6576	5.28421	11.708	0	0	0	-1.12213	-1.25344	1.11702	0.0797722	0.000593858	0.0925024	0.298281	0.00367338	0.413722	0.0691182	0.167865	0.173908	-0.0708033	-0.125461	-0.214627	Kcnk5	Kcnk5	Kcnk5	Kcnk5	Kcnk5	Kcnk5	4.90699	5.2617	5.28421	4.44419	4.27525	4.01303	1	1	1	1	1	1
14431	http://genome.ucsc.edu/cgi-bin/hgTracks?hgS_doOtherUser=submit&hgS_otherUserName=Andrew%20Kossenkov&hgS_otherUserSessionName=506.BMAL1&position=chr3:145114955-145123412	chr3	145116955	145121412	ENSMUSG00000028256	Odf2l	TSS.500	2	4457	5.49667	11.7077	0	0	0	1.1739	1.22027	-1.0395	0.0348579	0.00879285	0.610091	0.18566	0.0335888	0.864893	-0.376978	-0.0506318	0.237425	-0.0140533	0.248252	-0.0440143	Odf2l	Odf2l	Odf2l	Odf2l	Odf2l	Odf2l	3.52842	4.44943	5.45483	4.56625	5.49667	4.47035	1	1	1	1	1	1
52986	http://genome.ucsc.edu/cgi-bin/hgTracks?hgS_doOtherUser=submit&hgS_otherUserName=Andrew%20Kossenkov&hgS_otherUserSessionName=506.BMAL1&position=chr14:34500693-34506850	chr14	34502693	34504850	ENSMUSG00000021796	Bmpr1a	TSS.500	2	2157	5.45366	11.7051	0	0	0	1.03438	1.00885	1.02531	0.758476	0.936113	0.820165	0.898833	0.964456	0.945538	-0.19786	0.0828669	0.343633	-0.199544	-0.0051091	-0.0239867	Bmpr1a	Gm17110;Bmpr1a	Gm17110;Bmpr1a	Bmpr1a;Gm17110	Bmpr1a	9230112D13Rik;Gm17110;Bmpr1a	3.71569	4.53533	5.45366	3.71124	4.26111	4.20442	1	1	1	1	1	1
57837	http://genome.ucsc.edu/cgi-bin/hgTracks?hgS_doOtherUser=submit&hgS_otherUserName=Andrew%20Kossenkov&hgS_otherUserSessionName=506.BMAL1&position=chr15:99811600-99824032	chr15	99813600	99822032	ENSMUSG00000090500;ENSMUSG00000023022	Gm17057;Lima1	TSS.500	2	8432	6.1983	11.7035	0	0	0	-1.03024	-1.07308	1.04158	0.665069	0.30545	0.553931	0.849992	0.478776	0.837569	-0.0460131	0.0582961	0.236676	-0.12547	0.049986	-0.173476	Gm17057;Lima1	Gm17057;Lima1	Lima1;Gm4468;Gm17057	Lima1;Gm4468;Gm17057	Lima1;Gm17057	Gm4468;Lima1;Gm17057	5.07756	5.46577	6.1983	4.80012	5.43381	4.63975	1	1	1	1	1	1
66064	http://genome.ucsc.edu/cgi-bin/hgTracks?hgS_doOtherUser=submit&hgS_otherUserName=Andrew%20Kossenkov&hgS_otherUserSessionName=506.BMAL1&position=chr19:10877432-10885556	chr19	10879432	10883556	ENSMUSG00000034659	Tmem109	TSS.500	2	4124	5.55724	11.703	0	0	0	1.00764	1.00878	-1.00113	0.918422	0.906364	0.987871	0.969227	0.947232	0.996825	-0.0677522	-0.0314217	0.109017	0.0112311	-0.0300676	0.00899382	Tmem109	Tmem109	Prpf19;Tmem109	Tmem132a;Tmem109;Prpf19	Tmem109	Tmem109;Prpf19;Tmem132a	4.90486	5.03249	5.55724	5.1865	5.03731	5.1783	1	1	1	1	1	1
27239	http://genome.ucsc.edu/cgi-bin/hgTracks?hgS_doOtherUser=submit&hgS_otherUserName=Andrew%20Kossenkov&hgS_otherUserSessionName=506.BMAL1&position=chr7:43439031-43448923	chr7	43441031	43446923	ENSMUSG00000038973;ENSMUSG00000004610	Cldnd2;Etfb	TSS.500	2	5892	5.45257	11.7029	0	0	0	1.02132	-1.03341	1.05545	0.765248	0.641766	0.444971	0.902116	0.773979	0.778893	-0.0442808	-0.0293464	0.224961	-0.0469804	-0.013025	-0.091328	Cldnd2;Etfb	Cldnd2;Etfb	Nkg7;Cldnd2;Etfb	Nkg7;Cldnd2;Etfb	Cldnd2;Etfb	Etfb;Lim2;Cldnd2;Nkg7;Lim2	4.50728	4.55522	5.45257	4.49866	4.60818	4.35945	1	1	1	1	1	1
58402	http://genome.ucsc.edu/cgi-bin/hgTracks?hgS_doOtherUser=submit&hgS_otherUserName=Andrew%20Kossenkov&hgS_otherUserSessionName=506.BMAL1&position=chr16:14700787-14713939	chr16	14702787	14711939	ENSMUSG00000022676	Snai2	TSS.500	2	9152	5.84737	11.7019	0	1.44464	1.14671	1.44464	1.65658	-1.14671	8.60031e-10	3.87072e-17	0.0224125	2.32971e-07	3.91858e-15	0.201823	-0.570965	-0.334833	0.224953	0.101152	0.440889	0.138804	Snai2	Snai2	Snai2	Snai2	Snai2	Snai2	2.84935	3.37384	5.02061	4.59952	5.84737	4.72379	1	1	1	1	1	1
33748	http://genome.ucsc.edu/cgi-bin/hgTracks?hgS_doOtherUser=submit&hgS_otherUserName=Andrew%20Kossenkov&hgS_otherUserSessionName=506.BMAL1&position=chr9:18288132-18297944	chr9	18290132	18295944	ENSMUSG00000001774	Chordc1	TSS.500	2	5812	5.45094	11.6994	0	0	0	1.047	1.01777	1.02872	0.552803	0.819899	0.71444	0.783624	0.89469	0.908152	-0.123219	-0.0168051	0.273123	-0.102155	0.0161731	-0.0471165	Chordc1	Chordc1	Chordc1	Chordc1	Chordc1	Chordc1	4.11751	4.44036	5.45094	4.17954	4.54534	4.34596	1	1	1	1	1	1
8585	http://genome.ucsc.edu/cgi-bin/hgTracks?hgS_doOtherUser=submit&hgS_otherUserName=Andrew%20Kossenkov&hgS_otherUserSessionName=506.BMAL1&position=chr2:122690991-122708277	chr2	122692991	122706277	ENSMUSG00000005802;ENSMUSG00000087017	Slc30a4;4930417H01Rik	TSS.500	2	13286	7.35005	11.6976	0	0	0	1.17435	1.24269	-1.05819	0.0120512	0.000687983	0.376881	0.0957077	0.00415335	0.734999	-0.258794	-0.181773	0.158098	0.0539659	0.34973	-0.121227	Slc30a4;4930417H01Rik	Slc30a4;4930417H01Rik	4930417H01Rik;Slc30a4	4930417H01Rik;Slc30a4	4930417H01Rik;Slc30a4	Slc30a4;4930417H01Rik	4.78624	5.05419	6.42337	5.96911	7.35005	5.2751	1	1	1	1	1	1
1528	http://genome.ucsc.edu/cgi-bin/hgTracks?hgS_doOtherUser=submit&hgS_otherUserName=Andrew%20Kossenkov&hgS_otherUserSessionName=506.BMAL1&position=chr1:74232475-74245285	chr1	74234475	74243285	ENSMUSG00000006304	Arpc2	TSS.500	2	8810	5.49299	11.6962	0	0	0	1.00392	1.08245	-1.07822	0.955762	0.261132	0.285413	0.983651	0.430299	0.662214	-0.122763	-0.0373134	0.199625	-0.166063	0.131985	-0.00547061	Arpc2	Arpc2	Arpc2	Arpc2	Arpc2	Arpc2	4.37296	4.6459	5.49299	4.24071	5.23681	4.75181	1	1	1	1	1	1
36823	http://genome.ucsc.edu/cgi-bin/hgTracks?hgS_doOtherUser=submit&hgS_otherUserName=Andrew%20Kossenkov&hgS_otherUserSessionName=506.BMAL1&position=chr9:109829425-109837172	chr9	109831425	109835172	ENSMUSG00000070282;ENSMUSG00000032478	3000002C10Rik;Nme6	TSS.500	2	3747	5.79393	11.6939	0	0	0	1.08467	1.03759	1.04537	0.198748	0.559524	0.482916	0.482873	0.71165	0.799588	-0.178256	-0.0201116	0.127193	0.101175	0.107776	-0.137776	3000002C10Rik;Nme6	3000002C10Rik;Nme6	3000002C10Rik;Nme6	Nme6;3000002C10Rik	Nme6;3000002C10Rik	3000002C10Rik;Nme6;Spink8	4.66931	5.22184	5.79393	5.68859	5.71514	4.80503	1	1	1	1	1	1
64316	http://genome.ucsc.edu/cgi-bin/hgTracks?hgS_doOtherUser=submit&hgS_otherUserName=Andrew%20Kossenkov&hgS_otherUserSessionName=506.BMAL1&position=chr18:47363048-47373372	chr18	47365048	47371372	ENSMUSG00000019647	Sema6a	TSS.500	2	6324	5.44623	11.6893	0	0	0	1.06637	-1.03393	1.10256	0.495618	0.723457	0.300554	0.747457	0.83109	0.675798	-0.228948	0.120616	0.246109	0.0296289	-0.207787	0.0403809	Sema6a	Sema6a	Sema6a	Sema6a	Sema6a	Sema6a	3.89017	4.98418	5.44623	4.67344	3.94913	4.70915	1	1	1	1	1	1
43526	http://genome.ucsc.edu/cgi-bin/hgTracks?hgS_doOtherUser=submit&hgS_otherUserName=Andrew%20Kossenkov&hgS_otherUserSessionName=506.BMAL1&position=chr11:68846962-68857351	chr11	68848962	68855351	ENSMUSG00000018736	Ndel1	TSS.500	2	6389	5.44583	11.6884	0	0	0	-1.00696	-1.00635	-1.00061	0.92282	0.92961	0.993179	0.970882	0.960785	0.998201	-0.144668	0.073122	0.203753	-0.105798	0.15543	-0.181839	Ndel1	Ndel1	Ndel1	Ndel1	Ndel1	Ndel1	4.25594	4.96574	5.44583	4.37489	5.26315	4.14514	1	1	1	1	1	1
11492	http://genome.ucsc.edu/cgi-bin/hgTracks?hgS_doOtherUser=submit&hgS_otherUserName=Andrew%20Kossenkov&hgS_otherUserSessionName=506.BMAL1&position=chr3:54355354-54367788	chr3	54357354	54365788	ENSMUSG00000027750	Postn	TSS.500	2	8434	5.00772	11.6821	0	-1.31369	-1.21093	-1.31369	-1.59079	1.21093	9.08109e-06	4.34464e-14	0.00185678	0.000487797	2.52546e-12	0.0430137	0.286904	0.318772	0.109717	-0.078563	-0.170252	-0.466578	Postn	Postn	Postn	Postn	Postn	Postn	4.89613	5.00772	4.31871	3.77809	3.53929	2.86356	1	1	1	1	1	1
53303	http://genome.ucsc.edu/cgi-bin/hgTracks?hgS_doOtherUser=submit&hgS_otherUserName=Andrew%20Kossenkov&hgS_otherUserSessionName=506.BMAL1&position=chr14:51981067-51990464	chr14	51983067	51988464	ENSMUSG00000004562;ENSMUSG00000097633	Arhgef40;Gm16617	TSS.500	2	5397	5.65693	11.6802	0	0	0	1.04695	1.2147	-1.16023	0.509169	0.00512604	0.0324489	0.756254	0.0218499	0.24523	-0.273973	-0.0383707	0.0658715	-0.0499259	0.152605	0.143793	Arhgef40;Gm16617	Arhgef40;Gm16617	Gm16617;Arhgef40	Arhgef40;Gm16617	Gm16617;Arhgef40	Gm16617;Arhgef40	4.1833	4.94315	5.32103	4.90292	5.65693	5.62188	1	1	1	1	1	1
959	http://genome.ucsc.edu/cgi-bin/hgTracks?hgS_doOtherUser=submit&hgS_otherUserName=Andrew%20Kossenkov&hgS_otherUserSessionName=506.BMAL1&position=chr1:55127165-55136845	chr1	55129165	55134845	ENSMUSG00000025979	Mob4	TSS.500	2	5680	5.44151	11.6791	0	0	0	1.05561	1.03621	1.01872	0.473353	0.637404	0.805902	0.73258	0.770518	0.941428	-0.0513421	-0.12034	0.224684	-0.0473414	0.184621	-0.190281	Mob4	Mob4	Mob4;Gm16581	Mob4;Gm16581	Mob4	Mob4;Gm16581	4.47653	4.2628	5.44151	4.48924	5.28974	4.05634	1	1	1	1	1	1
56133	http://genome.ucsc.edu/cgi-bin/hgTracks?hgS_doOtherUser=submit&hgS_otherUserName=Andrew%20Kossenkov&hgS_otherUserSessionName=506.BMAL1&position=chr15:57908448-57917772	chr15	57910448	57915772	ENSMUSG00000022364	Tbc1d31	TSS.500	2	5324	5.43766	11.6708	0	0	0	1.05197	1.0357	1.01571	0.471822	0.618388	0.824783	0.731315	0.75672	0.947145	-0.130953	-0.033266	0.224071	-0.0555913	0.171213	-0.175473	Tbc1d31	Tbc1d31	Tbc1d31	Tbc1d31	Tbc1d31	Tbc1d31	4.22966	4.53298	5.43766	4.46184	5.23844	4.09809	1	1	1	1	1	1
41338	http://genome.ucsc.edu/cgi-bin/hgTracks?hgS_doOtherUser=submit&hgS_otherUserName=Andrew%20Kossenkov&hgS_otherUserSessionName=506.BMAL1&position=chr10:122978222-122987823	chr10	122980222	122985823	ENSMUSG00000065406	Mirlet7i	TSS.500	2	5601	7.58084	11.6706	0	0	0	-1.06462	-1.17712	1.10568	0.34211	0.0133603	0.127513	0.628941	0.046859	0.478635	0.0779179	0.0479807	0.163361	-0.0156821	0.047978	-0.321555	Mirlet7i	Mirlet7i	Mirlet7i	Mirlet7i	Mirlet7i	Mon2;Mirlet7i	7.13916	6.99049	7.58084	6.6844	6.99047	5.38826	1	1	1	1	1	1
24224	http://genome.ucsc.edu/cgi-bin/hgTracks?hgS_doOtherUser=submit&hgS_otherUserName=Andrew%20Kossenkov&hgS_otherUserSessionName=506.BMAL1&position=chr6:85911121-85919621	chr6	85913121	85917621	ENSMUSG00000057103;ENSMUSG00000054226	Cml1;Tprkb	TSS.500	2	4500	5.82927	11.6676	0	0	0	-1.08781	-1.13847	1.04657	0.290654	0.103492	0.567703	0.582679	0.222994	0.845002	-0.045697	0.165628	0.203039	-0.134463	0.115384	-0.303892	Cml1;Tprkb	Tprkb;Cml1	Tprkb;Cml1	Cml1;Tprkb;1700019G17Rik	Tprkb;Cml1	Cml1;1700019G17Rik;Tprkb	4.89027	5.67749	5.82927	4.59249	5.47975	4.07253	1	1	1	1	1	1
10859	http://genome.ucsc.edu/cgi-bin/hgTracks?hgS_doOtherUser=submit&hgS_otherUserName=Andrew%20Kossenkov&hgS_otherUserSessionName=506.BMAL1&position=chr3:26149235-26156232	chr3	26151235	26154232	na	na	na	na	2997	5.8427	11.6656	0	0	0	-1.24911	-1.37667	1.10212	0.0154051	0.00049847	0.28969	0.112002	0.00317599	0.666007	0.0889295	0.341247	0.21933	-0.243755	-0.0962525	-0.309499	na	na	na	na	na	na	4.88918	5.8427	5.36114	3.86169	4.28817	3.68521	1	1	1	1	1	1
11172	http://genome.ucsc.edu/cgi-bin/hgTracks?hgS_doOtherUser=submit&hgS_otherUserName=Andrew%20Kossenkov&hgS_otherUserSessionName=506.BMAL1&position=chr3:37415285-37426454	chr3	37417285	37424454	ENSMUSG00000050174;ENSMUSG00000027722	Nudt6;Spata5	TSS.500	2	7169	5.43475	11.6647	0	0	0	1.08529	1.01971	1.06431	0.233507	0.776367	0.364231	0.524148	0.86694	0.725503	-0.0306158	-0.158194	0.203261	0.0451205	0.0778697	-0.137441	Nudt6;Spata5	Nudt6;Spata5	Spata5;Nudt6	Nudt6;Spata5	Spata5;Nudt6	Nudt6;Spata5	4.60646	4.20814	5.43475	4.86013	4.97401	4.27056	1	1	1	1	1	1
34520	http://genome.ucsc.edu/cgi-bin/hgTracks?hgS_doOtherUser=submit&hgS_otherUserName=Andrew%20Kossenkov&hgS_otherUserSessionName=506.BMAL1&position=chr9:44653007-44658103	chr9	44655007	44656103	na	na	na	na	1096	5.50065	11.6627	0	0	0	1.10937	1.03361	1.0733	0.39495	0.78645	0.562065	0.673369	0.873334	0.84172	-0.416906	0.177031	0.159724	0.128798	0.00421621	-0.0528623	na	na	na	na	na	na	3.61061	5.50065	5.43386	5.3165	4.86839	4.67566	1	1	1	1	1	1
27342	http://genome.ucsc.edu/cgi-bin/hgTracks?hgS_doOtherUser=submit&hgS_otherUserName=Andrew%20Kossenkov&hgS_otherUserSessionName=506.BMAL1&position=chr7:45118147-45134395	chr7	45120147	45132395	ENSMUSG00000064767;ENSMUSG00000065628;ENSMUSG00000003429;ENSMUSG00000065818;ENSMUSG00000065219;ENSMUSG00000065878;ENSMUSG00000065495;ENSMUSG00000089989;ENSMUSG00000074129	Snord35b;Snord33;Rps11;Snord35a;Snord32a;Snord34;Mir150;Flt3l;Rpl13a	TSS.500	2	12248	5.91297	11.661	0	0	0	1.05722	1.07022	-1.01229	0.371099	0.275344	0.84429	0.653826	0.446112	0.954002	-0.0868714	-0.117287	0.188813	-0.0386087	0.0901527	-0.0361994	Snord35b;Snord33;Rps11;Snord35a;Snord32a;Snord34;Mir150;Flt3l;Rpl13a	Snord35b;Snord33;Rps11;Snord35a;Snord34;Snord32a;Mir150;Flt3l;Rpl13a	Snord33;Rps11;Snord35b;Snord32a;Snord34;Snord35a;Flt3l;Mir150;Rpl13a	Snord35a;Snord34;Snord32a;Rps11;Snord33;Snord35b;Rpl13a;Flt3l;Mir150	Flt3l;Mir150;Rpl13a;Rps11;Snord33;Snord35b;Snord34;Snord32a;Snord35a	Mir150;Flt3l;Rpl13a;Snord35b;Aldh16a1;Snord33;Rps11;Snord32a;Snord34;Snord35a	4.86706	4.76344	5.91297	5.03604	5.51551	5.04462	1	1	1	1	1	1
52925	http://genome.ucsc.edu/cgi-bin/hgTracks?hgS_doOtherUser=submit&hgS_otherUserName=Andrew%20Kossenkov&hgS_otherUserSessionName=506.BMAL1&position=chr14:32080541-32091121	chr14	32082541	32089121	ENSMUSG00000021905;ENSMUSG00000021906	Dph3;Oxnad1	TSS.500	2	6580	5.45805	11.6584	0	0	0	1.02632	1.00955	1.01661	0.645997	0.866508	0.770864	0.839589	0.923789	0.929495	-0.136568	0.0162682	0.105952	0.0440291	0.112768	-0.142449	Dph3;Oxnad1	Oxnad1;Dph3	Oxnad1;Dph3	Dph3;Oxnad1	Dph3;Oxnad1	Dph3;Oxnad1	4.57589	5.09844	5.43185	5.19944	5.45805	4.55687	1	1	1	1	1	1
23846	http://genome.ucsc.edu/cgi-bin/hgTracks?hgS_doOtherUser=submit&hgS_otherUserName=Andrew%20Kossenkov&hgS_otherUserSessionName=506.BMAL1&position=chr6:71491010-71500065	chr6	71493010	71498065	ENSMUSG00000052656	Rnf103	TSS.500	2	5055	5.41166	11.6572	0	0	0	-1.07106	-1.26567	1.1817	0.383771	0.00279902	0.0341761	0.6644	0.0133513	0.252532	0.0722556	0.133082	0.216954	-0.0123922	0.0500203	-0.459921	Rnf103	Rnf103	Rnf103	Rnf103	Rnf103	Rnf103	4.88567	5.10037	5.41166	4.60156	4.80942	3.34764	1	1	1	1	1	1
14093	http://genome.ucsc.edu/cgi-bin/hgTracks?hgS_doOtherUser=submit&hgS_otherUserName=Andrew%20Kossenkov&hgS_otherUserSessionName=506.BMAL1&position=chr3:132679044-132689579	chr3	132681044	132687579	ENSMUSG00000028029;ENSMUSG00000028030	Aimp1;Tbck	TSS.500	2	6535	5.69328	11.6521	0	0	0	1.06105	1.0904	-1.02766	0.401658	0.220602	0.699316	0.679129	0.383133	0.90182	-0.162743	-0.0571371	0.2248	-0.0901488	0.220482	-0.135253	Aimp1;Tbck	Tbck;Aimp1	Aimp1;Tbck	Aimp1;Tbck	Aimp1;Tbck	Tbck;Aimp1	4.32856	4.66489	5.69328	4.5571	5.67597	4.41375	1	1	1	1	1	1
47483	http://genome.ucsc.edu/cgi-bin/hgTracks?hgS_doOtherUser=submit&hgS_otherUserName=Andrew%20Kossenkov&hgS_otherUserSessionName=506.BMAL1&position=chr12:52502346-52509209	chr12	52504346	52507209	ENSMUSG00000035133	Arhgap5	TSS.10k	10	2863	5.66291	11.6498	0	0	0	1.06516	1.09749	-1.03035	0.41372	0.228343	0.698582	0.688959	0.39243	0.901529	-0.106406	-0.127973	0.164408	-0.0224723	0.224016	-0.131572	na	na	na	Arhgap5	na	Arhgap5	4.48326	4.41526	5.42965	4.75782	5.66291	4.40401	1	1	1	1	1	1
14240	http://genome.ucsc.edu/cgi-bin/hgTracks?hgS_doOtherUser=submit&hgS_otherUserName=Andrew%20Kossenkov&hgS_otherUserSessionName=506.BMAL1&position=chr3:138138752-138147961	chr3	138140752	138145961	ENSMUSG00000004127;ENSMUSG00000028158	Trmt10a;Mttp	TSS.500	2	5209	5.70901	11.6485	0	0	0	1.0277	1.04768	-1.01944	0.678549	0.47988	0.770259	0.857703	0.645432	0.929137	-0.217638	0.0588025	0.121344	-0.00227471	0.171352	-0.131586	Trmt10a;Mttp	Trmt10a;Mttp	Trmt10a;Mttp	Trmt10a;Mttp	Mttp;Trmt10a	Trmt10a;Mttp	4.33614	5.27306	5.51111	5.05034	5.70901	4.60879	1	1	1	1	1	1
28202	http://genome.ucsc.edu/cgi-bin/hgTracks?hgS_doOtherUser=submit&hgS_otherUserName=Andrew%20Kossenkov&hgS_otherUserSessionName=506.BMAL1&position=chr7:80290690-80303884	chr7	80292690	80301884	ENSMUSG00000097912;ENSMUSG00000038943	6330403N20Rik;Prc1	TSS.500	2	9194	5.91179	11.6481	0	0	0	-1.02264	-1.02985	1.00705	0.702141	0.615375	0.904502	0.870048	0.754436	0.973334	-0.0443571	0.00697887	0.156511	-0.0629468	0.096554	-0.15274	6330403N20Rik;Prc1	6330403N20Rik;Prc1	6330403N20Rik;Vps33b;Prc1	6330403N20Rik;Vps33b;Prc1	Prc1;6330403N20Rik	6330403N20Rik;Vps33b;Prc1	5.13042	5.31988	5.91179	5.06345	5.66707	4.75188	1	1	1	1	1	1
45271	http://genome.ucsc.edu/cgi-bin/hgTracks?hgS_doOtherUser=submit&hgS_otherUserName=Andrew%20Kossenkov&hgS_otherUserSessionName=506.BMAL1&position=chr11:101545863-101558770	chr11	101547863	101556770	ENSMUSG00000017119;ENSMUSG00000017146	Nbr1;Brca1	TSS.500	2	8907	5.65628	11.6402	0	0	0	1.02621	1.03163	-1.00528	0.669323	0.607288	0.930781	0.852225	0.748101	0.9812	-0.0727078	-0.0682793	0.167618	-0.0392342	0.142742	-0.130139	Nbr1;Brca1	Brca1;Nbr1	Brca1;NBR2;Nbr1	Nbr1;NBR2;Brca1	Nbr1;Brca1	NBR2;Nbr1;Brca1	4.77301	4.78799	5.65628	4.88739	5.55788	4.58283	1	1	1	1	1	1
9492	http://genome.ucsc.edu/cgi-bin/hgTracks?hgS_doOtherUser=submit&hgS_otherUserName=Andrew%20Kossenkov&hgS_otherUserSessionName=506.BMAL1&position=chr2:148749824-148754699	chr2	148751824	148752699	ENSMUSG00000055177	Cstl1	TSS.5k	9	875	7.69792	11.6376	0	0	0	1.09996	-1.08185	1.18999	0.413006	0.499152	0.13506	0.688433	0.661928	0.490399	-0.205375	0.106263	0.401886	-0.0507282	0.0032722	-0.255318	na	na	Cstl1	Cstl1	Cstl1	Cstl1	5.01888	6.25312	7.69792	5.59808	5.8154	4.84471	1	1	1	1	1	1
25254	http://genome.ucsc.edu/cgi-bin/hgTracks?hgS_doOtherUser=submit&hgS_otherUserName=Andrew%20Kossenkov&hgS_otherUserSessionName=506.BMAL1&position=chr6:117875334-117884292	chr6	117877334	117882292	ENSMUSG00000042097	Zfp239	NEAR.10k	27	4958	5.63879	11.6316	0	0	0	-1.12161	-1.1991	1.06909	0.116521	0.0130206	0.36092	0.366126	0.0458973	0.72292	-0.0383467	0.230926	0.174688	-0.11363	0.017175	-0.270812	na	na	na	na	na	Zfp239	4.66169	5.63879	5.41939	4.41959	4.84852	3.95305	1	1	1	1	1	1
39111	http://genome.ucsc.edu/cgi-bin/hgTracks?hgS_doOtherUser=submit&hgS_otherUserName=Andrew%20Kossenkov&hgS_otherUserSessionName=506.BMAL1&position=chr10:62645194-62655629	chr10	62647194	62653629	ENSMUSG00000020076	Ddx50	TSS.500	2	6435	6.1135	11.6309	0	0	0	1.01898	-1.1074	1.12842	0.806807	0.184514	0.116061	0.922229	0.338639	0.45931	0.0585879	-0.0705979	0.254611	-0.0118047	0.076942	-0.307738	Ddx50	Ddx50	Ddx50	Ddx50	Ddx50	Ddx50;Stox1	5.32409	4.85951	6.1135	5.06579	5.39354	4.10777	1	1	1	1	1	1
26588	http://genome.ucsc.edu/cgi-bin/hgTracks?hgS_doOtherUser=submit&hgS_otherUserName=Andrew%20Kossenkov&hgS_otherUserSessionName=506.BMAL1&position=chr7:19568251-19577637	chr7	19570251	19575637	ENSMUSG00000044709	Gemin7	TSS.500	2	5386	5.41851	11.6298	0	0	0	1.0691	1.05561	1.01277	0.321872	0.422309	0.850702	0.610859	0.59348	0.956401	-0.136479	-0.0619417	0.22157	-0.0402964	0.0775141	-0.0603667	Gemin7	Gemin7	Gemin7;Zfp296	Zfp296;Gemin7;Ppp1r37	Gemin7	Clasrp;Zfp296;Gemin7;Ppp1r37	4.20564	4.43394	5.41851	4.50248	4.89409	4.43889	1	1	1	1	1	1
27810	http://genome.ucsc.edu/cgi-bin/hgTracks?hgS_doOtherUser=submit&hgS_otherUserName=Andrew%20Kossenkov&hgS_otherUserSessionName=506.BMAL1&position=chr7:67640289-67653432	chr7	67642289	67651432	ENSMUSG00000030555;ENSMUSG00000030556	Ttc23;Lrrc28	TSS.500	2	9143	5.41851	11.6298	0	0	0	1.00674	-1.0415	1.04852	0.910558	0.496537	0.428199	0.966016	0.659668	0.768838	-0.120159	0.0660481	0.174502	-0.0143056	0.104998	-0.211083	Ttc23;Lrrc28	Ttc23;Lrrc28	Lrrc28;Ttc23	Lrrc28;Ttc23	Ttc23;Lrrc28	Lrrc28;Ttc23	4.39904	5.01887	5.41851	4.74156	5.15895	4.12424	1	1	1	1	1	1
43570	http://genome.ucsc.edu/cgi-bin/hgTracks?hgS_doOtherUser=submit&hgS_otherUserName=Andrew%20Kossenkov&hgS_otherUserSessionName=506.BMAL1&position=chr11:69317574-69330503	chr11	69319574	69328503	ENSMUSG00000032782;ENSMUSG00000018470;ENSMUSG00000049299	Cntrob;Kcnab3;Trappc1	TSS.500	2	8929	5.61915	11.6297	0	0	0	1.13506	1.03015	1.10184	0.0277771	0.605888	0.0920845	0.162362	0.746999	0.413319	-0.161331	-0.0719733	0.173069	0.148281	0.00562939	-0.0936749	Cntrob;Kcnab3;Trappc1	Kcnab3;Trappc1;Cntrob	Cntrob;Gm16040;Trappc1;Kcnab3	Kcnab3;Trappc1;Gm16040;Cntrob	Cntrob;Trappc1;Kcnab3	Trappc1;Kcnab3;Gm16040;Cntrob	4.43594	4.72577	5.61915	5.52173	4.99246	4.65372	1	1	1	1	1	1
48506	http://genome.ucsc.edu/cgi-bin/hgTracks?hgS_doOtherUser=submit&hgS_otherUserName=Andrew%20Kossenkov&hgS_otherUserSessionName=506.BMAL1&position=chr12:84964879-84975463	chr12	84966879	84973463	ENSMUSG00000042350;ENSMUSG00000021243	Arel1;Fcf1	TSS.500	2	6584	5.41628	11.625	0	0	0	1.08244	1.05393	1.02705	0.206397	0.402165	0.670251	0.492194	0.574393	0.891065	-0.120857	-0.0896421	0.194207	0.0151792	0.15972	-0.158607	Arel1;Fcf1	Fcf1;Arel1	Arel1;Fcf1	Arel1;Fcf1	Fcf1;Arel1	Arel1;Fcf1	4.33407	4.43105	5.41628	4.77251	5.28598	4.21955	1	1	1	1	1	1
61821	http://genome.ucsc.edu/cgi-bin/hgTracks?hgS_doOtherUser=submit&hgS_otherUserName=Andrew%20Kossenkov&hgS_otherUserSessionName=506.BMAL1&position=chr17:35909170-35925556	chr17	35911170	35923556	ENSMUSG00000024436;ENSMUSG00000039220;ENSMUSG00000084751	Mrps18b;Ppp1r10;Mir1894	TSS.500	2	12386	5.41566	11.6237	0	0	0	1.04571	-1.01665	1.06312	0.391208	0.751348	0.240276	0.670189	0.850646	0.621095	-0.117408	0.00428902	0.173544	0.035649	0.0611133	-0.157188	Mrps18b;Ppp1r10;Mir1894	Mir1894;Ppp1r10;Mrps18b	Mir1894;Ppp1r10;Atat1;Mrps18b	Ppp1r10;Mrps18b;Atat1;Mir1894	Mir1894;Mrps18b;Gm16279;Ppp1r10	Ppp1r10;Gm16279;Atat1;Mrps18b;Mir1894	4.4083	4.80509	5.41566	4.91288	5.00214	4.28568	1	1	1	1	1	1
25162	http://genome.ucsc.edu/cgi-bin/hgTracks?hgS_doOtherUser=submit&hgS_otherUserName=Andrew%20Kossenkov&hgS_otherUserSessionName=506.BMAL1&position=chr6:114911021-114924632	chr6	114913021	114922632	ENSMUSG00000030315	Vgll4	TSS.500	2	9611	7.35927	11.6212	0	0	0	-1.08903	-1.13313	1.04049	0.178519	0.0486713	0.531242	0.457396	0.127083	0.826266	-0.0414168	0.155605	0.154174	-0.0882667	0.0979956	-0.278091	Vgll4	Vgll4	Vgll4	Vgll4	Vgll4	Vgll4	6.40709	7.35927	7.35187	6.19917	7.06728	5.42256	1	1	1	1	1	1
50271	http://genome.ucsc.edu/cgi-bin/hgTracks?hgS_doOtherUser=submit&hgS_otherUserName=Andrew%20Kossenkov&hgS_otherUserSessionName=506.BMAL1&position=chr13:36726865-36739433	chr13	36728865	36737433	ENSMUSG00000039114	Nrn1	TSS.500	2	8568	5.41327	11.6186	0	0	0	1.05224	1.12203	-1.06633	0.417308	0.0666318	0.306296	0.692256	0.160849	0.680595	-0.208057	-0.0332828	0.18103	-0.0877565	0.172216	-0.024149	Nrn1	Nrn1	Nrn1	Nrn1	Nrn1	Nrn1	4.11	4.6522	5.41327	4.47611	5.37969	4.68238	1	1	1	1	1	1
53509	http://genome.ucsc.edu/cgi-bin/hgTracks?hgS_doOtherUser=submit&hgS_otherUserName=Andrew%20Kossenkov&hgS_otherUserSessionName=506.BMAL1&position=chr14:57820902-57830490	chr14	57822902	57828490	ENSMUSG00000021967;ENSMUSG00000021965	Mrp63;Ska3	TSS.500	2	5588	5.41283	11.6176	0	0	0	-1.02375	1.03161	-1.05611	0.757304	0.681966	0.472262	0.898401	0.802653	0.79413	-0.0411594	-0.0497971	0.198423	-0.170848	0.153626	-0.0902451	Mrp63;Ska3	Ska3;Mrp63	Ska3;Gm22738;Mrp63	Mrp63;Gm22738;Ska3	Ska3;Mrp63	Ska3;Gm22738;Mrp63;Zdhhc20	4.56931	4.54144	5.41283	4.16789	5.24428	4.41312	1	1	1	1	1	1
13587	http://genome.ucsc.edu/cgi-bin/hgTracks?hgS_doOtherUser=submit&hgS_otherUserName=Andrew%20Kossenkov&hgS_otherUserSessionName=506.BMAL1&position=chr3:116418152-116428198	chr3	116420152	116426198	ENSMUSG00000033502	Cdc14a	TSS.500	2	6046	5.41267	11.6172	0	0	0	1.02601	1.02966	-1.00355	0.689672	0.649493	0.956015	0.863286	0.779626	0.987982	-0.188418	0.0494259	0.0904094	0.0421744	0.0423261	-0.035918	Cdc14a	Cdc14a	Cdc14a	Cdc14a	Cdc14a	Cdc14a	4.44388	5.25827	5.41267	5.2314	5.23197	4.95049	1	1	1	1	1	1
10161	http://genome.ucsc.edu/cgi-bin/hgTracks?hgS_doOtherUser=submit&hgS_otherUserName=Andrew%20Kossenkov&hgS_otherUserSessionName=506.BMAL1&position=chr2:166026839-166034934	chr2	166028839	166032934	ENSMUSG00000027678	Ncoa3	BODY	22	4095	5.5635	11.6161	0	0	0	-1.01044	-1.17931	1.16712	0.889759	0.0277636	0.0392106	0.957024	0.0828167	0.271241	-0.0217953	0.103646	0.253035	-0.00968883	0.0346684	-0.359866	na	na	na	na	Ncoa3	Ncoa3	4.58115	5.0064	5.5635	4.6206	4.768	3.60326	1	1	1	1	1	1
63306	http://genome.ucsc.edu/cgi-bin/hgTracks?hgS_doOtherUser=submit&hgS_otherUserName=Andrew%20Kossenkov&hgS_otherUserSessionName=506.BMAL1&position=chr18:6509613-6520363	chr18	6511613	6518363	ENSMUSG00000024240	Epc1	TSS.500	2	6750	5.55453	11.6157	0	0	0	1.1452	1.21699	-1.06269	0.0484329	0.00425244	0.376045	0.225164	0.018807	0.734386	-0.304001	-0.092901	0.230492	-0.0544386	0.267328	-0.0464799	Epc1	Epc1	Epc1	Epc1	Epc1	Epc1	3.70548	4.30511	5.41199	4.42413	5.55453	4.44916	1	1	1	1	1	1
52516	http://genome.ucsc.edu/cgi-bin/hgTracks?hgS_doOtherUser=submit&hgS_otherUserName=Andrew%20Kossenkov&hgS_otherUserSessionName=506.BMAL1&position=chr14:20342225-20352713	chr14	20344225	20350713	ENSMUSG00000039599;ENSMUSG00000021810	Fam149b;Ecd	TSS.500	2	6488	5.46342	11.6152	0	0	0	-1.02774	1.01225	-1.04033	0.651633	0.840757	0.514128	0.842509	0.907879	0.817494	-0.0636852	-0.00837323	0.123183	-0.0778451	0.136646	-0.109925	Fam149b;Ecd	Ecd;Fam149b	Fam149b;Ecd	Fam149b;Ecd	Fam149b;Ecd	Fam149b;Ecd	4.74212	4.93137	5.41174	4.69483	5.46342	4.58939	1	1	1	1	1	1
57067	http://genome.ucsc.edu/cgi-bin/hgTracks?hgS_doOtherUser=submit&hgS_otherUserName=Andrew%20Kossenkov&hgS_otherUserSessionName=506.BMAL1&position=chr15:80794549-80805614	chr15	80796549	80803614	ENSMUSG00000047888	Tnrc6b	BODY	22	7065	5.98163	11.6143	0	0	0	-1.00566	-1.04504	1.03916	0.933706	0.51617	0.571346	0.975114	0.676191	0.846572	-0.0833852	0.0469564	0.208503	-0.0708514	0.135032	-0.236255	na	na	na	na	Tnrc6b	Tnrc6b	4.86767	5.33738	5.98163	4.91102	5.67967	4.36822	1	1	1	1	1	1
61998	http://genome.ucsc.edu/cgi-bin/hgTracks?hgS_doOtherUser=submit&hgS_otherUserName=Andrew%20Kossenkov&hgS_otherUserSessionName=506.BMAL1&position=chr17:46023616-46033072	chr17	46025616	46031072	ENSMUSG00000023951	Vegfa	TSS.500	2	5456	5.41068	11.6131	0	1.16295	0	1.21238	1.16295	1.0425	0.00156534	0.0131818	0.494241	0.0236098	0.0463526	0.806751	-0.271007	-0.138208	0.244131	0.085321	0.169963	-0.0902001	Vegfa	Vegfa	Vegfa	Vegfa	Vegfa	Vegfa	3.75597	4.12776	5.41068	4.83627	5.13454	4.27081	1	1	1	1	1	1
4621	http://genome.ucsc.edu/cgi-bin/hgTracks?hgS_doOtherUser=submit&hgS_otherUserName=Andrew%20Kossenkov&hgS_otherUserSessionName=506.BMAL1&position=chr1:192087318-192095510	chr1	192089318	192093510	ENSMUSG00000097089;ENSMUSG00000026637	Gm26879;Traf5	TSS.500	2	4192	5.80178	11.6107	0	1.24135	0	1.24135	1.28065	-1.03166	0.00322919	0.000752353	0.671095	0.0395085	0.00448264	0.891321	-0.42627	-0.101006	0.155772	0.131799	0.157176	0.0825292	Gm26879;Traf5	Gm26879;Traf5	Gm26879;Traf5	Traf5;Gm26879	Gm26879;Traf5	Rcor3;Gm26879;Traf5	3.83866	4.83472	5.79604	5.69887	5.80178	5.50418	1	1	1	1	1	1
7446	http://genome.ucsc.edu/cgi-bin/hgTracks?hgS_doOtherUser=submit&hgS_otherUserName=Andrew%20Kossenkov&hgS_otherUserSessionName=506.BMAL1&position=chr2:80613277-80622009	chr2	80615277	80620009	ENSMUSG00000026999;ENSMUSG00000027001	Nup35;Dusp19	TSS.500	2	4732	5.40821	11.6076	0	0	0	-1.01808	-1.1004	1.08086	0.80718	0.192532	0.289582	0.922364	0.348969	0.665948	-0.0363042	0.0601901	0.231594	-0.0702532	0.0816326	-0.26686	Nup35;Dusp19	Dusp19;Nup35	Nup35;Dusp19	Nup35;Dusp19;Gm13690	Dusp19;Nup35	Nup35;Dusp19;Gm13690	4.47472	4.79117	5.40821	4.36833	4.86441	3.79907	1	1	1	1	1	1
12965	http://genome.ucsc.edu/cgi-bin/hgTracks?hgS_doOtherUser=submit&hgS_otherUserName=Andrew%20Kossenkov&hgS_otherUserSessionName=506.BMAL1&position=chr3:97897299-97906427	chr3	97899299	97904427	ENSMUSG00000027879;ENSMUSG00000086557	Sec22b;Gm15999	TSS.500	2	5128	5.70585	11.6062	0	0	0	1.12456	1.08546	1.03602	0.168801	0.336395	0.678305	0.445157	0.511086	0.893711	-0.0631966	-0.213831	0.31034	-0.0616697	0.179808	-0.151451	Sec22b;Gm15999	Gm15999;Sec22b	Gm15999;Sec22b	Sec22b;Gm15999	Gm15999;Sec22b	Sec22b;Gm15999	4.38146	3.93715	5.70585	4.38621	5.20361	4.11553	1	1	1	1	1	1
41467	http://genome.ucsc.edu/cgi-bin/hgTracks?hgS_doOtherUser=submit&hgS_otherUserName=Andrew%20Kossenkov&hgS_otherUserSessionName=506.BMAL1&position=chr10:127610011-127626576	chr10	127612011	127624576	ENSMUSG00000040249	Lrp1	TSS.500	2	12565	6.38214	11.6055	0	1.28965	0	1.29794	1.28965	1.00643	0.000409277	0.000566383	0.930801	0.00882803	0.00353496	0.9812	-0.412409	-0.155694	0.270832	0.0974841	0.0459769	0.153809	Lrp1	Lrp1	Lrp1	Lrp1	Lrp1	Lrp1	3.93685	4.72305	6.38214	5.64825	5.44664	5.87711	1	1	1	1	1	1
23233	http://genome.ucsc.edu/cgi-bin/hgTracks?hgS_doOtherUser=submit&hgS_otherUserName=Andrew%20Kossenkov&hgS_otherUserSessionName=506.BMAL1&position=chr6:42345346-42357624	chr6	42347346	42355624	ENSMUSG00000029860	Zyx	TSS.500	2	8278	5.65496	11.6036	0	0	0	1.00745	1.04076	-1.03307	0.90704	0.529676	0.608846	0.964613	0.687365	0.864178	-0.0631048	-0.0683382	0.12401	-0.0361336	0.0510048	-0.00743779	Zyx	Zyx	Zyx	Zyx;Gm24611	Zyx	Zyx;Epha1;Gm24611	4.95493	4.93663	5.65496	5.05032	5.37098	5.15379	1	1	1	1	1	1
18773	http://genome.ucsc.edu/cgi-bin/hgTracks?hgS_doOtherUser=submit&hgS_otherUserName=Andrew%20Kossenkov&hgS_otherUserSessionName=506.BMAL1&position=chr5:21054062-21060470	chr5	21056062	21058470	ENSMUSG00000028771	Ptpn12	TSS.500	2	2408	5.79816	11.6035	0	0	0	1.02878	1.17551	-1.14263	0.691202	0.0235648	0.0619208	0.864321	0.0728783	0.342849	-0.19038	-0.0753436	0.0666702	-0.0561235	0.221396	0.0337807	Ptpn12	Ptpn12	Ptpn12	Ptpn12	na	Ptpn12	4.33363	4.70163	5.19834	4.76603	5.79816	5.07891	1	1	1	1	1	1
12015	http://genome.ucsc.edu/cgi-bin/hgTracks?hgS_doOtherUser=submit&hgS_otherUserName=Andrew%20Kossenkov&hgS_otherUserSessionName=506.BMAL1&position=chr3:69718520-69728034	chr3	69720520	69726034	ENSMUSG00000027787	Nmd3	TSS.500	2	5514	5.40535	11.6016	0	0	0	1.11738	1.08371	1.03108	0.0851188	0.212398	0.634946	0.309384	0.373183	0.875914	-0.141143	-0.126014	0.195173	0.0487175	0.175685	-0.152419	Nmd3	Nmd3	Nmd3;Rpl32-ps	Rpl32-ps;Nmd3	Nmd3	Rpl32-ps;Nmd3	4.26058	4.30654	5.40535	4.8739	5.33148	4.22662	1	1	1	1	1	1
34671	http://genome.ucsc.edu/cgi-bin/hgTracks?hgS_doOtherUser=submit&hgS_otherUserName=Andrew%20Kossenkov&hgS_otherUserSessionName=506.BMAL1&position=chr9:48983602-48990674	chr9	48985602	48988674	ENSMUSG00000032267	Usp28	TSS.500	2	3072	5.40484	11.6004	0	0	0	1.13665	-1.03619	1.17779	0.130722	0.674888	0.0535166	0.389264	0.797543	0.318149	-0.131875	-0.0365155	0.372087	0.00243148	0.0500513	-0.256179	Usp28	Usp28	Usp28	Usp28	Usp28	Usp28	3.78184	4.04709	5.40484	4.16057	4.30355	3.46138	1	1	1	1	1	1
12860	http://genome.ucsc.edu/cgi-bin/hgTracks?hgS_doOtherUser=submit&hgS_otherUserName=Andrew%20Kossenkov&hgS_otherUserSessionName=506.BMAL1&position=chr3:96214610-96231308	chr3	96216610	96229308	ENSMUSG00000068854;ENSMUSG00000086556;ENSMUSG00000063689;ENSMUSG00000015943;ENSMUSG00000068855	Hist2h2be;Gm15444;Hist2h2ab;Bola1;Hist2h2ac	TSS.500	2	12698	5.40384	11.5983	0	0	0	1.08406	1.10605	-1.02029	0.150752	0.0727362	0.720661	0.419341	0.171566	0.910786	-0.199241	-0.0572864	0.190794	-0.026115	0.156561	-0.0647131	Hist2h2be;Gm15444;Hist2h2ab;Bola1;Hist2h2ac	Hist2h2ab;Bola1;Gm15444;Hist2h2be;Hist2h2ac	Hist2h2ac;Gm15444;Hist2h2be;Bola1;Hist2h2ab	Hist2h3c2;Hist2h2ac;Gm15444;Hist2h2be;Bola1;Hist2h2ab	Bola1;Hist2h2ab;Gm15444;Hist2h2be;Hist2h2ac	Hist2h3c2;Hist2h2ac;Gm15444;Hist2h2be;Bola1;Hist2h2ab	4.10004	4.53432	5.40384	4.63554	5.27478	4.51052	1	1	1	1	1	1
31172	http://genome.ucsc.edu/cgi-bin/hgTracks?hgS_doOtherUser=submit&hgS_otherUserName=Andrew%20Kossenkov&hgS_otherUserSessionName=506.BMAL1&position=chr8:34802366-34819767	chr8	34804366	34817767	ENSMUSG00000031530	Dusp4	TSS.500	2	13401	5.4036	11.5978	0	0	0	1.11008	1.11515	-1.00456	0.111898	0.0971046	0.944736	0.358157	0.212621	0.984794	-0.176512	-0.107166	0.2062	-0.000988707	0.0317034	0.0467632	Dusp4	Dusp4	Dusp4	Dusp4	Dusp4	Dusp4	4.12123	4.32908	5.4036	4.66734	4.77661	4.82778	1	1	1	1	1	1
26382	http://genome.ucsc.edu/cgi-bin/hgTracks?hgS_doOtherUser=submit&hgS_otherUserName=Andrew%20Kossenkov&hgS_otherUserSessionName=506.BMAL1&position=chr7:13005755-13014690	chr7	13007755	13012690	ENSMUSG00000049600	Zbtb45	TSS.500	2	4935	5.40289	11.5963	0	0	0	1.0302	1.00802	1.022	0.663051	0.906837	0.749965	0.848861	0.947311	0.922312	-0.146945	0.0265257	0.208093	-0.0531901	0.0588863	-0.0933693	Zbtb45	Zbtb45	Zbtb45	Zbtb45;Slc27a5	Zbtb45	Slc27a5;Zbtb45	4.20243	4.75215	5.40289	4.49131	4.86221	4.36521	1	1	1	1	1	1
6114	http://genome.ucsc.edu/cgi-bin/hgTracks?hgS_doOtherUser=submit&hgS_otherUserName=Andrew%20Kossenkov&hgS_otherUserSessionName=506.BMAL1&position=chr2:37435357-37448460	chr2	37437357	37446460	ENSMUSG00000035437;ENSMUSG00000066798;ENSMUSG00000050714	Rabgap1;Zbtb6;Zbtb26	TSS.500	2	9103	5.40282	11.5961	0	0	0	-1.01836	-1.0748	1.05542	0.809652	0.339593	0.475174	0.923589	0.514592	0.795695	-0.000989957	0.0042277	0.270759	-0.139009	0.0718478	-0.206836	Rabgap1;Zbtb6;Zbtb26	Zbtb26;Zbtb6;Rabgap1	Rabgap1;Zbtb6;Zbtb26	Zbtb6;Rabgap1;Zbtb26	Zbtb26;Zbtb6;Rabgap1	Zbtb6;Rabgap1;Zbtb26	4.45807	4.47458	5.40282	4.04222	4.6941	3.85198	1	1	1	1	1	1
57756	http://genome.ucsc.edu/cgi-bin/hgTracks?hgS_doOtherUser=submit&hgS_otherUserName=Andrew%20Kossenkov&hgS_otherUserSessionName=506.BMAL1&position=chr15:98946720-98958755	chr15	98948720	98956755	ENSMUSG00000072235	Tuba1a	TSS.500	2	8035	5.49815	11.5947	0	0	0	-1.08082	-1.1206	1.03681	0.207752	0.0649303	0.557921	0.493846	0.157587	0.839464	-0.0312406	0.126607	0.143528	-0.0743585	0.0808013	-0.245337	Tuba1a	Tuba1a	Tuba1a	Tuba1a	Tuba1a	Tuba1a	4.85946	5.43288	5.49815	4.71343	5.25997	4.17548	1	1	1	1	1	1
6268	http://genome.ucsc.edu/cgi-bin/hgTracks?hgS_doOtherUser=submit&hgS_otherUserName=Andrew%20Kossenkov&hgS_otherUserSessionName=506.BMAL1&position=chr2:45095327-45122288	chr2	45097327	45120288	ENSMUSG00000026872;ENSMUSG00000052248;ENSMUSG00000099117;ENSMUSG00000098367;ENSMUSG00000098654;ENSMUSG00000098566	Zeb2;Gm13476;ZEB2_AS1_3;ZEB2_AS1_4;ZEB2_AS1_2;ZEB2_AS1_1	TSS.500	2	22961	5.63392	11.5932	0	0	0	1.01432	-1.00298	1.01734	0.776421	0.952594	0.731269	0.907403	0.973425	0.915086	-0.0782098	-0.0194821	0.131306	0.00830488	0.106128	-0.148046	Zeb2;Gm13476;ZEB2_AS1_3;ZEB2_AS1_4;ZEB2_AS1_2;ZEB2_AS1_1	ZEB2_AS1_4;ZEB2_AS1_2;ZEB2_AS1_1;Zeb2;Gm13476;ZEB2_AS1_3	ZEB2_AS1_1;ZEB2_AS1_2;ZEB2_AS1_4;ZEB2_AS1_3;Gm13476;Zeb2	Zeb2;ZEB2_AS1_3;Gm13476;ZEB2_AS1_4;ZEB2_AS1_1;ZEB2_AS1_2	ZEB2_AS1_4;ZEB2_AS1_1;ZEB2_AS1_2;Zeb2;ZEB2_AS1_3;Gm13476	ZEB2_AS1_1;ZEB2_AS1_2;ZEB2_AS1_4;ZEB2_AS1_3;Gm13476;Zeb2	4.85885	5.06488	5.63392	5.16532	5.53472	4.62453	1	1	1	1	1	1
42664	http://genome.ucsc.edu/cgi-bin/hgTracks?hgS_doOtherUser=submit&hgS_otherUserName=Andrew%20Kossenkov&hgS_otherUserSessionName=506.BMAL1&position=chr11:47373349-47383345	chr11	47375349	47381345	ENSMUSG00000020354	Sgcd	TSS.500	2	5996	5.40031	11.5907	0	0	0	1.16158	1.1023	1.05378	0.0235171	0.140805	0.428252	0.146478	0.279058	0.768838	-0.180206	-0.137593	0.276742	0.0198705	0.132984	-0.111798	Sgcd	Sgcd	Sgcd	Sgcd	Sgcd	Sgcd	3.90711	4.02724	5.40031	4.50321	4.87865	4.1017	1	1	1	1	1	1
59224	http://genome.ucsc.edu/cgi-bin/hgTracks?hgS_doOtherUser=submit&hgS_otherUserName=Andrew%20Kossenkov&hgS_otherUserSessionName=506.BMAL1&position=chr16:35934513-35942798	chr16	35936513	35940798	ENSMUSG00000022906;ENSMUSG00000049502	Parp9;Dtx3l	TSS.500	2	4285	5.39949	11.589	0	0	0	1.18883	1.18791	1.00078	0.015857	0.0163307	0.99136	0.113995	0.0548686	0.997814	-0.271574	-0.136715	0.272672	-0.00364205	0.133927	0.0053317	Parp9;Dtx3l	Parp9;Dtx3l	Parp9;Dtx3l	Parp9;Dtx3l	Parp9;Dtx3l	Parp9;Dtx3l	3.67127	4.0408	5.39949	4.44092	4.89524	4.46925	1	1	1	1	1	1
23104	http://genome.ucsc.edu/cgi-bin/hgTracks?hgS_doOtherUser=submit&hgS_otherUserName=Andrew%20Kossenkov&hgS_otherUserSessionName=506.BMAL1&position=chr6:38546662-38558646	chr6	38548662	38556646	ENSMUSG00000029823;ENSMUSG00000097206	Luc7l2;Gm26699	TSS.500	2	7984	7.03154	11.5858	0	0	0	-1.04999	-1.12034	1.06701	0.532837	0.146246	0.406975	0.771416	0.286802	0.755076	0.0349927	0.0381713	0.246846	-0.127314	0.132489	-0.325185	Luc7l2;Gm26699	Luc7l2;Gm26699	Gm26699;Luc7l2;Gm15697	Gm26699;Luc7l2;Gm15697	Gm26699;Luc7l2	1110001J03Rik;Gm15697;Luc7l2;Gm26699	6.05757	6.07115	7.03154	5.40238	6.48808	4.69717	1	1	1	1	1	1
46951	http://genome.ucsc.edu/cgi-bin/hgTracks?hgS_doOtherUser=submit&hgS_otherUserName=Andrew%20Kossenkov&hgS_otherUserSessionName=506.BMAL1&position=chr12:30906484-30916405	chr12	30908484	30914405	ENSMUSG00000020669;ENSMUSG00000044573	Sh3yl1;Acp1	TSS.500	2	5921	5.3975	11.5847	0	0	0	1.07107	1.12968	-1.05472	0.369623	0.111056	0.486264	0.652502	0.234798	0.802161	-0.21863	-0.0416919	0.22826	-0.109387	0.0828506	0.0585987	Sh3yl1;Acp1	Sh3yl1;Acp1	Sh3yl1;Acp1	Sh3yl1;Acp1	Acp1;Sh3yl1	Acp1;Sh3yl1	3.93309	4.45933	5.3975	4.25034	4.87041	4.78756	1	1	1	1	1	1
7219	http://genome.ucsc.edu/cgi-bin/hgTracks?hgS_doOtherUser=submit&hgS_otherUserName=Andrew%20Kossenkov&hgS_otherUserSessionName=506.BMAL1&position=chr2:75655069-75661499	chr2	75657069	75659499	ENSMUSG00000093242;ENSMUSG00000059005	Gm24574;Hnrnpa3	TSS.500	2	2430	5.79164	11.5846	0	0	0	1.00075	-1.04789	1.04868	0.991938	0.528236	0.521658	0.997044	0.686112	0.821518	-0.0745467	0.0322917	0.175171	-0.0207963	0.00977341	-0.121893	Gm24574;Hnrnpa3	Gm24574;Hnrnpa3	Hnrnpa3;Gm24574	Hnrnpa3;Gm24574	Hnrnpa3;Gm24574	Hnrnpa3;Gm24574	4.85523	5.23612	5.79164	5.04333	5.15347	4.69525	1	1	1	1	1	1
26585	http://genome.ucsc.edu/cgi-bin/hgTracks?hgS_doOtherUser=submit&hgS_otherUserName=Andrew%20Kossenkov&hgS_otherUserSessionName=506.BMAL1&position=chr7:19556309-19566661	chr7	19558309	19564661	ENSMUSG00000051403	Ppp1r37	TSS.500	2	6352	5.3974	11.5845	0	0	0	1.02124	1.01228	1.00885	0.725562	0.838433	0.883017	0.882512	0.906357	0.966654	-0.105319	-0.01205	0.164435	-0.0279429	0.110129	-0.129252	Ppp1r37	Ppp1r37	Ppp1r37	Gemin7;Ppp1r37	Ppp1r37	Gemin7;Ppp1r37	4.45987	4.7644	5.3974	4.71111	5.19431	4.38485	1	1	1	1	1	1
39360	http://genome.ucsc.edu/cgi-bin/hgTracks?hgS_doOtherUser=submit&hgS_otherUserName=Andrew%20Kossenkov&hgS_otherUserSessionName=506.BMAL1&position=chr10:69344117-69356311	chr10	69346117	69354311	ENSMUSG00000019942	Cdk1	TSS.500	2	8194	6.79949	11.5814	0	0	0	-1.0089	-1.10676	1.097	0.882292	0.0899488	0.121722	0.954186	0.20093	0.469024	-0.0197228	0.0380321	0.213028	-0.0262201	-0.0158867	-0.18923	Cdk1	Cdk1	Cdk1	Cdk1	Cdk1	Cdk1	5.77154	6.01136	6.79949	5.74516	5.78717	5.12066	1	1	1	1	1	1
60268	http://genome.ucsc.edu/cgi-bin/hgTracks?hgS_doOtherUser=submit&hgS_otherUserName=Andrew%20Kossenkov&hgS_otherUserSessionName=506.BMAL1&position=chr16:91722970-91731444	chr16	91724970	91729444	ENSMUSG00000022957;ENSMUSG00000058240	Itsn1;Cryzl1	TSS.500	2	4474	5.39952	11.576	0	0	0	1.21156	1.28521	-1.06079	0.00769209	0.000491918	0.412358	0.0714488	0.00314179	0.758172	-0.266504	-0.234499	0.260069	-0.0303018	0.261674	0.00956171	Itsn1;Cryzl1	Cryzl1;Itsn1	Itsn1;Cryzl1	Itsn1;Cryzl1	Cryzl1;Atp5o;Itsn1	Itsn1;Atp5o;Cryzl1;Gm10785	3.71353	3.79908	5.39341	4.39192	5.39952	4.51776	1	1	1	1	1	1
17478	http://genome.ucsc.edu/cgi-bin/hgTracks?hgS_doOtherUser=submit&hgS_otherUserName=Andrew%20Kossenkov&hgS_otherUserSessionName=506.BMAL1&position=chr4:133126618-133136735	chr4	133128618	133134735	ENSMUSG00000028868	Wasf2	TSS.500	2	6117	5.39305	11.5752	0	0	0	1.0299	1.05007	-1.01959	0.648599	0.44973	0.76407	0.84097	0.618332	0.927664	-0.166873	0.00781888	0.185114	-0.0692209	0.129338	-0.0861766	Wasf2	Wasf2	Wasf2	Wasf2	Wasf2	Wasf2	4.20383	4.75783	5.39305	4.50523	5.18473	4.45142	1	1	1	1	1	1
42255	http://genome.ucsc.edu/cgi-bin/hgTracks?hgS_doOtherUser=submit&hgS_otherUserName=Andrew%20Kossenkov&hgS_otherUserSessionName=506.BMAL1&position=chr11:29127268-29136086	chr11	29129268	29134086	ENSMUSG00000020464	Pnpt1	TSS.500	2	4818	5.39297	11.575	0	0	0	1.02026	-1.12337	1.14614	0.811893	0.167534	0.105632	0.924321	0.316351	0.439031	0.0778259	-0.078539	0.287915	-0.0324497	0.0464237	-0.301176	Pnpt1	Pnpt1	Pnpt1	Pnpt1	Pnpt1	Pnpt1	4.64858	4.16082	5.39297	4.29914	4.54634	3.55151	1	1	1	1	1	1
4363	http://genome.ucsc.edu/cgi-bin/hgTracks?hgS_doOtherUser=submit&hgS_otherUserName=Andrew%20Kossenkov&hgS_otherUserSessionName=506.BMAL1&position=chr1:183385569-183393031	chr1	183387569	183391031	ENSMUSG00000072258	Taf1a	TSS.500	2	3462	5.39294	11.575	0	0	0	-1.01865	-1.00484	-1.01374	0.780882	0.942029	0.837215	0.909729	0.96759	0.95123	-0.0518003	-0.0135095	0.113837	-0.0344612	0.100581	-0.114646	Taf1a	Taf1a	Taf1a	Taf1a	Taf1a	Taf1a	4.79715	4.92886	5.39294	4.85636	5.3427	4.5884	1	1	1	1	1	1
13415	http://genome.ucsc.edu/cgi-bin/hgTracks?hgS_doOtherUser=submit&hgS_otherUserName=Andrew%20Kossenkov&hgS_otherUserSessionName=506.BMAL1&position=chr3:108252712-108263896	chr3	108254712	108261896	ENSMUSG00000085102;ENSMUSG00000068749	1700010K24Rik;Psma5	TSS.500	2	7184	6.04041	11.5738	0	0	0	1.11818	1.01098	1.10604	0.12704	0.881452	0.168584	0.383285	0.932383	0.538521	-0.0897153	-0.110249	0.32953	-0.0268374	0.0291337	-0.131862	1700010K24Rik;Psma5	1700010K24Rik;Psma5	Psma5;1700010K24Rik	Psma5;1700010K24Rik	1700010K24Rik;Psma5	1700010K24Rik;Psma5	4.4919	4.427	6.04041	4.69645	4.88619	4.35969	1	1	1	1	1	1
41535	http://genome.ucsc.edu/cgi-bin/hgTracks?hgS_doOtherUser=submit&hgS_otherUserName=Andrew%20Kossenkov&hgS_otherUserSessionName=506.BMAL1&position=chr10:128541506-128552995	chr10	128543506	128550995	ENSMUSG00000039810;ENSMUSG00000093674	Zc3h10;Rpl41	TSS.500	2	7489	5.39052	11.5697	0	0	0	1.01433	-1.10589	1.12174	0.830979	0.131028	0.0847988	0.932657	0.264986	0.398457	-0.131604	0.126033	0.189291	0.0445576	-0.0937685	-0.134508	Zc3h10;Rpl41	Rpl41;Zc3h10	Zc3h10;Rpl41	Zc3h10;Rpl41	Rpl41;Zc3h10	Zc3h10;Rpl41;Pa2g4	4.29557	5.15498	5.39052	4.86644	4.41237	4.28673	1	1	1	1	1	1
64025	http://genome.ucsc.edu/cgi-bin/hgTracks?hgS_doOtherUser=submit&hgS_otherUserName=Andrew%20Kossenkov&hgS_otherUserSessionName=506.BMAL1&position=chr18:37802324-37818627	chr18	37804324	37816627	ENSMUSG00000023036	Pcdhga9	TSS.500	2	12303	5.63254	11.5694	0	0	0	1.07073	1.08404	-1.01243	0.214495	0.142738	0.822487	0.502179	0.281847	0.946554	-0.188223	-0.0383668	0.117531	0.0461371	0.0786812	-0.0157586	Pcdhga9	Pcdhga9	Pcdhga9	Pcdhga9	Pcdhga9	Pcdhga9	4.53774	5.04538	5.63254	5.35577	5.48023	5.12665	1	1	1	1	1	1
19209	http://genome.ucsc.edu/cgi-bin/hgTracks?hgS_doOtherUser=submit&hgS_otherUserName=Andrew%20Kossenkov&hgS_otherUserSessionName=506.BMAL1&position=chr5:34159541-34174522	chr5	34161541	34172522	ENSMUSG00000079555;ENSMUSG00000077454;ENSMUSG00000045102	Haus3;Gm25918;Poln	TSS.500	2	10981	5.91077	11.5676	0	0	0	-1.00277	1.07329	-1.07626	0.971229	0.356722	0.338218	0.989435	0.531545	0.706514	-0.116306	-0.02617	0.179151	-0.142957	0.310024	-0.203742	Haus3;Gm25918;Poln	Gm25918;Poln;Haus3	Haus3;Poln;Gm25918	Gm25918;Poln;Haus3	Gm25918;Poln;Haus3	Haus3;Mxd4;Gm25918;Poln	4.37293	4.6613	5.38951	4.29106	5.91077	4.10989	1	1	1	1	1	1
16444	http://genome.ucsc.edu/cgi-bin/hgTracks?hgS_doOtherUser=submit&hgS_otherUserName=Andrew%20Kossenkov&hgS_otherUserSessionName=506.BMAL1&position=chr4:98919240-98925671	chr4	98921240	98923671	ENSMUSG00000028560	Usp1	TSS.500	2	2431	5.38908	11.5667	0	0	0	1.09121	1.04776	1.04147	0.376335	0.636332	0.680442	0.658209	0.769719	0.894529	-0.215914	0.0120089	0.327268	-0.108768	-0.00254682	-0.0120482	Usp1	Usp1	Usp1	Usp1	na	Usp1	3.66691	4.31161	5.38908	3.95732	4.26733	4.23866	1	1	1	1	1	1
29226	http://genome.ucsc.edu/cgi-bin/hgTracks?hgS_doOtherUser=submit&hgS_otherUserName=Andrew%20Kossenkov&hgS_otherUserSessionName=506.BMAL1&position=chr7:112020065-112031025	chr7	112022065	112029025	ENSMUSG00000059263	Usp47	TSS.500	2	6960	6.04845	11.5667	0	0	0	1.01147	1.13123	-1.11841	0.874986	0.0889012	0.122618	0.950849	0.199219	0.469962	-0.176227	-0.0324007	0.18113	-0.173859	0.272847	-0.0714893	Usp47	Usp47	Usp47	Usp47	Usp47	Usp47	4.40382	4.87596	5.66974	4.41122	6.04845	4.74295	1	1	1	1	1	1
67815	http://genome.ucsc.edu/cgi-bin/hgTracks?hgS_doOtherUser=submit&hgS_otherUserName=Andrew%20Kossenkov&hgS_otherUserSessionName=506.BMAL1&position=chr19:60779792-60795163	chr19	60781792	60793163	ENSMUSG00000024991	Eif3a	TSS.500	2	11371	5.47915	11.5641	0	0	0	-1.02813	1.02642	-1.0553	0.683442	0.70152	0.428921	0.860036	0.816041	0.769214	-0.0293095	-0.0547188	0.16661	-0.137615	0.190401	-0.135367	Eif3a	Eif3a	Eif3a	Eif3a;Snora19;Gm26158	Eif3a	Eif3a;Snora19;Gm26158	4.69103	4.60738	5.3879	4.34452	5.47915	4.35146	1	1	1	1	1	1
60264	http://genome.ucsc.edu/cgi-bin/hgTracks?hgS_doOtherUser=submit&hgS_otherUserName=Andrew%20Kossenkov&hgS_otherUserSessionName=506.BMAL1&position=chr16:91641941-91655409	chr16	91643941	91653409	ENSMUSG00000022961;ENSMUSG00000022962	Son;Gart	TSS.500	2	9468	5.68249	11.5601	0	0	0	1.11127	1.03684	1.07179	0.160772	0.630619	0.356718	0.433445	0.765514	0.719527	-0.0436101	-0.18037	0.298043	-0.0266205	0.110392	-0.157835	Son;Gart	Gart;Son	Son;Gart	Gart;Son	Gart;Son	Gart;Son	4.46317	4.05048	5.68249	4.51723	4.97722	4.11582	1	1	1	1	1	1
21695	http://genome.ucsc.edu/cgi-bin/hgTracks?hgS_doOtherUser=submit&hgS_otherUserName=Andrew%20Kossenkov&hgS_otherUserSessionName=506.BMAL1&position=chr5:138113207-138121507	chr5	138115207	138119507	ENSMUSG00000037017	Zscan21	TSS.500	2	4300	5.80516	11.5513	0	0	0	1.11558	1.20982	-1.08447	0.0967884	0.00382706	0.218179	0.331437	0.0172682	0.597954	-0.317235	-0.0543161	0.118682	0.0187358	0.225965	0.00816865	Zscan21	Zscan21	Zscan21	Zscan21	Zscan21	Zkscan1;Zscan21	3.9524	4.76249	5.38197	5.01505	5.80516	4.97772	1	1	1	1	1	1
38559	http://genome.ucsc.edu/cgi-bin/hgTracks?hgS_doOtherUser=submit&hgS_otherUserName=Andrew%20Kossenkov&hgS_otherUserSessionName=506.BMAL1&position=chr10:42759828-42768548	chr10	42761828	42766548	ENSMUSG00000097008;ENSMUSG00000019802	Gm26860;Sec63	TSS.500	2	4720	6.99867	11.5506	0	0	0	-1.0849	-1.21115	1.11637	0.256256	0.00761028	0.125136	0.548713	0.0299392	0.473695	0.0828883	0.0905239	0.210713	-0.0765194	0.0281584	-0.335764	Gm26860;Sec63	Sec63;Gm26860	Gm26860;Gm15199;Sec63	Gm26860;Sec63;Gm15199	Sec63;Gm26860	Gm15199;Sec63;Gm26860	6.39678	6.43126	6.99867	5.71717	6.15494	4.76039	1	1	1	1	1	1
29125	http://genome.ucsc.edu/cgi-bin/hgTracks?hgS_doOtherUser=submit&hgS_otherUserName=Andrew%20Kossenkov&hgS_otherUserSessionName=506.BMAL1&position=chr7:110014934-110025920	chr7	110016934	110023920	ENSMUSG00000064600;ENSMUSG00000066232	Gm25636;Ipo7	TSS.500	2	6986	5.38149	11.5503	0	0	0	1.1132	1.1329	-1.01769	0.14422	0.089294	0.811223	0.409946	0.199893	0.94253	-0.115182	-0.190719	0.248452	-0.0578384	0.204262	-0.0889754	Gm25636;Ipo7	Ipo7;Gm25636	Ipo7;Gm25636	Gm25636;Ipo7	Ipo7;Gm25636	Gm25636;Ipo7	4.16024	3.94292	5.38149	4.33298	5.21614	4.23833	1	1	1	1	1	1
25370	http://genome.ucsc.edu/cgi-bin/hgTracks?hgS_doOtherUser=submit&hgS_otherUserName=Andrew%20Kossenkov&hgS_otherUserSessionName=506.BMAL1&position=chr6:120358683-120369999	chr6	120360683	120367999	ENSMUSG00000030180;ENSMUSG00000030177	Kdm5a;Ccdc77	TSS.500	2	7316	6.09724	11.5463	0	0	0	-1.07951	-1.09534	1.01467	0.288445	0.206361	0.839856	0.580583	0.365484	0.952394	-0.0328788	0.109507	0.214213	-0.173501	0.0402181	-0.157558	Kdm5a;Ccdc77	Ccdc77;Kdm5a	Kdm5a;Ccdc77	Kdm5a;Ccdc77	Ccdc77;Kdm5a	Kdm5a;Ccdc77	5.12175	5.6634	6.09724	4.6368	5.39314	4.68943	1	1	1	1	1	1
46427	http://genome.ucsc.edu/cgi-bin/hgTracks?hgS_doOtherUser=submit&hgS_otherUserName=Andrew%20Kossenkov&hgS_otherUserSessionName=506.BMAL1&position=chr12:3302086-3314006	chr12	3304086	3312006	ENSMUSG00000020671	Rab10	TSS.500	2	7920	6.11591	11.5427	0	0	0	-1.00046	1.0271	-1.02758	0.99384	0.656138	0.650572	0.997811	0.784517	0.882614	-0.0706875	-0.0408419	0.124169	-0.0399496	0.178892	-0.151582	Rab10	Rab10	Rab10	Rab10	Rab10	Rab10	5.12846	5.23775	5.88455	5.24105	6.11591	4.84336	1	1	1	1	1	1
66376	http://genome.ucsc.edu/cgi-bin/hgTracks?hgS_doOtherUser=submit&hgS_otherUserName=Andrew%20Kossenkov&hgS_otherUserSessionName=506.BMAL1&position=chr19:21646921-21661399	chr19	21648921	21659399	ENSMUSG00000035171;ENSMUSG00000047368	1110059E24Rik;Abhd17b	TSS.500	2	10478	6.09285	11.5368	0	0	0	-1.02591	-1.0011	-1.02478	0.674474	0.985626	0.687681	0.855312	0.992122	0.897297	-0.0758153	0.0162319	0.146999	-0.0859791	0.171916	-0.173353	1110059E24Rik;Abhd17b	Abhd17b;1110059E24Rik	Abhd17b;1110059E24Rik	1110059E24Rik;Abhd17b	1110059E24Rik;Abhd17b	Abhd17b;1110059E24Rik	5.11574	5.45936	5.98681	5.07913	6.09285	4.77477	1	1	1	1	1	1
44485	http://genome.ucsc.edu/cgi-bin/hgTracks?hgS_doOtherUser=submit&hgS_otherUserName=Andrew%20Kossenkov&hgS_otherUserSessionName=506.BMAL1&position=chr11:86252472-86261445	chr11	86254472	86259445	ENSMUSG00000018068	Ints2	TSS.500	2	4973	5.37502	11.5365	0	0	0	1.09062	-1.04844	1.14345	0.227541	0.510551	0.0622226	0.517344	0.671303	0.343727	-0.0493031	-0.0747509	0.294075	0.0201517	0.00866653	-0.198839	Ints2	Ints2	Ints2	Ints2	4632419I22Rik;Ints2	Med13;4632419I22Rik;Ints2	4.21537	4.13992	5.37502	4.42821	4.3923	3.79048	1	1	1	1	1	1
43651	http://genome.ucsc.edu/cgi-bin/hgTracks?hgS_doOtherUser=submit&hgS_otherUserName=Andrew%20Kossenkov&hgS_otherUserSessionName=506.BMAL1&position=chr11:69979136-69987986	chr11	69981136	69985986	ENSMUSG00000018565;ENSMUSG00000018559	Elp5;Ctdnep1	TSS.500	2	4850	5.37375	11.5337	0	0	0	1.0858	1.04843	1.03564	0.238545	0.498299	0.616025	0.529575	0.661169	0.867423	-0.0730601	-0.138742	0.196772	0.0248159	0.143955	-0.153741	Elp5;Ctdnep1	Elp5;Ctdnep1	Ctdnep1;Elp5	Elp5;Phf23;Ctdnep1;Gabarap	Elp5;Ctdnep1	Elp5;Phf23;Ctdnep1;Gabarap	4.44002	4.23796	5.37375	4.75871	5.17698	4.19309	1	1	1	1	1	1
48354	http://genome.ucsc.edu/cgi-bin/hgTracks?hgS_doOtherUser=submit&hgS_otherUserName=Andrew%20Kossenkov&hgS_otherUserSessionName=506.BMAL1&position=chr12:81858572-81865677	chr12	81860572	81863677	ENSMUSG00000021140	Pcnx	TSS.1k	4	3105	5.16279	11.5319	0	0	0	-1.14526	-1.33399	1.16479	0.0516496	3.56375e-05	0.0286737	0.233521	0.000332215	0.22993	0.109553	0.202863	0.136352	-0.011533	-0.0802252	-0.357009	na	Pcnx	Pcnx	Pcnx	Pcnx	Pcnx	4.83318	5.16279	4.92567	4.43604	4.22512	3.47008	1	1	1	1	1	1
6336	http://genome.ucsc.edu/cgi-bin/hgTracks?hgS_doOtherUser=submit&hgS_otherUserName=Andrew%20Kossenkov&hgS_otherUserSessionName=506.BMAL1&position=chr2:48811997-48820993	chr2	48813997	48818993	ENSMUSG00000052155	Acvr2a	TSS.500	2	4996	5.37266	11.5314	0	0	0	-1.03375	-1.14481	1.10743	0.636422	0.0541195	0.146185	0.833692	0.137626	0.50639	-0.0140143	0.08868	0.197739	-0.0237584	0.0727355	-0.321382	Acvr2a	Acvr2a	Gm13489;Acvr2a	Acvr2a;Gm13489	Acvr2a	Gm13489;Acvr2a	4.62557	4.97421	5.37266	4.59376	4.91844	3.71881	1	1	1	1	1	1
22873	http://genome.ucsc.edu/cgi-bin/hgTracks?hgS_doOtherUser=submit&hgS_otherUserName=Andrew%20Kossenkov&hgS_otherUserSessionName=506.BMAL1&position=chr6:33246030-33255859	chr6	33248030	33253859	ENSMUSG00000029763;ENSMUSG00000082217	Exoc4;Gm1401	TSS.500	2	5829	5.37257	11.5311	0	0	0	-1.09281	-1.14133	1.0444	0.288133	0.113604	0.6031	0.580319	0.238628	0.861285	0.0138198	0.116642	0.255154	-0.203576	0.0863721	-0.268412	Exoc4;Gm1401	Gm1401;Exoc4	Exoc4;Gm1401	Exoc4;Gm1401	Exoc4;Gm1401	Exoc4;Gm1401	4.52959	4.87159	5.37257	3.88199	4.76837	3.707	1	1	1	1	1	1
16724	http://genome.ucsc.edu/cgi-bin/hgTracks?hgS_doOtherUser=submit&hgS_otherUserName=Andrew%20Kossenkov&hgS_otherUserSessionName=506.BMAL1&position=chr4:108996575-109006964	chr4	108998575	109004964	ENSMUSG00000053510;ENSMUSG00000088285	Nrd1;Gm23589	TSS.500	2	6389	5.76062	11.5283	0	0	0	1.1475	1.29149	-1.12548	0.0476791	0.000231509	0.0888246	0.223541	0.00166212	0.407351	-0.258933	-0.194389	0.180301	-0.0535021	0.364075	-0.0375511	Nrd1;Gm23589	Gm23589;Nrd1	Gm23589;Nrd1	Gm23589;Nrd1	Gm23589;Nrd1	Nrd1;Gm23589	3.70539	3.87951	5.05967	4.28774	5.76062	4.33652	1	1	1	1	1	1
28531	http://genome.ucsc.edu/cgi-bin/hgTracks?hgS_doOtherUser=submit&hgS_otherUserName=Andrew%20Kossenkov&hgS_otherUserSessionName=506.BMAL1&position=chr7:89974814-89986514	chr7	89976814	89984514	ENSMUSG00000030619;ENSMUSG00000097585	Eed;Gm26529	TSS.500	2	7700	5.34615	11.5281	0	0	0	-1.02998	-1.0269	-1.003	0.686878	0.717179	0.967398	0.862022	0.826781	0.990889	0.0385328	-0.0760168	0.181712	-0.104055	0.124356	-0.164529	Eed;Gm26529	Eed;Gm26529	Eed;Gm26529	Eed;Gm26529	Gm26529;Eed	Eed;Gm26529	4.8316	4.45518	5.34615	4.3675	5.13387	4.18411	1	1	1	1	1	1
44591	http://genome.ucsc.edu/cgi-bin/hgTracks?hgS_doOtherUser=submit&hgS_otherUserName=Andrew%20Kossenkov&hgS_otherUserSessionName=506.BMAL1&position=chr11:88066554-88076229	chr11	88068554	88074229	ENSMUSG00000018377	Vezf1	TSS.500	2	5675	5.37088	11.5276	0	0	0	-1.04558	-1.04549	-1.00009	0.50548	0.506283	0.998983	0.75405	0.668031	0.999631	-0.0379287	0.0371777	0.168988	-0.105367	0.104848	-0.167718	Vezf1	Vezf1	Gm15892;Vezf1	Vezf1;Gm15892	Vezf1	Vezf1;Gm15892	4.6399	4.8932	5.37088	4.42343	5.13299	4.2321	1	1	1	1	1	1
10909	http://genome.ucsc.edu/cgi-bin/hgTracks?hgS_doOtherUser=submit&hgS_otherUserName=Andrew%20Kossenkov&hgS_otherUserSessionName=506.BMAL1&position=chr3:27701849-27712330	chr3	27703849	27710330	ENSMUSG00000039286	Fndc3b	TSS.500	2	6481	6.33138	11.5244	0	0	0	1.06457	1.06636	-1.00168	0.327858	0.315044	0.979071	0.616101	0.488854	0.994166	-0.175674	-0.028864	0.215665	-0.0519021	0.159569	-0.118793	Fndc3b	Fndc3b	Fndc3b	Fndc3b	Fndc3b	Fndc3b	4.80343	5.32868	6.33138	5.24268	6.08611	5.00061	1	1	1	1	1	1
65817	http://genome.ucsc.edu/cgi-bin/hgTracks?hgS_doOtherUser=submit&hgS_otherUserName=Andrew%20Kossenkov&hgS_otherUserSessionName=506.BMAL1&position=chr19:6964010-7001303	chr19	6966010	6999303	ENSMUSG00000056629;ENSMUSG00000056612;ENSMUSG00000037349;ENSMUSG00000024960;ENSMUSG00000024963;ENSMUSG00000024962;ENSMUSG00000047656	Fkbp2;Ppp1r14b;Nudt22;Plcb3;Dnajc4;Vegfb;Trpt1	TSS.500	2	33293	5.36931	11.5242	0	0	0	1.03469	1.09944	-1.06258	0.536612	0.0857893	0.271293	0.773728	0.193963	0.649169	-0.1278	-0.0794104	0.113968	-0.0280773	0.0936249	0.0276943	Fkbp2;Ppp1r14b;Nudt22;Plcb3;Dnajc4;Vegfb;Trpt1	Dnajc4;Nudt22;Plcb3;Trpt1;Vegfb;Fkbp2;Ppp1r14b	Dnajc4;Plcb3;Nudt22;Trpt1;Vegfb;Ppp1r14b;Fkbp2	Dnajc4;Plcb3;Nudt22;Trpt1;Vegfb;Ppp1r14b;Fkbp2	Ppp1r14b;Fkbp2;Fermt3;Dnajc4;Plcb3;Nudt22;Vegfb;Trpt1	Dnajc4;Nudt22;Plcb3;Vegfb;Trpt1;Fkbp2;Ppp1r14b;Fermt3	4.52544	4.68321	5.36931	4.85647	5.29273	5.05183	1	1	1	1	1	1
66935	http://genome.ucsc.edu/cgi-bin/hgTracks?hgS_doOtherUser=submit&hgS_otherUserName=Andrew%20Kossenkov&hgS_otherUserSessionName=506.BMAL1&position=chr19:37203738-37213322	chr19	37205738	37211322	ENSMUSG00000039652;ENSMUSG00000023307	Cpeb3;March5	TSS.500	2	5584	5.36912	11.5237	0	0	0	-1.01357	1.0211	-1.03495	0.829464	0.7387	0.583031	0.931925	0.841657	0.851834	-0.136909	0.0437083	0.133692	-0.0704684	0.106925	-0.0769482	Cpeb3;March5	Cpeb3;March5	Cpeb3;March5	March5;Cpeb3	Cpeb3;March5	Cpeb3;A330032B11Rik;March5	4.43376	5.03842	5.36912	4.64743	5.26858	4.62616	1	1	1	1	1	1
56733	http://genome.ucsc.edu/cgi-bin/hgTracks?hgS_doOtherUser=submit&hgS_otherUserName=Andrew%20Kossenkov&hgS_otherUserSessionName=506.BMAL1&position=chr15:76184737-76237343	chr15	76186737	76235343	ENSMUSG00000063268;ENSMUSG00000088128;ENSMUSG00000022565;ENSMUSG00000087899	Parp10;Gm25720;Plec;Mir1942	TSS.500	2	48606	5.44061	11.5232	0	0	0	1.13607	1.18162	-1.0401	0.0503074	0.0104509	0.54638	0.230275	0.0385234	0.833731	-0.210531	-0.148335	0.203272	-0.0080304	0.0553246	0.1083	Parp10;Gm25720;Plec;Mir1942	Gm25720;Plec;Parp10;Mir1942	Parp10;Plec;Gm25720;Mir1942	Parp10;Plec;Gm25720;Mir1942	Mir1942;Plec;Gm25720;Parp10	Parp10;Gm25720;Plec;Mir1942	4.05901	4.24224	5.44061	4.68574	4.90059	5.08762	1	1	1	1	1	1
33548	http://genome.ucsc.edu/cgi-bin/hgTracks?hgS_doOtherUser=submit&hgS_otherUserName=Andrew%20Kossenkov&hgS_otherUserSessionName=506.BMAL1&position=chr9:4303856-4313874	chr9	4305856	4311874	ENSMUSG00000025894;ENSMUSG00000025893	Aasdhppt;Kbtbd3	TSS.500	2	6018	5.47508	11.5206	0	0	0	-1.07503	-1.08183	1.00633	0.376799	0.336595	0.938553	0.658598	0.511296	0.983347	-0.0330425	0.097225	0.249772	-0.219543	0.0453909	-0.139803	Aasdhppt;Kbtbd3	Kbtbd3;Aasdhppt	Aasdhppt;Kbtbd3	Kbtbd3;Aasdhppt	Kbtbd3;Aasdhppt	Kbtbd3;Aasdhppt	4.48264	4.91568	5.47508	3.92692	4.73868	4.15577	1	1	1	1	1	1
65457	http://genome.ucsc.edu/cgi-bin/hgTracks?hgS_doOtherUser=submit&hgS_otherUserName=Andrew%20Kossenkov&hgS_otherUserSessionName=506.BMAL1&position=chr19:3570471-3580536	chr19	3572471	3578536	ENSMUSG00000024908	Ppp6r3	TSS.500	2	6065	5.57397	11.5199	0	0	0	1.01033	1.02508	-1.0146	0.870883	0.695285	0.818753	0.94944	0.81173	0.945089	-0.092092	-0.026579	0.169575	-0.0662461	0.137209	-0.121868	Ppp6r3	Ppp6r3	Ppp6r3	Ppp6r3	Ppp6r3	Ppp6r3;Lrp5	4.63279	4.85266	5.57397	4.71834	5.4481	4.53611	1	1	1	0	1	1
21344	http://genome.ucsc.edu/cgi-bin/hgTracks?hgS_doOtherUser=submit&hgS_otherUserName=Andrew%20Kossenkov&hgS_otherUserSessionName=506.BMAL1&position=chr5:125386005-125398160	chr5	125388005	125396160	ENSMUSG00000072612;ENSMUSG00000008348	Gm10382;Ubc	TSS.500	2	8155	5.75639	11.5198	0	0	0	1.05641	1.19596	-1.1321	0.373193	0.00368457	0.0440692	0.655777	0.0167342	0.289044	-0.171234	-0.135031	0.142064	-0.100281	0.23559	0.0288917	Gm10382;Ubc	Ubc;Gm10382	Ubc;Gm10382	Gm10382;Ubc	Ubc;Gm10382	Ubc;Gm10382	4.31737	4.42962	5.38878	4.54005	5.75639	4.97466	1	1	1	1	1	1
44018	http://genome.ucsc.edu/cgi-bin/hgTracks?hgS_doOtherUser=submit&hgS_otherUserName=Andrew%20Kossenkov&hgS_otherUserSessionName=506.BMAL1&position=chr11:77074010-77082010	chr11	77076010	77080010	ENSMUSG00000065518;ENSMUSG00000037958	Mir423;Ccdc55	TSS.500	2	4000	6.2356	11.5162	0	0	0	1.06079	-1.07532	1.14069	0.390856	0.291096	0.0556476	0.66988	0.463061	0.324502	-0.0660814	-0.00666022	0.265683	0.0216593	0.0388684	-0.253469	Mir423;Ccdc55	Ccdc55;Mir423	Mir423;Ccdc55	Ccdc55;Mir423	Mir423;Ccdc55	Efcab5;Ccdc55;Mir423	4.93404	5.14571	6.2356	5.24969	5.31389	4.32086	1	1	1	1	1	1
260	http://genome.ucsc.edu/cgi-bin/hgTracks?hgS_doOtherUser=submit&hgS_otherUserName=Andrew%20Kossenkov&hgS_otherUserSessionName=506.BMAL1&position=chr1:21065673-21083440	chr1	21067673	21081440	ENSMUSG00000041779	Tram2	TSS.500	2	13767	5.68406	11.5134	0	0	0	1.05266	1.06481	-1.01154	0.320145	0.223832	0.824139	0.609536	0.387026	0.946898	-0.188359	-0.00652662	0.120622	0.0270749	0.140359	-0.0931695	Tram2	Tram2	Tram2	Tram2	Tram2	Tram2	4.50552	5.12415	5.60547	5.24725	5.68406	4.81964	1	1	1	1	1	1
51823	http://genome.ucsc.edu/cgi-bin/hgTracks?hgS_doOtherUser=submit&hgS_otherUserName=Andrew%20Kossenkov&hgS_otherUserSessionName=506.BMAL1&position=chr13:104173321-104183112	chr13	104175321	104181112	ENSMUSG00000021711;ENSMUSG00000021712;ENSMUSG00000078936	Trappc13;Trim23;Trappc13	TSS.500	2	5791	5.75315	11.5133	0	0	0	-1.01906	1.10208	-1.12309	0.764081	0.122225	0.0649491	0.901333	0.251828	0.350562	-0.0879244	-0.073114	0.0904588	-0.108928	0.208673	-0.0291661	Trappc13;Trim23;Trappc13	Trappc13;Trim23;Trappc13	Trappc13;Trappc13;Trim23	Trim23;Trappc13;Trappc13	Trappc13;Trappc13;Trim23	Trappc13;Trim23;Trappc13	4.66546	4.71463	5.29267	4.59659	5.75315	4.86356	1	1	1	1	1	1
25488	http://genome.ucsc.edu/cgi-bin/hgTracks?hgS_doOtherUser=submit&hgS_otherUserName=Andrew%20Kossenkov&hgS_otherUserSessionName=506.BMAL1&position=chr6:124822515-124835266	chr6	124824515	124833266	ENSMUSG00000038429;ENSMUSG00000023505	Usp5;Cdca3	TSS.500	2	8751	6.71813	11.512	0	0	0	-1.08057	-1.12192	1.03827	0.1794	0.0462337	0.515294	0.458683	0.122326	0.817892	-0.0774282	0.170816	0.11267	-0.0399164	0.0295932	-0.195734	Usp5;Cdca3	Usp5;Cdca3	Gnb3;Usp5;Cdca3	Gnb3;Leprel2;Cdca3;Usp5	Cdca3;Usp5	Usp5;Cdca3;Gnb3;Leprel2	5.64032	6.71813	6.4488	5.79154	6.08234	5.18838	1	1	1	1	1	1
62213	http://genome.ucsc.edu/cgi-bin/hgTracks?hgS_doOtherUser=submit&hgS_otherUserName=Andrew%20Kossenkov&hgS_otherUserSessionName=506.BMAL1&position=chr17:56284769-56294371	chr17	56286769	56292371	ENSMUSG00000024197	Plin3	TSS.500	2	5602	5.36346	11.5116	0	0	0	-1.00432	-1.01754	1.01316	0.948023	0.792788	0.843438	0.980701	0.877109	0.95374	-0.176472	0.107658	0.128559	-0.00883511	0.0394876	-0.0903978	Plin3	Plin3	Plin3	Arrdc5;Plin3;Ticam1	Plin3	Arrdc5;Plin3;Ticam1	4.32226	5.28488	5.36346	4.86716	5.03635	4.59413	1	1	1	1	1	1
67262	http://genome.ucsc.edu/cgi-bin/hgTracks?hgS_doOtherUser=submit&hgS_otherUserName=Andrew%20Kossenkov&hgS_otherUserSessionName=506.BMAL1&position=chr19:45041752-45054469	chr19	45043752	45052469	ENSMUSG00000025212;ENSMUSG00000074818	Sfxn3;Pdzd7	TSS.500	2	8717	5.36308	11.5108	0	0	0	1.12624	1.20308	-1.06823	0.070424	0.00489702	0.315127	0.278162	0.0210731	0.688072	-0.286033	-0.0844518	0.163551	-0.00207288	0.109807	0.0992001	Sfxn3;Pdzd7	Pdzd7;Sfxn3	Pdzd7;Sfxn3	Pdzd7;Sfxn3	Sfxn3;Pdzd7	Sfxn3;Pdzd7	3.90036	4.50025	5.36308	4.77057	5.16331	5.12476	1	1	1	1	1	1
45560	http://genome.ucsc.edu/cgi-bin/hgTracks?hgS_doOtherUser=submit&hgS_otherUserName=Andrew%20Kossenkov&hgS_otherUserSessionName=506.BMAL1&position=chr11:106210227-106223589	chr11	106212227	106221589	ENSMUSG00000020705;ENSMUSG00000078622	Ddx42;Ccdc47	TSS.500	2	9362	6.06418	11.5106	0	0	0	1.0183	1.00442	1.01382	0.810584	0.953522	0.856062	0.923791	0.973899	0.958142	-0.028621	-0.0765238	0.266798	-0.137118	0.121872	-0.146408	Ddx42;Ccdc47	Ccdc47;Ddx42	Ddx42;Ccdc47	Ccdc47;Ddx42	Ddx42;Ccdc47	Ddx42;Ccdc47	4.92279	4.75876	6.06418	4.55891	5.47505	4.52901	1	1	1	1	1	1
23921	http://genome.ucsc.edu/cgi-bin/hgTracks?hgS_doOtherUser=submit&hgS_otherUserName=Andrew%20Kossenkov&hgS_otherUserSessionName=506.BMAL1&position=chr6:72539593-72558786	chr6	72541593	72556786	ENSMUSG00000056737	Capg	TSS.500	2	15193	6.13949	11.51	0	0	0	1.05552	1.04547	1.00962	0.358571	0.449965	0.87081	0.643059	0.618545	0.962978	-0.0686159	-0.113616	0.182655	-0.0125309	0.116269	-0.10416	Capg	Capg	Capg	Capg	Capg	Capg;Elmod3	5.14215	4.98116	6.13949	5.34995	5.85888	5.01457	1	1	1	1	1	1
42525	http://genome.ucsc.edu/cgi-bin/hgTracks?hgS_doOtherUser=submit&hgS_otherUserName=Andrew%20Kossenkov&hgS_otherUserSessionName=506.BMAL1&position=chr11:40748753-40758988	chr11	40750753	40756988	ENSMUSG00000020326	Ccng1	TSS.500	2	6235	5.37338	11.5088	0	0	0	1.00195	1.0395	-1.03749	0.97848	0.590925	0.609691	0.992185	0.735667	0.864633	-0.14038	0.0195673	0.207807	-0.138695	0.170991	-0.11929	Ccng1	Ccng1	Ccng1	Ccng1	Ccng1	Ccng1	4.19973	4.70386	5.37338	4.20475	5.23548	4.26304	1	1	1	1	1	1
38351	http://genome.ucsc.edu/cgi-bin/hgTracks?hgS_doOtherUser=submit&hgS_otherUserName=Andrew%20Kossenkov&hgS_otherUserSessionName=506.BMAL1&position=chr10:39168260-39174908	chr10	39170260	39172908	ENSMUSG00000062074	Wisp3	TSS.10k	10	2648	6.55001	11.5077	0	0	0	-1.08126	-1.19838	1.10833	0.360982	0.0343439	0.22918	0.645313	0.0974885	0.609579	-0.143429	0.290398	0.116751	0.0228739	-0.0892074	-0.197387	na	na	na	Wisp3	na	Wisp3	4.82297	6.55001	5.79588	5.42445	5.01151	4.64224	1	1	1	1	1	1
14642	http://genome.ucsc.edu/cgi-bin/hgTracks?hgS_doOtherUser=submit&hgS_otherUserName=Andrew%20Kossenkov&hgS_otherUserSessionName=506.BMAL1&position=chr3:152184832-152197272	chr3	152186832	152195272	ENSMUSG00000028035	Dnajb4	TSS.500	2	8440	6.77866	11.5065	0	0	0	1.11732	1.17222	-1.04913	0.0726	0.0101218	0.43759	0.28287	0.0375716	0.774476	-0.274016	-0.0669384	0.18585	-0.0166812	0.258842	-0.0870576	Dnajb4	Dnajb4	Dnajb4	Dnajb4	Dnajb4	Dnajb4	4.65442	5.38825	6.4393	5.58281	6.77866	5.31225	1	1	1	1	1	1
4538	http://genome.ucsc.edu/cgi-bin/hgTracks?hgS_doOtherUser=submit&hgS_otherUserName=Andrew%20Kossenkov&hgS_otherUserSessionName=506.BMAL1&position=chr1:190923910-190932934	chr1	190925910	190930934	ENSMUSG00000026634	Angel2	TSS.500	2	5024	5.35992	11.5041	0	0	0	1.09867	1.01573	1.08166	0.237235	0.844592	0.324171	0.528207	0.910319	0.695145	-0.176677	-0.00712328	0.330588	-0.0702087	0.103126	-0.179705	Angel2	Angel2	Angel2	Angel2	Angel2	Angel2	3.74136	4.22041	5.35992	4.03556	4.56352	3.7333	1	1	1	1	1	1
14340	http://genome.ucsc.edu/cgi-bin/hgTracks?hgS_doOtherUser=submit&hgS_otherUserName=Andrew%20Kossenkov&hgS_otherUserSessionName=506.BMAL1&position=chr3:142557239-142563249	chr3	142559239	142561249	ENSMUSG00000028268	Gbp3	TSS.500	2	2010	6.41866	11.5034	0	0	0	1.0419	-1.01399	1.05648	0.585016	0.853339	0.464813	0.803555	0.915422	0.790228	-0.0989492	-0.0130219	0.174345	0.0266464	0.115943	-0.204964	Gbp3	Gbp3	Gbp3	Gbp3	Gbp3	Gbp7;Gbp3	5.29372	5.62473	6.41866	5.78432	6.16004	4.91158	1	1	1	1	1	1
65842	http://genome.ucsc.edu/cgi-bin/hgTracks?hgS_doOtherUser=submit&hgS_otherUserName=Andrew%20Kossenkov&hgS_otherUserSessionName=506.BMAL1&position=chr19:7211716-7222241	chr19	7213716	7220241	ENSMUSG00000035885	Cox8a	TSS.500	2	6525	5.57056	11.5018	0	0	0	1.00035	1.07499	-1.07461	0.995911	0.293098	0.295462	0.998676	0.465369	0.67128	-0.0282809	-0.131803	0.122243	-0.0787768	0.17713	-0.0605121	Cox8a	Cox8a	Cox8a	Cox8a;Otub1	Cox8a	Otub1;Naa40;Cox8a	4.81803	4.4775	5.35888	4.64887	5.57056	4.70938	1	1	1	1	1	1
58610	http://genome.ucsc.edu/cgi-bin/hgTracks?hgS_doOtherUser=submit&hgS_otherUserName=Andrew%20Kossenkov&hgS_otherUserSessionName=506.BMAL1&position=chr16:20647665-20657417	chr16	20649665	20655417	ENSMUSG00000006998	Psmd2	TSS.500	2	5752	5.35843	11.5009	0	0	0	1.10461	1.19067	-1.07791	0.227255	0.0341716	0.36253	0.517021	0.0971546	0.724127	-0.151095	-0.188536	0.277556	-0.158218	0.216365	0.00392767	Psmd2	Psmd2	Psmd2	Gm4462;Psmd2	Psmd2	Psmd2;Ece2;Gm4462	3.95537	3.85148	5.35843	3.9354	5.13175	4.41541	1	1	1	1	1	1
36855	http://genome.ucsc.edu/cgi-bin/hgTracks?hgS_doOtherUser=submit&hgS_otherUserName=Andrew%20Kossenkov&hgS_otherUserSessionName=506.BMAL1&position=chr9:110301716-110309915	chr9	110303716	110307915	ENSMUSG00000054836	Elp6	TSS.500	2	4199	5.91613	11.4997	0	0	0	1.06286	-1.1036	1.17297	0.382541	0.157994	0.0223091	0.663504	0.303284	0.201363	-0.0101561	-0.0428713	0.260624	0.057047	-0.0578354	-0.206808	Elp6	Elp6	Elp6	Elp6	Elp6	Elp6	4.88659	4.77479	5.91613	5.12437	4.72449	4.25117	1	1	1	1	1	1
62035	http://genome.ucsc.edu/cgi-bin/hgTracks?hgS_doOtherUser=submit&hgS_otherUserName=Andrew%20Kossenkov&hgS_otherUserSessionName=506.BMAL1&position=chr17:46776933-46786053	chr17	46778933	46784053	ENSMUSG00000063888	Rpl7l1	TSS.500	2	5120	5.58829	11.497	0	0	0	1.06942	1.05847	1.01035	0.30505	0.385187	0.874997	0.595302	0.558708	0.964252	-0.0755113	-0.131563	0.135495	0.0492527	0.143309	-0.120983	Rpl7l1	Rpl7l1	Rpl7l1	2310039H08Rik;Rpl7l1	Gm26904;Rpl7l1	2310039H08Rik;Gm26904;Rpl7l1	4.78776	4.6015	5.55756	5.22927	5.58829	4.63611	1	1	1	1	1	1
36007	http://genome.ucsc.edu/cgi-bin/hgTracks?hgS_doOtherUser=submit&hgS_otherUserName=Andrew%20Kossenkov&hgS_otherUserSessionName=506.BMAL1&position=chr9:79753881-79763811	chr9	79755881	79761811	ENSMUSG00000032330	Cox7a2	TSS.500	2	5930	5.35634	11.4963	0	0	0	1.01097	-1.00212	1.01311	0.89127	0.978841	0.870345	0.957518	0.988217	0.962978	-0.0454882	-0.0443271	0.251181	-0.126786	0.176026	-0.210606	Cox7a2	Cox7a2	Cox7a2	Cox7a2	Cox7a2	Tmem30a;Cox7a2	4.34217	4.34575	5.35634	4.09877	5.07938	3.86178	1	1	1	1	1	1
33965	http://genome.ucsc.edu/cgi-bin/hgTracks?hgS_doOtherUser=submit&hgS_otherUserName=Andrew%20Kossenkov&hgS_otherUserSessionName=506.BMAL1&position=chr9:26994363-27005062	chr9	26996363	27003062	ENSMUSG00000031969;ENSMUSG00000035443	Acad8;Thyn1	TSS.500	2	6699	5.35579	11.4952	0	0	0	1.03265	-1.03447	1.06824	0.618923	0.599861	0.306791	0.823692	0.742315	0.680976	-0.0842394	0.00103562	0.206279	-0.00504053	0.117241	-0.235276	Acad8;Thyn1	Acad8;Thyn1	Thyn1;Acad8	Acad8;Thyn1	Acad8;Thyn1	Vps26b;Acad8;Thyn1	4.3607	4.63231	5.35579	4.61242	5.02926	3.91732	1	1	1	1	1	1
32154	http://genome.ucsc.edu/cgi-bin/hgTracks?hgS_doOtherUser=submit&hgS_otherUserName=Andrew%20Kossenkov&hgS_otherUserSessionName=506.BMAL1&position=chr8:84656946-84669698	chr8	84658946	84667698	ENSMUSG00000097193;ENSMUSG00000053560	Gm26664;Ier2	TSS.500	2	8752	5.35558	11.4947	0	0	0	1.14151	1.23248	-1.07969	0.0591084	0.00287344	0.274154	0.252183	0.0136417	0.651982	-0.350294	-0.058042	0.147807	0.0187705	0.11473	0.127029	Gm26664;Ier2	Gm26664;Ier2	Gm26664;Ier2	Gm26664;Ier2	Gm26664;Ier2	Nacc1;Gm26664;Ier2	3.76276	4.63015	5.35558	4.88882	5.23193	5.27757	1	1	1	1	1	1
26739	http://genome.ucsc.edu/cgi-bin/hgTracks?hgS_doOtherUser=submit&hgS_otherUserName=Andrew%20Kossenkov&hgS_otherUserSessionName=506.BMAL1&position=chr7:25747299-25758917	chr7	25749299	25756917	ENSMUSG00000040725	Hnrnpul1	TSS.500	2	7618	5.35547	11.4945	0	0	0	1.02425	-1.02611	1.05099	0.677924	0.655106	0.3887	0.85732	0.783595	0.742853	-0.131456	0.0464305	0.171002	0.00760775	0.0538122	-0.147397	Hnrnpul1	Hnrnpul1	Hnrnpul1	Hnrnpul1;Axl	Hnrnpul1	Hnrnpul1;Axl	4.32368	4.90418	5.35547	4.77131	4.92985	4.27507	1	1	1	1	1	1
30023	http://genome.ucsc.edu/cgi-bin/hgTracks?hgS_doOtherUser=submit&hgS_otherUserName=Andrew%20Kossenkov&hgS_otherUserSessionName=506.BMAL1&position=chr7:130514453-130523243	chr7	130516453	130521243	ENSMUSG00000030850	Ate1	TSS.500	2	4790	5.3551	11.4937	0	0	0	1.11627	1.08012	1.03347	0.196893	0.365862	0.699328	0.480743	0.540423	0.90182	-0.107421	-0.150423	0.333039	-0.102001	0.0981654	-0.0713596	Ate1	Ate1	Ate1	ZNRD1-AS1_2;Ate1	Fgfr2;Ate1	Fgfr2;Ate1;ZNRD1-AS1_2	3.91986	3.80181	5.3551	3.93499	4.53552	4.0216	1	1	1	1	1	1
40075	http://genome.ucsc.edu/cgi-bin/hgTracks?hgS_doOtherUser=submit&hgS_otherUserName=Andrew%20Kossenkov&hgS_otherUserSessionName=506.BMAL1&position=chr10:82625360-82635805	chr10	82627360	82633805	ENSMUSG00000034674	Tdg	TSS.500	2	6445	5.50664	11.4902	0	0	0	-1.00565	-1.09667	1.09051	0.935338	0.183648	0.211863	0.975573	0.33756	0.590788	0.000327226	0.00652819	0.242258	-0.0611848	0.03232	-0.220249	Tdg	Tdg	Tdg;1190007I07Rik	Tdg;1190007I07Rik	Tdg	1190007I07Rik;Tdg	4.64105	4.66147	5.50664	4.44316	4.74736	3.96888	1	1	1	1	1	1
4185	http://genome.ucsc.edu/cgi-bin/hgTracks?hgS_doOtherUser=submit&hgS_otherUserName=Andrew%20Kossenkov&hgS_otherUserSessionName=506.BMAL1&position=chr1:179797224-179805457	chr1	179799224	179803457	ENSMUSG00000073486;ENSMUSG00000026491	Gm10518;Ahctf1	TSS.500	2	4233	5.53437	11.4901	0	0	0	1.02247	1.05797	-1.03472	0.746219	0.411822	0.619159	0.892972	0.583427	0.868931	-0.099981	-0.0599066	0.149755	-0.0518448	0.196839	-0.134862	Gm10518;Ahctf1	Gm10518;Ahctf1	Ahctf1;Gm10518	Gm10518;Ahctf1	Ahctf1;Gm10518	Ahctf1;Gm10518	4.48663	4.61582	5.35345	4.64224	5.53437	4.37706	1	1	1	1	1	1
2436	http://genome.ucsc.edu/cgi-bin/hgTracks?hgS_doOtherUser=submit&hgS_otherUserName=Andrew%20Kossenkov&hgS_otherUserSessionName=506.BMAL1&position=chr1:107586419-107599115	chr1	107588419	107597115	ENSMUSG00000026315	Serpinb8	TSS.500	2	8696	6.35446	11.4899	0	0	0	1.02212	-1.10494	1.12938	0.766649	0.17597	0.098938	0.902983	0.327535	0.42647	-0.0359441	0.0285286	0.3094	-0.0731139	0.0671946	-0.296065	Serpinb8	Serpinb8	Serpinb8	Serpinb8	Serpinb8	Serpinb8	4.98044	5.21263	6.35446	4.85122	5.35694	4.14226	1	1	1	1	1	1
55107	http://genome.ucsc.edu/cgi-bin/hgTracks?hgS_doOtherUser=submit&hgS_otherUserName=Andrew%20Kossenkov&hgS_otherUserSessionName=506.BMAL1&position=chr15:8436799-8452551	chr15	8438799	8450551	ENSMUSG00000022141	Nipbl	TSS.500	2	11752	5.35326	11.4897	0	0	0	1.04309	1.01307	1.02963	0.533741	0.84814	0.666599	0.771964	0.912328	0.889785	-0.116228	-0.0179123	0.240589	-0.0682484	0.170279	-0.208479	Nipbl	Nipbl	Nipbl	Nipbl	Nipbl	Nipbl	4.15837	4.45869	5.35326	4.30237	5.09387	3.8946	1	1	1	1	1	1
61678	http://genome.ucsc.edu/cgi-bin/hgTracks?hgS_doOtherUser=submit&hgS_otherUserName=Andrew%20Kossenkov&hgS_otherUserSessionName=506.BMAL1&position=chr17:33947719-33961502	chr17	33949719	33959502	ENSMUSG00000008668;ENSMUSG00000024319;ENSMUSG00000084601;ENSMUSG00000067370	Rps18;Vps52;Gm23111;B3galt4	TSS.500	2	9783	5.35168	11.4864	0	0	0	1.09136	1.09393	-1.00236	0.213847	0.201751	0.973274	0.501442	0.359992	0.992276	-0.104013	-0.148593	0.221326	-0.0313781	0.0459617	0.0166963	Rps18;Vps52;Gm23111;B3galt4	Gm23111;B3galt4;Rps18;Vps52	Rps18;Vps52;Gm23111;B3galt4	Vps52;Rps18;B3galt4;Wdr46;Gm23111;H2-Ke2	B3galt4;Rps18;Vps52	Vps52;Rps18;B3galt4;Wdr46;Gm23111;H2-Ke2	4.25104	4.11865	5.35168	4.47571	4.7277	4.63075	1	1	1	1	1	1
10582	http://genome.ucsc.edu/cgi-bin/hgTracks?hgS_doOtherUser=submit&hgS_otherUserName=Andrew%20Kossenkov&hgS_otherUserSessionName=506.BMAL1&position=chr2:181860795-181869424	chr2	181862795	181867424	ENSMUSG00000038628	Polr3k	TSS.500	2	4629	5.60911	11.4837	0	0	0	-1.06508	-1.03018	-1.03387	0.346948	0.657314	0.619242	0.632936	0.785477	0.868931	-0.0443683	0.0467644	0.0995801	-0.0804822	0.172307	-0.193801	Polr3k	Polr3k	Polr3k	Polr3k	Polr3k	Polr3k;Pcmtd2	4.81296	5.13331	5.32845	4.6915	5.60911	4.32955	1	1	1	1	1	1
59531	http://genome.ucsc.edu/cgi-bin/hgTracks?hgS_doOtherUser=submit&hgS_otherUserName=Andrew%20Kossenkov&hgS_otherUserSessionName=506.BMAL1&position=chr16:49851582-49863979	chr16	49853582	49861979	ENSMUSG00000055447	Cd47	TSS.500	2	8397	5.34916	11.4809	0	0	0	1.17269	1.2165	-1.03736	0.0144033	0.00260713	0.573074	0.107175	0.0125833	0.847416	-0.350061	-0.0722549	0.225413	-0.00151296	0.220128	-0.0217122	Cd47	Cd47	Cd47	Cd47	Cd47	Cd47	3.55674	4.33325	5.34916	4.55605	5.32923	4.49132	1	1	1	1	1	1
18381	http://genome.ucsc.edu/cgi-bin/hgTracks?hgS_doOtherUser=submit&hgS_otherUserName=Andrew%20Kossenkov&hgS_otherUserSessionName=506.BMAL1&position=chr4:155211331-155224354	chr4	155213331	155222354	ENSMUSG00000029050	Ski	TSS.500	2	9023	5.34807	11.4786	0	0	0	1.12301	1.18724	-1.05719	0.0744647	0.00831552	0.392439	0.286847	0.0321382	0.745551	-0.302438	-0.0547972	0.143133	0.0263525	0.10729	0.08046	Ski	Ski	Ski	Ski	Ski	Ski	3.90048	4.64963	5.34807	4.92445	5.21438	5.11646	1	1	1	1	1	1
2282	http://genome.ucsc.edu/cgi-bin/hgTracks?hgS_doOtherUser=submit&hgS_otherUserName=Andrew%20Kossenkov&hgS_otherUserSessionName=506.BMAL1&position=chr1:93472919-93487422	chr1	93474919	93485422	ENSMUSG00000026276;ENSMUSG00000034088	Sept2;Hdlbp	TSS.500	2	10503	5.43661	11.4778	0	0	0	1.03002	-1.00779	1.03804	0.679975	0.91381	0.602553	0.85823	0.951306	0.861112	-0.0835431	-0.0182566	0.277469	-0.115855	0.0980927	-0.157907	Sept2;Hdlbp	Hdlbp;Sept2	Hdlbp;Sept2	Hdlbp;Sept2	Hdlbp;Sept2	Hdlbp;Sept2	4.2109	4.41047	5.43661	4.11543	4.78929	3.99433	1	1	1	1	1	1
11260	http://genome.ucsc.edu/cgi-bin/hgTracks?hgS_doOtherUser=submit&hgS_otherUserName=Andrew%20Kossenkov&hgS_otherUserSessionName=506.BMAL1&position=chr3:40948434-40954470	chr3	40950434	40952470	ENSMUSG00000037814	Larp1b	TSS.500	2	2036	5.82543	11.4762	0	0	0	1.02424	-1.04193	1.06718	0.831072	0.714455	0.562451	0.932683	0.824972	0.842029	-0.076989	0.0247145	0.324875	-0.138149	-0.165426	0.0309741	Larp1b	Larp1b	Larp1b	Larp1b	Larp1b	Larp1b	4.38484	4.71241	5.82543	4.19869	4.11817	4.73333	1	1	1	1	1	1
37759	http://genome.ucsc.edu/cgi-bin/hgTracks?hgS_doOtherUser=submit&hgS_otherUserName=Andrew%20Kossenkov&hgS_otherUserSessionName=506.BMAL1&position=chr10:17718311-17730917	chr10	17720311	17728917	ENSMUSG00000039910	Cited2	TSS.500	2	8606	5.9027	11.4743	0	0	0	1.02923	-1.03232	1.0625	0.656875	0.623831	0.349964	0.845472	0.760599	0.714801	-0.14858	0.0660664	0.21214	-0.018583	-0.0208497	-0.0901938	Cited2	Cited2	Cited2	Cited2	Cited2	Cited2	4.57476	5.32468	5.9027	5.01555	5.00752	4.76783	1	1	1	1	1	1
43941	http://genome.ucsc.edu/cgi-bin/hgTracks?hgS_doOtherUser=submit&hgS_otherUserName=Andrew%20Kossenkov&hgS_otherUserSessionName=506.BMAL1&position=chr11:75675128-75685677	chr11	75677128	75683677	ENSMUSG00000017776	Crk	TSS.500	2	6549	5.34565	11.4734	0	0	0	1.12904	1.04944	1.07585	0.0746922	0.478573	0.282919	0.287345	0.644182	0.659858	-0.115728	-0.130332	0.278393	0.0112296	0.100926	-0.144489	Crk	Crk	Crk	Crk;Myo1c	Crk	Crk;Myo1c	4.04388	4.00215	5.34565	4.42507	4.71534	3.96209	1	1	1	1	1	1
30415	http://genome.ucsc.edu/cgi-bin/hgTracks?hgS_doOtherUser=submit&hgS_otherUserName=Andrew%20Kossenkov&hgS_otherUserSessionName=506.BMAL1&position=chr7:143047971-143065969	chr7	143049971	143063969	ENSMUSG00000037706;ENSMUSG00000059277	Cd81;R74862	TSS.500	2	13998	5.34541	11.4729	0	0	0	1.00771	1.00895	-1.00122	0.896234	0.879826	0.983431	0.959745	0.931203	0.995891	-0.158145	0.0562199	0.139081	-0.0222912	0.0322588	-0.0471237	Cd81;R74862	R74862;Cd81	Cd81;R74862	Tssc4;R74862;Cd81	R74862;Cd81	Tssc4;Trpm5;Cd81;R74862	4.33156	5.04146	5.34541	4.76914	4.95678	4.68605	1	1	1	1	1	1
47030	http://genome.ucsc.edu/cgi-bin/hgTracks?hgS_doOtherUser=submit&hgS_otherUserName=Andrew%20Kossenkov&hgS_otherUserSessionName=506.BMAL1&position=chr12:32817205-32822437	chr12	32819205	32820437	ENSMUSG00000020572	Nampt	TSS.500	2	1232	5.16454	11.4727	0	0	0	-1.16378	-1.03101	-1.12878	0.129853	0.760355	0.226385	0.387876	0.85633	0.606986	-0.00596432	0.0950862	-0.116916	-0.0309441	0.0329632	0.0257753	Nampt	Nampt	Nampt;Gdap10	Nampt;Gdap10	Nampt	Gdap10;Nampt	4.80841	5.16454	4.44508	4.72416	4.94266	4.9176	1	1	1	1	1	1
16158	http://genome.ucsc.edu/cgi-bin/hgTracks?hgS_doOtherUser=submit&hgS_otherUserName=Andrew%20Kossenkov&hgS_otherUserSessionName=506.BMAL1&position=chr4:82495989-82517580	chr4	82497989	82515580	ENSMUSG00000087413;ENSMUSG00000008575	Gm11266;Nfib	TSS.500	2	17591	5.73272	11.4725	0	0	0	1.0916	1.20854	-1.10713	0.127733	0.000995681	0.0769576	0.38424	0.00566521	0.380439	-0.291034	-0.0570027	0.151929	-0.0567053	0.256949	-0.00413567	Gm11266;Nfib	Gm11266;Nfib	Nfib;Gm11266	Nfib;Gm11266	Gm11266;Nfib	Nfib;Gm11266	3.88944	4.59205	5.32322	4.59302	5.73272	4.76718	1	1	1	1	1	1
2577	http://genome.ucsc.edu/cgi-bin/hgTracks?hgS_doOtherUser=submit&hgS_otherUserName=Andrew%20Kossenkov&hgS_otherUserSessionName=506.BMAL1&position=chr1:127200869-127209886	chr1	127202869	127207886	ENSMUSG00000036155	Mgat5	TSS.500	2	5017	5.34419	11.4703	0	0	0	1.07028	-1.01095	1.08199	0.469228	0.907613	0.401025	0.729634	0.947694	0.751273	-0.142728	0.0165748	0.334411	-0.0934553	-0.124924	0.0101208	Mgat5	Mgat5	Mgat5	Mgat5	Mgat5	Mgat5	3.81111	4.26772	5.34419	3.947	3.85968	4.24823	1	1	1	1	1	1
45047	http://genome.ucsc.edu/cgi-bin/hgTracks?hgS_doOtherUser=submit&hgS_otherUserName=Andrew%20Kossenkov&hgS_otherUserSessionName=506.BMAL1&position=chr11:98197433-98211546	chr11	98199433	98209546	ENSMUSG00000003119	Cdk12	TSS.500	2	10113	6.06015	11.4686	0	0	0	1.07902	1.02779	1.04984	0.226385	0.662807	0.43911	0.516007	0.789096	0.775094	-0.160274	-0.0215267	0.236366	-0.0108245	0.157097	-0.200838	Cdk12	Cdk12	Cdk12	Cdk12;Med1	Cdk12	Med1;Cdk12	4.57941	5.05179	6.06015	5.09014	5.73081	4.44967	1	1	1	1	1	1
12754	http://genome.ucsc.edu/cgi-bin/hgTracks?hgS_doOtherUser=submit&hgS_otherUserName=Andrew%20Kossenkov&hgS_otherUserSessionName=506.BMAL1&position=chr3:95275889-95290448	chr3	95277889	95288448	ENSMUSG00000038712;ENSMUSG00000015711	Fam63a;Prune	TSS.500	2	10559	5.97454	11.4686	0	0	0	1.21966	1.10829	1.10049	0.000529197	0.0727532	0.0946804	0.0107023	0.171583	0.417938	-0.28789	-0.0829651	0.258945	0.129354	0.0477901	-0.0652334	Fam63a;Prune	Prune;Fam63a	Fam63a;Prune	Fam63a;Prune	Prune;Fam63a	Prune;Fam63a;Anxa9	4.05814	4.69279	5.97454	5.45268	5.14746	4.75206	1	1	1	1	1	1
65870	http://genome.ucsc.edu/cgi-bin/hgTracks?hgS_doOtherUser=submit&hgS_otherUserName=Andrew%20Kossenkov&hgS_otherUserSessionName=506.BMAL1&position=chr19:7415759-7422961	chr19	7417759	7420961	ENSMUSG00000053080	2700081O15Rik	TSS.500	2	3202	5.34244	11.4665	0	0	0	1.08086	1.15875	-1.07206	0.281317	0.0411842	0.334922	0.573839	0.111969	0.703608	-0.186497	-0.110654	0.169846	-0.0543733	0.156819	0.0248598	2700081O15Rik	2700081O15Rik	2700081O15Rik;mmu-mir-6991	mmu-mir-6991;2700081O15Rik	2700081O15Rik	Rtn3;mmu-mir-6991;2700081O15Rik	4.15132	4.38079	5.34244	4.55905	5.29352	4.82208	1	1	1	1	1	1
64291	http://genome.ucsc.edu/cgi-bin/hgTracks?hgS_doOtherUser=submit&hgS_otherUserName=Andrew%20Kossenkov&hgS_otherUserSessionName=506.BMAL1&position=chr18:46516017-46529505	chr18	46518017	46527505	ENSMUSG00000033319	Fem1c	TSS.500	2	9488	5.81783	11.4622	0	0	0	1.09034	1.18992	-1.09133	0.174276	0.00630119	0.169734	0.452493	0.0257801	0.540116	-0.194866	-0.134775	0.170635	-0.063289	0.291986	-0.0696912	Fem1c	Fem1c	Fem1c	Fem1c	Fem1c	Fem1c	4.12285	4.30245	5.34042	4.52609	5.81783	4.5056	1	1	1	1	1	1
36561	http://genome.ucsc.edu/cgi-bin/hgTracks?hgS_doOtherUser=submit&hgS_otherUserName=Andrew%20Kossenkov&hgS_otherUserSessionName=506.BMAL1&position=chr9:103358849-103367201	chr9	103360849	103365201	ENSMUSG00000032803	Cdv3	TSS.500	2	4352	5.36696	11.4605	0	0	0	1.10368	1.06339	1.03789	0.142042	0.360315	0.579914	0.406914	0.534918	0.850686	-0.113652	-0.125191	0.187719	0.0509323	0.149602	-0.14941	Cdv3	Cdv3	Cdv3	Cdv3	Cdv3	Cdv3	4.33633	4.30099	5.36696	4.87243	5.22441	4.22773	1	1	1	1	1	1
27251	http://genome.ucsc.edu/cgi-bin/hgTracks?hgS_doOtherUser=submit&hgS_otherUserName=Andrew%20Kossenkov&hgS_otherUserSessionName=506.BMAL1&position=chr7:43576023-43585310	chr7	43578023	43583310	ENSMUSG00000030469	Zfp719	TSS.500	2	5287	5.86034	11.4592	0	0	0	-1.04405	-1.07118	1.02599	0.497141	0.27874	0.686115	0.748501	0.449801	0.896831	-0.0872963	0.106448	0.141596	-0.0487453	0.0970942	-0.209097	Zfp719	Zfp719	Zfp719	Zfp719	Zfp719	Zfp658;Zfp719	4.9859	5.71689	5.86034	5.12363	5.67929	4.57414	1	1	1	1	1	1
14415	http://genome.ucsc.edu/cgi-bin/hgTracks?hgS_doOtherUser=submit&hgS_otherUserName=Andrew%20Kossenkov&hgS_otherUserSessionName=506.BMAL1&position=chr3:144718554-144725124	chr3	144720554	144723124	ENSMUSG00000037062	Sh3glb1	TSS.500	2	2570	5.20141	11.4556	0	0	0	-1.13861	-1.20405	1.05747	0.0883687	0.0147842	0.463275	0.316142	0.0507895	0.789485	0.0494069	0.162641	0.0556072	-0.0140701	-0.10117	-0.152415	Sh3glb1	Sh3glb1	Sh3glb1	Sh3glb1	na	Clca1;Sh3glb1	4.80122	5.20141	4.82233	4.59025	4.31546	4.16137	1	1	1	1	1	1
4130	http://genome.ucsc.edu/cgi-bin/hgTracks?hgS_doOtherUser=submit&hgS_otherUserName=Andrew%20Kossenkov&hgS_otherUserSessionName=506.BMAL1&position=chr1:177440742-177452465	chr1	177442742	177450465	ENSMUSG00000097892;ENSMUSG00000063659	Gm26801;Zbtb18	TSS.500	2	7723	5.29408	11.4551	0	0	-1.20769	-1.20769	-1.46075	1.20954	0.0162292	1.38937e-06	0.0154023	0.115853	1.8929e-05	0.161947	0.159717	0.294977	0.229736	-0.124727	-0.0493505	-0.510352	Gm26801;Zbtb18	Zbtb18;Gm26801	Gm26801;Zbtb18	Zbtb18;Gm26801	Zbtb18;Gm26801	Gm26801;Zbtb18	4.81135	5.29408	5.05559	3.9325	4.14879	2.98666	1	1	1	1	1	1
47684	http://genome.ucsc.edu/cgi-bin/hgTracks?hgS_doOtherUser=submit&hgS_otherUserName=Andrew%20Kossenkov&hgS_otherUserSessionName=506.BMAL1&position=chr12:64959678-64979248	chr12	64961678	64977248	ENSMUSG00000035614;ENSMUSG00000020948	Fam179b;Klhl28	TSS.500	2	15570	5.73878	11.4535	0	0	0	1.03128	1.00539	1.02574	0.617397	0.930481	0.680114	0.822788	0.961354	0.894346	-0.0667074	-0.0530703	0.215703	-0.0561385	0.124844	-0.164631	Fam179b;Klhl28	Klhl28;Fam179b	Klhl28;Fam179b	Klhl28;Fam179b	Klhl28;Fam179b	Fam179b;Klhl28	4.70074	4.74634	5.73878	4.73604	5.3824	4.3857	1	1	1	1	1	1
24271	http://genome.ucsc.edu/cgi-bin/hgTracks?hgS_doOtherUser=submit&hgS_otherUserName=Andrew%20Kossenkov&hgS_otherUserSessionName=506.BMAL1&position=chr6:86679357-86687882	chr6	86681357	86685882	ENSMUSG00000001158	Snrnp27	TSS.500	2	4525	5.33566	11.4519	0	0	0	-1.04715	-1.2205	1.16554	0.55577	0.0108367	0.0501419	0.785116	0.0396713	0.308005	0.0257334	0.123746	0.25542	-0.0481772	-0.176129	-0.180593	Snrnp27	Snrnp27	Snrnp27	Snrnp27	Snrnp27	Gmcl1;Snrnp27	4.53564	4.86152	5.33566	4.30414	3.93036	3.9179	1	1	1	1	1	1
45235	http://genome.ucsc.edu/cgi-bin/hgTracks?hgS_doOtherUser=submit&hgS_otherUserName=Andrew%20Kossenkov&hgS_otherUserSessionName=506.BMAL1&position=chr11:101163588-101179382	chr11	101165588	101177382	ENSMUSG00000044052;ENSMUSG00000035172;ENSMUSG00000017167	Ccr10;Plekhh3;Cntnap1	TSS.500	2	11794	5.3353	11.4512	0	0	0	1.14477	1.24005	-1.08323	0.0648548	0.00330263	0.274925	0.265136	0.0153206	0.652463	-0.324836	-0.0868735	0.180733	-0.014393	0.0780245	0.167345	Ccr10;Plekhh3;Cntnap1	Ccr10;Plekhh3;Cntnap1	Ccr10;Cntnap1;Plekhh3	Plekhh3;Cntnap1;Ccr10;Tubg2	Cntnap1;Plekhh3;Ccr10	Plekhh3;Cntnap1;Ccr10;Tubg2	3.72853	4.41509	5.3353	4.64772	4.96181	5.2851	1	1	1	1	1	1
23192	http://genome.ucsc.edu/cgi-bin/hgTracks?hgS_doOtherUser=submit&hgS_otherUserName=Andrew%20Kossenkov&hgS_otherUserSessionName=506.BMAL1&position=chr6:40467348-40476750	chr6	40469348	40474750	ENSMUSG00000029911	Ssbp1	TSS.500	2	5402	5.33459	11.4496	0	0	0	-1.05562	-1.14772	1.08725	0.498768	0.0850934	0.29583	0.749568	0.192843	0.671543	0.0664635	0.0307931	0.155596	-0.0119961	0.145109	-0.385965	Ssbp1	Ssbp1	Ssbp1	Ssbp1	Ssbp1	Ssbp1;Wee2	5.00899	4.88422	5.33459	4.73856	5.29523	3.63371	1	1	1	1	1	1
12505	http://genome.ucsc.edu/cgi-bin/hgTracks?hgS_doOtherUser=submit&hgS_otherUserName=Andrew%20Kossenkov&hgS_otherUserSessionName=506.BMAL1&position=chr3:88945218-88957958	chr3	88947218	88955958	ENSMUSG00000068921	Dap3	TSS.500	2	8740	5.54869	11.4486	0	0	0	1.06227	1.05897	1.00312	0.354446	0.379781	0.961941	0.639465	0.553769	0.989769	-0.133918	-0.0608828	0.233119	-0.0689615	0.148157	-0.117514	Dap3	Dap3	Dap3	Ash1l;Dap3	Dap3	Dap3;Ash1l	4.27984	4.50728	5.54869	4.48155	5.22564	4.32993	1	1	1	1	1	1
42599	http://genome.ucsc.edu/cgi-bin/hgTracks?hgS_doOtherUser=submit&hgS_otherUserName=Andrew%20Kossenkov&hgS_otherUserSessionName=506.BMAL1&position=chr11:44515666-44525120	chr11	44517666	44523120	ENSMUSG00000019189	Rnf145	TSS.500	2	5454	5.33309	11.4464	0	0	0	1.0748	1.12294	-1.04479	0.329199	0.116763	0.55335	0.617516	0.243539	0.837258	-0.210049	-0.049086	0.229866	-0.0996772	0.108479	0.0204673	Rnf145	Rnf145	Rnf145	Rnf145	Rnf145	Rnf145	3.90515	4.3779	5.33309	4.22359	4.89466	4.59907	1	1	1	1	1	1
17127	http://genome.ucsc.edu/cgi-bin/hgTracks?hgS_doOtherUser=submit&hgS_otherUserName=Andrew%20Kossenkov&hgS_otherUserSessionName=506.BMAL1&position=chr4:123912440-123919612	chr4	123914440	123917612	ENSMUSG00000028646;ENSMUSG00000096969;ENSMUSG00000085875	Rragc;4930535I16Rik;Gm12905	TSS.500	2	3172	5.43563	11.4462	0	0	0	1.12223	1.15892	-1.03269	0.151804	0.0667955	0.689299	0.420901	0.161093	0.897887	-0.305345	-0.0285227	0.221569	-0.0349295	0.248565	-0.101337	Rragc;4930535I16Rik;Gm12905	Rragc;Gm12905;4930535I16Rik	4930535I16Rik;Gm12905;Rragc	Gm26606;Gm12902;4930535I16Rik;Mycbp;Gm12905;Rragc	4930535I16Rik;Gm12905;Rragc	4930535I16Rik;Gm12902;Gm26606;Mycbp;Gm12905;Rragc	3.67071	4.46831	5.33301	4.44806	5.43563	4.24346	1	1	1	1	1	1
1060	http://genome.ucsc.edu/cgi-bin/hgTracks?hgS_doOtherUser=submit&hgS_otherUserName=Andrew%20Kossenkov&hgS_otherUserSessionName=506.BMAL1&position=chr1:58707461-58734132	chr1	58709461	58732132	ENSMUSG00000026031	Cflar	TSS.500	2	22671	5.33296	11.4462	0	0	0	1.1178	1.10966	1.00733	0.0702571	0.0907432	0.905455	0.277769	0.20221	0.973643	-0.113958	-0.17774	0.210057	0.0122685	0.196824	-0.127452	Cflar	Cflar	Cflar	Cflar	Cflar	Cflar	4.24008	4.05239	5.33296	4.63692	5.28335	4.19968	1	1	1	1	1	1
39501	http://genome.ucsc.edu/cgi-bin/hgTracks?hgS_doOtherUser=submit&hgS_otherUserName=Andrew%20Kossenkov&hgS_otherUserSessionName=506.BMAL1&position=chr10:75511742-75523728	chr10	75513742	75521728	ENSMUSG00000020180;ENSMUSG00000033416	Snrpd3;Gucd1	TSS.500	2	7986	5.84374	11.446	0	0	0	-1.02011	-1.06272	1.04177	0.710349	0.256524	0.445321	0.874251	0.424961	0.779039	-0.066085	0.0554538	0.103397	0.0265241	0.0316962	-0.150987	Snrpd3;Gucd1	Snrpd3;Gucd1	Gucd1;Snrpd3	Gucd1;Snrpd3	Gucd1;Snrpd3	Gucd1;Snrpd3	5.18495	5.64947	5.84374	5.53532	5.55556	4.88291	1	1	1	1	1	1
24596	http://genome.ucsc.edu/cgi-bin/hgTracks?hgS_doOtherUser=submit&hgS_otherUserName=Andrew%20Kossenkov&hgS_otherUserSessionName=506.BMAL1&position=chr6:92089987-92097770	chr6	92091987	92095770	ENSMUSG00000005893	Nr2c2	TSS.500	2	3783	5.37095	11.4432	0	0	0	-1.10401	-1.077	-1.02509	0.270509	0.408796	0.782625	0.563689	0.58056	0.933108	0.059811	0.0225656	0.187138	-0.199897	0.197563	-0.26718	Nr2c2	Nr2c2	Nr2c2	Nr2c2	Nr2c2	Nr2c2	4.87273	4.746	5.33156	4.05351	5.37095	3.86425	1	1	1	1	1	1
67473	http://genome.ucsc.edu/cgi-bin/hgTracks?hgS_doOtherUser=submit&hgS_otherUserName=Andrew%20Kossenkov&hgS_otherUserSessionName=506.BMAL1&position=chr19:47575793-47586452	chr19	47577793	47584452	ENSMUSG00000025060	Slk	TSS.500	2	6659	6.45862	11.4402	0	0	0	1.10907	1.16129	-1.04708	0.0873557	0.0135353	0.447371	0.314204	0.0473544	0.780012	-0.175476	-0.150437	0.144911	0.0203375	0.246691	-0.0860266	Slk	Slk	Slk	Slk	Slk	Slk	4.79472	4.88041	6.01186	5.50626	6.45862	5.1078	1	1	1	1	1	1
48053	http://genome.ucsc.edu/cgi-bin/hgTracks?hgS_doOtherUser=submit&hgS_otherUserName=Andrew%20Kossenkov&hgS_otherUserSessionName=506.BMAL1&position=chr12:75304685-75314636	chr12	75306685	75312636	ENSMUSG00000046768	Rhoj	TSS.500	2	5951	5.85857	11.4389	0	0	0	1.02321	-1.08197	1.10708	0.698612	0.183743	0.0860704	0.868085	0.337681	0.401529	-0.0473918	0.0131815	0.157412	0.0708807	0.0576133	-0.251696	Rhoj	Rhoj	Rhoj	Rhoj	Rhoj	Rhoj	5.06999	5.29168	5.85857	5.51169	5.46032	4.38733	1	1	1	1	1	1
67364	http://genome.ucsc.edu/cgi-bin/hgTracks?hgS_doOtherUser=submit&hgS_otherUserName=Andrew%20Kossenkov&hgS_otherUserSessionName=506.BMAL1&position=chr19:46389125-46403361	chr19	46391125	46401361	ENSMUSG00000025228;ENSMUSG00000025231	Actr1a;Sufu	TSS.500	2	10236	6.49076	11.4369	0	0	0	1.02534	1.05921	-1.03303	0.655554	0.305134	0.562311	0.844787	0.478427	0.841906	-0.115037	-0.0493851	0.155258	-0.0539283	0.139889	-0.0767966	Actr1a;Sufu	Actr1a;Sufu	Sufu;Actr1a	Actr1a;Sufu	Sufu;Actr1a	Actr1a;Sufu	5.36473	5.61915	6.49076	5.60117	6.42092	5.51151	1	1	1	1	1	1
54720	http://genome.ucsc.edu/cgi-bin/hgTracks?hgS_doOtherUser=submit&hgS_otherUserName=Andrew%20Kossenkov&hgS_otherUserSessionName=506.BMAL1&position=chr14:116922234-116932699	chr14	116924234	116930699	ENSMUSG00000058571	Gpc6	TSS.500	2	6465	5.32822	11.436	0	0	0	1.03271	1.01465	1.0178	0.653435	0.839207	0.805609	0.843511	0.906934	0.94127	-0.178872	0.0506117	0.205788	-0.0499613	0.00213539	-0.0297011	Gpc6	Gpc6	Gpc6	Gpc6	Gpc6	Gpc6	4.05779	4.77466	5.32822	4.44642	4.61359	4.51071	1	1	1	1	1	1
10557	http://genome.ucsc.edu/cgi-bin/hgTracks?hgS_doOtherUser=submit&hgS_otherUserName=Andrew%20Kossenkov&hgS_otherUserSessionName=506.BMAL1&position=chr2:181283635-181293252	chr2	181285635	181291252	ENSMUSG00000038705	Gmeb2	TSS.500	2	5617	5.32815	11.4358	0	0	0	1.01655	-1.01971	1.03658	0.803858	0.767793	0.586703	0.921079	0.86136	0.853645	-0.0908468	0.00901499	0.158127	0.0020118	0.15677	-0.235077	Gmeb2	Gm7645;Gmeb2	Gm7645;Gmeb2	Gmeb2;Gm7645	Gmeb2	Gmeb2;Gm7645	4.46776	4.79514	5.32815	4.77143	5.32305	4.0332	0	1	1	1	1	1
15016	http://genome.ucsc.edu/cgi-bin/hgTracks?hgS_doOtherUser=submit&hgS_otherUserName=Andrew%20Kossenkov&hgS_otherUserSessionName=506.BMAL1&position=chr4:14860493-14869585	chr4	14862493	14867585	ENSMUSG00000028221	Tmem55a	TSS.500	2	5092	5.52449	11.4352	0	0	0	1.04111	1.13328	-1.08853	0.613949	0.117221	0.288199	0.820512	0.244207	0.664486	-0.104032	-0.135194	0.212905	-0.152306	0.264248	-0.0856216	Tmem55a	Tmem55a	Tmem55a	Tmem55a	Tmem55a	Tmem55a	4.25732	4.16422	5.32784	4.11394	5.52449	4.31328	1	1	1	1	1	1
44906	http://genome.ucsc.edu/cgi-bin/hgTracks?hgS_doOtherUser=submit&hgS_otherUserName=Andrew%20Kossenkov&hgS_otherUserSessionName=506.BMAL1&position=chr11:96818207-96834031	chr11	96820207	96832031	ENSMUSG00000038615	Nfe2l1	TSS.500	2	11824	5.51299	11.4345	0	0	0	1.15841	1.24469	-1.07448	0.00857599	9.12424e-05	0.199066	0.0766489	0.000748892	0.577334	-0.263411	-0.166866	0.165124	0.0155496	0.177069	0.0725354	Nfe2l1	Nfe2l1	Nfe2l1	Nfe2l1	Nfe2l1	Nfe2l1	4.03616	4.32242	5.46671	4.91848	5.51299	5.12068	1	1	1	1	1	1
37203	http://genome.ucsc.edu/cgi-bin/hgTracks?hgS_doOtherUser=submit&hgS_otherUserName=Andrew%20Kossenkov&hgS_otherUserSessionName=506.BMAL1&position=chr9:122802413-122809865	chr9	122804413	122807865	ENSMUSG00000046603	Tcaim	TSS.500	2	3452	5.60707	11.4338	0	0	0	1.03078	1.02082	1.00976	0.75192	0.829875	0.91935	0.895719	0.900968	0.97759	-0.149601	0.0277521	0.26543	-0.120746	-0.0854591	0.0626233	Tcaim	Tcaim	Gm25341;Tcaim	Tcaim;Gm25341	Tcaim	Tcaim;Topaz1;Gm25341	4.18032	4.74022	5.60707	4.26679	4.37492	4.85863	1	1	1	1	1	1
8750	http://genome.ucsc.edu/cgi-bin/hgTracks?hgS_doOtherUser=submit&hgS_otherUserName=Andrew%20Kossenkov&hgS_otherUserSessionName=506.BMAL1&position=chr2:126704006-126712068	chr2	126706006	126710068	ENSMUSG00000074846;ENSMUSG00000027363	Gm10774;Usp8	TSS.500	2	4062	5.32664	11.4327	0	0	0	1.04834	-1.04731	1.09794	0.514994	0.523786	0.197536	0.759927	0.682342	0.575368	-0.0465781	-0.0405509	0.2509	-0.0119356	0.0504526	-0.202288	Gm10774;Usp8	Gm10774;Usp8	Usp8;Gm10774	Gm10774;Usp8	Usp50;Usp8;Gm10774	Gm10774;Usp8;Usp50	4.31551	4.334	5.32664	4.42282	4.6227	3.86376	1	1	1	1	1	1
37679	http://genome.ucsc.edu/cgi-bin/hgTracks?hgS_doOtherUser=submit&hgS_otherUserName=Andrew%20Kossenkov&hgS_otherUserSessionName=506.BMAL1&position=chr10:14699774-14709146	chr10	14701774	14707146	ENSMUSG00000019868	Vta1	TSS.500	2	5372	5.56268	11.429	0	0	0	-1.03232	-1.20856	1.17073	0.668253	0.0107089	0.0337137	0.851798	0.039301	0.250718	0.0669839	0.056249	0.278616	-0.0570701	-0.0476221	-0.297157	Vta1	Vta1	Vta1	Vta1	Vta1	Vta1;Gje1	4.79006	4.75381	5.56268	4.38715	4.41663	3.69924	1	1	1	1	1	1
43059	http://genome.ucsc.edu/cgi-bin/hgTracks?hgS_doOtherUser=submit&hgS_otherUserName=Andrew%20Kossenkov&hgS_otherUserSessionName=506.BMAL1&position=chr11:57796981-57803919	chr11	57798981	57801919	ENSMUSG00000087165;ENSMUSG00000020519	2010001A14Rik;Sap30l	TSS.500	2	2938	5.32456	11.4283	0	0	0	1.02932	-1.07841	1.11003	0.693763	0.303719	0.154959	0.865652	0.476894	0.519077	-0.15729	0.111941	0.183464	0.052794	0.0168761	-0.207784	2010001A14Rik;Sap30l	2010001A14Rik;Sap30l	2010001A14Rik;Sap30l	2010001A14Rik;Sap30l	Sap30l;2010001A14Rik	Sap30l;2010001A14Rik	4.18339	5.06219	5.32456	4.85483	4.733	4.03606	1	1	1	1	1	1
40243	http://genome.ucsc.edu/cgi-bin/hgTracks?hgS_doOtherUser=submit&hgS_otherUserName=Andrew%20Kossenkov&hgS_otherUserSessionName=506.BMAL1&position=chr10:86695965-86710947	chr10	86697965	86708947	ENSMUSG00000044937;ENSMUSG00000092686;ENSMUSG00000020048	BC030307;Gm25745;Hsp90b1	TSS.500	2	10982	6.42307	11.4266	0	0	0	1.02735	-1.08522	1.1149	0.640786	0.157316	0.0600062	0.836406	0.302367	0.337107	-0.0127642	-0.0238529	0.20374	0.0348932	0.0366815	-0.238698	BC030307;Gm25745;Hsp90b1	BC030307;Hsp90b1;Gm25745	Gm15344;BC030307;Gm25745;Hsp90b1	Hsp90b1;Gm25745;Gm15344;BC030307	BC030307;Hsp90b1;Gm25745	Gm15344;BC030307;1810014B01Rik;Hsp90b1;Gm25745	5.51407	5.47109	6.42307	5.70262	5.70982	4.70026	1	1	1	1	1	1
13880	http://genome.ucsc.edu/cgi-bin/hgTracks?hgS_doOtherUser=submit&hgS_otherUserName=Andrew%20Kossenkov&hgS_otherUserSessionName=506.BMAL1&position=chr3:126592885-126606086	chr3	126594885	126604086	ENSMUSG00000053819	Camk2d	TSS.500	2	9201	5.88812	11.4208	0	0	0	1.08774	1.07764	1.00937	0.193066	0.247197	0.885183	0.476273	0.414358	0.967147	-0.196232	-0.0374541	0.249795	-0.0576737	0.140034	-0.0984697	Camk2d	Camk2d	Camk2d	Camk2d	Camk2d	Camk2d	4.29565	4.80704	5.88812	4.73875	5.44943	4.60383	1	1	1	1	1	1
28899	http://genome.ucsc.edu/cgi-bin/hgTracks?hgS_doOtherUser=submit&hgS_otherUserName=Andrew%20Kossenkov&hgS_otherUserSessionName=506.BMAL1&position=chr7:100606066-100615192	chr7	100608066	100613192	ENSMUSG00000030706;ENSMUSG00000030704	Mrpl48;Rab6a	TSS.500	2	5126	5.77753	11.4199	0	0	0	-1.03933	-1.12776	1.08509	0.676918	0.194045	0.377766	0.856735	0.350775	0.735365	0.06578	0.00547178	0.332261	-0.203648	0.04769	-0.247555	Mrpl48;Rab6a	Mrpl48;Rab6a	Rab6a;Mrpl48	Mrpl48;Rab6a	Rab6a;Mrpl48	Rab6a;Mrpl48	4.78625	4.58621	5.77753	3.95387	4.72537	3.83235	1	1	1	1	1	1
957	http://genome.ucsc.edu/cgi-bin/hgTracks?hgS_doOtherUser=submit&hgS_otherUserName=Andrew%20Kossenkov&hgS_otherUserSessionName=506.BMAL1&position=chr1:55079812-55089957	chr1	55081812	55087957	ENSMUSG00000025980;ENSMUSG00000073676	Hspd1;Hspe1	TSS.500	2	6145	5.63027	11.4185	0	0	0	1.08366	1.09465	-1.01015	0.260744	0.205508	0.88759	0.553351	0.364416	0.967802	-0.0922212	-0.156802	0.160376	0.0191362	0.240667	-0.171156	Hspd1;Hspe1	Hspe1;Hspd1	Hspe1;Hspd1	Hspe1;Hspd1	Hspd1	Coq10b;Hspd1;Hspe1	4.44952	4.25036	5.32007	4.81459	5.63027	4.20729	1	1	1	1	1	1
53285	http://genome.ucsc.edu/cgi-bin/hgTracks?hgS_doOtherUser=submit&hgS_otherUserName=Andrew%20Kossenkov&hgS_otherUserSessionName=506.BMAL1&position=chr14:51059010-51071270	chr14	51061010	51069270	ENSMUSG00000035932;ENSMUSG00000068407	Olfr750;Rnase12	TSS.5k	9	8260	5.31972	11.4177	0	0	0	-1.02417	-1.01299	-1.01103	0.686287	0.827146	0.852803	0.861714	0.899287	0.957104	-0.107912	0.0566532	0.141732	-0.0664372	0.0746419	-0.0986787	na	na	Olfr750;Rnase12	Rnase12;Olfr750	na	Olfr750;Rnase12	4.45855	5.00935	5.31972	4.5915	5.07345	4.48782	1	1	1	1	1	1
47604	http://genome.ucsc.edu/cgi-bin/hgTracks?hgS_doOtherUser=submit&hgS_otherUserName=Andrew%20Kossenkov&hgS_otherUserSessionName=506.BMAL1&position=chr12:55297334-55308581	chr12	55299334	55306581	ENSMUSG00000021022;ENSMUSG00000021023	Ppp2r3c;1110008L16Rik	TSS.500	2	7247	5.31705	11.412	0	0	0	1.06227	1.00134	1.06085	0.360659	0.983865	0.371377	0.644986	0.991183	0.730927	-0.224627	0.0767241	0.140491	0.0845633	0.131302	-0.208454	Ppp2r3c;1110008L16Rik	Ppp2r3c;1110008L16Rik	Ppp2r3c;1110008L16Rik	Ppp2r3c;1110008L16Rik	Ppp2r3c;1110008L16Rik	Ppp2r3c;1110008L16Rik	4.10583	5.08283	5.31705	5.11107	5.28266	4.15324	1	1	1	1	1	1
12344	http://genome.ucsc.edu/cgi-bin/hgTracks?hgS_doOtherUser=submit&hgS_otherUserName=Andrew%20Kossenkov&hgS_otherUserSessionName=506.BMAL1&position=chr3:86136617-86146678	chr3	86138617	86144678	ENSMUSG00000064984;ENSMUSG00000064390;ENSMUSG00000028081	Snord73a;Rnu73b;Rps3a1	TSS.500	2	6061	5.67784	11.4096	0	0	0	1.08431	1.03416	1.0485	0.243853	0.62866	0.495354	0.535573	0.76406	0.807066	-0.0934716	-0.100368	0.238539	-0.00911295	0.15842	-0.194007	Snord73a;Rnu73b;Rps3a1	Rnu73b;Rps3a1;Snord73a	Snord73a;Rps3a1;Rnu73b	Snord73a;Rps3a1;Rnu73b	Rnu73b;Rps3a1;Snord73a	Snord73a;Rnu73b;Rps3a1;Sh3d19	4.49008	4.46819	5.67784	4.76648	5.36572	4.18111	1	1	1	1	1	1
41520	http://genome.ucsc.edu/cgi-bin/hgTracks?hgS_doOtherUser=submit&hgS_otherUserName=Andrew%20Kossenkov&hgS_otherUserSessionName=506.BMAL1&position=chr10:128404438-128417898	chr10	128406438	128415898	ENSMUSG00000025374;ENSMUSG00000025373	Nabp2;Rnf41	TSS.500	2	9460	6.24579	11.4086	0	0	0	1.00043	-1.05013	1.05058	0.994185	0.407852	0.40374	0.997985	0.579576	0.752558	-0.0823746	0.0429016	0.174886	-0.0182321	-0.0147691	-0.102412	Nabp2;Rnf41	Rnf41;Nabp2	Gm25361;Nabp2;Rnf41	Nabp2;Gm25361;Slc39a5;Rnf41	Nabp2;Ankrd52;Rnf41	Ankrd52;Rnf41;Slc39a5;Nabp2;Gm25361	5.20936	5.69101	6.24579	5.45074	5.46408	5.13613	1	1	1	1	1	1
21881	http://genome.ucsc.edu/cgi-bin/hgTracks?hgS_doOtherUser=submit&hgS_otherUserName=Andrew%20Kossenkov&hgS_otherUserSessionName=506.BMAL1&position=chr5:142806669-142827988	chr5	142808669	142825988	ENSMUSG00000039477	Tnrc18	TSS.500	2	17319	5.49012	11.4065	0	0	0	1.18978	1.34116	-1.12724	0.00951967	1.18617e-05	0.0738905	0.0819261	0.000125297	0.373309	-0.328318	-0.192816	0.150255	0.0145235	0.14071	0.215646	Tnrc18	Tnrc18	Tnrc18	Tnrc18	Tnrc18	Tnrc18	3.73417	4.11175	5.2424	4.7627	5.20717	5.49012	1	1	1	1	1	1
43000	http://genome.ucsc.edu/cgi-bin/hgTracks?hgS_doOtherUser=submit&hgS_otherUserName=Andrew%20Kossenkov&hgS_otherUserSessionName=506.BMAL1&position=chr11:55464805-55477145	chr11	55466805	55475145	ENSMUSG00000018583	G3bp1	TSS.500	2	8340	5.4425	11.4062	0	0	0	1.08182	1.03836	1.04186	0.247736	0.580092	0.546752	0.539523	0.727405	0.83397	-0.0618459	-0.136809	0.235812	-0.0144611	0.122321	-0.145017	G3bp1	G3bp1	Gm12235;G3bp1	Gm12238;Gm12235;Atox1;G3bp1;Gm22884	G3bp1	Gm12238;Gm12235;Atox1;G3bp1;Gm22884	4.40922	4.1809	5.4425	4.55978	5.0232	4.15662	1	1	1	1	1	1
41540	http://genome.ucsc.edu/cgi-bin/hgTracks?hgS_doOtherUser=submit&hgS_otherUserName=Andrew%20Kossenkov&hgS_otherUserSessionName=506.BMAL1&position=chr10:128581112-128596381	chr10	128583112	128594381	ENSMUSG00000098592;ENSMUSG00000018166	mmu-mir-6917;Erbb3	TSS.500	2	11269	5.63176	11.4047	0	-1.45011	-1.35139	-1.45011	-1.95966	1.35139	3.09618e-07	1.98601e-20	3.38818e-05	3.1675e-05	3.11834e-18	0.00239796	0.421158	0.478753	0.216221	-0.187268	-0.347697	-0.581166	mmu-mir-6917;Erbb3	mmu-mir-6917;Erbb3	Erbb3;mmu-mir-6917	mmu-mir-6917;Erbb3	Erbb3;mmu-mir-6917	mmu-mir-6917;Erbb3	5.40744	5.63176	4.67813	3.5124	3.13223	2.64929	1	1	1	1	1	1
59655	http://genome.ucsc.edu/cgi-bin/hgTracks?hgS_doOtherUser=submit&hgS_otherUserName=Andrew%20Kossenkov&hgS_otherUserSessionName=506.BMAL1&position=chr16:55961963-55976110	chr16	55963963	55974110	ENSMUSG00000022601;ENSMUSG00000098371;ENSMUSG00000098274	Rpl24;RP24-288C12.6;RPL24	TSS.500	2	10147	5.36005	11.4019	0	0	0	1.17108	1.17744	-1.00543	0.0504422	0.0430432	0.946522	0.230603	0.11582	0.985187	-0.103791	-0.290635	0.268803	-0.0127312	0.281468	-0.143114	Rpl24;RP24-288C12.6;RPL24	Rpl24;RPL24;RP24-288C12.6	RP24-288C12.6;RPL24;Rpl24	RP24-288C12.6;RPL24;Rpl24	RPL24;RP24-288C12.6;Rpl24	Rpl24;RP24-288C12.6;RPL24	4.08044	3.57262	5.31232	4.3528	5.36005	3.96803	1	1	1	1	1	1
39813	http://genome.ucsc.edu/cgi-bin/hgTracks?hgS_doOtherUser=submit&hgS_otherUserName=Andrew%20Kossenkov&hgS_otherUserSessionName=506.BMAL1&position=chr10:80034249-80042926	chr10	80036249	80040926	ENSMUSG00000004667	Polr2e	TSS.500	2	4677	5.31096	11.399	0	0	0	-1.02953	-1.12614	1.09384	0.656674	0.0696463	0.170794	0.845433	0.166028	0.541781	-0.0047979	0.058028	0.189496	-0.0245729	-0.0185062	-0.199647	Polr2e	Polr2e	Polr2e	Polr2e;Gpx4	Polr2e	Polr2e;Hmha1;Gpx4	4.62918	4.83967	5.31096	4.5648	4.58446	4.03171	1	1	1	1	1	1
5303	http://genome.ucsc.edu/cgi-bin/hgTracks?hgS_doOtherUser=submit&hgS_otherUserName=Andrew%20Kossenkov&hgS_otherUserSessionName=506.BMAL1&position=chr2:23064707-23074834	chr2	23066707	23072834	ENSMUSG00000026781	Acbd5	TSS.500	2	6127	6.02022	11.3983	0	0	0	1.02943	1.01052	1.01871	0.664423	0.875649	0.781523	0.849647	0.929078	0.932763	-0.145546	0.0239434	0.218923	-0.0685673	0.0580967	-0.0868506	Acbd5	Acbd5	Acbd5	Acbd5	Acbd5	Acbd5	4.65391	5.24653	6.02022	4.91445	5.37461	4.85131	1	1	1	1	1	1
67135	http://genome.ucsc.edu/cgi-bin/hgTracks?hgS_doOtherUser=submit&hgS_otherUserName=Andrew%20Kossenkov&hgS_otherUserSessionName=506.BMAL1&position=chr19:42145479-42154817	chr19	42147479	42152817	ENSMUSG00000044345	Marveld1	TSS.500	2	5338	6.04591	11.3966	0	1.51422	0	1.51422	1.74492	-1.15236	4.71872e-08	2.31812e-13	0.0618389	6.46698e-06	1.21507e-11	0.342574	-0.63875	-0.359789	0.239216	0.131848	0.288543	0.338932	Marveld1	Marveld1	Marveld1	Marveld1	Marveld1	Marveld1	3.02086	3.68661	5.63546	5.22411	5.83495	6.04591	1	1	1	1	1	1
48773	http://genome.ucsc.edu/cgi-bin/hgTracks?hgS_doOtherUser=submit&hgS_otherUserName=Andrew%20Kossenkov&hgS_otherUserSessionName=506.BMAL1&position=chr12:98729596-98741326	chr12	98731596	98739326	ENSMUSG00000021009	Ptpn21	TSS.500	2	7730	5.69296	11.3929	0	0	0	1.02942	-1.00406	1.0336	0.653724	0.949974	0.609114	0.843679	0.972008	0.864339	-0.105585	-0.00215851	0.125881	0.0450965	0.184597	-0.247831	Ptpn21	Ptpn21	Ptpn21	Ptpn21;Zc3h14	Ptpn21	Ptpn21;Zc3h14	4.63748	4.98958	5.46193	5.15904	5.69296	4.19266	1	1	1	1	1	1
25190	http://genome.ucsc.edu/cgi-bin/hgTracks?hgS_doOtherUser=submit&hgS_otherUserName=Andrew%20Kossenkov&hgS_otherUserSessionName=506.BMAL1&position=chr6:115669269-115680787	chr6	115671269	115678787	ENSMUSG00000055396;ENSMUSG00000000441	D830050J10Rik;Raf1	TSS.500	2	7518	5.30787	11.3924	0	0	0	-1.05928	-1.09563	1.03431	0.406526	0.188095	0.626831	0.683084	0.34324	0.872167	-0.0108459	0.0681166	0.211355	-0.132004	0.0341245	-0.170746	D830050J10Rik;Raf1	D830050J10Rik;Raf1	D830050J10Rik;Raf1	D830050J10Rik;Raf1	D830050J10Rik;Raf1	Raf1;D830050J10Rik	4.53593	4.79674	5.30787	4.1625	4.68272	4.04956	1	1	1	1	1	1
66605	http://genome.ucsc.edu/cgi-bin/hgTracks?hgS_doOtherUser=submit&hgS_otherUserName=Andrew%20Kossenkov&hgS_otherUserSessionName=506.BMAL1&position=chr19:29246580-29259500	chr19	29248580	29257500	ENSMUSG00000024789	Jak2	TSS.500	2	8920	5.37877	11.3904	0	0	0	-1.05573	1.01991	-1.07674	0.362777	0.740777	0.214637	0.646766	0.843262	0.594117	-0.0542768	0.000871639	0.106959	-0.12015	0.125991	-0.0593955	Jak2	Jak2	Jak2	Jak2	Jak2	Jak2	4.73523	4.92364	5.30697	4.51942	5.37877	4.71811	1	1	1	1	1	1
36170	http://genome.ucsc.edu/cgi-bin/hgTracks?hgS_doOtherUser=submit&hgS_otherUserName=Andrew%20Kossenkov&hgS_otherUserSessionName=506.BMAL1&position=chr9:87251115-87258683	chr9	87253115	87256683	ENSMUSG00000056919	4922501C03Rik	TSS.500	2	3568	5.30521	11.3866	0	0	0	1.05771	1.07869	-1.01984	0.427022	0.283508	0.780906	0.699369	0.454882	0.932447	-0.162665	-0.0463459	0.164583	-0.0206592	0.071645	-0.00655751	4922501C03Rik	4922501C03Rik	4922501C03Rik	4922501C03Rik	4922501C03Rik	4922501C03Rik	4.20825	4.57	5.30521	4.65389	4.96799	4.70059	1	1	1	1	1	1
29973	http://genome.ucsc.edu/cgi-bin/hgTracks?hgS_doOtherUser=submit&hgS_otherUserName=Andrew%20Kossenkov&hgS_otherUserSessionName=506.BMAL1&position=chr7:127963407-127974335	chr7	127965407	127972335	ENSMUSG00000030795	Fus	TSS.500	2	6928	5.33227	11.3858	0	0	0	1.13352	1.10912	1.022	0.0529793	0.10981	0.736808	0.237054	0.232948	0.917543	-0.119838	-0.185817	0.18316	0.0671902	0.173829	-0.118524	Fus	Fus	Fus	Fus	Fus	Fus	4.30321	4.10638	5.33227	4.91269	5.29725	4.30723	1	1	1	1	1	1
35378	http://genome.ucsc.edu/cgi-bin/hgTracks?hgS_doOtherUser=submit&hgS_otherUserName=Andrew%20Kossenkov&hgS_otherUserSessionName=506.BMAL1&position=chr9:64166931-64183317	chr9	64168931	64181317	ENSMUSG00000065752;ENSMUSG00000094411;ENSMUSG00000032398;ENSMUSG00000032400;ENSMUSG00000095868;ENSMUSG00000064514;ENSMUSG00000032399;ENSMUSG00000064918	Gm23344;Snord16a;Snapc5;Zwilch;Gm23136;Gm22455;Rpl4;Gm22571	TSS.500	2	12386	5.93503	11.3833	0	0	0	-1.00845	-1.01136	1.00288	0.88652	0.84809	0.961043	0.955717	0.912302	0.989443	-0.0411128	-0.0270995	0.157117	-0.0532724	0.13314	-0.168771	Gm23344;Snord16a;Snapc5;Zwilch;Gm23136;Gm22455;Rpl4;Gm22571	Snapc5;Snord16a;Gm23344;Gm23136;Zwilch;Gm22571;Rpl4;Gm22455	Snord16a;Gm23344;Snapc5;Gm22571;Rpl4;Gm22455;Zwilch;Gm23136	Gm22571;Gm22455;Rpl4;Zwilch;Gm23136;Gm23344;Snord16a;Snapc5;Map2k1	Zwilch;Gm23136;Gm22571;Rpl4;Gm22455;Snord16a;Gm23344;Snapc5	Snapc5;Gm23344;Snord16a;Map2k1;Gm22571;Gm22455;Rpl4;Gm23136;Zwilch	5.16025	5.2116	5.93503	5.11611	5.83556	4.71479	1	1	1	1	1	1
780	http://genome.ucsc.edu/cgi-bin/hgTracks?hgS_doOtherUser=submit&hgS_otherUserName=Andrew%20Kossenkov&hgS_otherUserSessionName=506.BMAL1&position=chr1:45306066-45323640	chr1	45308066	45321640	ENSMUSG00000026043	Col3a1	TSS.500	2	13574	6.12495	11.3771	0	0	0	1.09097	1.07048	1.01914	0.226683	0.344311	0.792338	0.516343	0.519224	0.935948	-0.151159	-0.0755038	0.257124	-0.0491188	0.247374	-0.228717	Col3a1	Col3a1	Col3a1	Col3a1	Col3a1	Col3a1	4.59062	4.84316	6.12495	4.9344	6.08303	4.34512	1	1	1	1	1	1
23680	http://genome.ucsc.edu/cgi-bin/hgTracks?hgS_doOtherUser=submit&hgS_otherUserName=Andrew%20Kossenkov&hgS_otherUserSessionName=506.BMAL1&position=chr6:57578051-57585169	chr6	57580051	57583169	ENSMUSG00000029798	Herc6	TSS.500	2	3118	5.78413	11.376	0	0	0	-1.1122	-1.23052	1.10639	0.160166	0.00614946	0.181836	0.43253	0.0252694	0.555623	-0.0329528	0.240593	0.170576	-0.0673357	-0.0342713	-0.276609	Herc6	Herc6	Herc6	Herc6	Herc6	Herc6	4.76784	5.78413	5.50538	4.6532	4.7634	4.01139	1	1	1	1	1	1
61060	http://genome.ucsc.edu/cgi-bin/hgTracks?hgS_doOtherUser=submit&hgS_otherUserName=Andrew%20Kossenkov&hgS_otherUserSessionName=506.BMAL1&position=chr17:23799434-23811102	chr17	23801434	23809102	ENSMUSG00000039218	Srrm2	TSS.500	2	7668	5.29961	11.3746	0	0	0	1.08687	1.07891	1.00738	0.220164	0.263604	0.913836	0.508992	0.433076	0.975911	-0.138409	-0.0954838	0.225645	-0.03266	0.206902	-0.165994	Srrm2	Srrm2	Srrm2	Srrm2	Srrm2	Srrm2;D930048G16Rik	4.09538	4.22209	5.29961	4.41446	5.22992	4.01593	1	1	1	1	1	1
35306	http://genome.ucsc.edu/cgi-bin/hgTracks?hgS_doOtherUser=submit&hgS_otherUserName=Andrew%20Kossenkov&hgS_otherUserSessionName=506.BMAL1&position=chr9:62804008-62815465	chr9	62806008	62813465	ENSMUSG00000032244	Fem1b	TSS.500	2	7457	5.29749	11.37	0	0	0	1.01878	1.05044	-1.03108	0.798916	0.50034	0.675072	0.91854	0.662992	0.892934	-0.151573	0.00628694	0.235664	-0.147806	0.143515	-0.0860871	Fem1b	Fem1b	Fem1b;Gm26609	Fem1b;Gm26609	Fem1b;Gm26609	Gm26609;Fem1b	4.02688	4.50407	5.29749	4.03767	4.96351	4.21852	1	1	1	1	1	1
52647	http://genome.ucsc.edu/cgi-bin/hgTracks?hgS_doOtherUser=submit&hgS_otherUserName=Andrew%20Kossenkov&hgS_otherUserSessionName=506.BMAL1&position=chr14:21826822-21838747	chr14	21828822	21836747	ENSMUSG00000021771	Vdac2	TSS.500	2	7925	5.29548	11.3658	0	0	0	1.00147	-1.0458	1.04735	0.98271	0.510008	0.496193	0.993932	0.670894	0.807513	0.0436197	-0.097299	0.135143	0.0233787	0.0557579	-0.1606	Vdac2	Vdac2	Vdac2	Vdac2	Vdac2	Comtd1;Vdac2	4.96382	4.49259	5.29548	4.89328	5.00661	4.29544	1	1	1	1	1	1
46775	http://genome.ucsc.edu/cgi-bin/hgTracks?hgS_doOtherUser=submit&hgS_otherUserName=Andrew%20Kossenkov&hgS_otherUserSessionName=506.BMAL1&position=chr12:17343753-17353462	chr12	17345753	17351462	ENSMUSG00000061458	Nol10	TSS.500	2	5709	5.76561	11.3656	0	0	0	1.04806	1.02223	1.02527	0.531764	0.769616	0.739551	0.770744	0.862436	0.918636	-0.154711	0.00825065	0.270673	-0.102364	0.0524891	-0.074337	Nol10	Nol10	Nol10;Mir3066	Nol10;Mir3066	Nol10	Mir3066;Nol10	4.26777	4.79008	5.76561	4.42916	4.94236	4.51801	1	1	1	1	1	1
48912	http://genome.ucsc.edu/cgi-bin/hgTracks?hgS_doOtherUser=submit&hgS_otherUserName=Andrew%20Kossenkov&hgS_otherUserSessionName=506.BMAL1&position=chr12:102876272-102881581	chr12	102878272	102879581	ENSMUSG00000041702	Btbd7	TSS.500	2	1309	5.5031	11.36	0	0	0	-1.07786	-1.2823	1.18967	0.426612	0.00839451	0.0656654	0.699078	0.0323894	0.352451	0.00702618	0.211968	0.119315	0.0850305	-0.188077	-0.235262	Btbd7	Btbd7	Btbd7	Btbd7	Btbd7	Btbd7	4.7611	5.5031	5.15457	5.03117	4.14622	4.00959	1	1	1	1	1	1
52400	http://genome.ucsc.edu/cgi-bin/hgTracks?hgS_doOtherUser=submit&hgS_otherUserName=Andrew%20Kossenkov&hgS_otherUserSessionName=506.BMAL1&position=chr14:14701445-14711898	chr14	14703445	14709898	ENSMUSG00000021733	Slc4a7	TSS.500	2	6453	5.29176	11.3577	0	0	0	-1.0534	-1.16797	1.10876	0.530806	0.0613803	0.213517	0.770273	0.151038	0.592745	0.148907	-0.0480666	0.201656	-0.0385293	0.0819117	-0.345879	Slc4a7	Slc4a7	Slc4a7	Slc4a7	Slc4a7	Slc4a7	5.09818	4.43478	5.29176	4.46486	4.86231	3.58897	1	1	1	1	1	1
43217	http://genome.ucsc.edu/cgi-bin/hgTracks?hgS_doOtherUser=submit&hgS_otherUserName=Andrew%20Kossenkov&hgS_otherUserSessionName=506.BMAL1&position=chr11:60533266-60548480	chr11	60535266	60546480	ENSMUSG00000042650	Alkbh5	TSS.500	2	11214	5.46978	11.357	0	0	0	-1.01241	-1.0051	-1.00728	0.85226	0.938818	0.91282	0.942205	0.965827	0.975593	-0.119869	0.0529922	0.210457	-0.12655	0.102148	-0.119179	Alkbh5	Alkbh5	Alkbh5	Alkbh5	Alkbh5	Alkbh5;Myo15	4.32996	4.89386	5.46978	4.3095	5.06695	4.33208	1	1	1	1	1	1
49502	http://genome.ucsc.edu/cgi-bin/hgTracks?hgS_doOtherUser=submit&hgS_otherUserName=Andrew%20Kossenkov&hgS_otherUserSessionName=506.BMAL1&position=chr13:5857728-5874241	chr13	5859728	5872241	ENSMUSG00000000078	Klf6	TSS.500	2	12513	5.67202	11.3519	0	0	0	1.031	1.0736	-1.04132	0.561765	0.177032	0.441471	0.788755	0.328982	0.776553	-0.170409	-0.0120346	0.0806612	0.0199555	0.179715	-0.0978883	Klf6	Klf6	Klf6	Klf6	Klf6	Klf6	4.42824	4.95365	5.28902	5.06696	5.67202	4.66168	1	1	1	1	1	1
61633	http://genome.ucsc.edu/cgi-bin/hgTracks?hgS_doOtherUser=submit&hgS_otherUserName=Andrew%20Kossenkov&hgS_otherUserSessionName=506.BMAL1&position=chr17:33028359-33036447	chr17	33030359	33034447	ENSMUSG00000067430	Zfp763	TSS.500	2	4088	5.45267	11.3501	0	0	0	1.03659	1.03643	1.00015	0.579524	0.5811	0.998146	0.800243	0.728036	0.999313	-0.132744	-0.0208763	0.124108	0.02024	0.16749	-0.158218	Zfp763	Zfp763	Zfp763	Zfp763	Zfp763	Zfp763	4.40944	4.77302	5.28819	4.9139	5.45267	4.33051	1	1	1	1	1	1
5304	http://genome.ucsc.edu/cgi-bin/hgTracks?hgS_doOtherUser=submit&hgS_otherUserName=Andrew%20Kossenkov&hgS_otherUserSessionName=506.BMAL1&position=chr2:23147944-23162894	chr2	23149944	23160894	ENSMUSG00000026779;ENSMUSG00000026775	Mastl;Yme1l1	TSS.500	2	10950	5.90096	11.3462	0	0	0	1.01515	-1.03586	1.05155	0.800316	0.553363	0.39774	0.919232	0.706574	0.749037	-0.0594301	-0.00731366	0.163988	0.0085418	0.132176	-0.237962	Mastl;Yme1l1	Yme1l1;Mastl	Mastl;Yme1l1	Yme1l1;Mastl	Yme1l1;Mastl	Yme1l1;Mastl	5.04002	5.2291	5.90096	5.28799	5.77008	4.44173	1	1	1	1	1	1
35732	http://genome.ucsc.edu/cgi-bin/hgTracks?hgS_doOtherUser=submit&hgS_otherUserName=Andrew%20Kossenkov&hgS_otherUserSessionName=506.BMAL1&position=chr9:72273080-72280754	chr9	72275080	72278754	ENSMUSG00000038535;ENSMUSG00000098340	Zfp280d;RP23-292F17.5	TSS.500	2	3674	5.28325	11.3394	0	0	0	1.08853	1.04114	1.04552	0.321679	0.637653	0.603027	0.610783	0.770721	0.861285	-0.0251093	-0.185088	0.263666	-0.0329543	0.137716	-0.158231	Zfp280d;RP23-292F17.5	RP23-292F17.5;Zfp280d	Zfp280d;RP23-292F17.5	Zfp280d;RP23-292F17.5	Zfp280d	Zfp280d;RP23-292F17.5	4.30671	3.84417	5.28325	4.28281	4.83321	3.91829	1	1	1	1	1	1
61460	http://genome.ucsc.edu/cgi-bin/hgTracks?hgS_doOtherUser=submit&hgS_otherUserName=Andrew%20Kossenkov&hgS_otherUserSessionName=506.BMAL1&position=chr17:29087367-29101618	chr17	29089367	29099618	ENSMUSG00000023067	Cdkn1a	TSS.500	2	10251	5.69765	11.3363	0	0	0	1.05703	1.07335	-1.01543	0.353935	0.236843	0.798019	0.639056	0.402262	0.938034	-0.16837	-0.0355642	0.153772	-0.00510845	0.0543242	0.000945885	Cdkn1a	Cdkn1a	Cdkn1a	Cdkn1a	Cdkn1a	Cdkn1a	4.53743	4.98459	5.69765	5.09307	5.31147	5.11491	1	1	1	1	1	1
5471	http://genome.ucsc.edu/cgi-bin/hgTracks?hgS_doOtherUser=submit&hgS_otherUserName=Andrew%20Kossenkov&hgS_otherUserSessionName=506.BMAL1&position=chr2:26634489-26644109	chr2	26636489	26642109	ENSMUSG00000077192;ENSMUSG00000086775;ENSMUSG00000097052;ENSMUSG00000064858	Snora17;5730588L14Rik;Snhg7;Snora43	TSS.500	2	5620	5.66413	11.3352	0	0	0	1.13554	1.1738	-1.03369	0.0375641	0.00874382	0.587637	0.194316	0.0334379	0.85394	-0.179957	-0.178974	0.126451	0.0725526	0.201297	-0.0413692	Snora17;5730588L14Rik;Snhg7;Snora43	Snora43;Snora17;5730588L14Rik;Snhg7	Snhg7;5730588L14Rik;Fam69b;Snora17;Snora43	Snora43;Snhg7;5730588L14Rik;Fam69b;Snora17	Snora43;Snora17;Fam69b;5730588L14Rik;Snhg7	Snora43;Gm20532;Snora17;Fam69b;5730588L14Rik;Snhg7	4.32553	4.32854	5.37271	5.17203	5.66413	4.77174	1	1	1	1	1	1
34891	http://genome.ucsc.edu/cgi-bin/hgTracks?hgS_doOtherUser=submit&hgS_otherUserName=Andrew%20Kossenkov&hgS_otherUserSessionName=506.BMAL1&position=chr9:54729839-54738630	chr9	54731839	54736630	ENSMUSG00000061559	Wdr61	TSS.500	2	4791	5.83933	11.3309	0	0	0	1.03062	1.01291	1.01749	0.653549	0.84864	0.796413	0.843602	0.912597	0.937225	-0.0547219	-0.0737421	0.179524	-0.0252078	0.13013	-0.155982	Wdr61	Wdr61	Wdr61	Wdr61	Wdr61	Wdr61	4.9492	4.88307	5.83933	5.05356	5.63943	4.60696	1	1	1	1	1	1
15828	http://genome.ucsc.edu/cgi-bin/hgTracks?hgS_doOtherUser=submit&hgS_otherUserName=Andrew%20Kossenkov&hgS_otherUserSessionName=506.BMAL1&position=chr4:57841898-57852889	chr4	57843898	57850889	ENSMUSG00000038729	Akap2	TSS.500	2	6991	5.66087	11.3286	0	0	0	1.14569	1.23638	-1.07916	0.0229066	0.000385979	0.202508	0.144117	0.0025631	0.580777	-0.24135	-0.172672	0.174723	-0.00947784	0.195505	0.0532724	Akap2	Akap2	Akap2	Akap2	Gm20459;Akap2	Akap2;Gm20459	4.1558	4.3633	5.57848	4.89784	5.66087	5.12001	1	1	1	1	1	1
7512	http://genome.ucsc.edu/cgi-bin/hgTracks?hgS_doOtherUser=submit&hgS_otherUserName=Andrew%20Kossenkov&hgS_otherUserSessionName=506.BMAL1&position=chr2:84708518-84719529	chr2	84710518	84717529	ENSMUSG00000034075	Zdhhc5	TSS.500	2	7011	5.27805	11.3283	0	0	0	1.03103	1.0135	1.0173	0.632026	0.833558	0.788126	0.831341	0.903354	0.934499	-0.0902803	-0.036535	0.185955	-0.0326442	0.149482	-0.175977	Zdhhc5	Zdhhc5	Zdhhc5	Clp1;U6;Zdhhc5;n-R5s200	Zdhhc5	Clp1;U6;Zdhhc5;n-R5s200	4.34089	4.50945	5.27805	4.5219	5.1438	4.08478	1	1	1	1	1	1
65396	http://genome.ucsc.edu/cgi-bin/hgTracks?hgS_doOtherUser=submit&hgS_otherUserName=Andrew%20Kossenkov&hgS_otherUserSessionName=506.BMAL1&position=chr18:84086027-84095505	chr18	84088027	84093505	ENSMUSG00000049090	Zadh2	TSS.500	2	5478	5.6606	11.3281	0	0	1.1493	1.1493	1.32357	-1.15163	0.041634	4.0525e-05	0.0387099	0.20642	0.000371781	0.269412	-0.385802	-0.0978464	0.138156	-0.0293269	0.243512	0.131308	Zadh2	Zadh2	Zadh2;Tshz1	Tshz1;Zadh2	Zadh2	Zadh2;Tshz1	3.62413	4.44683	5.25491	4.66799	5.6606	5.22955	1	1	1	1	1	1
43608	http://genome.ucsc.edu/cgi-bin/hgTracks?hgS_doOtherUser=submit&hgS_otherUserName=Andrew%20Kossenkov&hgS_otherUserSessionName=506.BMAL1&position=chr11:69631136-69639212	chr11	69633136	69637212	ENSMUSG00000080573;ENSMUSG00000018765	Mir467f;Fxr2	TSS.500	2	4076	5.59013	11.3279	0	0	0	1.16803	1.07742	1.0841	0.0264992	0.286792	0.248624	0.157467	0.458284	0.628334	-0.139967	-0.164534	0.266239	0.0654223	0.113837	-0.140997	Mir467f;Fxr2	Fxr2;Mir467f	Fxr2;Mir467f;Gm12308;Gm12309	Gm12309;Fxr2;Mir467f;Gm12308	Mir467f;Fxr2	Mir467f;Gm12308;Fxr2;Sat2;Gm12309	4.1938	4.1213	5.59013	4.85074	5.0197	4.19074	1	1	1	1	1	1
[truncated: 33,013 more rows]
