# Supplementary material for: Cell state dependent effects of Bmal1 on melanoma immunity and tumorigenicity
Source: Nat Commun. 2024 Jan 20;15:633. doi: 10.1038/s41467-024-44778-2 (PMC10799901; doi:10.1038/s41467-024-44778-2)
Supplement: Supplementary file 7 — Supplementary Data 4 [file 41467_2024_44778_MOESM7_ESM.xlsx]

## Sheet: 00_SITES_K27
unique site id	link to UCSC browser session for the region (2kb window around it)	region coordinates			genes from the "best" category (closest TSS, body, or near 10k order)				length of the region	region signal: reads/bp/10M aligned reads		peaks that unique to WT. fold shows minimum difference from Wt to EV or bH	overlap between WT/bH, fold is minimum difference WT/EV bH/EV	EV->WT->bH pattern. Fold shows minimum WT/EV, bH/WT (i.e smallest "step" in the ladder pattern)	folds for each comparison			nominal pvalues			fdr values			heatmap (log2 vs average)						genes that are within certain distance for each of the categoris						normalized by DESeq2 signal values						shows 1 if there was significant peak from the sample within the region
site	link	chr	start	end	gene	symbol	type	type.rank	len	signal	vs igg	WT	ovp	ladder	WT/EV	dHLH/EV	WT/dHLH	WT/EV	dHLH/EV	WT/dHLH	WT/EV	dHLH/EV	WT/dHLH	EV		WT		dHLH		TSS.500	TSS.1k	TSS.5k	TSS.10k	BODY	NEAR.10k	EV_1	EV_2	WT_1	WT_2	dHLH_1	dHLH_2	EV_1	EV_2	WT_1	WT_2	dHLH_1	dHLH_2
												11	1084	1655	fold	fold	fold	pv	pv	pv	fdr	fdr	fdr	1	2	1	2	1	2	genes	genes	genes	genes	genes	genes	norm	norm	norm	norm	norm	norm	peak	peak	peak	peak	peak	peak
57399	http://genome.ucsc.edu/cgi-bin/hgTracks?hgS_doOtherUser=submit&hgS_otherUserName=Andrew%20Kossenkov&hgS_otherUserSessionName=506.BMAL1&position=chr6:90768460-90775288	chr6	90770460	90773288	ENSMUSG00000034312	Iqsec1	TSS.10k	10	2828	2.71725	5.702	0	-1.43285	-1.43285	-1.43285	-2.12346	1.48199	0.000126887	1.09429e-15	2.85688e-05	0.0185516	6.60834e-13	0.00510362	0.659861	0.297876	0.0929092	-0.0471452	-0.438874	-0.564627	na	na	na	Iqsec1	Iqsec1	Iqsec1	2.71725	2.09209	1.80176	1.62582	1.21545	1.10564	1	0	1	1	1	0
163064	http://genome.ucsc.edu/cgi-bin/hgTracks?hgS_doOtherUser=submit&hgS_otherUserName=Andrew%20Kossenkov&hgS_otherUserSessionName=506.BMAL1&position=chr19:43612905-43618255	chr19	43614905	43616255	ENSMUSG00000044220;ENSMUSG00000092250	Nkx2-3;Gm20467	TSS.5k	9	1350	2.94117	5.4515	0	0	0	-1.20353	1.02406	-1.23249	0.265069	0.886231	0.208566	0.719851	0.948157	0.612404	0.00397272	0.12123	-0.0287254	-0.278661	-0.314431	0.496615	na	na	Nkx2-3;Gm20467	Gm22646;Gm20467;Nkx2-3	Nkx2-3	Nkx2-3;Gm20467;Gm22646	2.06143	2.24444	2.01299	1.67689	1.63337	2.94117	1	1	1	1	1	1
163065	http://genome.ucsc.edu/cgi-bin/hgTracks?hgS_doOtherUser=submit&hgS_otherUserName=Andrew%20Kossenkov&hgS_otherUserSessionName=506.BMAL1&position=chr19:43614506-43630034	chr19	43616506	43628034	ENSMUSG00000092871	Gm22646	TSS.500	2	11528	2.85665	5.25694	0	0	0	1.00672	1.14687	-1.13921	0.893244	0.00606435	0.00905411	0.976759	0.0478539	0.161049	0.0525735	-0.238816	-0.0472673	-0.0424462	0.040813	0.235143	Gm22646	Gm22646	Gm22646;Nkx2-3	Gm20467;Nkx2-3;Gm22646	Gm22646	Nkx2-3;Gm20467;Gm22646	2.5052	2.02875	2.33101	2.33914	2.48405	2.85665	1	1	1	1	1	1
56863	http://genome.ucsc.edu/cgi-bin/hgTracks?hgS_doOtherUser=submit&hgS_otherUserName=Andrew%20Kossenkov&hgS_otherUserSessionName=506.BMAL1&position=chr6:86161956-86175749	chr6	86163956	86173749	na	na	na	na		2.49883	5.24358	0	-1.4186	-1.14659	-1.4186	-1.62656	1.14659	9.99412e-10	1.94129e-17	0.0169337	2.22101e-06	1.58609e-14	0.217611	0.492754	0.217982	-0.0593768	-0.113128	-0.188878	-0.349354	na	na	na	na	na	na	2.49883	2.04815	1.67244	1.60761	1.52027	1.3497	1	1	1	1	1	1
98544	http://genome.ucsc.edu/cgi-bin/hgTracks?hgS_doOtherUser=submit&hgS_otherUserName=Andrew%20Kossenkov&hgS_otherUserSessionName=506.BMAL1&position=chr10:80489626-80496667	chr10	80491626	80494667	ENSMUSG00000045518	Onecut3	TSS.500	2	3041	2.82352	5.23348	0	0	0	-1.02533	1.0713	-1.09843	0.743258	0.36699	0.218847	0.937047	0.611711	0.622941	0.0228388	-0.1143	-0.0845565	-0.00090399	-0.0284319	0.205353	Onecut3	Onecut3	Onecut3	Onecut3	na	Onecut3	2.4761	2.2425	2.2913	2.43405	2.38616	2.82352	1	1	1	1	1	1
51878	http://genome.ucsc.edu/cgi-bin/hgTracks?hgS_doOtherUser=submit&hgS_otherUserName=Andrew%20Kossenkov&hgS_otherUserSessionName=506.BMAL1&position=chr6:29169131-29181102	chr6	29171131	29179102	ENSMUSG00000079654	Prrt4	TSS.500	2	7971	2.54617	5.21432	0	0	0	-1.03565	1.0254	-1.06196	0.554461	0.672137	0.310457	0.875564	0.834314	0.701526	0.131498	-0.175464	-0.0301256	-0.0320391	-0.0591792	0.16531	Prrt4	Prrt4	Prrt4	Rbm28;Prrt4	Prrt4	Prrt4;Rbm28	2.48487	1.98946	2.21092	2.20786	2.16485	2.54617	1	1	1	1	1	1
55340	http://genome.ucsc.edu/cgi-bin/hgTracks?hgS_doOtherUser=submit&hgS_otherUserName=Andrew%20Kossenkov&hgS_otherUserSessionName=506.BMAL1&position=chr6:55387903-55393793	chr6	55389903	55391793	ENSMUSG00000004654	Ghrhr	NEAR.10k	27	1890	2.7642	5.18916	0	0	0	-1.21952	-1.42814	1.17106	0.0838213	0.00191213	0.169223	0.50289	0.0212261	0.566663	0.498334	-0.0595637	-0.0832263	0.0735762	-0.249306	-0.179814	na	na	na	na	na	Ghrhr	2.7642	1.84562	1.81397	2.03372	1.60585	1.69003	1	1	0	1	1	0
97069	http://genome.ucsc.edu/cgi-bin/hgTracks?hgS_doOtherUser=submit&hgS_otherUserName=Andrew%20Kossenkov&hgS_otherUserSessionName=506.BMAL1&position=chr10:63098386-63104352	chr10	63100386	63102352	ENSMUSG00000036816	Atoh7	TSS.500	2	1966	2.46661	5.17602	0	0	0	-1.11757	-1.33488	1.19446	0.28498	0.00548275	0.0876307	0.734231	0.0445827	0.440837	0.351404	-0.0426663	0.0985698	-0.0151918	-0.263225	-0.12889	Atoh7	Atoh7	Atoh7	Atoh7	Atoh7	Atoh7	2.46661	1.85314	2.05402	1.89069	1.57625	1.73983	1	1	0	0	0	1
51912	http://genome.ucsc.edu/cgi-bin/hgTracks?hgS_doOtherUser=submit&hgS_otherUserName=Andrew%20Kossenkov&hgS_otherUserSessionName=506.BMAL1&position=chr6:29401379-29406718	chr6	29403379	29404718	ENSMUSG00000029769	Ccdc136	TSS.500	2	1339	2.77072	5.16414	0	0	0	-1.53721	-1.63256	1.06202	0.0022979	0.000511072	0.669903	0.104046	0.00814675	0.896123	0.655012	0.122858	-0.294944	-0.0185337	-0.351061	-0.113331	Ccdc136	Ccdc136	Ccdc136	Gm26220;Ccdc136	Ccdc136	Gm26220;Ccdc136	2.77072	1.88516	1.38602	1.69984	1.32933	1.58537	1	1	0	0	0	0
98133	http://genome.ucsc.edu/cgi-bin/hgTracks?hgS_doOtherUser=submit&hgS_otherUserName=Andrew%20Kossenkov&hgS_otherUserSessionName=506.BMAL1&position=chr10:76677614-76695301	chr10	76679614	76693301	na	na	na	na	13687	2.47732	5.16017	0	0	0	-1.06627	-1.30289	1.22192	0.234015	9.28287e-07	0.00020228	0.69336	5.40228e-05	0.018545	0.266411	-0.016597	0.0629421	0.0873725	-0.0902633	-0.309866	na	na	na	na	na	na	2.47732	2.01824	2.1383	2.17653	1.91279	1.62859	1	1	1	1	1	1
163060	http://genome.ucsc.edu/cgi-bin/hgTracks?hgS_doOtherUser=submit&hgS_otherUserName=Andrew%20Kossenkov&hgS_otherUserSessionName=506.BMAL1&position=chr19:43539409-43549289	chr19	43541409	43547289	na	na	na	na	5880	2.38881	5.07602	0	0	0	1.00107	1.20491	-1.20363	0.985787	0.00181112	0.00192471	0.997047	0.020429	0.0719269	0.0403699	-0.267506	-0.0412024	-0.106192	0.189764	0.184767	na	na	na	na	na	na	2.14399	1.71276	2.02063	1.92722	2.38881	2.38021	1	1	1	1	1	1
54397	http://genome.ucsc.edu/cgi-bin/hgTracks?hgS_doOtherUser=submit&hgS_otherUserName=Andrew%20Kossenkov&hgS_otherUserSessionName=506.BMAL1&position=chr6:50599783-50608019	chr6	50601783	50606019	ENSMUSG00000092012	Gm4782	TSS.5k	9	4236	2.41435	5.06638	0	0	0	-1.13612	-1.1538	1.01557	0.124631	0.0851715	0.852568	0.573517	0.265289	0.960343	0.312045	-0.123142	-0.150412	0.069366	-0.0891686	-0.018689	na	na	Gm4782	Gm4782;4921507P07Rik	na	4921507P07Rik;Gm4782;5430402O13Rik	2.41435	1.75961	1.72479	2.02507	1.80392	1.89924	1	1	0	1	1	0
69021	http://genome.ucsc.edu/cgi-bin/hgTracks?hgS_doOtherUser=submit&hgS_otherUserName=Andrew%20Kossenkov&hgS_otherUserSessionName=506.BMAL1&position=chr7:105777199-105788757	chr7	105779199	105786757	ENSMUSG00000036862	Dchs1	TSS.1k	4	7558	2.39653	5.0289	0	-1.50205	-1.50205	-1.50205	-2.50907	1.67044	2.46162e-07	2.08003e-31	8.05975e-11	0.000203113	8.55501e-28	2.11815e-07	0.76676	0.370734	0.00317085	0.107314	-0.500862	-0.747116	na	Dchs1	Dchs1	Dchs1	Dchs1;Gm15645	Gm15645;Dchs1	2.39653	1.79724	1.37053	1.48061	0.93692	0.774209	1	1	1	1	0	0
15409	http://genome.ucsc.edu/cgi-bin/hgTracks?hgS_doOtherUser=submit&hgS_otherUserName=Andrew%20Kossenkov&hgS_otherUserSessionName=506.BMAL1&position=chr2:26664560-26679310	chr2	26666560	26677310	ENSMUSG00000026919	Lcn4	TSS.500	2	10750	2.38564	5.00602	0	0	0	-1.20417	-1.06234	-1.1335	0.12743	0.619743	0.303908	0.577822	0.802366	0.696816	0.27907	-0.105185	0.00532338	-0.274042	0.124851	-0.0300176	Lcn4	Lcn4	Lcn4	Lcn4	Lcn4	Lcn4	2.38564	1.80443	1.95604	1.59408	2.13364	1.90629	1	1	1	1	1	1
57581	http://genome.ucsc.edu/cgi-bin/hgTracks?hgS_doOtherUser=submit&hgS_otherUserName=Andrew%20Kossenkov&hgS_otherUserSessionName=506.BMAL1&position=chr6:91396994-91413278	chr6	91398994	91411278	ENSMUSG00000030093	Wnt7a	TSS.500	2	12284	2.40069	4.99523	0	0	0	-1.15502	-1.08731	-1.06227	0.0046514	0.100183	0.235543	0.149879	0.2926	0.638692	0.176781	-0.0181134	-0.0933868	-0.0695935	0.103218	-0.0989052	Wnt7a	Wnt7a	Wnt7a	Wnt7a	Wnt7a	Wnt7a	2.40069	2.0847	1.97363	2.00812	2.27638	1.96572	1	1	1	1	1	1
163455	http://genome.ucsc.edu/cgi-bin/hgTracks?hgS_doOtherUser=submit&hgS_otherUserName=Andrew%20Kossenkov&hgS_otherUserSessionName=506.BMAL1&position=chr19:47936103-47945209	chr19	47938103	47943209	ENSMUSG00000046585	Ccdc147	TSS.500	2	5106	2.34519	4.98332	0	0	0	1.00767	1.05403	-1.046	0.907033	0.421463	0.492035	0.97959	0.658343	0.815689	0.0034803	-0.110073	-0.0265588	0.0166666	0.150646	-0.0341611	Ccdc147	Ccdc147	Ccdc147	Ccdc147	Ccdc147	Ccdc147	2.10807	1.94094	2.06257	2.12834	2.34519	2.0512	0	1	1	0	1	1
108434	http://genome.ucsc.edu/cgi-bin/hgTracks?hgS_doOtherUser=submit&hgS_otherUserName=Andrew%20Kossenkov&hgS_otherUserSessionName=506.BMAL1&position=chr11:77929327-77950632	chr11	77931327	77948632	ENSMUSG00000000632	Sez6	TSS.500	2	17305	2.34443	4.98044	0	0	0	-1.03687	1.06643	-1.10575	0.276645	0.0532499	0.00252275	0.727604	0.199017	0.0833705	0.061522	-0.140952	-0.0709521	-0.0328273	0.0914278	0.0917819	Sez6	Sez6	Gm11190;Sez6	Gm11190;Sez6	Sez6	Sez6;Gm11190	2.29369	1.98026	2.08368	2.14216	2.34383	2.34443	1	1	1	1	1	1
161345	http://genome.ucsc.edu/cgi-bin/hgTracks?hgS_doOtherUser=submit&hgS_otherUserName=Andrew%20Kossenkov&hgS_otherUserSessionName=506.BMAL1&position=chr19:30166573-30171578	chr19	30168573	30169578	ENSMUSG00000058607;ENSMUSG00000024827	Rpl31-ps20;Gldc	TSS.10k	10	1005	2.43362	4.97187	0	0	0	1.06283	-1.20424	1.2799	0.764507	0.361072	0.22519	0.943481	0.606502	0.628719	0.317945	-0.224145	0.558212	-0.346577	-0.103456	-0.20198	na	na	na	Rpl31-ps20;Gldc	Gldc	Rpl31-ps20;Gldc	2.04493	1.37309	2.43362	1.25323	1.50162	1.39589	0	0	1	1	0	0
163212	http://genome.ucsc.edu/cgi-bin/hgTracks?hgS_doOtherUser=submit&hgS_otherUserName=Andrew%20Kossenkov&hgS_otherUserSessionName=506.BMAL1&position=chr19:45096370-45152750	chr19	45098370	45150750	ENSMUSG00000025215	Tlx1	TSS.500	2	52380	2.43751	4.97102	0	0	0	-1.01528	1.11326	-1.13027	0.538921	1.3741e-05	6.96835e-07	0.869655	0.000492215	0.00036182	0.0246717	-0.162727	-0.0448619	-0.0599489	0.0929882	0.149878	Tlx1	Tlx1	Tlx1	Gm20424;Tlx1	Tlx1	Gm20424;Tlx1	2.22657	1.94317	2.1171	2.09403	2.33939	2.43751	1	1	1	1	1	1
163187	http://genome.ucsc.edu/cgi-bin/hgTracks?hgS_doOtherUser=submit&hgS_otherUserName=Andrew%20Kossenkov&hgS_otherUserSessionName=506.BMAL1&position=chr19:44755455-44843278	chr19	44757455	44841278	ENSMUSG00000092469;ENSMUSG00000092369;ENSMUSG00000098952;ENSMUSG00000004231	Gm20395;1700039E22Rik;mmu-mir-6405;Pax2	TSS.500	2	83823	2.50463	4.94758	0	0	0	-1.02075	1.07055	-1.09276	0.320766	0.000982214	1.80016e-05	0.759153	0.01307	0.00369053	0.0327326	-0.130151	-0.0493434	-0.0293358	0.0631703	0.112927	Gm20395;1700039E22Rik;mmu-mir-6405;Pax2	Gm20395;mmu-mir-6405;1700039E22Rik;Pax2	Gm20395;Pax2;1700039E22Rik;mmu-mir-6405	Gm20395;1700039E22Rik;mmu-mir-6405;Pax2	Gm20395;mmu-mir-6405;1700039E22Rik;Pax2	mmu-mir-6405;1700039E22Rik;Pax2;Gm20395	2.3638	2.10076	2.22755	2.26005	2.41633	2.50463	1	1	1	1	1	1
164569	http://genome.ucsc.edu/cgi-bin/hgTracks?hgS_doOtherUser=submit&hgS_otherUserName=Andrew%20Kossenkov&hgS_otherUserSessionName=506.BMAL1&position=chr19:59358541-59363588	chr19	59360541	59361588	na	na	na	na	1047	2.32624	4.94276	0	0	0	1.44736	1.92805	-1.33211	0.0153122	1.64745e-05	0.0596285	0.262013	0.00056862	0.377819	-0.528461	-0.447427	-0.0687836	0.160933	0.554267	0.329471	na	na	na	na	na	na	1.04551	1.1117	1.47535	1.74726	2.32624	1.97617	0	0	1	1	0	1
56767	http://genome.ucsc.edu/cgi-bin/hgTracks?hgS_doOtherUser=submit&hgS_otherUserName=Andrew%20Kossenkov&hgS_otherUserSessionName=506.BMAL1&position=chr6:85185983-85211569	chr6	85187983	85209569	ENSMUSG00000033726	Emx1	TSS.500	2	21586	2.35368	4.93898	0	0	0	-1.10982	-1.10629	-1.00319	0.00123364	0.00173482	0.921394	0.0740596	0.01982	0.979535	0.177184	-0.0423153	-0.0395944	-0.0369116	-0.0270056	-0.0313569	Emx1	Emx1	Emx1	Emx1	Emx1	Emx1;Sfxn5	2.35368	2.00737	2.01135	2.01528	2.02986	2.02344	1	1	1	1	1	1
163228	http://genome.ucsc.edu/cgi-bin/hgTracks?hgS_doOtherUser=submit&hgS_otherUserName=Andrew%20Kossenkov&hgS_otherUserSessionName=506.BMAL1&position=chr19:45234722-45262574	chr19	45236722	45260574	ENSMUSG00000025216	Lbx1	TSS.1k	4	23852	2.41907	4.93281	0	0	0	-1.06668	1.13203	-1.20752	0.0585786	0.000278719	3.28723e-08	0.443837	0.00518244	3.38207e-05	0.079786	-0.189146	-0.10203	-0.108211	0.152318	0.167282	na	Lbx1	Lbx1	Lbx1	na	Lbx1	2.27084	1.86764	1.99011	1.98118	2.39308	2.41907	1	1	1	1	1	1
32330	http://genome.ucsc.edu/cgi-bin/hgTracks?hgS_doOtherUser=submit&hgS_otherUserName=Andrew%20Kossenkov&hgS_otherUserSessionName=506.BMAL1&position=chr3:107899975-107912566	chr3	107901975	107910566	ENSMUSG00000086968;ENSMUSG00000004032;ENSMUSG00000082720	4933431E20Rik;Gstm5;Gm12489	TSS.10k	10	8591	2.3177	4.92494	0	0	0	1.07492	1.19903	-1.11546	0.207585	0.00154136	0.0565836	0.669125	0.0181879	0.370091	-0.082466	-0.200293	0.051817	-0.0648863	0.22209	0.0737376	na	na	na	4933431E20Rik;Gstm5;Gm12489	na	4933431E20Rik;Gstm5;Gm12489;Eps8l3	1.85759	1.70406	2.04855	1.88159	2.3177	2.08144	1	1	1	1	1	0
163175	http://genome.ucsc.edu/cgi-bin/hgTracks?hgS_doOtherUser=submit&hgS_otherUserName=Andrew%20Kossenkov&hgS_otherUserSessionName=506.BMAL1&position=chr19:44628272-44662679	chr19	44630272	44660679	na	na	na	na	30407	2.44581	4.913	0	0	0	-1.00896	1.10028	-1.11014	0.76449	0.00133135	0.00045048	0.943481	0.0163439	0.0308223	0.041809	-0.174998	-0.0551567	-0.0269904	0.0687463	0.146589	na	na	na	na	na	na	2.26747	1.93713	2.11358	2.15722	2.31209	2.44581	1	1	1	1	1	1
163186	http://genome.ucsc.edu/cgi-bin/hgTracks?hgS_doOtherUser=submit&hgS_otherUserName=Andrew%20Kossenkov&hgS_otherUserSessionName=506.BMAL1&position=chr19:44732735-44758327	chr19	44734735	44756327	ENSMUSG00000004231	Pax2	TSS.500	2	21592	2.64811	4.90836	0	0	0	1.04333	1.22252	-1.17174	0.302406	1.03184e-06	0.000116154	0.746085	5.87969e-05	0.0133425	-0.056562	-0.218517	-0.0442432	-0.0391421	0.0798451	0.27862	Pax2	Pax2	Pax2	Pax2	Pax2	Pax2	2.07839	1.84707	2.09707	2.10485	2.29441	2.64811	1	1	1	1	1	1
95360	http://genome.ucsc.edu/cgi-bin/hgTracks?hgS_doOtherUser=submit&hgS_otherUserName=Andrew%20Kossenkov&hgS_otherUserSessionName=506.BMAL1&position=chr10:40201972-40208167	chr10	40203972	40206167	na	na	na	na	2195	2.33551	4.90088	0	0	-1.20501	-1.20501	-1.45397	1.20661	0.0433416	5.05721e-05	0.042081	0.397552	0.00138363	0.325331	0.299534	0.16152	-0.0857579	0.104379	-0.236847	-0.242828	na	na	na	na	na	na	2.33551	2.11332	1.76469	2.02737	1.57928	1.57234	1	1	0	1	1	0
57362	http://genome.ucsc.edu/cgi-bin/hgTracks?hgS_doOtherUser=submit&hgS_otherUserName=Andrew%20Kossenkov&hgS_otherUserSessionName=506.BMAL1&position=chr6:90442862-90464634	chr6	90444862	90462634	ENSMUSG00000030087	Klf15	TSS.500	2	17772	2.40277	4.89381	0	-1.18457	0	-1.18457	-1.2171	1.02746	1.32452e-05	4.36367e-07	0.486156	0.00400659	2.85444e-05	0.812725	0.249841	0.0329316	-0.0674574	-0.0403864	-0.0400805	-0.134848	Klf15	Klf15	Klf15	Klf15	Klf15	Klf15	2.40277	2.0534	1.90865	1.9467	1.94713	1.81698	1	1	1	1	1	1
86850	http://genome.ucsc.edu/cgi-bin/hgTracks?hgS_doOtherUser=submit&hgS_otherUserName=Andrew%20Kossenkov&hgS_otherUserSessionName=506.BMAL1&position=chr9:58020835-58038179	chr9	58022835	58036179	ENSMUSG00000037716;ENSMUSG00000086624	Ccdc33;Gm16130	TSS.500	2	13344	2.30243	4.89248	0	0	0	1.0532	1.11948	-1.06293	0.254538	0.0130924	0.179653	0.710992	0.0805526	0.57925	0.0585579	-0.265612	-0.0242015	0.0387477	0.105505	0.0870028	Ccdc33;Gm16130	Ccdc33;Gm16130	Ccdc33;Gm16130	Gm16130;Ccdc33;Cyp11a1	Cyp11a1;Ccdc33;Gm16130	Gm16130;Ccdc33;Cyp11a1	2.22551	1.75752	2.09586	2.19379	2.30243	2.27181	1	1	1	1	1	1
163063	http://genome.ucsc.edu/cgi-bin/hgTracks?hgS_doOtherUser=submit&hgS_otherUserName=Andrew%20Kossenkov&hgS_otherUserSessionName=506.BMAL1&position=chr19:43563303-43616338	chr19	43565303	43614338	ENSMUSG00000092250;ENSMUSG00000044220	Gm20467;Nkx2-3	TSS.500	2	49035	2.42321	4.88784	0	0	0	-1.03372	1.08306	-1.11958	0.185983	0.00146282	6.6575e-06	0.647782	0.01748	0.00179262	0.0303275	-0.126524	-0.0461594	-0.0664631	0.0746619	0.134157	Gm20467;Nkx2-3	Nkx2-3;Gm20467	Nkx2-3;Gm20467	Gm22646;Nkx2-3;Gm20467	Nkx2-3;Gm20467	Gm20467;Nkx2-3;Gm22646	2.248	2.00611	2.12676	2.09564	2.32128	2.42321	1	1	1	1	1	1
109239	http://genome.ucsc.edu/cgi-bin/hgTracks?hgS_doOtherUser=submit&hgS_otherUserName=Andrew%20Kossenkov&hgS_otherUserSessionName=506.BMAL1&position=chr11:84512076-84526771	chr11	84514076	84524771	ENSMUSG00000018698	Lhx1	TSS.500	2	10695	2.29376	4.8741	0	0	0	1.07906	1.08303	-1.00369	0.111896	0.0956003	0.938729	0.554653	0.284677	0.984183	0.00957349	-0.204715	0.0787739	0.00957147	0.106456	0.000340401	Lhx1	1500016L03Rik;Aatf;Lhx1	1500016L03Rik;Aatf;Lhx1	Lhx1;Aatf;1500016L03Rik	Lhx1	Aatf;Lhx1;1500016L03Rik	2.13829	1.82934	2.24827	2.13829	2.29376	2.12401	1	1	1	1	1	1
163210	http://genome.ucsc.edu/cgi-bin/hgTracks?hgS_doOtherUser=submit&hgS_otherUserName=Andrew%20Kossenkov&hgS_otherUserSessionName=506.BMAL1&position=chr19:45080356-45092094	chr19	45082356	45090094	ENSMUSG00000025213	Kazald1	TSS.10k	10	7738	2.30676	4.8175	0	0	0	1.00565	1.08854	-1.08243	0.910629	0.0909774	0.114579	0.980566	0.276149	0.488546	-0.0322303	-0.105002	-0.0733023	0.0274177	0.0795922	0.103525	na	na	na	Kazald1	na	Kazald1	2.09062	1.98286	2.02913	2.18309	2.26716	2.30676	1	0	1	1	1	1
68563	http://genome.ucsc.edu/cgi-bin/hgTracks?hgS_doOtherUser=submit&hgS_otherUserName=Andrew%20Kossenkov&hgS_otherUserSessionName=506.BMAL1&position=chr7:98836965-98849176	chr7	98838965	98847176	ENSMUSG00000015957	Wnt11	TSS.500	2	8211	2.26368	4.81016	0	0	0	1.04052	1.12061	-1.07697	0.590394	0.122796	0.314964	0.888863	0.330108	0.704832	-0.00370573	-0.180881	-0.144322	0.13212	0.237642	-0.0408543	Wnt11	Wnt11	Wnt11	Gm8398;Wnt11	Wnt11	Wnt11;Gm8398	1.89956	1.66848	1.71387	2.09696	2.26368	1.84873	1	1	1	1	1	1
69722	http://genome.ucsc.edu/cgi-bin/hgTracks?hgS_doOtherUser=submit&hgS_otherUserName=Andrew%20Kossenkov&hgS_otherUserSessionName=506.BMAL1&position=chr7:113454699-113463128	chr7	113456699	113461128	na	na	na	na	4429	2.29007	4.80552	0	0	0	-1.30905	-1.61861	1.23648	0.182025	0.0170212	0.292925	0.643583	0.0957379	0.688948	0.648239	-0.0448552	0.144816	-0.17163	-0.171583	-0.404986	na	na	na	na	na	na	2.29007	1.37832	1.58603	1.25396	1.254	1.05175	1	1	1	0	1	1
57402	http://genome.ucsc.edu/cgi-bin/hgTracks?hgS_doOtherUser=submit&hgS_otherUserName=Andrew%20Kossenkov&hgS_otherUserSessionName=506.BMAL1&position=chr6:90775723-90781649	chr6	90777723	90779649	ENSMUSG00000034312	Iqsec1	BODY	22	1926	2.29006	4.80544	0	-1.75402	0	-1.75402	-2.11099	1.20351	5.22243e-06	1.41021e-09	0.133755	0.00205778	2.028e-07	0.519361	0.667759	0.469623	0.0078369	-0.347887	-0.406632	-0.390699	na	na	na	na	Iqsec1	Iqsec1	2.29006	1.98336	1.4127	1.08214	1.03497	1.04757	1	1	0	0	1	1
163226	http://genome.ucsc.edu/cgi-bin/hgTracks?hgS_doOtherUser=submit&hgS_otherUserName=Andrew%20Kossenkov&hgS_otherUserSessionName=506.BMAL1&position=chr19:45231957-45236729	chr19	45233957	45234729	ENSMUSG00000025216	Lbx1	TSS.5k	9	772	2.26039	4.80288	0	0	0	1.05246	1.63674	-1.55516	0.798504	0.0138323	0.0273664	0.952777	0.0834901	0.269345	0.0359592	-0.583457	-0.492687	0.129226	0.493355	0.417604	na	na	Lbx1	Lbx1	Lbx1	Lbx1	1.61907	1.019	1.09167	1.73388	2.26039	2.13965	1	0	0	0	1	1
163224	http://genome.ucsc.edu/cgi-bin/hgTracks?hgS_doOtherUser=submit&hgS_otherUserName=Andrew%20Kossenkov&hgS_otherUserSessionName=506.BMAL1&position=chr19:45219621-45233084	chr19	45221621	45231084	ENSMUSG00000025216	Lbx1	TSS.5k	9	9463	2.2949	4.79814	0	0	0	-1.06507	1.13419	-1.20799	0.220319	0.0143234	0.000238285	0.681478	0.0854671	0.0205675	-0.0560379	-0.0581918	-0.0854885	-0.122438	0.149885	0.172272	na	na	Lbx1	Lbx1	na	Lbx1	1.94437	1.94132	1.90306	1.85241	2.25803	2.2949	1	1	1	1	1	1
164004	http://genome.ucsc.edu/cgi-bin/hgTracks?hgS_doOtherUser=submit&hgS_otherUserName=Andrew%20Kossenkov&hgS_otherUserSessionName=506.BMAL1&position=chr19:56465181-56470077	chr19	56467181	56468077	ENSMUSG00000035818	Plekhs1	TSS.10k	10	896	2.28388	4.79254	0	0	0	-1.46792	-1.09409	-1.34168	0.0115946	0.553968	0.0533166	0.230712	0.75828	0.360031	0.374405	0.00241468	-0.386523	-0.204388	-0.00466044	0.218752	na	na	na	Plekhs1	Plekhs1	Plekhs1	2.28388	1.74206	1.30677	1.49606	1.73305	2.04007	1	0	0	0	1	1
57651	http://genome.ucsc.edu/cgi-bin/hgTracks?hgS_doOtherUser=submit&hgS_otherUserName=Andrew%20Kossenkov&hgS_otherUserSessionName=506.BMAL1&position=chr6:92271579-92276507	chr6	92273579	92274507	na	na	na	na	928	2.41873	4.7916	0	0	0	-1.1759	-1.00432	-1.17085	0.405029	0.982323	0.417663	0.809553	0.992121	0.775235	0.412482	-0.320597	0.124591	-0.397615	0.315408	-0.134268	na	na	na	na	na	na	2.41873	1.41532	1.96309	1.33654	2.25483	1.62422	0	0	1	1	1	0
56808	http://genome.ucsc.edu/cgi-bin/hgTracks?hgS_doOtherUser=submit&hgS_otherUserName=Andrew%20Kossenkov&hgS_otherUserSessionName=506.BMAL1&position=chr6:85843313-85857830	chr6	85845313	85855830	ENSMUSG00000040078	Gm9769	TSS.5k	9	10517	2.31553	4.78882	0	-1.36908	0	-1.36908	-1.46723	1.07169	2.21643e-08	8.72117e-12	0.217886	3.30296e-05	2.2432e-09	0.622083	0.422705	0.160971	-0.0388448	-0.164431	-0.135995	-0.244405	na	na	Gm9769	Gm9769	Gm9769	Gm9769;Cml2	2.31553	1.91475	1.65417	1.50793	1.53993	1.42122	1	1	0	1	1	1
32410	http://genome.ucsc.edu/cgi-bin/hgTracks?hgS_doOtherUser=submit&hgS_otherUserName=Andrew%20Kossenkov&hgS_otherUserSessionName=506.BMAL1&position=chr3:108736890-108742354	chr3	108738890	108740354	ENSMUSG00000049565	Aknad1	TSS.500	2	1464	2.23406	4.78558	0	0	0	1.18722	-1.15692	1.37351	0.265808	0.344857	0.0396632	0.72032	0.591788	0.317324	-0.0602614	-0.00165577	0.484293	-0.048548	-0.0729585	-0.30087	Aknad1	Aknad1	Aknad1	Aknad1	Aknad1	Aknad1	1.50024	1.56658	2.23406	1.51328	1.48622	1.25442	1	1	1	0	0	0
56867	http://genome.ucsc.edu/cgi-bin/hgTracks?hgS_doOtherUser=submit&hgS_otherUserName=Andrew%20Kossenkov&hgS_otherUserSessionName=506.BMAL1&position=chr6:86185417-86197313	chr6	86187417	86195313	ENSMUSG00000029999	Tgfa	TSS.500	2	7896	2.38041	4.77665	0	-1.24107	-1.24107	-1.24107	-1.60987	1.29716	4.45592e-05	2.37876e-19	9.00238e-07	0.00933825	2.86006e-16	0.000433317	0.410126	0.167434	0.051598	0.00784884	-0.351282	-0.285725	Tgfa	Tgfa	Tgfa	Tgfa	Tgfa	Tgfa	2.38041	1.99636	1.83462	1.77683	1.36324	1.43127	1	1	1	1	1	1
59256	http://genome.ucsc.edu/cgi-bin/hgTracks?hgS_doOtherUser=submit&hgS_otherUserName=Andrew%20Kossenkov&hgS_otherUserSessionName=506.BMAL1&position=chr6:115151980-115158546	chr6	115153980	115156546	ENSMUSG00000009394	Syn2	BODY	22	2566	2.27638	4.77664	0	0	0	-1.19399	-1.11367	-1.07213	0.111443	0.33375	0.531898	0.553696	0.581464	0.835741	0.387928	-0.19999	-0.0286259	-0.167036	0.00173358	0.0059904	na	na	na	na	Syn2	Syn2	2.27638	1.48101	1.68041	1.51754	1.71828	1.72365	1	1	1	1	0	1
56895	http://genome.ucsc.edu/cgi-bin/hgTracks?hgS_doOtherUser=submit&hgS_otherUserName=Andrew%20Kossenkov&hgS_otherUserSessionName=506.BMAL1&position=chr6:86348290-86366225	chr6	86350290	86364225	ENSMUSG00000057497	Fam136a	TSS.5k	9	13935	2.27201	4.76762	0	0	0	-1.14489	-1.26494	1.10486	0.0185834	4.35235e-05	0.0828876	0.283875	0.00122641	0.431133	0.345059	-0.0660366	0.0282642	-0.0363304	-0.197664	-0.0732927	na	na	Fam136a	Fam136a;Snrpg	na	Fam136a;Snrpg	2.27201	1.68387	1.80437	1.72098	1.52832	1.67492	1	1	1	1	1	1
57635	http://genome.ucsc.edu/cgi-bin/hgTracks?hgS_doOtherUser=submit&hgS_otherUserName=Andrew%20Kossenkov&hgS_otherUserSessionName=506.BMAL1&position=chr6:92005177-92027172	chr6	92007177	92025172	ENSMUSG00000087317	4930466I24Rik	TSS.500	2	17995	2.35264	4.76717	0	0	-1.09468	-1.12273	-1.22903	1.09468	0.00467362	4.69256e-07	0.0271197	0.150235	3.03151e-05	0.26837	0.270313	-0.0306154	-0.0263861	0.0257261	-0.11023	-0.128807	4930466I24Rik	4930466I24Rik	4930466I24Rik	4930466I24Rik	Fgd5;4930466I24Rik	4930466I24Rik;Fgd5	2.35264	1.89089	1.89673	1.97017	1.784	1.75989	1	1	1	1	1	1
95700	http://genome.ucsc.edu/cgi-bin/hgTracks?hgS_doOtherUser=submit&hgS_otherUserName=Andrew%20Kossenkov&hgS_otherUserSessionName=506.BMAL1&position=chr10:42560241-42593611	chr10	42562241	42591611	ENSMUSG00000038280;ENSMUSG00000019803	Ostm1;Nr2e1	TSS.500	2	29370	2.41935	4.75414	0	0	0	-1.06291	-1.05812	-1.00453	0.025149	0.0381416	0.868375	0.321569	0.16133	0.964674	0.10344	-0.0486523	-0.0168755	-0.0214919	-0.00474914	-0.0116713	Ostm1;Nr2e1	Ostm1;Nr2e1	Nr2e1;Ostm1	Nr2e1;Ostm1	Ostm1;Nr2e1	Nr2e1;Ostm1	2.41935	2.16727	2.21777	2.21036	2.23733	2.22614	1	1	1	1	1	1
95827	http://genome.ucsc.edu/cgi-bin/hgTracks?hgS_doOtherUser=submit&hgS_otherUserName=Andrew%20Kossenkov&hgS_otherUserSessionName=506.BMAL1&position=chr10:43173118-43185037	chr10	43175118	43183037	ENSMUSG00000045008	9030612E09Rik	TSS.500	2	7919	2.43636	4.74575	0	0	0	-1.13796	-1.10216	-1.03248	0.0230433	0.0871462	0.574106	0.309461	0.268942	0.856565	0.12074	0.0360807	0.0219543	-0.152185	-0.0554486	0.0288582	9030612E09Rik	9030612E09Rik;Sobp	9030612E09Rik;Sobp	Sobp;9030612E09Rik	9030612E09Rik	Sobp;9030612E09Rik	2.43636	2.29181	2.2685	1.9992	2.14478	2.27986	1	1	1	1	0	1
158906	http://genome.ucsc.edu/cgi-bin/hgTracks?hgS_doOtherUser=submit&hgS_otherUserName=Andrew%20Kossenkov&hgS_otherUserSessionName=506.BMAL1&position=chr19:10455389-10473138	chr19	10457389	10471138	ENSMUSG00000090291	Lrrc10b	TSS.500	2	13749	2.48609	4.73564	0	0	0	-1.04144	1.11326	-1.15938	0.38457	0.0215508	0.00153716	0.797792	0.111915	0.0634591	-0.0369974	-0.0785405	-0.111853	-0.0377625	0.0569272	0.208227	Lrrc10b	Lrrc10b	Lrrc10b	Lrrc10b	Lrrc10b	Lrrc10b;Syt7;Ppp1r32	2.08184	2.01991	1.97152	2.08069	2.22862	2.48609	1	1	1	1	1	1
63203	http://genome.ucsc.edu/cgi-bin/hgTracks?hgS_doOtherUser=submit&hgS_otherUserName=Andrew%20Kossenkov&hgS_otherUserSessionName=506.BMAL1&position=chr7:25309057-25316865	chr7	25311057	25314865	ENSMUSG00000045039;ENSMUSG00000043843	Megf8;Tmem145	TSS.5k	9	3808	2.37891	4.7346	0	0	0	1.16805	1.35206	-1.15754	0.0536938	0.000178758	0.0690623	0.430704	0.00371223	0.401454	-0.0306939	-0.445762	0.0530884	-0.02158	0.177219	0.267729	na	na	Megf8;Tmem145	Tmem145;Prr19;Megf8	Tmem145	Megf8;Prr19;Tmem145	1.9157	1.41174	2.03622	1.92847	2.22817	2.37891	1	1	1	1	1	1
50884	http://genome.ucsc.edu/cgi-bin/hgTracks?hgS_doOtherUser=submit&hgS_otherUserName=Andrew%20Kossenkov&hgS_otherUserSessionName=506.BMAL1&position=chr6:3762238-3767361	chr6	3764238	3765361	ENSMUSG00000023964	Calcr	TSS.500	2	1123	2.22237	4.7226	0	0	0	1.09423	1.46032	-1.33456	0.609023	0.0314351	0.100998	0.895686	0.142843	0.465046	0.06059	-0.539223	0.0100832	-0.147877	0.555847	0.0605797	Calcr	Calcr	Calcr	Calcr	Calcr	Calcr	1.54757	0.987133	1.49089	1.3259	2.22237	1.54756	1	0	0	1	1	1
20722	http://genome.ucsc.edu/cgi-bin/hgTracks?hgS_doOtherUser=submit&hgS_otherUserName=Andrew%20Kossenkov&hgS_otherUserSessionName=506.BMAL1&position=chr2:114064118-114073951	chr2	114066118	114071951	ENSMUSG00000092397	C130080G10Rik	TSS.10k	10	5833	2.24637	4.7138	0	-1.34176	-1.34176	-1.34176	-1.93511	1.44222	0.000151887	1.90379e-17	2.4489e-06	0.0207212	1.56312e-14	0.00088348	0.612729	0.187725	0.0941395	-0.0118497	-0.446916	-0.435828	na	na	na	C130080G10Rik	A530058N18Rik	A530058N18Rik;C130080G10Rik	2.24637	1.64766	1.53789	1.42188	1.02567	1.03436	1	1	1	0	1	0
56868	http://genome.ucsc.edu/cgi-bin/hgTracks?hgS_doOtherUser=submit&hgS_otherUserName=Andrew%20Kossenkov&hgS_otherUserSessionName=506.BMAL1&position=chr6:86193611-86203570	chr6	86195611	86201570	ENSMUSG00000029999	Tgfa	TSS.500	2	5959	2.38275	4.7028	0	0	0	-1.09496	-1.41468	1.29199	0.117102	2.11824e-09	9.80507e-06	0.56241	2.90103e-07	0.00236163	0.225753	0.122273	0.112518	0.0602162	-0.319804	-0.200956	Tgfa	Tgfa	Tgfa	Tgfa	Tgfa	Tgfa	2.38275	2.2109	2.19533	2.11361	1.601	1.74706	1	1	1	1	1	1
56809	http://genome.ucsc.edu/cgi-bin/hgTracks?hgS_doOtherUser=submit&hgS_otherUserName=Andrew%20Kossenkov&hgS_otherUserSessionName=506.BMAL1&position=chr6:85854774-85873236	chr6	85856774	85871236	ENSMUSG00000033634	Cml2	TSS.500	2	14462	2.43691	4.68844	0	-1.25298	-1.13641	-1.25298	-1.4239	1.13641	9.77708e-08	6.7559e-17	0.00252237	9.75799e-05	5.02693e-14	0.0833705	0.321493	0.156499	-0.0679641	3.03539e-05	-0.153158	-0.256901	Cml2	Cml2	Cml2	Cml2	Cml2	Cml2	2.43691	2.16275	1.83672	1.93018	1.72566	1.59899	1	1	1	1	1	1
158908	http://genome.ucsc.edu/cgi-bin/hgTracks?hgS_doOtherUser=submit&hgS_otherUserName=Andrew%20Kossenkov&hgS_otherUserSessionName=506.BMAL1&position=chr19:10470504-10487612	chr19	10472504	10485612	ENSMUSG00000035179	Ppp1r32	TSS.500	2	13108	2.2706	4.68642	0	0	0	-1.04594	1.02959	-1.07689	0.258413	0.463012	0.0623307	0.713929	0.691419	0.384614	0.0393688	-0.0782848	-0.0922087	0.00442242	0.0432479	0.0834544	Ppp1r32	Ppp1r32	Ppp1r32	Ppp1r32	Ppp1r32	Ppp1r32	2.19926	2.01919	1.99884	2.14423	2.20545	2.2706	1	1	1	1	1	1
9613	http://genome.ucsc.edu/cgi-bin/hgTracks?hgS_doOtherUser=submit&hgS_otherUserName=Andrew%20Kossenkov&hgS_otherUserSessionName=506.BMAL1&position=chr1:156203080-156210143	chr1	156205080	156208143	ENSMUSG00000015484	Fam163a	TSS.500	2	3063	2.20424	4.6838	0	0	0	1.03369	1.11763	-1.08121	0.765954	0.317672	0.48295	0.944077	0.566764	0.811002	0.166514	-0.355949	0.0514164	-0.057631	0.277298	-0.081648	Fam163a	Fam163a	Fam163a	Fam163a	na	Fam163a	2.03392	1.3856	1.87029	1.72686	2.20424	1.6967	1	1	1	1	1	1
56766	http://genome.ucsc.edu/cgi-bin/hgTracks?hgS_doOtherUser=submit&hgS_otherUserName=Andrew%20Kossenkov&hgS_otherUserSessionName=506.BMAL1&position=chr6:85158118-85189625	chr6	85160118	85187625	ENSMUSG00000033726	Emx1	TSS.500	2	27507	2.3786	4.67495	0	0	0	-1.09426	-1.10123	1.00637	0.0203725	0.0130321	0.870124	0.294306	0.0803384	0.965208	0.207648	-0.0909452	-0.00808921	-0.0457745	0.00764335	-0.0704824	Emx1	Emx1	Emx1	Spr-ps1;Emx1;Gm22893	Emx1	Spr-ps1;Emx1;Gm22893	2.3786	1.91521	2.03434	1.97931	2.05774	1.944	1	1	1	1	1	1
9581	http://genome.ucsc.edu/cgi-bin/hgTracks?hgS_doOtherUser=submit&hgS_otherUserName=Andrew%20Kossenkov&hgS_otherUserSessionName=506.BMAL1&position=chr1:155741076-155757678	chr1	155743076	155755678	ENSMUSG00000026468	Lhx4	TSS.500	2	12602	2.1987	4.67206	0	0	0	1.04086	1.09729	-1.05421	0.351064	0.0306232	0.218931	0.778269	0.140403	0.622974	-0.0146994	-0.159422	0.0355988	-0.0259529	0.115511	0.048964	Lhx4	Lhx4	Lhx4	Lhx4	Lhx4	Lhx4	2.00032	1.79985	2.07483	1.984	2.1987	2.09508	1	1	1	1	1	1
23788	http://genome.ucsc.edu/cgi-bin/hgTracks?hgS_doOtherUser=submit&hgS_otherUserName=Andrew%20Kossenkov&hgS_otherUserSessionName=506.BMAL1&position=chr2:154949903-154955129	chr2	154951903	154953129	ENSMUSG00000027596	a	TSS.1k	4	1226	2.1801	4.66986	0	0	0	1.11321	-1.05083	1.1698	0.54503	0.779672	0.376195	0.872321	0.894745	0.748096	0.306058	-0.427348	0.402466	-0.162345	-0.102802	-0.0160298	na	a	a	a	a	a	2.03271	1.18279	2.1801	1.44145	1.5064	1.60598	1	1	1	0	1	1
161983	http://genome.ucsc.edu/cgi-bin/hgTracks?hgS_doOtherUser=submit&hgS_otherUserName=Andrew%20Kossenkov&hgS_otherUserSessionName=506.BMAL1&position=chr19:36076439-36083670	chr19	36078439	36081670	ENSMUSG00000024800	Rpp30	TSS.5k	9	3231	2.49965	4.66816	0	0	0	-1.03996	1.27173	-1.32255	0.671054	0.00914395	0.00243604	0.915647	0.0633862	0.0819589	-0.0737907	-0.157388	0.013614	-0.295128	0.1773	0.335393	na	na	Rpp30	Rpp30	na	Rpp30	1.85766	1.74745	1.97993	1.57922	2.22983	2.49965	1	1	0	1	1	0
54634	http://genome.ucsc.edu/cgi-bin/hgTracks?hgS_doOtherUser=submit&hgS_otherUserName=Andrew%20Kossenkov&hgS_otherUserSessionName=506.BMAL1&position=chr6:52314965-52329249	chr6	52316965	52327249	ENSMUSG00000005503;ENSMUSG00000086126	Evx1;5730457N03Rik	TSS.5k	9	10284	2.5126	4.65716	0	0	0	-1.1107	1.03364	-1.14807	0.0313064	0.4973	0.00462938	0.350411	0.71779	0.114303	0.0577448	-0.0442384	-0.0724158	-0.128508	0.0148326	0.172584	na	na	Evx1;5730457N03Rik	Evx1;5730457N03Rik	Evx1	5730457N03Rik;Evx1	2.3127	2.14803	2.10455	2.02049	2.24199	2.5126	1	1	1	1	1	1
54470	http://genome.ucsc.edu/cgi-bin/hgTracks?hgS_doOtherUser=submit&hgS_otherUserName=Andrew%20Kossenkov&hgS_otherUserSessionName=506.BMAL1&position=chr6:51177221-51210758	chr6	51179221	51208758	na	na	na	na	29537	2.52903	4.65643	0	-1.10598	0	-1.15004	-1.10598	-1.03984	4.75941e-05	0.00338131	0.25583	0.00976934	0.0318838	0.657785	0.212687	-0.0451211	-0.0489369	-0.093281	0.0157751	-0.0411231	na	na	na	na	na	na	2.52903	2.09881	2.093	2.02662	2.19361	2.10491	1	1	1	1	1	1
21344	http://genome.ucsc.edu/cgi-bin/hgTracks?hgS_doOtherUser=submit&hgS_otherUserName=Andrew%20Kossenkov&hgS_otherUserSessionName=506.BMAL1&position=chr2:122294513-122304700	chr2	122296513	122302700	ENSMUSG00000068452;ENSMUSG00000027225	Duox2;Duoxa2	TSS.500	2	6187	2.21806	4.65442	0	0	0	-1.09542	-1.0646	-1.02894	0.132474	0.301397	0.637695	0.585268	0.55141	0.883459	0.200436	-0.115036	-0.0871704	0.00048504	-0.0279399	0.0292259	Duox2;Duoxa2	Duox2;Duoxa2	Duox2;Duoxa1;Duoxa2	Duox2;Duoxa1;Duoxa2	Duox2;Duoxa1;Duoxa2	Duox2;Duoxa1;Duoxa2	2.21806	1.76276	1.79909	1.91805	1.87868	1.95866	1	1	1	1	1	1
98545	http://genome.ucsc.edu/cgi-bin/hgTracks?hgS_doOtherUser=submit&hgS_otherUserName=Andrew%20Kossenkov&hgS_otherUserSessionName=506.BMAL1&position=chr10:80494203-80510696	chr10	80496203	80508696	ENSMUSG00000045518	Onecut3	TSS.5k	9	12493	2.21694	4.65202	0	0	0	-1.08806	1.00576	-1.09433	0.0735421	0.903089	0.05599	0.481141	0.956062	0.368203	0.124708	-0.104909	-0.156832	0.0165737	0.0738623	0.0465974	na	na	Onecut3	Onecut3	Onecut3	Onecut3	2.21694	1.87603	1.80617	2.04963	2.1367	2.09483	1	1	1	1	1	1
57580	http://genome.ucsc.edu/cgi-bin/hgTracks?hgS_doOtherUser=submit&hgS_otherUserName=Andrew%20Kossenkov&hgS_otherUserSessionName=506.BMAL1&position=chr6:91276550-91400368	chr6	91278550	91398368	ENSMUSG00000030093	Wnt7a	TSS.500	2	119818	2.24301	4.64526	0	0	0	-1.06951	-1.07629	1.00633	0.00352832	0.00141472	0.78398	0.130202	0.017062	0.938477	0.142247	-0.066366	-0.0347416	0.00113442	0.00296768	-0.0452419	Wnt7a	Wnt7a	Wnt7a	Wnt7a	Wnt7a	Wnt7a;Fbln2	2.24301	1.92757	1.9725	2.02469	2.02739	1.95748	1	1	1	1	1	1
163100	http://genome.ucsc.edu/cgi-bin/hgTracks?hgS_doOtherUser=submit&hgS_otherUserName=Andrew%20Kossenkov&hgS_otherUserSessionName=506.BMAL1&position=chr19:44146803-44163289	chr19	44148803	44161289	ENSMUSG00000057506	Bloc1s2	TSS.5k	9	12486	2.33975	4.64116	0	0	0	-1.01242	1.11391	-1.12774	0.771736	0.0112241	0.004719	0.945528	0.0727359	0.115514	0.0396671	-0.180336	-0.0273729	-0.0725782	0.152108	0.0885127	na	na	Bloc1s2	Bloc1s2	Pkd2l1	Bloc1s2;Pkd2l1	2.15682	1.83762	2.05435	1.98789	2.33975	2.23454	1	1	1	1	1	1
163281	http://genome.ucsc.edu/cgi-bin/hgTracks?hgS_doOtherUser=submit&hgS_otherUserName=Andrew%20Kossenkov&hgS_otherUserSessionName=506.BMAL1&position=chr19:46136081-46153179	chr19	46138081	46151179	ENSMUSG00000025229	Pitx3	TSS.500	2	13098	2.25544	4.63978	0	0	0	1.05101	1.17723	-1.12009	0.267159	0.000273118	0.0114111	0.721278	0.00510504	0.180466	0.00529309	-0.253327	-0.0224226	-0.0132672	0.188217	0.0955065	Pitx3	Pitx3	Pitx3;Gbf1	Elovl3;Gbf1;Pitx3	Pitx3	Pitx3;Gbf1;Elovl3	1.97494	1.63442	1.93546	1.94842	2.25544	2.10883	1	1	1	1	1	1
63414	http://genome.ucsc.edu/cgi-bin/hgTracks?hgS_doOtherUser=submit&hgS_otherUserName=Andrew%20Kossenkov&hgS_otherUserSessionName=506.BMAL1&position=chr7:28063894-28070034	chr7	28065894	28068034	ENSMUSG00000047730	Fcgbp	TSS.5k	9	2140	2.20584	4.6289	0	0	0	1.00526	-1.23694	1.24345	0.968409	0.108867	0.100412	0.993052	0.307391	0.464001	0.372197	-0.250975	0.289266	-0.0689667	-0.107614	-0.233907	na	na	Fcgbp	Fcgbp	na	Fcgbp	2.20584	1.39705	2.07703	1.59834	1.55345	1.41486	1	1	0	0	1	0
51879	http://genome.ucsc.edu/cgi-bin/hgTracks?hgS_doOtherUser=submit&hgS_otherUserName=Andrew%20Kossenkov&hgS_otherUserSessionName=506.BMAL1&position=chr6:29177449-29197609	chr6	29179449	29195609	ENSMUSG00000079654	Prrt4	TSS.500	2	16160	2.41309	4.62368	0	0	0	-1.1046	-1.07096	-1.03141	0.0187525	0.105285	0.465022	0.28455	0.301382	0.80129	0.179456	-0.078292	-0.0147863	-0.0830533	0.0364449	-0.039769	Prrt4	Prrt4	Prrt4	Prrt4;Impdh1	Prrt4	Impdh1;Prrt4	2.41309	2.00193	2.09652	1.995	2.17592	2.05881	1	1	1	1	1	1
163192	http://genome.ucsc.edu/cgi-bin/hgTracks?hgS_doOtherUser=submit&hgS_otherUserName=Andrew%20Kossenkov&hgS_otherUserSessionName=506.BMAL1&position=chr19:44863268-44900600	chr19	44865268	44898600	na	na	na	na	33332	2.22915	4.6236	0	0	0	-1.0204	1.09598	-1.11834	0.487953	0.00164512	0.000122434	0.848359	0.0190826	0.0137917	0.05691	-0.176112	-0.0530467	-0.0460066	0.0924421	0.125813	na	na	na	na	na	na	2.12052	1.78934	1.95757	1.96764	2.17589	2.22915	1	1	1	1	1	1
97398	http://genome.ucsc.edu/cgi-bin/hgTracks?hgS_doOtherUser=submit&hgS_otherUserName=Andrew%20Kossenkov&hgS_otherUserSessionName=506.BMAL1&position=chr10:67720079-67724776	chr10	67722079	67722776	na	na	na	na	697	2.2747	4.61874	0	0	0	-1.20166	-1.88111	1.56543	0.454853	0.0102199	0.068592	0.83377	0.0684698	0.40018	0.845858	-0.265267	0.294617	-0.00425053	-0.368731	-0.502226	na	na	na	na	na	na	2.2747	0.999328	1.52058	1.21735	0.923249	0.832815	0	0	1	1	0	0
23844	http://genome.ucsc.edu/cgi-bin/hgTracks?hgS_doOtherUser=submit&hgS_otherUserName=Andrew%20Kossenkov&hgS_otherUserSessionName=506.BMAL1&position=chr2:155765271-155777434	chr2	155767271	155775434	ENSMUSG00000027612	Mmp24	TSS.500	2	8163	2.17304	4.61754	0	0	0	-1.06199	1.09373	-1.16154	0.31921	0.13776	0.0131328	0.758097	0.353154	0.193297	0.0754062	-0.15299	-0.0868265	-0.0799178	0.224329	0.0199995	Mmp24	Mmp24	Mmp24	Mmp24	Mmp24	Mmp24	1.95011	1.64994	1.73206	1.74086	2.17304	1.87287	0	1	1	1	1	1
2357	http://genome.ucsc.edu/cgi-bin/hgTracks?hgS_doOtherUser=submit&hgS_otherUserName=Andrew%20Kossenkov&hgS_otherUserSessionName=506.BMAL1&position=chr1:43713510-43724628	chr1	43715510	43722628	ENSMUSG00000026051	1500015O10Rik	TSS.10k	10	7118	2.19985	4.61624	0	-1.4059	-1.35729	-1.4059	-1.90821	1.35729	4.8721e-06	4.5841e-18	4.24424e-05	0.0019591	4.19807e-15	0.00671162	0.573095	0.266861	0.100151	-0.120774	-0.354705	-0.464628	na	na	na	1500015O10Rik	na	1500015O10Rik	2.19985	1.76001	1.55703	1.32176	1.10894	1.02025	1	1	1	1	1	1
109637	http://genome.ucsc.edu/cgi-bin/hgTracks?hgS_doOtherUser=submit&hgS_otherUserName=Andrew%20Kossenkov&hgS_otherUserSessionName=506.BMAL1&position=chr11:88962634-88973413	chr11	88964634	88971413	ENSMUSG00000033983;ENSMUSG00000057534	Coil;Gm15698	TSS.500	2	6779	6.22941	4.61333	0	0	0	-1.00155	1.03325	-1.03485	0.96734	0.387197	0.365135	0.992693	0.629279	0.740849	0.0731608	-0.157273	0.0386459	-0.0511505	0.0475886	0.0490284	Coil;Gm15698	Gm15698;Coil	Gm15698;Coil;2210409E12Rik	Scpep1;2210409E12Rik;Coil;Gm15698	Coil;Gm15698	2210409E12Rik;Coil;Gm15698;Scpep1	6.22941	5.29505	6.07978	5.70686	6.1182	6.12441	1	0	1	1	1	1
60667	http://genome.ucsc.edu/cgi-bin/hgTracks?hgS_doOtherUser=submit&hgS_otherUserName=Andrew%20Kossenkov&hgS_otherUserSessionName=506.BMAL1&position=chr6:126597797-126604134	chr6	126599797	126602134	ENSMUSG00000045534	Kcna5	BODY	22	2337	2.19812	4.61246	0	0	0	-1.21403	-1.36433	1.1238	0.0371796	0.000848009	0.210225	0.37394	0.0117774	0.614236	0.313966	0.0941978	-0.111335	0.0598697	-0.149604	-0.207094	na	na	na	na	Kcna5	Kcna5	2.19812	1.87341	1.61137	1.82701	1.56658	1.50147	1	0	0	1	1	1
56736	http://genome.ucsc.edu/cgi-bin/hgTracks?hgS_doOtherUser=submit&hgS_otherUserName=Andrew%20Kossenkov&hgS_otherUserSessionName=506.BMAL1&position=chr6:84588169-84602286	chr6	84590169	84600286	ENSMUSG00000063415	Cyp26b1	TSS.500	2	10117	2.19593	4.608	0	-1.20181	-1.20181	-1.20181	-1.60197	1.33296	8.57518e-05	8.24354e-24	8.60019e-10	0.0144254	1.76152e-20	1.5426e-06	0.323227	0.219612	0.0149138	0.0984881	-0.329284	-0.326957	Cyp26b1	Cyp26b1	Cyp26b1	Cyp26b1	Cyp26b1	Cyp26b1	2.19593	2.03682	1.75416	1.86475	1.36061	1.36297	1	1	1	1	1	1
163230	http://genome.ucsc.edu/cgi-bin/hgTracks?hgS_doOtherUser=submit&hgS_otherUserName=Andrew%20Kossenkov&hgS_otherUserSessionName=506.BMAL1&position=chr19:45299942-45326115	chr19	45301942	45324115	na	na	na	na	22173	2.16845	4.6078	0	0	0	1.03056	1.15167	-1.11752	0.354742	1.41009e-05	0.000633788	0.780638	0.00050187	0.0379072	-0.0330679	-0.176626	-0.0609852	0.00828508	0.140595	0.1218	na	na	na	na	na	na	1.91118	1.72069	1.87264	1.96967	2.16845	2.13909	1	1	1	1	1	1
101348	http://genome.ucsc.edu/cgi-bin/hgTracks?hgS_doOtherUser=submit&hgS_otherUserName=Andrew%20Kossenkov&hgS_otherUserSessionName=506.BMAL1&position=chr10:121037821-121045267	chr10	121039821	121043267	ENSMUSG00000020218	Wif1	TSS.10k	10	3446	2.19541	4.6068	0	0	0	-1.17065	-1.11011	-1.05453	0.143808	0.332454	0.622336	0.600337	0.580296	0.877676	0.404028	-0.244149	-0.0297555	-0.127981	0.0145081	-0.0166506	na	na	na	Wif1	Wif1	Wif1	2.19541	1.36467	1.59933	1.48749	1.65228	1.61484	1	1	0	1	0	1
54586	http://genome.ucsc.edu/cgi-bin/hgTracks?hgS_doOtherUser=submit&hgS_otherUserName=Andrew%20Kossenkov&hgS_otherUserSessionName=506.BMAL1&position=chr6:52078462-52094710	chr6	52080462	52092710	na	na	na	na	12248	2.54191	4.60234	0	-1.42187	-1.42187	-1.42187	-2.17975	1.53302	7.49176e-08	1.16273e-32	6.87074e-11	8.10832e-05	6.05617e-29	1.84705e-07	0.618696	0.360279	0.123575	-0.0407066	-0.40515	-0.656694	na	na	na	na	na	na	2.54191	2.10865	1.77444	1.5727	1.1993	0.991409	1	1	1	1	1	1
54487	http://genome.ucsc.edu/cgi-bin/hgTracks?hgS_doOtherUser=submit&hgS_otherUserName=Andrew%20Kossenkov&hgS_otherUserSessionName=506.BMAL1&position=chr6:51419345-51434762	chr6	51421345	51432762	ENSMUSG00000029832	Nfe2l3	TSS.500	2	11417	2.19202	4.59976	0	0	0	-1.12702	-1.05119	-1.07213	0.0395139	0.389959	0.23051	0.382779	0.631956	0.633994	0.237667	-0.139407	-0.0265341	-0.122769	0.0699912	-0.0189491	Nfe2l3	Nfe2l3	Nfe2l3	Nfe2l3	Nfe2l3	Nfe2l3	2.19202	1.66485	1.80847	1.68532	1.94053	1.81853	1	1	1	1	1	1
20114	http://genome.ucsc.edu/cgi-bin/hgTracks?hgS_doOtherUser=submit&hgS_otherUserName=Andrew%20Kossenkov&hgS_otherUserSessionName=506.BMAL1&position=chr2:103389897-103401627	chr2	103391897	103399627	ENSMUSG00000070794	BC016548	TSS.5k	9	7730	2.18948	4.59438	0	0	0	-1.17722	-1.28248	1.08942	0.000995718	5.21329e-07	0.0842279	0.0653222	3.30137e-05	0.433661	0.219401	0.103748	-0.0230282	-0.0263634	-0.150881	-0.122877	na	na	BC016548	BC016548	na	BC016548	2.18948	2.01311	1.83535	1.83088	1.67121	1.70593	1	1	1	1	0	1
54585	http://genome.ucsc.edu/cgi-bin/hgTracks?hgS_doOtherUser=submit&hgS_otherUserName=Andrew%20Kossenkov&hgS_otherUserSessionName=506.BMAL1&position=chr6:52068651-52082178	chr6	52070651	52080178	na	na	na	na	9527	2.5122	4.59423	0	-1.34849	-1.34458	-1.34849	-1.81315	1.34458	6.24384e-06	2.52146e-19	7.80766e-06	0.00235449	2.98059e-16	0.00199285	0.59472	0.157296	0.054908	-0.0371202	-0.351238	-0.418566	na	na	na	na	na	na	2.5122	1.82899	1.69683	1.58579	1.25596	1.19413	1	1	1	1	1	0
54483	http://genome.ucsc.edu/cgi-bin/hgTracks?hgS_doOtherUser=submit&hgS_otherUserName=Andrew%20Kossenkov&hgS_otherUserSessionName=506.BMAL1&position=chr6:51382718-51396638	chr6	51384718	51394638	ENSMUSG00000097598	Gm26677	TSS.500	2	9920	2.18925	4.59392	0	0	0	-1.18536	-1.28138	1.081	0.00714816	8.80502e-05	0.218119	0.184973	0.00213838	0.622342	0.352347	-0.028107	-0.0383253	-0.0197769	-0.0499475	-0.216191	Gm26677	Gm26677	Gm26677	Gm26677	Gm26677	Gm26677	2.18925	1.65859	1.64618	1.66877	1.63217	1.44364	1	1	1	1	1	1
95330	http://genome.ucsc.edu/cgi-bin/hgTracks?hgS_doOtherUser=submit&hgS_otherUserName=Andrew%20Kossenkov&hgS_otherUserSessionName=506.BMAL1&position=chr10:40084702-40089498	chr10	40086702	40087498	ENSMUSG00000019838	Slc16a10	BODY	22	796	2.18863	4.59218	0	0	-1.50318	-1.50504	-2.26235	1.50318	0.0427264	5.30514e-05	0.0437806	0.395018	0.0014384	0.330799	0.833166	0.18477	-0.0563837	0.0820283	-0.388943	-0.654637	na	na	na	na	Slc16a10	Slc16a10	2.18863	1.36012	1.13536	1.25975	0.881033	0.716022	0	0	1	1	0	0
54588	http://genome.ucsc.edu/cgi-bin/hgTracks?hgS_doOtherUser=submit&hgS_otherUserName=Andrew%20Kossenkov&hgS_otherUserSessionName=506.BMAL1&position=chr6:52107889-52124528	chr6	52109889	52122528	ENSMUSG00000081979	Gm8078	TSS.500	2	12639	2.29777	4.5911	0	-1.34779	-1.14986	-1.34779	-1.54977	1.14986	2.05572e-10	1.07639e-20	0.00296282	5.35367e-07	1.54661e-17	0.0901306	0.454728	0.160397	-0.0576734	-0.0659506	-0.24953	-0.241971	Gm8078	Gm8078	Gm8078	Gm8078;Gm15055;Gm15052	Gm8078;Gm15055	Gm15055;Gm8078;Gm15052	2.29777	1.85527	1.58097	1.57135	1.37165	1.37938	1	1	1	1	1	1
51914	http://genome.ucsc.edu/cgi-bin/hgTracks?hgS_doOtherUser=submit&hgS_otherUserName=Andrew%20Kossenkov&hgS_otherUserSessionName=506.BMAL1&position=chr6:29411568-29430676	chr6	29413568	29428676	ENSMUSG00000029769	Ccdc136	TSS.500	2	15108	2.21812	4.57991	0	-1.26149	-1.17465	-1.26149	-1.48181	1.17465	1.05561e-08	3.58025e-22	7.45415e-05	1.79533e-05	6.4165e-19	0.00986826	0.374624	0.141262	-0.0432208	-0.00117083	-0.221333	-0.250161	Ccdc136	Ccdc136	Flnc;Ccdc136	Ccdc136;Flnc	Ccdc136	Ccdc136;Flnc	2.21812	1.87191	1.63521	1.68653	1.43368	1.40334	1	1	1	1	1	1
137899	http://genome.ucsc.edu/cgi-bin/hgTracks?hgS_doOtherUser=submit&hgS_otherUserName=Andrew%20Kossenkov&hgS_otherUserSessionName=506.BMAL1&position=chr15:58479818-58486572	chr15	58481818	58484572	na	na	na	na	2754	2.18108	4.57678	0	0	-1.47823	-1.47823	-3.1622	2.13918	0.000708373	2.45692e-23	5.04716e-11	0.0543338	4.87506e-20	1.5022e-07	0.894103	0.405037	0.253017	0.0719361	-0.817839	-0.806255	na	na	na	na	na	na	2.18108	1.52523	1.36269	1.19016	0.596295	0.601909	1	1	1	1	0	0
160405	http://genome.ucsc.edu/cgi-bin/hgTracks?hgS_doOtherUser=submit&hgS_otherUserName=Andrew%20Kossenkov&hgS_otherUserSessionName=506.BMAL1&position=chr19:24025104-24029675	chr19	24027104	24027675	ENSMUSG00000071604	Fam189a2	TSS.5k	9	571	2.17976	4.57362	0	0	0	-1.55565	-1.49293	-1.04201	0.0597482	0.0877405	0.860934	0.446974	0.270055	0.962567	0.624178	0.094593	-0.575344	0.119496	-0.0738325	-0.189091	na	na	Fam189a2	Fam189a2	Fam189a2	Fam189a2	2.17976	1.47931	0.892653	1.50681	1.30529	1.19739	1	1	0	0	0	0
54401	http://genome.ucsc.edu/cgi-bin/hgTracks?hgS_doOtherUser=submit&hgS_otherUserName=Andrew%20Kossenkov&hgS_otherUserSessionName=506.BMAL1&position=chr6:50626227-50635520	chr6	50628227	50633520	ENSMUSG00000091981	Gm8038	TSS.10k	10	5293	2.24639	4.57216	0	0	0	-1.06695	-1.0234	-1.04256	0.391873	0.759919	0.581904	0.802149	0.884056	0.860065	0.239883	-0.221972	-0.00656417	-0.0647499	0.0173589	0.0360441	na	na	na	Gm8038	na	Gm8038	2.24639	1.6036	1.87793	1.79975	1.91101	1.93722	1	1	0	0	1	1
30371	http://genome.ucsc.edu/cgi-bin/hgTracks?hgS_doOtherUser=submit&hgS_otherUserName=Andrew%20Kossenkov&hgS_otherUserSessionName=506.BMAL1&position=chr3:87767459-87826063	chr3	87769459	87824063	ENSMUSG00000028072;ENSMUSG00000005640;ENSMUSG00000028073	Ntrk1;Insrr;Pear1	TSS.500	2	54604	2.22521	4.57158	0	0	0	1.04516	1.12121	-1.07277	0.0801955	5.829e-06	0.00538763	0.495657	0.000245836	0.123808	-0.0269356	-0.171386	-0.0398701	0.0373995	0.077131	0.123661	Ntrk1;Insrr;Pear1	Ntrk1;Insrr;Pear1	Ntrk1;Insrr;Pear1	Insrr;Ntrk1;Pear1	Insrr;Ntrk1;Pear1	Pear1;Ntrk1;Insrr	1.99473	1.79515	1.97603	2.09026	2.15141	2.22521	1	1	1	1	1	1
95811	http://genome.ucsc.edu/cgi-bin/hgTracks?hgS_doOtherUser=submit&hgS_otherUserName=Andrew%20Kossenkov&hgS_otherUserSessionName=506.BMAL1&position=chr10:43124178-43129784	chr10	43126178	43127784	ENSMUSG00000038248	Sobp	BODY	22	1606	2.34845	4.5681	0	0	0	-1.24712	-1.44493	1.15862	0.0479832	0.000986317	0.18783	0.413289	0.0131064	0.589107	0.420006	0.0595004	-0.00614287	-0.0387535	-0.227946	-0.206664	na	na	na	na	Sobp	Sobp	2.34845	1.80707	1.72225	1.68152	1.46256	1.48578	1	0	1	0	1	1
32816	http://genome.ucsc.edu/cgi-bin/hgTracks?hgS_doOtherUser=submit&hgS_otherUserName=Andrew%20Kossenkov&hgS_otherUserSessionName=506.BMAL1&position=chr3:121858701-121876136	chr3	121860701	121874136	na	na	na	na	13435	2.21586	4.56702	0	1.14831	1.12655	1.14831	1.29363	-1.12655	0.000480253	7.94494e-11	0.00261138	0.0426229	1.6288e-08	0.0845307	-0.151612	-0.262655	-0.00807248	0.046555	0.166846	0.208938	na	na	na	na	na	na	1.70375	1.57012	1.89244	1.96933	2.14927	2.21586	1	1	1	1	1	1
57582	http://genome.ucsc.edu/cgi-bin/hgTracks?hgS_doOtherUser=submit&hgS_otherUserName=Andrew%20Kossenkov&hgS_otherUserSessionName=506.BMAL1&position=chr6:91409684-91430785	chr6	91411684	91428785	ENSMUSG00000030093;ENSMUSG00000098240	Wnt7a;Gm4575	TSS.500	2	17101	2.50127	4.55813	0	-1.13763	0	-1.17691	-1.13763	-1.03453	7.71319e-05	0.00175161	0.410135	0.0136656	0.0199481	0.770813	0.248474	-0.0346346	-0.0653428	-0.0925665	0.00462869	-0.0605593	Wnt7a;Gm4575	Wnt7a;Gm4575	Wnt7a;Gm4575	Gm4575;Wnt7a	na	4930471M09Rik;Wnt7a;Gm4575	2.50127	2.03777	1.99275	1.95363	2.09675	1.9997	1	1	1	1	1	1
161266	http://genome.ucsc.edu/cgi-bin/hgTracks?hgS_doOtherUser=submit&hgS_otherUserName=Andrew%20Kossenkov&hgS_otherUserSessionName=506.BMAL1&position=chr19:29433528-29441348	chr19	29435528	29439348	ENSMUSG00000016498	Pdcd1lg2	BODY	22	3820	2.16808	4.55602	0	0	0	1.04786	1.12487	-1.07349	0.505872	0.0940188	0.312852	0.855399	0.281965	0.703473	-0.012818	-0.189497	0.0621136	-0.0652731	0.0950733	0.110401	na	na	na	na	Pdcd1lg2	Pdcd1lg2	1.9824	1.74238	2.09342	1.90805	2.14411	2.16808	1	1	0	1	1	0
68431	http://genome.ucsc.edu/cgi-bin/hgTracks?hgS_doOtherUser=submit&hgS_otherUserName=Andrew%20Kossenkov&hgS_otherUserSessionName=506.BMAL1&position=chr7:96937522-96947774	chr7	96939522	96945774	ENSMUSG00000085560;ENSMUSG00000087304	C230038L03Rik;Gm15415	TSS.5k	9	6252	2.17061	4.5548	0	0	0	-1.0981	-1.15815	1.05469	0.245411	0.0684057	0.508764	0.703404	0.232327	0.823776	0.288503	-0.124027	0.110099	-0.128695	-0.151542	0.00566217	na	na	C230038L03Rik;Gm15415	C230038L03Rik;Nars2;Gm15415	Gm15415	Nars2;C230038L03Rik;Gm15415	2.17061	1.60592	1.90649	1.60041	1.57369	1.76638	1	1	1	1	0	1
158518	http://genome.ucsc.edu/cgi-bin/hgTracks?hgS_doOtherUser=submit&hgS_otherUserName=Andrew%20Kossenkov&hgS_otherUserSessionName=506.BMAL1&position=chr19:4971328-4980275	chr19	4973328	4978275	ENSMUSG00000045903;ENSMUSG00000024902	Npas4;Mrpl11	NEAR.10k	27	4947	2.17855	4.55186	0	0	0	1.05527	1.24642	-1.18113	0.471522	0.00319021	0.0258322	0.840932	0.0305818	0.262694	-0.0071544	-0.293874	0.0692448	-0.157515	0.183028	0.20627	na	na	na	na	na	Npas4;Mrpl11	1.86522	1.51102	1.9721	1.67072	2.14214	2.17855	1	1	1	1	1	1
71377	http://genome.ucsc.edu/cgi-bin/hgTracks?hgS_doOtherUser=submit&hgS_otherUserName=Andrew%20Kossenkov&hgS_otherUserSessionName=506.BMAL1&position=chr7:128188245-128201114	chr7	128190245	128199114	ENSMUSG00000070369	Itgad	TSS.5k	9	8869	2.14161	4.55078	0	0	0	1.11273	1.21986	-1.09628	0.0625292	0.000528776	0.108889	0.454573	0.00836497	0.479097	-0.0119848	-0.32032	0.0745926	-0.0405898	0.179259	0.119043	na	na	Itgad	Cox6a2;Itgad	Itgad	Cox6a2;Itgad	1.86332	1.48552	1.98475	1.82477	2.14161	2.04998	1	1	1	1	1	1
94186	http://genome.ucsc.edu/cgi-bin/hgTracks?hgS_doOtherUser=submit&hgS_otherUserName=Andrew%20Kossenkov&hgS_otherUserSessionName=506.BMAL1&position=chr10:21268002-21273374	chr10	21270002	21271374	na	na	na	na	1372	2.20057	4.55014	0	0	0	-1.15687	-1.27247	1.09992	0.372063	0.14001	0.559789	0.790763	0.356476	0.849775	0.524067	-0.267396	-0.0355495	0.0365728	-0.00902245	-0.248671	na	na	na	na	na	na	2.20057	1.22917	1.4609	1.54091	1.48986	1.24654	1	0	1	1	1	0
98082	http://genome.ucsc.edu/cgi-bin/hgTracks?hgS_doOtherUser=submit&hgS_otherUserName=Andrew%20Kossenkov&hgS_otherUserSessionName=506.BMAL1&position=chr10:76130280-76137628	chr10	76132280	76135628	na	na	na	na	3348	2.21644	4.54941	0	0	0	1.01386	1.06231	-1.04779	0.862362	0.446455	0.556569	0.968912	0.678383	0.84815	0.032797	-0.150949	-0.0946752	0.0851453	0.138199	-0.0105166	na	na	na	na	na	na	2.05324	1.79574	1.87115	2.1328	2.21644	1.98955	1	0	1	1	1	1
163229	http://genome.ucsc.edu/cgi-bin/hgTracks?hgS_doOtherUser=submit&hgS_otherUserName=Andrew%20Kossenkov&hgS_otherUserSessionName=506.BMAL1&position=chr19:45259122-45303689	chr19	45261122	45301689	na	na	na	na	40567	2.18878	4.54676	0	0	0	-1.00253	1.13398	-1.13684	0.933465	3.16421e-05	2.18908e-05	0.986021	0.000951797	0.00423767	0.0452895	-0.211986	-0.0394745	-0.0583587	0.118051	0.146479	na	na	na	na	na	na	2.03375	1.68524	1.912	1.88583	2.14412	2.18878	1	1	1	1	1	1
163185	http://genome.ucsc.edu/cgi-bin/hgTracks?hgS_doOtherUser=submit&hgS_otherUserName=Andrew%20Kossenkov&hgS_otherUserSessionName=506.BMAL1&position=chr19:44720639-44736421	chr19	44722639	44734421	na	na	na	na	11782	2.16541	4.5439	0	0	0	-1.08035	1.03152	-1.1144	0.0729719	0.471495	0.0119745	0.479814	0.697968	0.185033	0.109644	-0.120659	-0.124119	-0.0243855	0.067278	0.092242	na	na	na	na	na	na	2.16541	1.83116	1.82654	1.96443	2.09985	2.13825	1	1	1	1	1	1
149682	http://genome.ucsc.edu/cgi-bin/hgTracks?hgS_doOtherUser=submit&hgS_otherUserName=Andrew%20Kossenkov&hgS_otherUserSessionName=506.BMAL1&position=chr17:33761894-33781207	chr17	33763894	33779207	ENSMUSG00000002289	Angptl4	TSS.500	2	15313	2.12081	4.5431	0	0	0	1.0446	-1.00408	1.04887	0.260739	0.916359	0.218851	0.715758	0.96236	0.622941	0.0274995	-0.116459	0.0631151	0.0428064	0.0267235	-0.0436851	Angptl4	Angptl4	Gm17251;Rab11b;Angptl4	Rab11b;Gm17251;4931413I07Rik;Angptl4	Angptl4	4931413I07Rik;Angptl4;Rab11b;Gm17251	2.06666	1.86089	2.12081	2.08977	2.06549	1.96234	1	1	1	1	1	1
141802	http://genome.ucsc.edu/cgi-bin/hgTracks?hgS_doOtherUser=submit&hgS_otherUserName=Andrew%20Kossenkov&hgS_otherUserSessionName=506.BMAL1&position=chr15:102920004-102938879	chr15	102922004	102936879	ENSMUSG00000050328	Hoxc12	TSS.500	2	14875	2.13785	4.54278	0	0	0	-1.02842	1.03419	-1.06358	0.513595	0.433115	0.150702	0.858721	0.668022	0.543476	0.0246522	-0.0823633	0.00502198	-0.065541	0.0991321	0.019098	Hoxc12	Hoxc13;Hoxc12	Hoxc12;Hoxc13	Hoxc12;HOTAIR_2;Hoxc13	Hoxc13;Hoxc12	Hotair;Hoxc12;HOTAIR_2;Hoxc13	2.02525	1.87331	1.99653	1.89646	2.13785	2.01709	1	1	1	1	1	1
99930	http://genome.ucsc.edu/cgi-bin/hgTracks?hgS_doOtherUser=submit&hgS_otherUserName=Andrew%20Kossenkov&hgS_otherUserSessionName=506.BMAL1&position=chr10:94232444-94237687	chr10	94234444	94235687	na	na	na	na	1243	2.16382	4.54074	0	0	0	-1.2063	-1.17835	-1.02372	0.144394	0.201525	0.855301	0.601083	0.440853	0.961111	0.26951	0.00106259	-0.0131557	-0.157775	-0.158577	0.0589348	na	na	na	na	na	na	2.16382	1.77945	1.76102	1.58351	1.58258	1.85638	0	1	1	1	0	0
86851	http://genome.ucsc.edu/cgi-bin/hgTracks?hgS_doOtherUser=submit&hgS_otherUserName=Andrew%20Kossenkov&hgS_otherUserSessionName=506.BMAL1&position=chr9:58035047-58162728	chr9	58037047	58160728	ENSMUSG00000037716;ENSMUSG00000032327;ENSMUSG00000037206;ENSMUSG00000085753	Ccdc33;Stra6;Islr;Gm16131	TSS.500	2	123681	2.14134	4.53778	0	0	0	1.01402	1.05017	-1.03565	0.51246	0.021304	0.0994517	0.858284	0.111105	0.462371	0.039312	-0.15007	-0.0350866	0.0373348	0.0523752	0.0561345	Ccdc33;Stra6;Islr;Gm16131	Ccdc33;Stra6;Islr;Gm16131	Ccdc33;Stra6;Gm16131;Gm16130;Islr	Gm16130;Gm16131;Islr;Stra6;Ccdc33	Stra6;Ccdc33;Islr;Gm16131;Gm16130	Gm16130;Gm16131;Islr;Ccdc33;Stra6	2.11536	1.84283	2.00401	2.11232	2.13551	2.14134	1	1	1	1	1	1
57008	http://genome.ucsc.edu/cgi-bin/hgTracks?hgS_doOtherUser=submit&hgS_otherUserName=Andrew%20Kossenkov&hgS_otherUserSessionName=506.BMAL1&position=chr6:87754671-87765825	chr6	87756671	87763825	ENSMUSG00000068262;ENSMUSG00000068263	Gm5879;Efcc1	TSS.5k	9	7154	2.16122	4.5351	0	0	0	-1.29417	-1.21039	-1.06922	0.000540683	0.0104065	0.369359	0.0460254	0.0692646	0.743784	0.397186	-0.0496109	-0.0746639	-0.195297	0.00221367	-0.0798277	na	na	Gm5879;Efcc1	Gm5879;Efcc1	na	Efcc1;Gm5879	2.16122	1.55899	1.53043	1.39965	1.61967	1.52461	1	1	1	1	1	1
51984	http://genome.ucsc.edu/cgi-bin/hgTracks?hgS_doOtherUser=submit&hgS_otherUserName=Andrew%20Kossenkov&hgS_otherUserSessionName=506.BMAL1&position=chr6:30172237-30189515	chr6	30174237	30187515	ENSMUSG00000065586;ENSMUSG00000065619	Mir96;Mir183	TSS.5k	9	13278	2.1611	4.5349	0	0	0	-1.13852	-1.0217	-1.11434	0.00338851	0.627696	0.0144856	0.127489	0.807115	0.202294	0.116413	-0.0301825	-0.180006	-0.018	0.0553525	0.0564234	na	na	Mir96;Mir183	Mir182;Mir183;Mir96	na	Mir182;Mir183;Mir96	2.1611	1.94263	1.74115	1.95996	2.0674	2.06901	1	1	1	1	1	1
108286	http://genome.ucsc.edu/cgi-bin/hgTracks?hgS_doOtherUser=submit&hgS_otherUserName=Andrew%20Kossenkov&hgS_otherUserSessionName=506.BMAL1&position=chr11:75965146-75976421	chr11	75967146	75974421	na	na	na	na	7275	2.13191	4.5301	0	0	0	-1.04427	1.08668	-1.13479	0.447961	0.145279	0.0267529	0.830557	0.364348	0.26656	0.041012	-0.128879	-0.0354691	-0.0974868	0.173556	0.0472666	na	na	na	na	na	na	1.936	1.70982	1.83087	1.74963	2.13191	1.94484	1	1	1	0	1	1
96777	http://genome.ucsc.edu/cgi-bin/hgTracks?hgS_doOtherUser=submit&hgS_otherUserName=Andrew%20Kossenkov&hgS_otherUserSessionName=506.BMAL1&position=chr10:60541453-60548757	chr10	60543453	60546757	ENSMUSG00000012819	Cdh23	BODY	22	3304	2.15816	4.52872	0	0	0	-1.23586	-1.23442	-1.00116	0.0186686	0.0193294	0.989697	0.284395	0.10439	0.997475	0.300543	0.034887	-0.232003	0.0532289	-0.0322418	-0.124414	na	na	na	na	Cdh23	Cdh23	2.15816	1.77838	1.46114	1.80242	1.69298	1.58201	0	1	1	1	1	1
158904	http://genome.ucsc.edu/cgi-bin/hgTracks?hgS_doOtherUser=submit&hgS_otherUserName=Andrew%20Kossenkov&hgS_otherUserSessionName=506.BMAL1&position=chr19:10424813-10451658	chr19	10426813	10449658	ENSMUSG00000090291	Lrrc10b	TSS.10k	10	22845	2.37078	4.5276	0	0	0	-1.02693	1.09497	-1.12446	0.413921	0.00527476	0.000310233	0.813728	0.0434006	0.024379	0.0272578	-0.139219	-0.0510827	-0.0590227	0.0660707	0.155996	na	na	na	Lrrc10b	Syt7	Syt7;Lrrc10b	2.15985	1.91356	2.04041	2.02866	2.22147	2.37078	1	1	1	1	1	1
159308	http://genome.ucsc.edu/cgi-bin/hgTracks?hgS_doOtherUser=submit&hgS_otherUserName=Andrew%20Kossenkov&hgS_otherUserSessionName=506.BMAL1&position=chr19:14618896-14627945	chr19	14620896	14625945	na	na	na	na	5049	2.15509	4.5222	0	0	0	-1.09791	-1.07918	-1.01736	0.192377	0.2876	0.810219	0.654652	0.537737	0.947133	0.214806	-0.114141	-0.0802129	0.0036435	-0.101869	0.0777733	na	na	na	na	na	na	2.15509	1.69531	1.73803	1.84804	1.71065	1.95075	1	1	1	1	1	1
54420	http://genome.ucsc.edu/cgi-bin/hgTracks?hgS_doOtherUser=submit&hgS_otherUserName=Andrew%20Kossenkov&hgS_otherUserSessionName=506.BMAL1&position=chr6:50910053-50918673	chr6	50912053	50916673	na	na	na	na	4620	2.15363	4.51918	0	0	0	-1.11354	-1.07255	-1.03822	0.25621	0.459648	0.692145	0.712233	0.688715	0.904777	0.250143	-0.136346	0.12993	-0.256533	0.0435232	-0.0307176	na	na	na	na	na	na	2.15363	1.624	1.97345	1.4862	1.85291	1.75496	1	1	1	1	1	1
97354	http://genome.ucsc.edu/cgi-bin/hgTracks?hgS_doOtherUser=submit&hgS_otherUserName=Andrew%20Kossenkov&hgS_otherUserSessionName=506.BMAL1&position=chr10:67599653-67609837	chr10	67601653	67607837	na	na	na	na	6184	2.2911	4.51694	0	0	-1.19626	-1.19626	-1.9873	1.66126	0.0334852	3.87806e-16	1.78243e-09	0.360088	2.53479e-13	2.82938e-06	0.509195	0.227539	0.219798	0.0989092	-0.357927	-0.697513	na	na	na	na	na	na	2.2911	1.86703	1.8565	1.69924	1.2109	0.935959	1	0	1	1	1	1
69018	http://genome.ucsc.edu/cgi-bin/hgTracks?hgS_doOtherUser=submit&hgS_otherUserName=Andrew%20Kossenkov&hgS_otherUserSessionName=506.BMAL1&position=chr7:105752167-105764417	chr7	105754167	105762417	ENSMUSG00000086414;ENSMUSG00000036862	Gm15645;Dchs1	TSS.500	2	8250	2.15117	4.51406	0	0	-1.15918	-1.22397	-1.4188	1.15918	0.00648348	2.46603e-06	0.0467305	0.177152	0.000121425	0.339942	0.467134	-0.032438	-0.0265117	0.00430461	-0.168016	-0.244474	Gm15645;Dchs1	Dchs1;Gm15645	Dchs1;Gm15645;Tpp1	Taf10;Dchs1;Tpp1;Gm15645	Dchs1;Gm15645	Dchs1;Taf10;Gm15645;Tpp1	2.15117	1.49229	1.49885	1.53336	1.34947	1.27465	1	1	1	1	1	1
101638	http://genome.ucsc.edu/cgi-bin/hgTracks?hgS_doOtherUser=submit&hgS_otherUserName=Andrew%20Kossenkov&hgS_otherUserSessionName=506.BMAL1&position=chr10:123076547-123083916	chr10	123078547	123081916	ENSMUSG00000034602	Mon2	TSS.5k	9	3369	2.24559	4.51364	0	0	0	-1.13791	-1.24946	1.09804	0.107456	0.00553169	0.244174	0.547132	0.0448351	0.646565	0.306793	-0.0422434	-0.0128785	0.00378653	-0.104054	-0.151404	na	na	Mon2	Mon2	na	Mon2	2.24559	1.74154	1.77941	1.80124	1.66431	1.60734	1	1	1	1	1	1
51947	http://genome.ucsc.edu/cgi-bin/hgTracks?hgS_doOtherUser=submit&hgS_otherUserName=Andrew%20Kossenkov&hgS_otherUserSessionName=506.BMAL1&position=chr6:29685505-29696395	chr6	29687505	29694395	ENSMUSG00000001763	Tspan33	TSS.500	2	6890	2.36596	4.5104	0	0	0	-1.11944	-1.08386	-1.03283	0.0726466	0.200127	0.607385	0.478892	0.439149	0.871246	0.193453	-0.0672084	0.0292074	-0.143609	0.043564	-0.0554063	Tspan33	Tspan33	Tspan33	Tspan33	Tspan33	Tspan33	2.36596	1.95835	2.10061	1.85218	2.12262	1.97526	1	1	1	1	1	1
130406	http://genome.ucsc.edu/cgi-bin/hgTracks?hgS_doOtherUser=submit&hgS_otherUserName=Andrew%20Kossenkov&hgS_otherUserSessionName=506.BMAL1&position=chr14:55456477-55475203	chr14	55458477	55473203	ENSMUSG00000022210	Dhrs4	TSS.10k	10	14726	2.14454	4.5001	0	0	0	-1.12219	-1.09481	-1.02501	0.0219222	0.0717402	0.623494	0.30386	0.239159	0.878164	0.222214	-0.0881339	0.00137128	-0.107701	-0.0657705	0.0380207	na	na	na	Dhrs4	na	Dhrs4	2.14454	1.7101	1.82596	1.68572	1.73838	1.87551	1	1	1	1	1	1
39178	http://genome.ucsc.edu/cgi-bin/hgTracks?hgS_doOtherUser=submit&hgS_otherUserName=Andrew%20Kossenkov&hgS_otherUserSessionName=506.BMAL1&position=chr4:117483016-117496494	chr4	117485016	117494494	ENSMUSG00000028677	Rnf220	TSS.1k	4	9478	2.14441	4.50006	0	0	1.09962	1.09962	1.34849	-1.22633	0.0464236	3.5433e-10	1.85778e-05	0.407714	6.13266e-08	0.00376932	-0.131643	-0.279159	-0.00863133	-0.0710724	0.236631	0.253874	na	Rnf220	Rnf220;Gm12827	Rnf220;Gm12827	Rnf220	Rnf220;Gm12827	1.61811	1.45111	1.77103	1.69177	2.11774	2.14441	1	1	1	1	1	1
61616	http://genome.ucsc.edu/cgi-bin/hgTracks?hgS_doOtherUser=submit&hgS_otherUserName=Andrew%20Kossenkov&hgS_otherUserSessionName=506.BMAL1&position=chr6:137434603-137440369	chr6	137436603	137438369	ENSMUSG00000030223	Ptpro	BODY	22	1766	2.14365	4.4984	0	0	0	-1.35651	-1.38214	1.01889	0.0325532	0.0232912	0.895681	0.356583	0.117798	0.972679	0.375764	0.165077	0.0655726	-0.309005	0.0835762	-0.380985	na	na	na	na	Ptpro	Ptpro	2.14365	1.8388	1.70958	1.29579	1.73231	1.22786	1	1	0	1	1	0
2356	http://genome.ucsc.edu/cgi-bin/hgTracks?hgS_doOtherUser=submit&hgS_otherUserName=Andrew%20Kossenkov&hgS_otherUserSessionName=506.BMAL1&position=chr1:43702500-43715795	chr1	43704500	43713795	na	na	na	na	9295	2.1427	4.49624	0	-1.40028	-1.40028	-1.40028	-2.22197	1.5868	7.15825e-05	4.88936e-21	5.28993e-08	0.0130202	7.47642e-18	5.06721e-05	0.616216	0.361054	0.123331	0.00976598	-0.349654	-0.760713	na	na	na	na	na	na	2.1427	1.77914	1.49367	1.37303	1.04819	0.763524	1	1	1	1	1	0
57624	http://genome.ucsc.edu/cgi-bin/hgTracks?hgS_doOtherUser=submit&hgS_otherUserName=Andrew%20Kossenkov&hgS_otherUserSessionName=506.BMAL1&position=chr6:91841883-91876978	chr6	91843883	91874978	ENSMUSG00000034083	Ccdc174	TSS.5k	9	31095	2.27556	4.4959	0	0	0	-1.08143	-1.06641	-1.01408	0.0125282	0.0402873	0.655551	0.238932	0.16706	0.890738	0.139486	-0.0615393	-0.0172041	-0.0454145	0.0224162	-0.0377444	na	na	Ccdc174	Ccdc174	na	Ccdc174	2.27556	1.96657	2.03107	1.9898	2.0904	2.00094	1	1	1	1	1	1
20113	http://genome.ucsc.edu/cgi-bin/hgTracks?hgS_doOtherUser=submit&hgS_otherUserName=Andrew%20Kossenkov&hgS_otherUserSessionName=506.BMAL1&position=chr2:103380573-103393464	chr2	103382573	103391464	ENSMUSG00000070794	BC016548	TSS.500	2	8891	2.14094	4.49258	0	-1.28	-1.28	-1.28	-1.65053	1.28948	9.65644e-05	2.55778e-15	6.01802e-05	0.0155205	1.40235e-12	0.00852932	0.472816	0.149913	0.0142795	0.013954	-0.244596	-0.406366	BC016548	BC016548	BC016548	A930006I01Rik;BC016548	BC016548	A930006I01Rik;BC016548	2.14094	1.69154	1.53079	1.53042	1.26291	1.11835	1	1	1	1	1	1
131522	http://genome.ucsc.edu/cgi-bin/hgTracks?hgS_doOtherUser=submit&hgS_otherUserName=Andrew%20Kossenkov&hgS_otherUserSessionName=506.BMAL1&position=chr14:63224863-63242819	chr14	63226863	63240819	ENSMUSG00000021944	Gata4	TSS.5k	9	13956	2.17247	4.4918	0	0	0	-1.02457	1.09362	-1.12049	0.579403	0.0409627	0.00937551	0.884775	0.168916	0.163807	0.0856661	-0.199784	-0.0274348	-0.0770283	0.0904436	0.128137	na	na	Gata4	Gata4	Gata4	Gata4	2.10654	1.71044	1.94017	1.87123	2.11386	2.17247	1	1	1	1	1	1
56100	http://genome.ucsc.edu/cgi-bin/hgTracks?hgS_doOtherUser=submit&hgS_otherUserName=Andrew%20Kossenkov&hgS_otherUserSessionName=506.BMAL1&position=chr6:71634582-71643625	chr6	71636582	71641625	ENSMUSG00000053470	Kdm3a	TSS.5k	9	5043	2.19808	4.48902	0	0	0	1.06857	-1.04826	1.12014	0.411001	0.559129	0.159663	0.812537	0.761973	0.554685	0.195312	-0.274334	0.129476	0.0624976	0.0151181	-0.128069	na	na	Kdm3a	Kdm3a	na	Kdm3a	2.19808	1.55954	2.09556	1.99596	1.92825	1.73661	1	1	1	1	1	1
54584	http://genome.ucsc.edu/cgi-bin/hgTracks?hgS_doOtherUser=submit&hgS_otherUserName=Andrew%20Kossenkov&hgS_otherUserSessionName=506.BMAL1&position=chr6:52039005-52072065	chr6	52041005	52070065	na	na	na	na	29060	2.51075	4.48843	0	-1.36222	-1.25153	-1.36222	-1.70485	1.25153	8.28138e-14	5.75221e-38	6.10212e-08	8.11936e-10	5.32636e-34	5.61914e-05	0.482497	0.23438	0.0270234	-0.0865307	-0.279867	-0.377502	na	na	na	na	na	na	2.51075	2.09824	1.80395	1.65983	1.43912	1.3384	1	1	1	1	1	1
163380	http://genome.ucsc.edu/cgi-bin/hgTracks?hgS_doOtherUser=submit&hgS_otherUserName=Andrew%20Kossenkov&hgS_otherUserSessionName=506.BMAL1&position=chr19:47177173-47185559	chr19	47179173	47183559	ENSMUSG00000006435	Neurl1a	TSS.500	2	4386	2.39681	4.48425	0	0	0	-1.01281	1.19707	-1.21241	0.856236	0.0104441	0.0061105	0.967488	0.0694213	0.132103	0.0399437	-0.246398	-0.0151102	-0.153677	0.149098	0.226144	Neurl1a	Neurl1a	Neurl1a	Gm6970;Neurl1a	Neurl1a	Gm6970;Neurl1a	2.09449	1.69943	2.01232	1.81888	2.26696	2.39681	1	1	1	0	1	1
6803	http://genome.ucsc.edu/cgi-bin/hgTracks?hgS_doOtherUser=submit&hgS_otherUserName=Andrew%20Kossenkov&hgS_otherUserSessionName=506.BMAL1&position=chr1:92591205-92613401	chr1	92593205	92611401	ENSMUSG00000063583;ENSMUSG00000062497	Olfr1410;Olfr1411	TSS.500	2	18196	2.12696	4.48342	0	0	0	-1.04504	1.05139	-1.09875	0.391616	0.329757	0.067064	0.80201	0.577731	0.396848	0.107286	-0.163707	0.0539422	-0.164721	0.096205	0.070995	Olfr1410;Olfr1411	Olfr1410;Olfr1411	Olfr1410;Olfr1411;Olfr1412	Olfr12;Olfr1412;Olfr1411;Olfr1410	Olfr1411;Olfr1410	Olfr12;Olfr1412;Olfr1410;Olfr1411	2.12696	1.74559	2.04613	1.7443	2.10993	2.07164	1	1	1	1	1	1
98081	http://genome.ucsc.edu/cgi-bin/hgTracks?hgS_doOtherUser=submit&hgS_otherUserName=Andrew%20Kossenkov&hgS_otherUserSessionName=506.BMAL1&position=chr10:76121910-76133717	chr10	76123910	76131717	na	na	na	na	7807	2.50721	4.48224	0	0	0	-1.06746	-1.14393	1.07163	0.363646	0.0613518	0.335795	0.785403	0.217241	0.720454	0.290031	-0.166419	0.0877858	-0.0597198	-0.00707398	-0.144604	na	na	na	na	na	na	2.50721	1.80008	2.16618	1.94593	2.02197	1.82903	1	1	1	1	1	1
97929	http://genome.ucsc.edu/cgi-bin/hgTracks?hgS_doOtherUser=submit&hgS_otherUserName=Andrew%20Kossenkov&hgS_otherUserSessionName=506.BMAL1&position=chr10:75022966-75031002	chr10	75024966	75029002	ENSMUSG00000009070	Rtdr1	TSS.5k	9	4036	2.18312	4.48206	0	0	0	-1.18234	-1.24423	1.05235	0.0424869	0.00813612	0.536778	0.39423	0.0585965	0.838046	0.272654	0.0304843	-0.0744588	-0.00574515	-0.259254	0.0363199	na	na	Rtdr1	Rtdr1;Rab36	Rtdr1	Rab36;Rtdr1;Gnaz	2.18312	1.83032	1.69489	1.78245	1.4791	1.83814	1	1	0	1	1	1
158490	http://genome.ucsc.edu/cgi-bin/hgTracks?hgS_doOtherUser=submit&hgS_otherUserName=Andrew%20Kossenkov&hgS_otherUserSessionName=506.BMAL1&position=chr19:4674392-4689573	chr19	4676392	4687573	ENSMUSG00000071691	Gm960	BODY	22	11181	2.31642	4.48132	0	-1.28805	-1.28805	-1.28805	-1.66459	1.29233	1.03858e-05	7.19565e-19	8.07284e-06	0.0034155	7.89032e-16	0.00204488	0.453934	0.188057	0.0921272	-0.0733933	-0.391633	-0.269092	na	na	na	na	Gm960	Gm960	2.31642	1.90972	1.78043	1.5766	1.24472	1.36393	1	1	1	1	1	0
106894	http://genome.ucsc.edu/cgi-bin/hgTracks?hgS_doOtherUser=submit&hgS_otherUserName=Andrew%20Kossenkov&hgS_otherUserSessionName=506.BMAL1&position=chr11:61340885-61352004	chr11	61342885	61350004	ENSMUSG00000069855	Slc47a2	TSS.500	2	7119	2.13555	4.48122	0	0	0	-1.02434	1.01927	-1.04408	0.730188	0.784299	0.536198	0.933472	0.897246	0.837734	0.194355	-0.250636	-0.0279546	-0.0064222	-0.0232305	0.113889	Slc47a2	Slc47a2	Slc47a2	Slc47a2;Gm25929	Slc47a1	Slc47a1;Slc47a2;Gm25929	2.13555	1.54221	1.81629	1.84511	1.82258	2.01427	1	1	1	1	1	1
23544	http://genome.ucsc.edu/cgi-bin/hgTracks?hgS_doOtherUser=submit&hgS_otherUserName=Andrew%20Kossenkov&hgS_otherUserSessionName=506.BMAL1&position=chr2:152941246-152952993	chr2	152943246	152950993	ENSMUSG00000042662	Dusp15	TSS.500	2	7747	2.10877	4.48092	0	0	0	-1.01018	1.12999	-1.14149	0.865592	0.0411354	0.0270131	0.969587	0.169326	0.26788	0.0712415	-0.226994	-0.145489	0.0352548	0.152065	0.113921	Dusp15	Dusp15	Dusp15	Dusp15	Dusp15	Dusp15	1.98843	1.59841	1.69712	1.93698	2.10877	2.05113	1	1	0	1	1	1
24773	http://genome.ucsc.edu/cgi-bin/hgTracks?hgS_doOtherUser=submit&hgS_otherUserName=Andrew%20Kossenkov&hgS_otherUserSessionName=506.BMAL1&position=chr2:164855790-164862002	chr2	164857790	164860002	ENSMUSG00000017754	Pltp	TSS.500	2	2212	2.13499	4.48024	0	0	-1.46965	-1.46965	-2.32301	1.58066	0.00277634	6.11478e-11	0.000384317	0.11513	1.29009e-08	0.0279841	0.795696	0.227949	0.0932738	-0.0112777	-0.510051	-0.59559	Pltp	Pltp	Pltp	Pltp	na	Pltp	2.13499	1.40788	1.27349	1.17748	0.804081	0.752035	1	0	1	1	0	0
56726	http://genome.ucsc.edu/cgi-bin/hgTracks?hgS_doOtherUser=submit&hgS_otherUserName=Andrew%20Kossenkov&hgS_otherUserSessionName=506.BMAL1&position=chr6:84437419-84456264	chr6	84439419	84454264	na	na	na	na	14845	2.45316	4.47989	0	-1.26484	-1.22723	-1.26484	-1.55225	1.22723	7.15799e-05	1.08619e-13	0.000541841	0.0130202	4.12391e-11	0.0342866	0.471068	0.0884076	0.058132	-0.0641347	-0.200609	-0.352864	na	na	na	na	na	na	2.45316	1.85833	1.81766	1.66184	1.50281	1.34228	1	1	1	1	1	1
56968	http://genome.ucsc.edu/cgi-bin/hgTracks?hgS_doOtherUser=submit&hgS_otherUserName=Andrew%20Kossenkov&hgS_otherUserSessionName=506.BMAL1&position=chr6:87455811-87468496	chr6	87457811	87466496	ENSMUSG00000030047	Arhgap25	BODY	22	8685	2.14308	4.47948	0	0	0	1.00098	1.00862	-1.00763	0.985561	0.873739	0.888021	0.99699	0.942244	0.970566	0.101482	-0.163019	0.0371582	-0.0206538	0.0787805	-0.0337478	na	na	na	na	Arhgap25	Arhgap25	2.14308	1.76733	2.04526	1.961	2.10806	1.94238	1	1	1	1	1	1
7977	http://genome.ucsc.edu/cgi-bin/hgTracks?hgS_doOtherUser=submit&hgS_otherUserName=Andrew%20Kossenkov&hgS_otherUserSessionName=506.BMAL1&position=chr1:132051001-132069704	chr1	132053001	132067704	ENSMUSG00000059149	Mfsd4	TSS.500	2	14703	2.10726	4.47774	0	0	0	1.05693	1.12847	-1.06768	0.246242	0.0113676	0.170175	0.704105	0.0733579	0.56759	0.0527229	-0.26849	-0.00883298	0.0231285	0.146654	0.0548181	Mfsd4	Mfsd4	Mfsd4	Mfsd4	Gm26892;Mfsd4	Mfsd4;Gm26892	1.96813	1.55532	1.88174	1.92613	2.10726	1.97113	1	1	1	1	1	1
56578	http://genome.ucsc.edu/cgi-bin/hgTracks?hgS_doOtherUser=submit&hgS_otherUserName=Andrew%20Kossenkov&hgS_otherUserSessionName=506.BMAL1&position=chr6:83650406-83712872	chr6	83652406	83710872	ENSMUSG00000014542;ENSMUSG00000034777;ENSMUSG00000098591;ENSMUSG00000085794;ENSMUSG00000098032;ENSMUSG00000099263;ENSMUSG00000034783;ENSMUSG00000098848	Clec4f;Vax2;Vax2os1_2;Vax2os;Vax2os;Vax2os1_1;Cd207;Vax2os1_3	TSS.500	2	58466	2.2479	4.472	0	0	0	-1.10205	-1.10163	-1.00038	0.000821976	0.000862045	0.989479	0.0589464	0.0119099	0.997412	0.178497	-0.0539101	-0.0129844	-0.0544626	-0.00192454	-0.0552155	Clec4f;Vax2;Vax2os1_2;Vax2os;Vax2os;Vax2os1_1;Cd207;Vax2os1_3	Clec4f;Vax2;Vax2os1_1;Vax2os;Vax2os1_3;Cd207;Vax2os;Vax2os1_2	Clec4f;Vax2;Vax2os1_1;Vax2os;Cd207;Vax2os1_3;Vax2os;Vax2os1_2	Cd207;Vax2os1_3;Vax2os;Vax2os1_1;Vax2os;Vax2os1_2;Vax2;Clec4f	Clec4f;Vax2os1_2;Vax2os;Cd207;Vax2os1_3;Vax2os;Vax2os1_1	Vax2os1_2;Vax2os;Cd207;Vax2os1_3;Vax2os1_1;Vax2os;Vax2;Clec4f	2.2479	1.89857	1.95607	1.8978	1.9719	1.89676	1	1	1	1	1	1
57380	http://genome.ucsc.edu/cgi-bin/hgTracks?hgS_doOtherUser=submit&hgS_otherUserName=Andrew%20Kossenkov&hgS_otherUserSessionName=506.BMAL1&position=chr6:90573425-90606579	chr6	90575425	90604579	ENSMUSG00000089781;ENSMUSG00000030089;ENSMUSG00000030088	Gm15756;Slc41a3;Aldh1l1	TSS.500	2	29154	2.13077	4.47124	0	0	0	-1.10404	-1.11055	1.0059	0.000896043	0.000433917	0.843572	0.0616174	0.00723808	0.957521	0.150038	-0.0165397	-0.070016	0.0064429	-0.0335924	-0.0363328	Gm15756;Slc41a3;Aldh1l1	Aldh1l1;Slc41a3;Gm15756	Slc41a3;Gm15756;Aldh1l1	Aldh1l1;Gm15756;Slc41a3	Gm15756;Aldh1l1	Slc41a3;Gm15756;Aldh1l1	2.13077	1.88752	1.81519	1.91943	1.86416	1.86043	1	1	1	1	1	1
57371	http://genome.ucsc.edu/cgi-bin/hgTracks?hgS_doOtherUser=submit&hgS_otherUserName=Andrew%20Kossenkov&hgS_otherUserSessionName=506.BMAL1&position=chr6:90496313-90509791	chr6	90498313	90507791	ENSMUSG00000030088	Aldh1l1	BODY	22	9478	2.20416	4.47058	0	0	0	-1.17909	-1.28003	1.08561	0.00748848	6.14261e-05	0.182529	0.188581	0.00161996	0.582894	0.256356	0.0707566	-0.00579483	-0.0446576	-0.0144163	-0.262243	na	na	na	na	Aldh1l1	Aldh1l1	2.20416	1.92601	1.82131	1.77024	1.80986	1.50842	1	1	1	1	1	1
56733	http://genome.ucsc.edu/cgi-bin/hgTracks?hgS_doOtherUser=submit&hgS_otherUserName=Andrew%20Kossenkov&hgS_otherUserSessionName=506.BMAL1&position=chr6:84556742-84586680	chr6	84558742	84584680	ENSMUSG00000063415	Cyp26b1	TSS.10k	10	25938	2.28735	4.47041	0	-1.4626	-1.4626	-1.4626	-2.26575	1.54913	1.25279e-17	2.04912e-75	8.37949e-23	3.48013e-13	3.41536e-70	1.39664e-17	0.628162	0.400886	0.0171966	0.0489475	-0.464005	-0.631187	na	na	na	Cyp26b1	Cyp26b1	Cyp26b1	2.28735	1.93938	1.46313	1.49792	1.0198	0.897272	1	1	1	1	1	1
54630	http://genome.ucsc.edu/cgi-bin/hgTracks?hgS_doOtherUser=submit&hgS_otherUserName=Andrew%20Kossenkov&hgS_otherUserSessionName=506.BMAL1&position=chr6:52255265-52261601	chr6	52257265	52259601	ENSMUSG00000098484;ENSMUSG00000099173;ENSMUSG00000038203;ENSMUSG00000099229;ENSMUSG00000055408	HOTTIP_1;HOTTIP_2;Hoxa13;HOTTIP_3;Gm15053	TSS.5k	9	2336	2.26056	4.4703	0	0	0	-1.08461	1.03421	-1.12172	0.471819	0.765653	0.308897	0.841016	0.887061	0.700334	0.209138	-0.216762	0.0988043	-0.269543	0.0242632	0.1541	na	na	HOTTIP_1;HOTTIP_2;Hoxa13;HOTTIP_3;Gm15053	Gm15053;Hoxa11os;HOTTIP_3;HOTTIP_4;Hoxa13;HOTTIP_2;HOXA11-AS1_5;HOTTIP_1;HOXA11-AS1_4;HOXA11-AS1_6	Hoxa13	HOXA11-AS1_6;HOXA11-AS1_4;HOXA11-AS1_5;HOTTIP_2;HOTTIP_1;Hoxa13;HOTTIP_4;HOTTIP_3;Hoxa11os;Gm15053	2.26056	1.65714	2.08676	1.59402	1.97664	2.1722	0	1	1	1	1	1
150941	http://genome.ucsc.edu/cgi-bin/hgTracks?hgS_doOtherUser=submit&hgS_otherUserName=Andrew%20Kossenkov&hgS_otherUserSessionName=506.BMAL1&position=chr17:49558344-49594950	chr17	49560344	49592950	ENSMUSG00000040260	Daam2	TSS.500	2	32606	2.1303	4.47024	0	-1.30292	-1.25173	-1.30292	-1.6309	1.25173	2.22651e-08	4.77911e-25	2.09424e-06	3.30296e-05	1.12191e-21	0.000791509	0.453217	0.177935	0.0568101	-0.0748099	-0.229666	-0.383486	Daam2	Daam2	Daam2	Daam2	Daam2	Daam2	2.1303	1.74287	1.59447	1.44672	1.2893	1.14879	1	1	1	1	1	1
162261	http://genome.ucsc.edu/cgi-bin/hgTracks?hgS_doOtherUser=submit&hgS_otherUserName=Andrew%20Kossenkov&hgS_otherUserSessionName=506.BMAL1&position=chr19:37867153-37884672	chr19	37869153	37882672	na	na	na	na	13519	2.4115	4.4698	0	0	0	-1.01355	1.2068	-1.22315	0.764109	2.74838e-05	7.01382e-06	0.943369	0.000852566	0.00185744	-0.0603915	-0.152469	-0.112988	-0.0610216	0.119182	0.267688	na	na	na	na	na	na	1.90065	1.77695	1.82903	1.89978	2.16584	2.4115	1	1	1	1	1	1
99849	http://genome.ucsc.edu/cgi-bin/hgTracks?hgS_doOtherUser=submit&hgS_otherUserName=Andrew%20Kossenkov&hgS_otherUserSessionName=506.BMAL1&position=chr10:93013848-93018499	chr10	93015848	93016499	ENSMUSG00000020014	Gm872	TSS.10k	10	651	2.36917	4.46652	0	0	0	1.04754	-1.20743	1.26483	0.787002	0.273099	0.171919	0.949725	0.522519	0.569512	0.175596	-0.0929952	-0.0584594	0.323372	-0.150733	-0.19678	na	na	na	Gm872	Gm872	Gm872	2.12877	1.75017	1.795	2.36917	1.67759	1.62175	0	0	1	1	0	0
95344	http://genome.ucsc.edu/cgi-bin/hgTracks?hgS_doOtherUser=submit&hgS_otherUserName=Andrew%20Kossenkov&hgS_otherUserSessionName=506.BMAL1&position=chr10:40136542-40142310	chr10	40138542	40140310	ENSMUSG00000019838	Slc16a10	TSS.5k	9	1768	2.12848	4.4665	0	0	0	-1.42217	-1.40212	-1.01429	0.0177973	0.0229471	0.923952	0.278791	0.116617	0.980341	0.492036	0.0943828	0.0510513	-0.371225	-0.342443	0.0761983	na	na	Slc16a10	Slc16a10	Slc16a10	Slc16a10	2.12848	1.59162	1.54157	1.12502	1.1497	1.57043	1	1	1	0	1	0
54479	http://genome.ucsc.edu/cgi-bin/hgTracks?hgS_doOtherUser=submit&hgS_otherUserName=Andrew%20Kossenkov&hgS_otherUserSessionName=506.BMAL1&position=chr6:51326006-51363893	chr6	51328006	51361893	na	na	na	na	33887	2.1282	4.46582	0	0	0	-1.1333	-1.22275	1.07893	0.0039815	3.69895e-06	0.0804619	0.138051	0.000169075	0.426033	0.268379	-0.0237173	0.040919	-0.0641676	-0.0482688	-0.173144	na	na	na	na	na	na	2.1282	1.7198	1.80319	1.66949	1.68909	1.54075	1	1	1	1	1	1
158391	http://genome.ucsc.edu/cgi-bin/hgTracks?hgS_doOtherUser=submit&hgS_otherUserName=Andrew%20Kossenkov&hgS_otherUserSessionName=506.BMAL1&position=chr19:4064782-4071774	chr19	4066782	4069774	ENSMUSG00000064400;ENSMUSG00000058216	Gm23927;BC021614	TSS.10k	10	2992	2.12808	4.46548	0	-1.43294	-1.43294	-1.43294	-2.21153	1.54335	0.000484859	1.48244e-14	2.65355e-05	0.0429173	7.01945e-12	0.00486554	0.642778	0.34174	0.0969233	-0.0158173	-0.413257	-0.652367	na	na	na	Gm23927;BC021614	na	Gm23927;BC021614	2.12808	1.70846	1.4262	1.31148	0.9716	0.807933	1	0	1	1	0	0
163295	http://genome.ucsc.edu/cgi-bin/hgTracks?hgS_doOtherUser=submit&hgS_otherUserName=Andrew%20Kossenkov&hgS_otherUserSessionName=506.BMAL1&position=chr19:46658973-46687666	chr19	46660973	46685666	ENSMUSG00000097937;ENSMUSG00000003555	Gm6967;Cyp17a1	TSS.500	2	24693	2.22464	4.46531	0	0	0	-1.0267	1.05408	-1.08222	0.394086	0.0884395	0.0105947	0.803613	0.271415	0.173839	0.0224799	-0.100073	-0.0642503	-0.0104397	0.0506579	0.101625	Gm6967;Cyp17a1	Gm6967;Cyp17a1	Cyp17a1;Gm6967;2010012O05Rik	Gm6967;2010012O05Rik;Cyp17a1	Gm6967;Cyp17a1	Cyp17a1;Gm6967;2010012O05Rik;Wbp1l	2.10054	1.92133	1.97215	2.0509	2.14395	2.22464	1	1	1	1	1	1
8576	http://genome.ucsc.edu/cgi-bin/hgTracks?hgS_doOtherUser=submit&hgS_otherUserName=Andrew%20Kossenkov&hgS_otherUserSessionName=506.BMAL1&position=chr1:135945388-136009549	chr1	135947388	136007549	ENSMUSG00000051985	Igfn1	TSS.500	2	60161	2.10106	4.46458	0	0	0	1.02773	1.14265	-1.11183	0.263135	4.83687e-08	1.43731e-05	0.718187	4.43444e-06	0.00309111	-0.00789231	-0.19173	-0.0247094	-0.0255551	0.140504	0.109383	Igfn1	Tmem9;Igfn1	Tmem9;Igfn1	Tmem9;Igfn1	Igfn1	Igfn1;Tmem9	1.88591	1.64831	1.8629	1.86175	2.10106	2.05409	1	1	1	1	1	1
15755	http://genome.ucsc.edu/cgi-bin/hgTracks?hgS_doOtherUser=submit&hgS_otherUserName=Andrew%20Kossenkov&hgS_otherUserSessionName=506.BMAL1&position=chr2:31634949-31656183	chr2	31636949	31654183	ENSMUSG00000079466;ENSMUSG00000085224	Prdm12;Gm13425	TSS.500	2	17234	2.28417	4.4637	0	0	0	1.03823	1.10228	-1.06169	0.31651	0.00932431	0.109992	0.755949	0.0642358	0.480618	0.0014018	-0.177707	-0.00302392	0.0048004	0.0294859	0.145043	Prdm12;Gm13425	Gm13425;Prdm12	Prdm12;Gm13425	Prdm12;Gm13425;Gm13424	Prdm12;Gm13425	Gm13424;Gm13425;Prdm12	2.05823	1.80625	2.05161	2.06332	2.10065	2.28417	1	1	1	1	1	1
57396	http://genome.ucsc.edu/cgi-bin/hgTracks?hgS_doOtherUser=submit&hgS_otherUserName=Andrew%20Kossenkov&hgS_otherUserSessionName=506.BMAL1&position=chr6:90749534-90757500	chr6	90751534	90755500	ENSMUSG00000034312	Iqsec1	TSS.5k	9	3966	2.37453	4.46344	0	-1.48681	-1.47933	-1.48681	-2.19947	1.47933	3.58767e-06	3.60773e-20	4.95254e-06	0.00155529	4.73476e-17	0.00147141	0.697243	0.313935	-0.0095214	0.0216209	-0.451929	-0.571348	na	na	Iqsec1	Iqsec1	Iqsec1	Iqsec1	2.37453	1.79717	1.41613	1.44921	1.01573	0.927091	1	1	1	1	0	0
57622	http://genome.ucsc.edu/cgi-bin/hgTracks?hgS_doOtherUser=submit&hgS_otherUserName=Andrew%20Kossenkov&hgS_otherUserSessionName=506.BMAL1&position=chr6:91769882-91837421	chr6	91771882	91835421	ENSMUSG00000030098	Grip2	TSS.500	2	63539	2.15301	4.46192	0	0	0	-1.08038	-1.09994	1.01811	0.000785418	3.51578e-05	0.435776	0.0574139	0.00103513	0.785147	0.148661	-0.0439007	-0.0343094	0.00187154	-0.033615	-0.0387073	Grip2	Grip2	Grip2	Grip2	Grip2	Grip2	2.15301	1.8715	1.88465	1.93505	1.88561	1.87861	1	1	1	1	1	1
52669	http://genome.ucsc.edu/cgi-bin/hgTracks?hgS_doOtherUser=submit&hgS_otherUserName=Andrew%20Kossenkov&hgS_otherUserSessionName=506.BMAL1&position=chr6:35580100-35585762	chr6	35582100	35583762	na	na	na	na	1662	2.09869	4.4596	0	0	0	1.10416	1.10066	1.00318	0.487101	0.501161	0.982248	0.847957	0.720821	0.995661	-0.141751	-0.0757664	0.119032	0.0140797	0.308928	-0.224522	na	na	na	na	na	na	1.50878	1.58407	1.82753	1.69228	2.09869	1.41908	1	0	1	1	1	1
98546	http://genome.ucsc.edu/cgi-bin/hgTracks?hgS_doOtherUser=submit&hgS_otherUserName=Andrew%20Kossenkov&hgS_otherUserSessionName=506.BMAL1&position=chr10:80506842-80511860	chr10	80508842	80509860	ENSMUSG00000045518	Onecut3	BODY	22	1018	2.125	4.45946	0	0	0	-1.20903	-1.47508	1.22005	0.291896	0.0309751	0.269817	0.73868	0.141403	0.670185	0.499905	-0.0262339	-0.240445	0.25573	-0.09561	-0.393347	na	na	na	na	Onecut3	Onecut3;Atp8b3	2.125	1.44506	1.23187	1.77856	1.37252	1.09794	1	1	0	1	1	0
158565	http://genome.ucsc.edu/cgi-bin/hgTracks?hgS_doOtherUser=submit&hgS_otherUserName=Andrew%20Kossenkov&hgS_otherUserSessionName=506.BMAL1&position=chr19:5551060-5568016	chr19	5553060	5566016	ENSMUSG00000024922	Ovol1	TSS.500	2	12956	2.23662	4.45622	0	0	0	1.04645	1.31146	-1.25325	0.354578	3.19929e-08	4.13866e-06	0.780514	3.10745e-06	0.00129372	-0.0386331	-0.302575	-0.147898	0.00324816	0.198526	0.287332	Ovol1	Ovol1	Ovol1;Ap5b1	Ovol1;Ap5b1	Ovol1	Ap5b1;Ovol1	1.76407	1.45242	1.62811	1.81898	2.09712	2.23662	1	1	1	1	1	1
55770	http://genome.ucsc.edu/cgi-bin/hgTracks?hgS_doOtherUser=submit&hgS_otherUserName=Andrew%20Kossenkov&hgS_otherUserSessionName=506.BMAL1&position=chr6:67211819-67217542	chr6	67213819	67215542	ENSMUSG00000047905	Gm8566	TSS.10k	10	1723	2.12318	4.45544	0	-1.62924	0	-1.68863	-1.62924	-1.03646	0.000115097	0.000326899	0.792319	0.0173451	0.00584609	0.941105	0.678509	0.166271	-0.353365	-0.124497	-0.188097	-0.178821	na	na	na	Gm8566	na	Gm8566	2.12318	1.45874	0.987298	1.17422	1.11927	1.12713	1	1	1	0	0	1
96534	http://genome.ucsc.edu/cgi-bin/hgTracks?hgS_doOtherUser=submit&hgS_otherUserName=Andrew%20Kossenkov&hgS_otherUserSessionName=506.BMAL1&position=chr10:58239557-58244913	chr10	58241557	58242913	ENSMUSG00000093601	Gm19459	TSS.1k	4	1356	2.1219	4.45266	0	0	0	-1.21989	-1.40249	1.14969	0.328832	0.0966212	0.493334	0.764489	0.28642	0.816328	0.589649	-0.147945	0.35437	-0.434494	0.0184202	-0.380001	na	Gm19459	Gm4981;Gm19459	Gm4981;4933403O03Rik;Gm19459	na	Gm4981;4933403O03Rik;Gm19459	2.1219	1.23256	1.78755	0.992512	1.39543	1.03457	1	0	1	1	1	1
54587	http://genome.ucsc.edu/cgi-bin/hgTracks?hgS_doOtherUser=submit&hgS_otherUserName=Andrew%20Kossenkov&hgS_otherUserSessionName=506.BMAL1&position=chr6:52092704-52111472	chr6	52094704	52109472	ENSMUSG00000085412	Gm15055	TSS.500	2	14768	2.52949	4.44861	0	-1.52431	0	-1.52431	-1.89613	1.24392	0.000192931	1.5315e-08	0.0536089	0.0241742	1.63839e-06	0.360858	0.617846	0.298319	0.0640563	-0.241717	-0.324269	-0.414236	Gm15055	Gm15055	Gm15055	Gm8078;Gm15055	Gm15055	Gm15055;Gm8078	2.52949	2.0071	1.69128	1.34916	1.26857	1.18583	1	1	1	1	1	1
71159	http://genome.ucsc.edu/cgi-bin/hgTracks?hgS_doOtherUser=submit&hgS_otherUserName=Andrew%20Kossenkov&hgS_otherUserSessionName=506.BMAL1&position=chr7:126215247-126232020	chr7	126217247	126230020	na	na	na	na	12773	2.0935	4.44852	0	0	0	1.01958	1.12782	-1.10616	0.725391	0.0293071	0.0675467	0.932094	0.136646	0.398053	0.0387666	-0.216605	-0.0768571	0.0264669	0.213333	0.0148955	na	na	na	na	na	na	1.84351	1.52822	1.69383	1.82701	2.0935	1.81162	1	1	1	1	1	1
56731	http://genome.ucsc.edu/cgi-bin/hgTracks?hgS_doOtherUser=submit&hgS_otherUserName=Andrew%20Kossenkov&hgS_otherUserSessionName=506.BMAL1&position=chr6:84534782-84542665	chr6	84536782	84540665	na	na	na	na	3883	2.11871	4.4459	0	0	-1.18141	-1.20083	-1.41867	1.18141	0.0301395	3.44696e-05	0.0484291	0.345826	0.00101811	0.345118	0.336624	0.0981802	0.100269	-0.0988996	-0.151751	-0.284422	na	na	na	na	na	na	2.11871	1.78071	1.78344	1.54057	1.48156	1.34261	1	0	1	1	1	0
142908	http://genome.ucsc.edu/cgi-bin/hgTracks?hgS_doOtherUser=submit&hgS_otherUserName=Andrew%20Kossenkov&hgS_otherUserSessionName=506.BMAL1&position=chr16:17909737-17916189	chr16	17911737	17914189	ENSMUSG00000003527	Dgcr14	TSS.500	2	2452	2.09117	4.4437	0	0	0	-1.13891	1.28895	-1.468	0.19033	0.0105293	0.000110115	0.65245	0.0697604	0.0128615	-0.00108905	-0.161775	-0.2168	-0.222834	0.409193	0.193304	Dgcr14	Gsc2;Dgcr14	Gsc2;Dgcr14	Dgcr14;Gsc2	Gsc2	Dgcr14;Gsc2	1.5488	1.37502	1.31982	1.31389	2.09117	1.78663	1	1	0	0	1	0
163941	http://genome.ucsc.edu/cgi-bin/hgTracks?hgS_doOtherUser=submit&hgS_otherUserName=Andrew%20Kossenkov&hgS_otherUserSessionName=506.BMAL1&position=chr19:56207678-56216119	chr19	56209678	56214119	na	na	na	na	4441	2.11762	4.4436	0	0	0	-1.11213	-1.0744	-1.03512	0.174148	0.358777	0.659028	0.635473	0.604328	0.89187	0.253001	-0.149138	-0.122248	0.017451	-0.00235705	0.00329093	na	na	na	na	na	na	2.11762	1.57815	1.60973	1.78356	1.75788	1.76517	1	1	1	1	1	1
158493	http://genome.ucsc.edu/cgi-bin/hgTracks?hgS_doOtherUser=submit&hgS_otherUserName=Andrew%20Kossenkov&hgS_otherUserSessionName=506.BMAL1&position=chr19:4710543-4719529	chr19	4712543	4717529	ENSMUSG00000067889	Sptbn2	TSS.5k	9	4986	2.11714	4.44268	0	0	0	-1.07112	-1.01221	-1.05819	0.276281	0.847432	0.370123	0.727296	0.929469	0.744291	0.10972	-0.087871	-0.048714	-0.0429128	0.0945695	-0.0247917	na	na	Sptbn2	Sptbn2	Sptbn2	Sptbn2	2.11714	1.83336	1.88655	1.89455	2.09398	1.91976	1	1	0	1	1	1
158685	http://genome.ucsc.edu/cgi-bin/hgTracks?hgS_doOtherUser=submit&hgS_otherUserName=Andrew%20Kossenkov&hgS_otherUserSessionName=506.BMAL1&position=chr19:7164075-7173387	chr19	7166075	7171387	ENSMUSG00000036278	Macrod1	BODY	22	5312	2.3085	4.44092	0	0	0	1.00432	1.16897	-1.16394	0.95468	0.039668	0.045469	0.990668	0.165406	0.336175	-0.166003	-0.0427014	-0.109818	0.00132297	0.0899639	0.227236	na	na	na	na	Macrod1	Macrod1	1.73388	1.89751	1.80671	1.9594	2.0899	2.3085	1	1	1	1	1	1
57028	http://genome.ucsc.edu/cgi-bin/hgTracks?hgS_doOtherUser=submit&hgS_otherUserName=Andrew%20Kossenkov&hgS_otherUserSessionName=506.BMAL1&position=chr6:87975345-87980855	chr6	87977345	87978855	ENSMUSG00000084950;ENSMUSG00000044927	Gm5577;H1fx	TSS.5k	9	1510	2.21609	4.43602	0	0	0	-1.21658	-1.44413	1.18705	0.113121	0.00298991	0.16619	0.556607	0.0291905	0.56305	0.164772	0.289405	-0.126185	0.123535	-0.259629	-0.191898	na	na	Gm5577;H1fx	H1fx;Gm5577	na	H1fx;Gm5577	2.02441	2.21609	1.63641	1.96455	1.483	1.55909	1	1	1	0	1	0
87762	http://genome.ucsc.edu/cgi-bin/hgTracks?hgS_doOtherUser=submit&hgS_otherUserName=Andrew%20Kossenkov&hgS_otherUserSessionName=506.BMAL1&position=chr9:65139513-65164775	chr9	65141513	65162775	ENSMUSG00000032394	Igdcc3	TSS.500	2	21262	2.08696	4.43462	0	0	0	1.00238	1.07156	-1.06901	0.942373	0.0357683	0.0426446	0.987683	0.154969	0.326978	0.032967	-0.151335	-0.0021839	-0.0353152	0.0782707	0.0775962	Igdcc3	Igdcc3	Igdcc3	Igdcc3	Igdcc3	Igdcc4;Igdcc3	2.01935	1.76519	1.96834	1.92138	2.08696	2.08594	1	1	1	1	1	1
83513	http://genome.ucsc.edu/cgi-bin/hgTracks?hgS_doOtherUser=submit&hgS_otherUserName=Andrew%20Kossenkov&hgS_otherUserSessionName=506.BMAL1&position=chr9:30938643-30944407	chr9	30940643	30942407	ENSMUSG00000031994	Adamts8	TSS.500	2	1764	2.11095	4.42976	0	0	-1.30357	-1.49497	-1.94881	1.30357	0.00168815	1.92088e-07	0.0387109	0.088014	1.42674e-05	0.313813	0.541324	0.378967	-0.127548	0.0256589	-0.238078	-0.580324	Adamts8	Adamts8	Adamts8	Adamts8	na	Adamts8	2.11095	1.87563	1.29069	1.4465	1.18812	0.916084	1	1	0	1	1	0
101276	http://genome.ucsc.edu/cgi-bin/hgTracks?hgS_doOtherUser=submit&hgS_otherUserName=Andrew%20Kossenkov&hgS_otherUserSessionName=506.BMAL1&position=chr10:120235492-120248802	chr10	120237492	120246802	ENSMUSG00000020224	Llph	NEAR.10k	27	9310	2.21674	4.42868	0	0	0	-1.06507	-1.17301	1.10134	0.280836	0.00634811	0.0987844	0.731251	0.0493485	0.461255	0.152175	0.00208832	0.0700265	-0.016109	-0.000310917	-0.20787	na	na	na	na	na	Llph	2.21674	1.98784	2.08851	1.96167	1.98437	1.70507	1	1	1	1	1	1
148662	http://genome.ucsc.edu/cgi-bin/hgTracks?hgS_doOtherUser=submit&hgS_otherUserName=Andrew%20Kossenkov&hgS_otherUserSessionName=506.BMAL1&position=chr17:24743564-24754843	chr17	24745564	24752843	ENSMUSG00000039628	Hs3st6	TSS.500	2	7279	2.12585	4.42722	0	0	0	-1.01286	1.10101	-1.11517	0.82275	0.0915644	0.0559893	0.95844	0.277273	0.368203	-0.0715229	-0.0617065	-0.0547301	-0.0330723	0.0966473	0.124384	Hs3st6	Hs3st6	Hs3st6	Hs3st6;Msrb1	na	Msrb1;Rpl3l;Hs3st6	1.84322	1.85649	1.86597	1.89571	2.08347	2.12585	1	1	1	1	1	1
112376	http://genome.ucsc.edu/cgi-bin/hgTracks?hgS_doOtherUser=submit&hgS_otherUserName=Andrew%20Kossenkov&hgS_otherUserSessionName=506.BMAL1&position=chr11:119041301-119057727	chr11	119043301	119055727	ENSMUSG00000025578	Cbx8	TSS.5k	9	12426	2.16886	4.42638	0	0	0	-1.00091	1.20431	-1.20541	0.984417	6.21868e-05	5.72878e-05	0.99674	0.00163448	0.00819604	-0.0982016	-0.125955	-0.104026	-0.044804	0.158692	0.214295	na	na	Cbx8	Cbx8	na	Cbx8	1.72699	1.69218	1.71963	1.79588	2.08308	2.16886	1	1	1	1	1	1
163157	http://genome.ucsc.edu/cgi-bin/hgTracks?hgS_doOtherUser=submit&hgS_otherUserName=Andrew%20Kossenkov&hgS_otherUserSessionName=506.BMAL1&position=chr19:44472306-44520496	chr19	44474306	44518496	ENSMUSG00000036961	Wnt8b	TSS.500	2	44190	2.25477	4.42622	0	0	0	1.00722	1.15207	-1.14381	0.823472	1.12898e-05	3.07696e-05	0.958782	0.000420658	0.00534218	0.0342095	-0.223832	-0.0620971	-0.0317677	0.087109	0.196378	Wnt8b	Wnt8b	Sec31b;Wnt8b	Sec31b;Wnt8b	Sec31b;Wnt8b	Wnt8b;Sec31b	2.00441	1.65976	1.86852	1.91034	2.08301	2.25477	1	1	1	1	1	1
110146	http://genome.ucsc.edu/cgi-bin/hgTracks?hgS_doOtherUser=submit&hgS_otherUserName=Andrew%20Kossenkov&hgS_otherUserSessionName=506.BMAL1&position=chr11:97541538-97547904	chr11	97543538	97545904	ENSMUSG00000038453	Srcin1	BODY	22	2366	2.32512	4.42464	0	0	0	-1.01385	1.25763	-1.27506	0.909808	0.0590272	0.0453709	0.980377	0.211919	0.335942	-0.310931	0.0340355	-0.219576	0.017586	0.163321	0.315565	na	na	na	na	Srcin1	Srcin1	1.47087	1.89519	1.57356	1.87257	2.08225	2.32512	1	0	1	1	1	0
54095	http://genome.ucsc.edu/cgi-bin/hgTracks?hgS_doOtherUser=submit&hgS_otherUserName=Andrew%20Kossenkov&hgS_otherUserSessionName=506.BMAL1&position=chr6:49217398-49230753	chr6	49219398	49228753	ENSMUSG00000029814	Igf2bp3	TSS.5k	9	9355	2.66999	4.42065	0	-1.26146	0	-1.26146	-1.39223	1.10367	3.22594e-05	3.19569e-09	0.0776568	0.00753054	4.14183e-07	0.420157	0.36093	0.10485	0.0284388	-0.13293	-0.138502	-0.222787	na	na	Igf2bp3	Igf2bp3	na	Igf2bp3	2.66999	2.21948	2.09982	1.86703	1.85945	1.74825	1	1	1	1	1	1
86933	http://genome.ucsc.edu/cgi-bin/hgTracks?hgS_doOtherUser=submit&hgS_otherUserName=Andrew%20Kossenkov&hgS_otherUserSessionName=506.BMAL1&position=chr9:59039358-59044753	chr9	59041358	59042753	ENSMUSG00000032340	Neo1	TSS.5k	9	1395	2.06328	4.42004	0	0	0	1.22621	1.02588	1.19529	0.158992	0.859999	0.217946	0.619197	0.935409	0.622146	-0.0822527	-0.164834	0.400569	-0.0595061	-0.0540519	-0.0399239	na	na	Neo1	Neo1	na	Neo1	1.44799	1.36187	2.06328	1.47259	1.47855	1.49408	0	1	0	1	1	1
52049	http://genome.ucsc.edu/cgi-bin/hgTracks?hgS_doOtherUser=submit&hgS_otherUserName=Andrew%20Kossenkov&hgS_otherUserSessionName=506.BMAL1&position=chr6:30949621-30955111	chr6	30951621	30953111	ENSMUSG00000073209	Klf14	TSS.10k	10	1490	2.38375	4.41856	0	0	0	-1.11689	1.02244	-1.14195	0.412081	0.869201	0.324695	0.813012	0.940143	0.71216	0.143009	-0.100967	-0.0456323	-0.141612	-0.185884	0.331086	na	na	na	Klf14	na	4930412F09Rik;Klf14	2.08018	1.74097	1.81295	1.68983	1.63574	2.38375	1	1	0	1	0	0
83801	http://genome.ucsc.edu/cgi-bin/hgTracks?hgS_doOtherUser=submit&hgS_otherUserName=Andrew%20Kossenkov&hgS_otherUserSessionName=506.BMAL1&position=chr9:32539146-32572371	chr9	32541146	32570371	ENSMUSG00000016087	Fli1	TSS.500	2	29225	2.10537	4.41792	0	0	0	-1.07128	-1.06382	-1.00701	0.0567176	0.0868556	0.846781	0.438785	0.268504	0.958455	0.108686	-0.0410087	0.0355523	-0.0854577	-0.0238724	0.00610099	Fli1	Fli1	Fli1	Fli1	Fli1	Fli1	2.10537	1.88801	1.99636	1.82769	1.91177	1.954	1	1	1	1	1	1
158901	http://genome.ucsc.edu/cgi-bin/hgTracks?hgS_doOtherUser=submit&hgS_otherUserName=Andrew%20Kossenkov&hgS_otherUserSessionName=506.BMAL1&position=chr19:10387750-10404298	chr19	10389750	10402298	ENSMUSG00000097862	Gm26859	TSS.500	2	12548	2.19161	4.41606	0	0	0	-1.07229	1.03338	-1.10808	0.096949	0.434806	0.01466	0.528389	0.669309	0.203244	0.109865	-0.129564	-0.0586575	-0.0771758	0.041161	0.114371	Gm26859	Gm26859;Syt7	Gm26859;Syt7	Syt7;Gm26859	Syt7;Gm26859	Syt7;Gm26859	2.18447	1.83513	1.93261	1.90669	2.07823	2.19161	1	1	1	1	1	1
163225	http://genome.ucsc.edu/cgi-bin/hgTracks?hgS_doOtherUser=submit&hgS_otherUserName=Andrew%20Kossenkov&hgS_otherUserSessionName=506.BMAL1&position=chr19:45229320-45235620	chr19	45231320	45233620	ENSMUSG00000025216	Lbx1	TSS.5k	9	2300	2.54242	4.41443	0	0	0	1.06409	1.55253	-1.45902	0.53874	1.32382e-05	0.000183058	0.869515	0.000477884	0.0175648	-0.0721341	-0.439781	-0.0957263	-0.168874	0.282577	0.493938	na	na	Lbx1	Lbx1	Lbx1	Lbx1	1.68483	1.28333	1.65588	1.56908	2.18232	2.54242	1	1	1	1	1	1
158900	http://genome.ucsc.edu/cgi-bin/hgTracks?hgS_doOtherUser=submit&hgS_otherUserName=Andrew%20Kossenkov&hgS_otherUserSessionName=506.BMAL1&position=chr19:10322275-10391108	chr19	10324275	10389108	ENSMUSG00000024743	Syt7	TSS.500	2	64833	2.48458	4.41279	0	0	0	-1.01507	1.05668	-1.07261	0.507096	0.0144811	0.00188118	0.855865	0.0860629	0.0710212	0.0449575	-0.135453	-0.0560566	-0.000440578	0.0502176	0.0967747	Syt7	Syt7	Syt7;Gm26859	Syt7;Gm26859	Syt7	Syt7;Gm26859	2.39339	2.1003	2.22478	2.31616	2.4025	2.48458	1	1	1	1	1	1
55341	http://genome.ucsc.edu/cgi-bin/hgTracks?hgS_doOtherUser=submit&hgS_otherUserName=Andrew%20Kossenkov&hgS_otherUserSessionName=506.BMAL1&position=chr6:55390788-55404568	chr6	55392788	55402568	ENSMUSG00000004654	Ghrhr	NEAR.10k	27	9780	2.10286	4.41266	0	0	-1.12053	-1.12053	-1.38095	1.2324	0.0178584	1.89245e-11	1.38891e-05	0.279094	4.50602e-09	0.00301634	0.207908	0.136145	0.0406641	0.0676236	-0.205782	-0.246559	na	na	na	na	na	Ghrhr	2.10286	1.99597	1.86174	1.89875	1.55369	1.50761	1	1	1	1	1	1
150942	http://genome.ucsc.edu/cgi-bin/hgTracks?hgS_doOtherUser=submit&hgS_otherUserName=Andrew%20Kossenkov&hgS_otherUserSessionName=506.BMAL1&position=chr17:49591428-49611613	chr17	49593428	49609613	ENSMUSG00000023999	Kif6	TSS.10k	10	16185	2.10224	4.41134	0	-1.26416	-1.26416	-1.26416	-1.60562	1.27011	2.23931e-08	1.46293e-29	1.20775e-08	3.30296e-05	5.18793e-26	1.4587e-05	0.418778	0.168691	0.0155576	0.00794361	-0.290454	-0.320516	na	na	na	Kif6	na	Kif6	2.10224	1.75174	1.56526	1.5565	1.24699	1.21921	1	1	1	1	1	1
84773	http://genome.ucsc.edu/cgi-bin/hgTracks?hgS_doOtherUser=submit&hgS_otherUserName=Andrew%20Kossenkov&hgS_otherUserSessionName=506.BMAL1&position=chr9:42305148-42310722	chr9	42307148	42308722	ENSMUSG00000096114	Gm26272	TSS.10k	10	1574	2.13492	4.41056	0	0	0	-1.17164	-1.06535	-1.09977	0.340281	0.7031	0.56702	0.772293	0.852571	0.853155	0.410713	-0.269373	-0.102944	-0.0668902	0.322038	-0.293544	na	na	na	Gm26272	na	Gm26272	2.13492	1.29488	1.46544	1.50505	2.00169	1.2717	1	1	1	0	0	0
158339	http://genome.ucsc.edu/cgi-bin/hgTracks?hgS_doOtherUser=submit&hgS_otherUserName=Andrew%20Kossenkov&hgS_otherUserSessionName=506.BMAL1&position=chr19:3407441-3418798	chr19	3409441	3416798	ENSMUSG00000024907	Gal	TSS.500	2	7357	2.07554	4.41032	0	0	0	1.10999	1.38988	-1.25215	0.118676	8.46468e-07	0.000768331	0.565055	4.99767e-05	0.0424323	-0.24622	-0.203242	-0.127753	0.0389979	0.294853	0.243363	Gal	Gal	Gal	Gal	Gal	Mtl5;Gal	1.39516	1.44037	1.52311	1.72199	2.07554	1.99926	1	1	1	1	1	1
15443	http://genome.ucsc.edu/cgi-bin/hgTracks?hgS_doOtherUser=submit&hgS_otherUserName=Andrew%20Kossenkov&hgS_otherUserSessionName=506.BMAL1&position=chr2:27140944-27147627	chr2	27142944	27145627	ENSMUSG00000009216	Fam163b	TSS.500	2	2683	2.29207	4.40847	0	0	0	-1.06875	-1.14064	1.06727	0.47168	0.154369	0.481114	0.84099	0.377511	0.809983	0.220274	-0.0905047	0.106214	-0.0890844	-0.150907	0.00400838	Fam163b	Fam163b	Fam163b	Fam163b	Gm13399	Gm13399;Fam163b	2.29207	1.8285	2.11024	1.8304	1.74943	1.95907	1	1	1	1	0	1
56544	http://genome.ucsc.edu/cgi-bin/hgTracks?hgS_doOtherUser=submit&hgS_otherUserName=Andrew%20Kossenkov&hgS_otherUserSessionName=506.BMAL1&position=chr6:83216756-83260222	chr6	83218756	83258222	ENSMUSG00000068323	Slc4a5	TSS.500	2	39466	2.20308	4.40658	0	0	0	-1.10505	-1.09041	-1.01343	0.00176946	0.0067501	0.67635	0.0899139	0.0514977	0.898582	0.157095	-0.0387502	-0.0290979	-0.0521764	0.0284904	-0.0655609	Slc4a5	Slc4a5	Slc4a5	Slc4a5	Slc4a5	Slc4a5	2.20308	1.91073	1.92423	1.89211	2.00667	1.87371	1	1	1	1	1	1
55345	http://genome.ucsc.edu/cgi-bin/hgTracks?hgS_doOtherUser=submit&hgS_otherUserName=Andrew%20Kossenkov&hgS_otherUserSessionName=506.BMAL1&position=chr6:55411679-55422268	chr6	55413679	55420268	na	na	na	na	6589	2.19105	4.40582	0	0	0	-1.05874	-1.10062	1.03956	0.37182	0.13363	0.543937	0.790728	0.346936	0.841565	0.214059	-0.129781	-0.0494468	0.0561447	-0.000925652	-0.0900495	na	na	na	na	na	na	2.19105	1.70521	1.80858	1.95351	1.87386	1.75562	1	0	1	1	1	1
1931	http://genome.ucsc.edu/cgi-bin/hgTracks?hgS_doOtherUser=submit&hgS_otherUserName=Andrew%20Kossenkov&hgS_otherUserSessionName=506.BMAL1&position=chr1:40126606-40133676	chr1	40128606	40131676	ENSMUSG00000026073	Il1r2	NEAR.10k	27	3070	2.1387	4.40438	0	0	0	-1.1582	-1.60289	1.38394	0.168393	9.77952e-06	0.00232896	0.62954	0.000375228	0.0798771	0.440308	0.0697852	0.14865	0.038755	-0.180385	-0.517113	na	na	na	na	na	Il1r2	2.1387	1.63164	1.72893	1.59479	1.35596	1.05288	1	1	0	0	1	1
56508	http://genome.ucsc.edu/cgi-bin/hgTracks?hgS_doOtherUser=submit&hgS_otherUserName=Andrew%20Kossenkov&hgS_otherUserSessionName=506.BMAL1&position=chr6:82891778-82906115	chr6	82893778	82904115	ENSMUSG00000000627	Sema4f	NEAR.10k	27	10337	2.24849	4.40122	0	0	0	-1.09615	-1.12382	1.02524	0.0980009	0.0353922	0.653261	0.530323	0.153899	0.889786	0.190442	-0.0504732	0.0673652	-0.110815	-0.0979731	0.00145413	na	na	na	na	na	Sema4f	2.24849	1.88731	2.05644	1.8059	1.82294	1.96014	1	1	1	1	1	1
163402	http://genome.ucsc.edu/cgi-bin/hgTracks?hgS_doOtherUser=submit&hgS_otherUserName=Andrew%20Kossenkov&hgS_otherUserSessionName=506.BMAL1&position=chr19:47560356-47567559	chr19	47562356	47565559	na	na	na	na	3203	2.09727	4.40092	0	0	-1.21181	-1.21181	-1.51624	1.25122	0.0281608	2.0047e-06	0.0105244	0.33615	0.000102087	0.17318	0.384671	0.114559	-0.00831725	0.0591259	-0.374526	-0.175513	na	na	na	na	na	na	2.09727	1.7221	1.57333	1.65341	1.1982	1.39022	1	0	1	1	1	0
94769	http://genome.ucsc.edu/cgi-bin/hgTracks?hgS_doOtherUser=submit&hgS_otherUserName=Andrew%20Kossenkov&hgS_otherUserSessionName=506.BMAL1&position=chr10:24846787-24851977	chr10	24848787	24849977	na	na	na	na	1190	2.09716	4.40068	0	0	0	-1.2926	-1.28515	-1.0058	0.113262	0.121629	0.971527	0.556772	0.328287	0.993136	0.526082	-0.148359	-0.145811	-0.0535005	-0.0166982	-0.161714	na	na	na	na	na	na	2.09716	1.27669	1.27912	1.37025	1.40824	1.264	1	0	0	0	1	1
134423	http://genome.ucsc.edu/cgi-bin/hgTracks?hgS_doOtherUser=submit&hgS_otherUserName=Andrew%20Kossenkov&hgS_otherUserSessionName=506.BMAL1&position=chr14:122449439-122454547	chr14	122451439	122452547	ENSMUSG00000064052	Gm5089	TSS.500	2	1108	2.09698	4.40026	0	0	0	-1.28062	-1.43673	1.12191	0.139305	0.0303653	0.492092	0.59431	0.139736	0.815719	0.568035	-0.098435	-0.132656	0.0454817	-0.2354	-0.147026	Gm5089	Gm5089	Gm5089	Gm5089;Zic5	na	Gm5089;Zic5	2.09698	1.2842	1.25175	1.4294	1.15883	1.23835	1	1	1	1	0	0
137108	http://genome.ucsc.edu/cgi-bin/hgTracks?hgS_doOtherUser=submit&hgS_otherUserName=Andrew%20Kossenkov&hgS_otherUserSessionName=506.BMAL1&position=chr15:40081472-40086496	chr15	40083472	40084496	na	na	na	na	1024	2.0522	4.39626	0	0	0	1.79782	1.42249	1.26386	0.000326159	0.0309304	0.151069	0.0335362	0.141289	0.54371	-0.573236	-0.335117	0.472105	0.29428	0.00355936	0.138408	na	na	na	na	na	na	0.942808	1.12994	2.0522	1.80262	1.45538	1.60777	0	0	1	1	0	1
24698	http://genome.ucsc.edu/cgi-bin/hgTracks?hgS_doOtherUser=submit&hgS_otherUserName=Andrew%20Kossenkov&hgS_otherUserSessionName=506.BMAL1&position=chr2:164289511-164294871	chr2	164291511	164292871	ENSMUSG00000017003	Svs3a	TSS.5k	9	1360	2.05229	4.39608	0	0	0	-1.04742	-1.43717	1.37211	0.78477	0.0326037	0.0623504	0.948914	0.146246	0.384678	0.141309	0.19939	0.409487	-0.175359	-0.0942011	-0.480626	na	na	Svs3a	Svs3a	na	Svs3a	1.68719	1.76061	2.05229	1.33498	1.41801	1.06132	1	1	0	0	1	1
164106	http://genome.ucsc.edu/cgi-bin/hgTracks?hgS_doOtherUser=submit&hgS_otherUserName=Andrew%20Kossenkov&hgS_otherUserSessionName=506.BMAL1&position=chr19:56853519-56876062	chr19	56855519	56874062	ENSMUSG00000025082	Vwa2	TSS.500	2	18543	2.23261	4.39605	0	0	0	-1.03986	1.01018	-1.05044	0.244361	0.762992	0.142752	0.702698	0.885703	0.532403	0.0540306	-0.0807798	-0.0514619	-0.0075351	0.0115017	0.0742445	Vwa2	Vwa2	Vwa2	Vwa2	Tdrd1	Tdrd1;Vwa2	2.20016	1.99496	2.03797	2.10407	2.13334	2.23261	1	1	1	1	1	1
57180	http://genome.ucsc.edu/cgi-bin/hgTracks?hgS_doOtherUser=submit&hgS_otherUserName=Andrew%20Kossenkov&hgS_otherUserSessionName=506.BMAL1&position=chr6:89080076-89085047	chr6	89082076	89083047	ENSMUSG00000055403	4933427D06Rik	BODY	22	971	2.09478	4.39598	0	0	0	-1.08761	-1.57597	1.44902	0.621244	0.00750258	0.029287	0.899969	0.0554151	0.278089	0.476106	-0.0502347	0.296545	-0.0238031	-0.281961	-0.416651	na	na	na	na	4933427D06Rik	4933427D06Rik	2.09478	1.42387	1.83793	1.45204	1.19775	1.08207	1	1	1	0	0	0
67929	http://genome.ucsc.edu/cgi-bin/hgTracks?hgS_doOtherUser=submit&hgS_otherUserName=Andrew%20Kossenkov&hgS_otherUserSessionName=506.BMAL1&position=chr7:89471831-89479492	chr7	89473831	89477492	na	na	na	na	3661	2.0962	4.39378	0	0	0	-1.18648	-1.23153	1.03797	0.0461655	0.0151732	0.664009	0.407359	0.0887799	0.893867	0.217295	0.080653	-0.0199147	-0.0764285	-0.252704	0.0510988	na	na	na	na	na	na	2.0962	1.89774	1.76322	1.69165	1.48558	1.85723	0	1	1	1	1	1
163180	http://genome.ucsc.edu/cgi-bin/hgTracks?hgS_doOtherUser=submit&hgS_otherUserName=Andrew%20Kossenkov&hgS_otherUserSessionName=506.BMAL1&position=chr19:44691556-44708515	chr19	44693556	44706515	ENSMUSG00000097683	Gm26644	TSS.500	2	12959	2.06651	4.39118	0	0	0	-1.01043	1.1167	-1.12835	0.830618	0.0228472	0.0127818	0.960466	0.116288	0.190892	-0.00520116	-0.137502	-0.139896	0.0395053	0.151744	0.0913496	Gm26644	Gm26644	Gm26644	Gm26644	Gm26644	Gm26644	1.84319	1.67292	1.66998	1.90435	2.06651	1.97769	1	1	1	1	1	1
59680	http://genome.ucsc.edu/cgi-bin/hgTracks?hgS_doOtherUser=submit&hgS_otherUserName=Andrew%20Kossenkov&hgS_otherUserSessionName=506.BMAL1&position=chr6:118375620-118381410	chr6	118377620	118379410	ENSMUSG00000030138	Bms1	NEAR.10k	27	1790	2.33558	4.39024	0	0	0	1.15329	-1.00482	1.15885	0.326153	0.973589	0.31013	0.762653	0.988312	0.701278	-0.129974	-0.0333923	-0.180478	0.43338	0.0603137	-0.149849	na	na	na	na	na	Bms1	1.54822	1.66234	1.49152	2.33558	1.7806	1.52567	1	1	0	1	0	1
57631	http://genome.ucsc.edu/cgi-bin/hgTracks?hgS_doOtherUser=submit&hgS_otherUserName=Andrew%20Kossenkov&hgS_otherUserSessionName=506.BMAL1&position=chr6:91977383-92002550	chr6	91979383	92000550	ENSMUSG00000034037	Fgd5	TSS.500	2	21167	2.09152	4.38888	0	0	-1.08788	-1.11241	-1.21018	1.08788	0.0114027	5.89596e-06	0.0455011	0.228584	0.00024822	0.336224	0.212114	0.0074198	-0.0308002	0.0332986	-0.0398503	-0.182182	Fgd5	Fgd5	Fgd5	Fgd5	Fgd5	Fgd5	2.09152	1.80163	1.75192	1.83605	1.74034	1.56744	1	1	1	1	1	1
57361	http://genome.ucsc.edu/cgi-bin/hgTracks?hgS_doOtherUser=submit&hgS_otherUserName=Andrew%20Kossenkov&hgS_otherUserSessionName=506.BMAL1&position=chr6:90427456-90439742	chr6	90429456	90437742	ENSMUSG00000048794	Ccdc37	TSS.1k	4	8286	2.11688	4.37916	0	0	0	-1.167	-1.27625	1.09361	0.00490789	8.91273e-06	0.103302	0.153821	0.000348142	0.469265	0.295784	0.0127191	-0.0237639	-0.0130082	-0.104044	-0.167686	na	Ccdc37	Ccdc37	Ccdc37	na	Ccdc37	2.11688	1.72193	1.67644	1.68973	1.58028	1.50777	1	1	1	1	1	1
93369	http://genome.ucsc.edu/cgi-bin/hgTracks?hgS_doOtherUser=submit&hgS_otherUserName=Andrew%20Kossenkov&hgS_otherUserSessionName=506.BMAL1&position=chr10:14353531-14359068	chr10	14355531	14357068	na	na	na	na	1537	2.04429	4.37906	0	0	0	1.21091	1.12926	1.07231	0.151267	0.362066	0.600564	0.610198	0.607357	0.868393	-0.160443	-0.168496	0.304753	-0.0613065	-0.0328703	0.118363	na	na	na	na	na	na	1.45327	1.44462	2.04429	1.56375	1.59687	1.78441	1	1	0	1	1	1
97000	http://genome.ucsc.edu/cgi-bin/hgTracks?hgS_doOtherUser=submit&hgS_otherUserName=Andrew%20Kossenkov&hgS_otherUserSessionName=506.BMAL1&position=chr10:62358171-62365862	chr10	62360171	62363862	ENSMUSG00000037012	Hk1	TSS.500	2	3691	2.08641	4.3782	0	0	0	-1.14389	-1.10401	-1.03612	0.111795	0.241804	0.674749	0.55446	0.488265	0.898008	0.277146	-0.122828	-0.100801	-0.0282673	0.0378786	-0.0631285	Hk1	Hk1	Hk1	Hk1	2210417K05Rik;Hk1	Hk1;2210417K05Rik	2.08641	1.55702	1.58251	1.66927	1.75227	1.62703	0	1	1	1	1	1
158898	http://genome.ucsc.edu/cgi-bin/hgTracks?hgS_doOtherUser=submit&hgS_otherUserName=Andrew%20Kossenkov&hgS_otherUserSessionName=506.BMAL1&position=chr19:10319614-10324669	chr19	10321614	10322669	na	na	na	na	1055	2.40798	4.37623	0	0	0	1.21425	1.66373	-1.37017	0.221976	0.0013532	0.0473372	0.683088	0.0165293	0.34142	-0.168066	-0.509831	-0.234234	0.136979	0.546761	0.228391	na	na	na	na	na	na	1.42806	1.10575	1.35956	1.78785	2.40798	1.91134	0	0	0	0	1	1
4004	http://genome.ucsc.edu/cgi-bin/hgTracks?hgS_doOtherUser=submit&hgS_otherUserName=Andrew%20Kossenkov&hgS_otherUserSessionName=506.BMAL1&position=chr1:62401822-62424801	chr1	62403822	62422801	ENSMUSG00000052062	Pard3b	BODY	22	18979	2.21148	4.37567	0	-1.36907	-1.17767	-1.36907	-1.61231	1.17767	5.4339e-11	2.05427e-23	0.000644356	1.73079e-07	4.22707e-20	0.0383136	0.444869	0.223082	-0.00168843	-0.116394	-0.211071	-0.338798	na	na	na	na	Pard3b	Pard3b	2.21148	1.8821	1.59615	1.46651	1.36701	1.24271	1	1	1	1	1	1
57630	http://genome.ucsc.edu/cgi-bin/hgTracks?hgS_doOtherUser=submit&hgS_otherUserName=Andrew%20Kossenkov&hgS_otherUserSessionName=506.BMAL1&position=chr6:91950342-91980934	chr6	91952342	91978934	ENSMUSG00000034037	Fgd5	TSS.500	2	26592	2.08435	4.37382	0	-1.1509	0	-1.1509	-1.21491	1.05561	9.04509e-05	5.8991e-08	0.131807	0.0149692	5.27513e-06	0.516707	0.238085	0.0147106	-0.0246559	-0.0319156	-0.0562324	-0.139992	Fgd5	Fgd5	Fgd5	Fgd5	Fgd5	Fgd5;4930590J08Rik	2.08435	1.77102	1.72066	1.71152	1.68124	1.58077	1	1	1	1	1	1
158629	http://genome.ucsc.edu/cgi-bin/hgTracks?hgS_doOtherUser=submit&hgS_otherUserName=Andrew%20Kossenkov&hgS_otherUserSessionName=506.BMAL1&position=chr19:6576725-6593093	chr19	6578725	6591093	ENSMUSG00000084221	Hmgb1-ps4	TSS.5k	9	12368	2.25438	4.3738	0	0	0	-1.01578	1.08545	-1.10258	0.719396	0.0598037	0.0250003	0.930233	0.213764	0.258846	0.0342598	-0.147464	-0.00311404	-0.0798377	0.0537459	0.14241	na	na	Hmgb1-ps4	Hmgb1-ps4	na	Hmgb1-ps4	2.08434	1.82582	2.02848	1.91824	2.11404	2.25438	1	1	1	1	1	1
131524	http://genome.ucsc.edu/cgi-bin/hgTracks?hgS_doOtherUser=submit&hgS_otherUserName=Andrew%20Kossenkov&hgS_otherUserSessionName=506.BMAL1&position=chr14:63253989-63278791	chr14	63255989	63276791	ENSMUSG00000021944	Gata4	TSS.500	2	20802	2.12695	4.3725	0	0	0	-1.10879	1.02173	-1.13289	0.0145764	0.611009	0.00316488	0.256982	0.796574	0.0933304	0.0934819	-0.0700823	-0.0218786	-0.167879	0.0445966	0.121761	Gata4	Gata4	Gata4	Gata4	Gata4	Gata4	2.08372	1.84967	1.91591	1.72188	2.01097	2.12695	1	1	1	1	1	1
158504	http://genome.ucsc.edu/cgi-bin/hgTracks?hgS_doOtherUser=submit&hgS_otherUserName=Andrew%20Kossenkov&hgS_otherUserSessionName=506.BMAL1&position=chr19:4853421-4878753	chr19	4855421	4876753	ENSMUSG00000006457;ENSMUSG00000083282	Actn3;Ctsf	TSS.500	2	21332	2.084	4.37182	0	0	0	1.06828	1.21595	-1.13823	0.135879	1.01011e-05	0.00345966	0.589783	0.000384911	0.0976519	0.00306658	-0.29509	-0.100903	0.0629185	0.156167	0.173841	Actn3;Ctsf	Ctsf;Actn3	Actn3;Zdhhc24;Ctsf	Ctsf;Actn3;Zdhhc24	Ctsf;Actn3	Ctsf;Actn3;Zdhhc24	1.84019	1.47794	1.70529	1.92238	2.05741	2.084	1	1	1	1	1	1
163584	http://genome.ucsc.edu/cgi-bin/hgTracks?hgS_doOtherUser=submit&hgS_otherUserName=Andrew%20Kossenkov&hgS_otherUserSessionName=506.BMAL1&position=chr19:53664093-53678564	chr19	53666093	53676564	ENSMUSG00000043639	Rbm20	TSS.1k	4	10471	2.08309	4.37118	0	0	0	1.00762	-1.06836	1.0765	0.871123	0.157682	0.115241	0.970857	0.382363	0.489741	0.104723	-0.103742	0.0129858	0.0836974	-0.00576659	-0.0918976	na	Rbm20	Rbm20	Rbm20	na	Rbm20	2.08309	1.78937	1.9486	2.05151	1.92214	1.80495	1	1	1	1	1	1
51948	http://genome.ucsc.edu/cgi-bin/hgTracks?hgS_doOtherUser=submit&hgS_otherUserName=Andrew%20Kossenkov&hgS_otherUserSessionName=506.BMAL1&position=chr6:29692517-29715510	chr6	29694517	29713510	ENSMUSG00000001763	Tspan33	TSS.500	2	18993	2.19764	4.37064	0	0	0	-1.05603	-1.08595	1.02833	0.177205	0.0412622	0.489264	0.638691	0.169618	0.814349	0.160784	-0.0884114	0.0237124	-0.0259279	0.00449875	-0.0746561	Tspan33	Tspan33	Tspan33	Tspan33	Tspan33	Tspan33	2.19764	1.83315	1.98939	1.91872	1.96175	1.85167	1	1	1	1	1	1
56178	http://genome.ucsc.edu/cgi-bin/hgTracks?hgS_doOtherUser=submit&hgS_otherUserName=Andrew%20Kossenkov&hgS_otherUserSessionName=506.BMAL1&position=chr6:72215609-72235776	chr6	72217609	72233776	ENSMUSG00000037621	Atoh8	TSS.5k	9	16167	2.30966	4.36977	0	0	0	-1.185	-1.68314	1.42037	0.365418	0.00550035	0.0613332	0.786689	0.0446625	0.382216	0.212298	0.368166	-0.172679	0.338729	-0.502622	-0.243892	na	na	Atoh8	Atoh8	Atoh8	Atoh8	2.06289	2.30966	1.55633	2.26099	1.21772	1.47655	1	1	1	1	1	1
32371	http://genome.ucsc.edu/cgi-bin/hgTracks?hgS_doOtherUser=submit&hgS_otherUserName=Andrew%20Kossenkov&hgS_otherUserSessionName=506.BMAL1&position=chr3:108209721-108228035	chr3	108211721	108226035	ENSMUSG00000027887;ENSMUSG00000048997	Sypl2;Atxn7l2	TSS.1k	4	14314	2.05628	4.3694	0	0	0	1.06958	1.15357	-1.07852	0.102773	0.000529592	0.0666935	0.539038	0.00837469	0.395767	-0.0202475	-0.22395	0.0398998	-0.0268542	0.125608	0.105544	na	Sypl2;Atxn7l2	Atxn7l2;Sypl2	Atxn7l2;Sypl2	Sypl2	Atxn7l2;Sypl2	1.84894	1.5923	1.93191	1.84003	2.05628	2.02649	1	1	1	1	1	1
57406	http://genome.ucsc.edu/cgi-bin/hgTracks?hgS_doOtherUser=submit&hgS_otherUserName=Andrew%20Kossenkov&hgS_otherUserSessionName=506.BMAL1&position=chr6:90793650-90820383	chr6	90795650	90818383	ENSMUSG00000034312	Iqsec1	TSS.500	2	22733	2.14201	4.36752	0	0	-1.11737	-1.11737	-1.39779	1.25096	0.0215322	4.08386e-12	3.55636e-06	0.301188	1.12881e-09	0.00117145	0.311747	0.0421474	0.0317071	0.094487	-0.1424	-0.337689	Iqsec1	Iqsec1	Iqsec1	Iqsec1	Iqsec1	Iqsec1	2.14201	1.75986	1.74645	1.82857	1.53653	1.32935	1	1	1	1	1	1
86638	http://genome.ucsc.edu/cgi-bin/hgTracks?hgS_doOtherUser=submit&hgS_otherUserName=Andrew%20Kossenkov&hgS_otherUserSessionName=506.BMAL1&position=chr9:55310262-55328822	chr9	55312262	55326822	ENSMUSG00000032311;ENSMUSG00000032313	Nrg4;AI118078	TSS.500	2	14560	2.08382	4.36661	0	0	0	-1.01612	1.02739	-1.04396	0.748598	0.588087	0.38865	0.938733	0.781787	0.756504	0.132387	-0.197303	0.0404039	-0.0732535	0.0395883	0.0581773	Nrg4;AI118078	AI118078;Nrg4	AI118078;Nrg4	AI118078;Nrg4;Gm15625	Nrg4	AI118078;Nrg4;Gm15625	2.08382	1.63768	1.94893	1.79371	1.94777	1.97433	1	1	1	1	1	1
159572	http://genome.ucsc.edu/cgi-bin/hgTracks?hgS_doOtherUser=submit&hgS_otherUserName=Andrew%20Kossenkov&hgS_otherUserSessionName=506.BMAL1&position=chr19:17431278-17436096	chr19	17433278	17434096	ENSMUSG00000024713	Pcsk5	BODY	22	818	2.0807	4.36602	0	0	0	-1.1076	-1.02741	-1.07804	0.529955	0.867962	0.644233	0.865868	0.939559	0.886047	0.260145	-0.201962	-0.18416	0.0456764	-0.0303014	0.110602	na	na	na	na	Pcsk5	Pcsk5	2.0807	1.48302	1.50268	1.77946	1.68304	1.86598	1	1	0	0	1	0
141790	http://genome.ucsc.edu/cgi-bin/hgTracks?hgS_doOtherUser=submit&hgS_otherUserName=Andrew%20Kossenkov&hgS_otherUserSessionName=506.BMAL1&position=chr15:102745557-102804201	chr15	102747557	102802201	na	na	na	na	54644	2.10233	4.36516	0	0	0	-1.02729	1.07488	-1.10422	0.339136	0.0103598	0.000432594	0.771559	0.0690681	0.0300548	0.0603797	-0.154741	-0.0161578	-0.0781031	0.0783947	0.110228	na	na	na	na	na	na	2.02754	1.73282	1.91761	1.83281	2.05427	2.10233	1	1	1	1	1	1
31176	http://genome.ucsc.edu/cgi-bin/hgTracks?hgS_doOtherUser=submit&hgS_otherUserName=Andrew%20Kossenkov&hgS_otherUserSessionName=506.BMAL1&position=chr3:98200544-98205522	chr3	98202544	98203522	na	na	na	na	978	2.0369	4.36346	0	0	0	1.11645	1.24758	-1.11745	0.583718	0.271099	0.580558	0.886281	0.520267	0.859435	-0.516522	0.10945	0.280673	-0.261114	0.198278	0.189236	na	na	na	na	na	na	1.12972	1.79776	2.0369	1.36788	1.91828	1.90567	0	1	1	0	1	1
54626	http://genome.ucsc.edu/cgi-bin/hgTracks?hgS_doOtherUser=submit&hgS_otherUserName=Andrew%20Kossenkov&hgS_otherUserSessionName=506.BMAL1&position=chr6:52233125-52241787	chr6	52235125	52239787	ENSMUSG00000000938	Hoxa10	TSS.500	2	4662	2.10598	4.36267	0	0	0	-1.31281	1.07556	-1.412	0.0022374	0.413099	0.000106625	0.102478	0.65158	0.0125683	0.318854	-0.205051	-0.210925	-0.320497	0.15913	0.258489	Hoxa10	Hoxa10	Mir196b;Hoxa10;Hoxa9;9930038K12Rik;Hoxa11os	Hoxa11os;9930038K12Rik;HOXA11-AS1_3;Mir196b;HOXA11-AS1_2;HOXA11-AS1_1;Hoxa9;HOXA11-AS1_6;HOXA11-AS1_4;HOXA11-AS1_5;Hoxa11;Hoxa10	Hoxa10	9930038K12Rik;Hoxa11os;HOXA11-AS1_5;Hoxa10;Hoxa11;HOXA11-AS1_1;HOXA11-AS1_6;HOXA11-AS1_4;Hoxa9;HOXA11-AS1_2;Mir196b;HOXA11-AS1_3	2.10598	1.43423	1.428	1.31624	1.87478	2.01558	1	1	1	1	1	1
158617	http://genome.ucsc.edu/cgi-bin/hgTracks?hgS_doOtherUser=submit&hgS_otherUserName=Andrew%20Kossenkov&hgS_otherUserSessionName=506.BMAL1&position=chr19:6417145-6430106	chr19	6419145	6428106	ENSMUSG00000033768	Nrxn2	TSS.500	2	8961	2.32021	4.36204	0	0	0	-1.06512	1.05266	-1.12121	0.243006	0.342212	0.0342424	0.701691	0.589421	0.297706	-0.0103788	-0.0336247	-0.139727	-0.00114154	0.0435974	0.141275	Nrxn2	Gm14965;Nrxn2	Gm14965;Nrxn2	Nrxn2;Gm14965	Nrxn2	Nrxn2;Gm14965;Rasgrp2	2.07872	2.04389	1.89188	2.09271	2.16178	2.32021	1	1	1	1	1	1
86882	http://genome.ucsc.edu/cgi-bin/hgTracks?hgS_doOtherUser=submit&hgS_otherUserName=Andrew%20Kossenkov&hgS_otherUserSessionName=506.BMAL1&position=chr9:58470865-58489716	chr9	58472865	58487716	ENSMUSG00000066607	6030419C18Rik	TSS.1k	4	14851	2.05266	4.36172	0	0	0	-1.06698	1.04711	-1.11725	0.15159	0.308561	0.0142037	0.610491	0.558145	0.20022	0.073198	-0.107686	-0.15331	0.0126916	0.116974	0.0581323	na	6030419C18Rik	6030419C18Rik	6030419C18Rik	na	6030419C18Rik;4930461G14Rik	1.98832	1.74224	1.68489	1.90255	2.05266	1.96662	1	1	1	1	1	1
106694	http://genome.ucsc.edu/cgi-bin/hgTracks?hgS_doOtherUser=submit&hgS_otherUserName=Andrew%20Kossenkov&hgS_otherUserSessionName=506.BMAL1&position=chr11:59614784-59621937	chr11	59616784	59619937	ENSMUSG00000044061	Olfr225	TSS.5k	9	3153	2.07536	4.35502	0	0	0	-1.2303	-1.46914	1.19413	0.0973477	0.00209661	0.156071	0.528989	0.0227079	0.550007	0.548733	-0.0849603	0.166423	-0.176197	-0.183826	-0.270173	na	na	Olfr225	Olfr225	na	Olfr225	2.07536	1.30207	1.56896	1.21615	1.20921	1.13315	1	1	1	1	1	0
158519	http://genome.ucsc.edu/cgi-bin/hgTracks?hgS_doOtherUser=submit&hgS_otherUserName=Andrew%20Kossenkov&hgS_otherUserSessionName=506.BMAL1&position=chr19:4976700-4983685	chr19	4978700	4981685	ENSMUSG00000045903	Npas4	TSS.10k	10	2985	2.13087	4.35466	0	0	0	1.11572	1.2111	-1.0855	0.181681	0.019458	0.316808	0.643235	0.104804	0.706242	-0.00535741	-0.324122	0.0564114	-0.00969444	0.114511	0.168252	na	na	na	Npas4	na	Npas4	1.87794	1.48582	1.96446	1.872	2.0493	2.13087	1	0	1	0	1	1
21729	http://genome.ucsc.edu/cgi-bin/hgTracks?hgS_doOtherUser=submit&hgS_otherUserName=Andrew%20Kossenkov&hgS_otherUserSessionName=506.BMAL1&position=chr2:127558219-127575795	chr2	127560219	127573795	ENSMUSG00000083648	Gm14229	TSS.500	2	13576	2.07513	4.35448	0	0	0	-1.08195	-1.07535	-1.00614	0.0677508	0.0920471	0.887144	0.468303	0.278164	0.970271	0.172487	-0.0879897	-0.013437	-0.0419805	-0.00550309	-0.0235763	Gm14229	Gm14229	Gm14229	Gm14229;Zfp661	Gm14229	Gm14229;Zfp661	2.07513	1.71582	1.81212	1.77466	1.82267	1.79873	1	1	1	1	1	1
110065	http://genome.ucsc.edu/cgi-bin/hgTracks?hgS_doOtherUser=submit&hgS_otherUserName=Andrew%20Kossenkov&hgS_otherUserSessionName=506.BMAL1&position=chr11:96570275-96602559	chr11	96572275	96600559	ENSMUSG00000057058	Skap1	BODY	22	28284	2.04921	4.3544	0	0	0	-1.02046	1.11276	-1.13552	0.607634	0.00675127	0.00127196	0.895094	0.0515017	0.0569441	0.0128722	-0.143177	0.0145336	-0.130492	0.139391	0.106874	na	na	na	na	Skap1	Skap1	1.86876	1.66692	1.87103	1.68252	2.04921	2.00131	1	1	1	1	1	1
110022	http://genome.ucsc.edu/cgi-bin/hgTracks?hgS_doOtherUser=submit&hgS_otherUserName=Andrew%20Kossenkov&hgS_otherUserSessionName=506.BMAL1&position=chr11:96141084-96224099	chr11	96143084	96222099	ENSMUSG00000049604;ENSMUSG00000099133;ENSMUSG00000099107;ENSMUSG00000086337	Hoxb13;HOXB13-AS1_1;HOXB13-AS1_2;Gm11535	TSS.500	2	79015	2.04887	4.35368	0	0	0	-1.00563	1.07689	-1.08295	0.827968	0.00412869	0.00203277	0.959848	0.036551	0.0742517	0.0672217	-0.183558	-0.0283839	-0.0275375	0.0879102	0.0843475	Hoxb13;HOXB13-AS1_1;HOXB13-AS1_2;Gm11535	HOXB13-AS1_2;HOXB13-AS1_1;Gm11535;Hoxb13	HOXB13-AS1_2;HOXB13-AS1_1;Gm11535;Hoxb13	Ttll6;Hoxb13;Gm11535;HOXB13-AS1_1;HOXB13-AS1_2	Hoxb13;Ttll6;HOXB13-AS1_2;HOXB13-AS1_1;Gm11535	Hoxb13;Ttll6;Gm11535;HOXB13-AS1_2;HOXB13-AS1_1	2.01827	1.68029	1.88245	1.88361	2.04887	2.04357	1	1	1	1	1	1
6131	http://genome.ucsc.edu/cgi-bin/hgTracks?hgS_doOtherUser=submit&hgS_otherUserName=Andrew%20Kossenkov&hgS_otherUserSessionName=506.BMAL1&position=chr1:88290219-88296717	chr1	88292219	88294717	ENSMUSG00000036251	Trpm8	TSS.10k	10	2498	2.09638	4.35342	0	0	0	-1.13628	1.10577	-1.25646	0.138774	0.243751	0.00814983	0.593547	0.490417	0.152654	0.0339487	-0.0625583	-0.113172	-0.190293	0.18215	0.149925	na	na	na	Trpm8	Trpm8	Trpm8	1.88196	1.75371	1.68981	1.59664	2.09638	2.04786	1	1	1	0	1	1
58519	http://genome.ucsc.edu/cgi-bin/hgTracks?hgS_doOtherUser=submit&hgS_otherUserName=Andrew%20Kossenkov&hgS_otherUserSessionName=506.BMAL1&position=chr6:100066921-100072739	chr6	100068921	100070739	na	na	na	na	1818	2.34862	4.35318	0	0	0	-1.11608	1.03437	-1.15444	0.380653	0.787322	0.251621	0.795562	0.898909	0.653597	0.0409098	-0.0127787	-0.118384	-0.0766367	-0.167737	0.334626	na	na	na	na	na	na	1.89758	1.8246	1.68876	1.74127	1.6286	2.34862	0	0	0	0	1	1
158794	http://genome.ucsc.edu/cgi-bin/hgTracks?hgS_doOtherUser=submit&hgS_otherUserName=Andrew%20Kossenkov&hgS_otherUserSessionName=506.BMAL1&position=chr19:8660215-8665759	chr19	8662215	8663759	ENSMUSG00000032773	Chrm1	TSS.500	2	1544	2.04841	4.35266	0	0	0	-1.12172	1.10724	-1.24202	0.451968	0.504599	0.1558	0.832563	0.72346	0.549612	-0.290722	0.201636	-0.151204	-0.100274	0.270395	0.0701692	Chrm1	Chrm1	Chrm1	Chrm1	na	Chrm1	1.35615	1.94842	1.504	1.56163	2.04841	1.77001	1	1	0	0	1	1
158905	http://genome.ucsc.edu/cgi-bin/hgTracks?hgS_doOtherUser=submit&hgS_otherUserName=Andrew%20Kossenkov&hgS_otherUserSessionName=506.BMAL1&position=chr19:10447841-10458438	chr19	10449841	10456438	ENSMUSG00000090291	Lrrc10b	TSS.5k	9	6597	2.32585	4.35126	0	0	0	1.05607	1.21667	-1.15207	0.40003	0.00247966	0.0289482	0.806642	0.0256195	0.276777	-0.00333533	-0.277621	-0.147386	0.0850722	0.206205	0.137065	na	na	Lrrc10b	Lrrc10b	Lrrc10b;Syt7	Syt7;Lrrc10b	1.99791	1.63467	1.79855	2.13049	2.32585	2.21234	1	1	1	0	1	1
158361	http://genome.ucsc.edu/cgi-bin/hgTracks?hgS_doOtherUser=submit&hgS_otherUserName=Andrew%20Kossenkov&hgS_otherUserSessionName=506.BMAL1&position=chr19:3755926-3760696	chr19	3757926	3758696	ENSMUSG00000045098	Suv420h1	TSS.10k	10	770	2.15645	4.34912	0	0	0	-1.31407	-1.09771	-1.1971	0.070778	0.537216	0.234127	0.475469	0.746632	0.637256	0.181174	0.102077	-0.206485	-0.181693	0.150333	-0.0454066	na	na	na	Suv420h1	na	Suv420h1	2.15645	2.03606	1.62476	1.65465	2.10872	1.82849	1	1	0	0	1	0
133002	http://genome.ucsc.edu/cgi-bin/hgTracks?hgS_doOtherUser=submit&hgS_otherUserName=Andrew%20Kossenkov&hgS_otherUserSessionName=506.BMAL1&position=chr14:73079661-73085394	chr14	73081661	73083394	na	na	na	na	1733	2.07232	4.34864	0	0	0	-1.05953	-1.19941	1.13203	0.587194	0.0878937	0.244554	0.887672	0.270343	0.646837	0.232906	-0.0689852	0.0301128	0.0533027	-0.0769663	-0.17037	na	na	na	na	na	na	2.07232	1.66216	1.78746	1.81804	1.65244	1.54258	1	1	0	0	0	0
108285	http://genome.ucsc.edu/cgi-bin/hgTracks?hgS_doOtherUser=submit&hgS_otherUserName=Andrew%20Kossenkov&hgS_otherUserSessionName=506.BMAL1&position=chr11:75911025-75968605	chr11	75913025	75966605	ENSMUSG00000020847	Rph3al	TSS.500	2	53580	2.04531	4.34612	0	0	1.06285	1.06285	1.14118	-1.0737	0.019644	4.30204e-07	0.00648952	0.289747	2.82298e-05	0.136424	-0.0348728	-0.193772	-0.0165146	0.0289484	0.132965	0.083246	Rph3al	Rph3al	Rph3al	Rph3al	Rph3al	Rph3al	1.8097	1.61054	1.83416	1.89608	2.04531	1.97264	1	1	1	1	1	1
153002	http://genome.ucsc.edu/cgi-bin/hgTracks?hgS_doOtherUser=submit&hgS_otherUserName=Andrew%20Kossenkov&hgS_otherUserSessionName=506.BMAL1&position=chr17:84487621-84500702	chr17	84489621	84498702	na	na	na	na	9081	2.06967	4.343	0	0	0	-1.19837	-1.29651	1.08189	0.000673724	1.0724e-06	0.139431	0.0527434	6.06933e-05	0.5281	0.303067	0.0442033	-0.0682373	-0.00275007	-0.101266	-0.175017	na	na	na	na	na	na	2.06967	1.71329	1.57733	1.65523	1.53937	1.45767	1	1	1	1	1	1
54631	http://genome.ucsc.edu/cgi-bin/hgTracks?hgS_doOtherUser=submit&hgS_otherUserName=Andrew%20Kossenkov&hgS_otherUserSessionName=506.BMAL1&position=chr6:52259043-52289538	chr6	52261043	52287538	ENSMUSG00000098538;ENSMUSG00000099229;ENSMUSG00000055408;ENSMUSG00000098484;ENSMUSG00000099173;ENSMUSG00000038203	HOTTIP_4;HOTTIP_3;Gm15053;HOTTIP_1;HOTTIP_2;Hoxa13	TSS.500	2	26495	2.14072	4.34191	0	0	0	-1.06265	1.011	-1.07433	0.0450597	0.718269	0.0180431	0.403438	0.861054	0.223861	0.0872122	-0.0946141	-0.0333618	-0.0664456	0.0516992	0.0555101	HOTTIP_4;HOTTIP_3;Gm15053;HOTTIP_1;HOTTIP_2;Hoxa13	Gm15053;HOTTIP_3;HOTTIP_4;Hoxa13;HOTTIP_2;HOTTIP_1	HOTTIP_3;HOTTIP_4;Gm15053;HOTTIP_1;HOTTIP_2;Hoxa13	Hoxa13;HOTTIP_2;HOTTIP_1;Gm15053;HOTTIP_3;HOTTIP_4	HOTTIP_3;HOTTIP_4;Gm15053;HOTTIP_2;HOTTIP_1	HOTTIP_4;HOTTIP_3;Gm15053;HOTTIP_1;HOTTIP_2;Hoxa13	2.14072	1.87539	1.96106	1.91434	2.08624	2.09202	1	1	1	1	1	1
101313	http://genome.ucsc.edu/cgi-bin/hgTracks?hgS_doOtherUser=submit&hgS_otherUserName=Andrew%20Kossenkov&hgS_otherUserSessionName=506.BMAL1&position=chr10:120328820-120335506	chr10	120330820	120333506	na	na	na	na	2686	2.06785	4.33916	0	0	0	-1.16405	-1.09728	-1.06085	0.166941	0.398278	0.591019	0.627978	0.63921	0.864442	0.348612	-0.193096	-0.000205049	-0.165185	0.0195696	-0.00969565	na	na	na	na	na	na	2.06785	1.38922	1.60226	1.41831	1.62575	1.59109	1	1	1	1	1	0
127560	http://genome.ucsc.edu/cgi-bin/hgTracks?hgS_doOtherUser=submit&hgS_otherUserName=Andrew%20Kossenkov&hgS_otherUserSessionName=506.BMAL1&position=chr14:24353779-24360123	chr14	24355779	24358123	na	na	na	na	2344	2.06779	4.33902	0	0	0	-1.27696	-1.13608	-1.12401	0.035385	0.272138	0.314549	0.367989	0.521439	0.70463	0.398364	-0.126001	-0.247477	-0.0520894	0.074222	-0.0470188	na	na	na	na	na	na	2.06779	1.40719	1.28548	1.48641	1.63157	1.492	1	1	0	1	1	1
57376	http://genome.ucsc.edu/cgi-bin/hgTracks?hgS_doOtherUser=submit&hgS_otherUserName=Andrew%20Kossenkov&hgS_otherUserSessionName=506.BMAL1&position=chr6:90533616-90560670	chr6	90535616	90558670	ENSMUSG00000030088	Aldh1l1	TSS.500	2	23054	2.4118	4.33897	0	-1.24366	0	-1.24366	-1.3257	1.06597	3.82901e-11	1.27427e-17	0.0529109	1.38738e-07	1.07811e-14	0.35887	0.30176	0.103261	-0.0671522	-0.05231	-0.117235	-0.168323	Aldh1l1	Aldh1l1	Aldh1l1	Aldh1l1	Aldh1l1	Aldh1l1	2.4118	2.08892	1.84505	1.86517	1.77869	1.71332	1	1	1	1	1	1
56724	http://genome.ucsc.edu/cgi-bin/hgTracks?hgS_doOtherUser=submit&hgS_otherUserName=Andrew%20Kossenkov&hgS_otherUserSessionName=506.BMAL1&position=chr6:84407448-84435764	chr6	84409448	84433764	na	na	na	na	24316	2.10082	4.32972	0	-1.30643	-1.30643	-1.30643	-1.87208	1.43297	4.87094e-07	3.98453e-32	1.311e-11	0.000351884	1.84477e-28	5.3295e-08	0.51955	0.235492	0.0301084	0.0735604	-0.312603	-0.546108	na	na	na	na	na	na	2.10082	1.70748	1.46765	1.51558	1.13618	0.951453	1	1	1	1	1	1
57373	http://genome.ucsc.edu/cgi-bin/hgTracks?hgS_doOtherUser=submit&hgS_otherUserName=Andrew%20Kossenkov&hgS_otherUserSessionName=506.BMAL1&position=chr6:90516304-90531029	chr6	90518304	90529029	ENSMUSG00000030088	Aldh1l1	BODY	22	10725	2.63066	4.32573	0	0	0	-1.18384	-1.27325	1.07553	0.00254561	1.56425e-05	0.193046	0.109464	0.0005443	0.595287	0.289448	0.0372193	0.0700042	-0.142498	-0.165126	-0.0890483	na	na	na	na	Aldh1l1	Aldh1l1	2.63066	2.19265	2.24535	1.92413	1.89263	2.00053	1	0	1	1	1	1
21051	http://genome.ucsc.edu/cgi-bin/hgTracks?hgS_doOtherUser=submit&hgS_otherUserName=Andrew%20Kossenkov&hgS_otherUserSessionName=506.BMAL1&position=chr2:118702125-118738971	chr2	118704125	118736971	ENSMUSG00000078137;ENSMUSG00000040061	Ankrd63;Plcb2	TSS.500	2	32846	2.14632	4.3247	0	0	0	1.03749	1.09334	-1.05383	0.227943	0.00346363	0.0858751	0.688405	0.0324233	0.43695	0.0303501	-0.198964	-0.00690191	0.0146865	0.043828	0.117001	Ankrd63;Plcb2	Plcb2;Ankrd63	Ankrd63;Plcb2	5430417L22Rik;Plcb2;Ankrd63	Plcb2	5430417L22Rik;Ankrd63;Plcb2;Pak6	2.01538	1.7045	1.96145	1.99253	2.03523	2.14632	1	1	1	1	1	1
109909	http://genome.ucsc.edu/cgi-bin/hgTracks?hgS_doOtherUser=submit&hgS_otherUserName=Andrew%20Kossenkov&hgS_otherUserSessionName=506.BMAL1&position=chr11:95124818-95159724	chr11	95126818	95157724	ENSMUSG00000020871;ENSMUSG00000086552	Dlx4;A730090H04Rik	TSS.500	2	30906	2.0609	4.3246	0	0	0	-1.08562	-1.03378	-1.05015	0.00724804	0.27749	0.109787	0.186115	0.527382	0.480368	0.112885	-0.0601745	-0.0868782	-0.0111322	0.0424146	0.00288577	Dlx4;A730090H04Rik	Dlx4;A730090H04Rik	A730090H04Rik;Dlx4	A730090H04Rik;Dlx3;Dlx4	Dlx4;A730090H04Rik	A730090H04Rik;Dlx3;Dlx4	2.0609	1.81663	1.78148	1.8829	1.95788	1.90226	1	1	1	1	1	1
64722	http://genome.ucsc.edu/cgi-bin/hgTracks?hgS_doOtherUser=submit&hgS_otherUserName=Andrew%20Kossenkov&hgS_otherUserSessionName=506.BMAL1&position=chr7:45174674-45194040	chr7	45176674	45192040	ENSMUSG00000038300;ENSMUSG00000095276;ENSMUSG00000038292	Pth2;Gm581;Ccdc155	TSS.500	2	15366	2.23342	4.32294	0	0	0	1.02202	1.13644	-1.11195	0.653008	0.00828704	0.0284878	0.909884	0.059367	0.274493	-0.100297	-0.0925124	-0.0642175	0.0109077	0.0587505	0.187369	Pth2;Gm581;Ccdc155	Pth2;Ccdc155;Gm581	Pth2;Gm581;Ccdc155	Ccdc155;Gm581;Pth2	Ccdc155;Gm581;Pth2	Gm581;Ccdc155;Slc17a7;Pth2	1.8116	1.82194	1.86001	1.96478	2.0344	2.23342	1	1	1	1	1	1
158620	http://genome.ucsc.edu/cgi-bin/hgTracks?hgS_doOtherUser=submit&hgS_otherUserName=Andrew%20Kossenkov&hgS_otherUserSessionName=506.BMAL1&position=chr19:6496461-6518779	chr19	6498461	6516779	ENSMUSG00000033768	Nrxn2	TSS.500	2	18318	2.2574	4.32198	0	0	0	1.009	1.10502	-1.09517	0.848564	0.0332264	0.0525819	0.965747	0.1479	0.357747	0.00435937	-0.154454	-0.127844	0.0718639	0.0311997	0.174875	Nrxn2	Nrxn2	Nrxn2	Nrxn2	Nrxn2	Nrxn2	1.99461	1.77627	1.8112	2.09495	2.03394	2.2574	1	1	1	1	1	1
141801	http://genome.ucsc.edu/cgi-bin/hgTracks?hgS_doOtherUser=submit&hgS_otherUserName=Andrew%20Kossenkov&hgS_otherUserSessionName=506.BMAL1&position=chr15:102902373-102922930	chr15	102904373	102920930	ENSMUSG00000001655	Hoxc13	TSS.500	2	16557	2.06957	4.32056	0	0	0	-1.11254	1.04152	-1.15873	0.00737819	0.306632	0.000214433	0.187234	0.556353	0.019292	0.11592	-0.108711	-0.0686431	-0.142392	0.0915771	0.112249	Hoxc13	Hoxc13	Hoxc13	Hoxc13	na	Hoxc13	2.06957	1.75675	1.80904	1.7139	2.03327	2.06406	1	1	1	1	1	1
163377	http://genome.ucsc.edu/cgi-bin/hgTracks?hgS_doOtherUser=submit&hgS_otherUserName=Andrew%20Kossenkov&hgS_otherUserSessionName=506.BMAL1&position=chr19:47148554-47169858	chr19	47150554	47167858	ENSMUSG00000094219	Calhm3	TSS.500	2	17304	2.03267	4.31928	0	0	0	-1.01246	1.10521	-1.11898	0.750758	0.0102661	0.00392353	0.939395	0.0686743	0.104632	-0.0372544	-0.0971437	-0.0609418	-0.0305642	0.119743	0.106161	Calhm3	Calhm3	Calhm3;Gm6970	Calhm1;Calhm3;Gm6970	Calhm3	Calhm3;Gm6970;Calhm1	1.81277	1.73499	1.78162	1.82166	2.03267	2.01269	1	1	1	1	1	1
86583	http://genome.ucsc.edu/cgi-bin/hgTracks?hgS_doOtherUser=submit&hgS_otherUserName=Andrew%20Kossenkov&hgS_otherUserSessionName=506.BMAL1&position=chr9:54976734-54983344	chr9	54978734	54981344	ENSMUSG00000035594	Chrna5	TSS.500	2	2610	2.18746	4.31918	0	0	0	1.00738	1.09904	-1.09099	0.946081	0.384822	0.422907	0.988747	0.627236	0.778091	0.167903	-0.319573	-0.0870382	0.0453028	-0.0583381	0.251743	Chrna5	Chrna5	Chrna5	Chrna5	Chrna5	Chrna5	2.05832	1.43947	1.70872	1.88248	1.74506	2.18746	1	0	0	1	1	1
163778	http://genome.ucsc.edu/cgi-bin/hgTracks?hgS_doOtherUser=submit&hgS_otherUserName=Andrew%20Kossenkov&hgS_otherUserSessionName=506.BMAL1&position=chr19:55123636-55129301	chr19	55125636	55127301	na	na	na	na	1665	2.03195	4.31766	0	0	0	-1.20808	1.14129	-1.37876	0.124973	0.283115	0.00912444	0.573987	0.533226	0.161673	0.187639	-0.189981	-0.366285	-0.0785857	0.280859	0.166354	na	na	na	na	na	na	1.89855	1.43829	1.26134	1.56178	2.03195	1.86928	1	1	1	1	0	0
67146	http://genome.ucsc.edu/cgi-bin/hgTracks?hgS_doOtherUser=submit&hgS_otherUserName=Andrew%20Kossenkov&hgS_otherUserSessionName=506.BMAL1&position=chr7:79534174-79562500	chr7	79536174	79560500	ENSMUSG00000097023	AI854517	TSS.10k	10	24326	2.05755	4.31758	0	0	0	-1.02159	-1.00821	-1.01327	0.55158	0.819714	0.713277	0.874509	0.915938	0.91302	0.101862	-0.127743	0.0115941	-0.0211407	-0.0311384	0.0665656	na	na	na	AI854517	na	AI854517	2.05755	1.7401	1.92669	1.88122	1.86754	2.0054	1	1	1	1	1	1
95787	http://genome.ucsc.edu/cgi-bin/hgTracks?hgS_doOtherUser=submit&hgS_otherUserName=Andrew%20Kossenkov&hgS_otherUserSessionName=506.BMAL1&position=chr10:42999498-43005644	chr10	43001498	43003644	ENSMUSG00000038248	Sobp	BODY	22	2146	2.09745	4.31713	0	0	0	-1.3293	-1.39719	1.05107	0.0324591	0.0119805	0.708355	0.356078	0.0760091	0.911349	0.42369	0.0992749	-0.351305	0.140795	-0.310791	-0.00166318	na	na	na	na	Sobp	Sobp	2.09745	1.65494	1.18417	1.70618	1.22075	1.53635	1	1	1	1	0	0
29070	http://genome.ucsc.edu/cgi-bin/hgTracks?hgS_doOtherUser=submit&hgS_otherUserName=Andrew%20Kossenkov&hgS_otherUserSessionName=506.BMAL1&position=chr3:62197969-62203821	chr3	62199969	62201821	na	na	na	na	1852	2.10647	4.31536	0	0	0	-1.27791	-1.48524	1.16224	0.0541241	0.00189952	0.238087	0.431755	0.021132	0.641066	0.374875	0.165942	-0.0215536	-0.0323438	-0.0224474	-0.464472	na	na	na	na	na	na	2.10647	1.80898	1.57633	1.56384	1.57529	1.13319	1	1	1	1	1	0
60457	http://genome.ucsc.edu/cgi-bin/hgTracks?hgS_doOtherUser=submit&hgS_otherUserName=Andrew%20Kossenkov&hgS_otherUserSessionName=506.BMAL1&position=chr6:124861578-124899649	chr6	124863578	124897649	ENSMUSG00000038390;ENSMUSG00000023274	Gpr162;Cd4	TSS.500	2	34071	2.07958	4.31393	0	0	0	-1.04633	-1.06165	1.01464	0.16473	0.0664621	0.655623	0.62594	0.228374	0.890764	0.11856	-0.0748883	-0.0529539	0.0464314	0.0132814	-0.0504311	Gpr162;Cd4	Gpr162;Cd4	Gpr162;Cd4	Cd4;Leprel2;Gpr162	Cd4;Gpr162	Leprel2;Gpr162;Cd4;Lag3	2.07958	1.80607	1.83527	1.97329	1.9262	1.83866	1	1	1	1	1	1
52059	http://genome.ucsc.edu/cgi-bin/hgTracks?hgS_doOtherUser=submit&hgS_otherUserName=Andrew%20Kossenkov&hgS_otherUserSessionName=506.BMAL1&position=chr6:31018649-31028294	chr6	31020649	31026294	na	na	na	na	5645	2.01363	4.31356	0	0	0	1.05036	1.04512	1.00502	0.492224	0.537346	0.944251	0.850007	0.746701	0.985631	0.0816936	-0.21834	0.134152	-0.0677809	0.0559776	0.0142978	na	na	na	na	na	na	1.93816	1.55546	2.01363	1.73756	1.90215	1.84513	1	0	1	1	1	1
95138	http://genome.ucsc.edu/cgi-bin/hgTracks?hgS_doOtherUser=submit&hgS_otherUserName=Andrew%20Kossenkov&hgS_otherUserSessionName=506.BMAL1&position=chr10:34250878-34257682	chr10	34252878	34255682	na	na	na	na	2804	2.12109	4.31316	0	0	0	-1.25995	-2.28429	1.813	0.0862609	8.9966e-10	1.02729e-05	0.507943	1.35947e-07	0.00245657	0.723163	0.160975	0.332366	0.0039316	-0.448117	-0.772318	na	na	na	na	na	na	2.12109	1.40429	1.59404	1.24914	0.886223	0.687737	1	1	1	0	0	0
110072	http://genome.ucsc.edu/cgi-bin/hgTracks?hgS_doOtherUser=submit&hgS_otherUserName=Andrew%20Kossenkov&hgS_otherUserSessionName=506.BMAL1&position=chr11:96683865-96690673	chr11	96685865	96688673	ENSMUSG00000057058	Skap1	BODY	22	2808	2.32679	4.3129	0	0	0	1.01947	1.2596	-1.23555	0.870043	0.0500986	0.0725794	0.970704	0.191592	0.409419	0.0292916	-0.2957	-0.282132	0.121424	0.0149199	0.412197	na	na	na	na	Skap1	Skap1	1.76108	1.38571	1.39975	1.88381	1.74264	2.32679	1	1	1	0	0	1
55344	http://genome.ucsc.edu/cgi-bin/hgTracks?hgS_doOtherUser=submit&hgS_otherUserName=Andrew%20Kossenkov&hgS_otherUserSessionName=506.BMAL1&position=chr6:55405361-55415277	chr6	55407361	55413277	na	na	na	na	5916	2.09862	4.31263	0	0	0	-1.15192	-1.31161	1.13863	0.114068	0.00244473	0.147072	0.558011	0.0253742	0.538775	0.364515	-0.0410457	-0.0121145	0.0338669	0.00833542	-0.353557	na	na	na	na	na	na	2.09862	1.55983	1.59346	1.6483	1.61763	1.23656	1	1	0	0	1	1
160588	http://genome.ucsc.edu/cgi-bin/hgTracks?hgS_doOtherUser=submit&hgS_otherUserName=Andrew%20Kossenkov&hgS_otherUserSessionName=506.BMAL1&position=chr19:24864730-24873257	chr19	24866730	24871257	ENSMUSG00000058927;ENSMUSG00000041731	Gm10053;Pgm5	TSS.5k	9	4527	2.08042	4.31166	0	0	0	-1.0202	-1.00128	-1.0189	0.760445	0.984448	0.775352	0.942458	0.99308	0.935411	0.0181939	-0.0522815	0.023559	-0.0371064	-0.0214087	0.0690438	na	na	Gm10053;Pgm5	Pgm5;Gm10053	na	Pgm5;Gm10053	2.00491	1.90455	2.01275	1.92575	1.94791	2.08042	1	0	1	1	0	1
57539	http://genome.ucsc.edu/cgi-bin/hgTracks?hgS_doOtherUser=submit&hgS_otherUserName=Andrew%20Kossenkov&hgS_otherUserSessionName=506.BMAL1&position=chr6:91119136-91142193	chr6	91121136	91140193	ENSMUSG00000030091	Nup210	TSS.5k	9	19057	2.32156	4.31007	0	0	0	-1.03686	-1.12656	1.08652	0.417806	0.00763898	0.06326	0.815875	0.0561261	0.386991	0.181609	-0.0919426	0.0888921	-0.0251361	-0.0341298	-0.119293	na	na	Nup210	Nup210	na	Nup210	2.32156	1.90331	2.17083	1.99826	1.98522	1.86569	1	1	1	1	1	1
30392	http://genome.ucsc.edu/cgi-bin/hgTracks?hgS_doOtherUser=submit&hgS_otherUserName=Andrew%20Kossenkov&hgS_otherUserSessionName=506.BMAL1&position=chr3:88016941-88024743	chr3	88018941	88022743	ENSMUSG00000004894	Hapln2	TSS.1k	4	3802	2.07823	4.30976	0	0	0	1.01334	-1.02195	1.03558	0.863819	0.778762	0.650965	0.969169	0.894328	0.888753	0.0891066	-0.131871	0.00147662	0.0671809	-0.131248	0.105355	na	Hapln2	Hapln2	Hapln2	Hapln2	Hapln2	2.05384	1.74796	1.92691	2.02135	1.74875	2.07823	1	1	1	1	1	1
94049	http://genome.ucsc.edu/cgi-bin/hgTracks?hgS_doOtherUser=submit&hgS_otherUserName=Andrew%20Kossenkov&hgS_otherUserSessionName=506.BMAL1&position=chr10:20275788-20284352	chr10	20277788	20282352	ENSMUSG00000019996	Map7	BODY	22	4564	2.05585	4.30935	0	0	0	-1.09811	-1.32515	1.20675	0.281408	0.00119963	0.0306331	0.731692	0.0151635	0.284031	0.364105	-0.0840612	0.126101	-0.0183001	-0.250065	-0.13778	na	na	na	na	Map7	Map7	2.05585	1.48018	1.72798	1.55387	1.30843	1.42242	1	1	0	0	0	1
98134	http://genome.ucsc.edu/cgi-bin/hgTracks?hgS_doOtherUser=submit&hgS_otherUserName=Andrew%20Kossenkov&hgS_otherUserSessionName=506.BMAL1&position=chr10:76692413-76697299	chr10	76694413	76695299	na	na	na	na	886	2.21961	4.30851	0	0	0	-1.01127	-1.39885	1.38327	0.934986	0.0146359	0.0182959	0.986204	0.0866426	0.225201	0.170104	0.0928608	0.203205	0.102958	-0.290463	-0.278664	na	na	na	na	na	na	2.16699	2.04881	2.21961	2.0639	1.54742	1.56095	0	1	1	1	0	0
56730	http://genome.ucsc.edu/cgi-bin/hgTracks?hgS_doOtherUser=submit&hgS_otherUserName=Andrew%20Kossenkov&hgS_otherUserSessionName=506.BMAL1&position=chr6:84524889-84538728	chr6	84526889	84536728	na	na	na	na	9839	2.5336	4.30705	0	0	-1.1535	-1.1535	-1.40584	1.21876	0.00140161	2.62306e-14	9.80143e-06	0.079284	1.15967e-11	0.00236163	0.310331	0.0794599	0.00255729	0.0688528	-0.220609	-0.240592	na	na	na	na	na	na	2.5336	2.14414	2.02765	2.1277	1.72272	1.69765	1	1	1	1	1	1
30557	http://genome.ucsc.edu/cgi-bin/hgTracks?hgS_doOtherUser=submit&hgS_otherUserName=Andrew%20Kossenkov&hgS_otherUserSessionName=506.BMAL1&position=chr3:90669153-90699602	chr3	90671153	90697602	ENSMUSG00000056071	S100a9	TSS.500	2	26449	2.05239	4.30676	0	0	0	1.02908	-1.06734	1.09838	0.47356	0.103243	0.0189781	0.841776	0.297913	0.228667	0.122383	-0.141946	0.120925	0.0114373	-0.0915942	-0.0212054	S100a9	S100a9	S100a9;S100a8	S100a8;S100a9	S100a9	S100a8;S100a9	2.05239	1.69205	2.05022	1.89307	1.7557	1.84848	1	1	1	1	1	1
158503	http://genome.ucsc.edu/cgi-bin/hgTracks?hgS_doOtherUser=submit&hgS_otherUserName=Andrew%20Kossenkov&hgS_otherUserSessionName=506.BMAL1&position=chr19:4837516-4857004	chr19	4839516	4855004	ENSMUSG00000034108;ENSMUSG00000067872;ENSMUSG00000083282	Ccs;Ccdc87;Ctsf	TSS.500	2	15488	2.29509	4.30445	0	0	0	-1.05162	1.14885	-1.20815	0.216405	0.000652243	3.40393e-06	0.677775	0.00974295	0.00112809	0.0537848	-0.188287	-0.131624	-0.0653334	0.11809	0.213369	Ccs;Ccdc87;Ctsf	Ctsf;Ccdc87;Ccs	Ccdc87;Ccs;Ctsf	Ccs;Ccdc87;Ctsf;Actn3	Ccdc87	Actn3;Ccs;Ccdc87;Ctsf	2.04428	1.71305	1.78568	1.87435	2.14202	2.29509	1	1	1	1	1	1
99159	http://genome.ucsc.edu/cgi-bin/hgTracks?hgS_doOtherUser=submit&hgS_otherUserName=Andrew%20Kossenkov&hgS_otherUserSessionName=506.BMAL1&position=chr10:86431309-86442629	chr10	86433309	86440629	ENSMUSG00000059602	Syn3	BODY	22	7320	2.05079	4.30344	0	0	0	-1.10039	-1.47183	1.33755	0.127941	7.92561e-10	3.76097e-06	0.578594	1.2175e-07	0.00122209	0.325936	0.0583488	0.0834035	0.115641	-0.38437	-0.198959	na	na	na	na	Syn3	Syn3	2.05079	1.68668	1.71798	1.75906	1.21454	1.39482	1	1	1	1	0	1
33120	http://genome.ucsc.edu/cgi-bin/hgTracks?hgS_doOtherUser=submit&hgS_otherUserName=Andrew%20Kossenkov&hgS_otherUserSessionName=506.BMAL1&position=chr3:123395319-123400593	chr3	123397319	123398593	ENSMUSG00000080545	Gm22713	TSS.10k	10	1274	2.12487	4.3031	0	0	0	1.10123	1.00537	1.09535	0.522185	0.97167	0.545557	0.862645	0.987436	0.842448	-0.0601261	-0.0692291	0.155957	0.0549043	0.233302	-0.314808	na	na	na	Gm22713	na	Gm22713	1.71541	1.70399	2.00874	1.86608	2.12487	1.42163	0	1	0	1	1	1
56729	http://genome.ucsc.edu/cgi-bin/hgTracks?hgS_doOtherUser=submit&hgS_otherUserName=Andrew%20Kossenkov&hgS_otherUserSessionName=506.BMAL1&position=chr6:84464804-84528195	chr6	84466804	84526195	na	na	na	na	59391	2.37577	4.30308	0	-1.14525	-1.1332	-1.14525	-1.29781	1.1332	0.000321693	4.73633e-12	0.000912801	0.0333652	1.29202e-09	0.0472366	0.284943	0.0258283	0.0392685	-0.0265015	-0.0856149	-0.237924	na	na	na	na	na	na	2.37577	1.96875	1.98812	1.89506	1.81497	1.6231	1	1	1	1	1	1
43867	http://genome.ucsc.edu/cgi-bin/hgTracks?hgS_doOtherUser=submit&hgS_otherUserName=Andrew%20Kossenkov&hgS_otherUserSessionName=506.BMAL1&position=chr5:33674067-33697376	chr5	33676067	33695376	ENSMUSG00000037313	Tacc3	TSS.10k	10	19309	2.04993	4.30158	0	-1.19632	0	-1.24369	-1.19632	-1.0396	4.23037e-08	6.63418e-06	0.32919	5.38239e-05	0.000272754	0.715328	0.230168	0.0795641	-0.172541	-0.0405507	-0.0828745	-0.0137666	na	na	na	Tacc3	Tacc3	Tacc3	2.04993	1.83682	1.52629	1.68209	1.63057	1.71549	1	1	1	1	1	1
96794	http://genome.ucsc.edu/cgi-bin/hgTracks?hgS_doOtherUser=submit&hgS_otherUserName=Andrew%20Kossenkov&hgS_otherUserSessionName=506.BMAL1&position=chr10:60633205-60643610	chr10	60635205	60641610	ENSMUSG00000012819	Cdh23	BODY	22	6405	2.04994	4.30156	0	0	0	-1.08827	-1.16397	1.06956	0.209515	0.0243115	0.318633	0.671339	0.121204	0.707516	0.242425	-0.0811667	0.0463415	-0.0396109	-0.1594	-0.00858905	na	na	na	na	Cdh23	Cdh23	2.04994	1.61797	1.77672	1.66817	1.52729	1.7066	1	0	1	1	0	1
106907	http://genome.ucsc.edu/cgi-bin/hgTracks?hgS_doOtherUser=submit&hgS_otherUserName=Andrew%20Kossenkov&hgS_otherUserSessionName=506.BMAL1&position=chr11:61425521-61441045	chr11	61427521	61439045	ENSMUSG00000010086	Rnf112	NEAR.10k	27	11524	2.02244	4.2975	0	0	0	1.01691	1.16387	-1.14452	0.717895	0.00107775	0.00363745	0.929701	0.014013	0.100276	0.0213912	-0.227988	-0.0461319	-0.0394214	0.177786	0.114364	na	na	na	na	na	Rnf112	1.80439	1.50209	1.71731	1.72579	2.02244	1.93116	1	1	1	1	1	1
158782	http://genome.ucsc.edu/cgi-bin/hgTracks?hgS_doOtherUser=submit&hgS_otherUserName=Andrew%20Kossenkov&hgS_otherUserSessionName=506.BMAL1&position=chr19:8585194-8609898	chr19	8587194	8607898	ENSMUSG00000086174;ENSMUSG00000063796	Gm6425;Slc22a8	TSS.500	2	20704	2.02216	4.29692	0	0	0	1.01594	1.21101	-1.19201	0.669589	2.36083e-07	2.1212e-06	0.915132	1.7012e-05	0.000799886	-0.0551873	-0.185819	-0.0349305	-0.0897028	0.20276	0.16288	Gm6425;Slc22a8	Slc22a8;Gm6425	Slc22a8;Gm6425	Gm6425;Slc22a8	Gm6425;Slc22a8	Slc22a8;Gm6425	1.67471	1.52108	1.69981	1.63276	2.02216	1.9643	1	1	1	1	1	1
15412	http://genome.ucsc.edu/cgi-bin/hgTracks?hgS_doOtherUser=submit&hgS_otherUserName=Andrew%20Kossenkov&hgS_otherUserSessionName=506.BMAL1&position=chr2:26703629-26712903	chr2	26705629	26710903	na	na	na	na	5274	2.04706	4.29556	0	0	0	-1.116	-1.16227	1.04145	0.1344	0.0402886	0.579698	0.588066	0.16706	0.859058	0.289061	-0.111612	-0.0146749	-0.0236234	-0.0807312	-0.058419	na	na	na	na	na	na	2.04706	1.52641	1.63944	1.62869	1.5616	1.58749	1	1	1	1	1	0
160587	http://genome.ucsc.edu/cgi-bin/hgTracks?hgS_doOtherUser=submit&hgS_otherUserName=Andrew%20Kossenkov&hgS_otherUserSessionName=506.BMAL1&position=chr19:24859798-24868348	chr19	24861798	24866348	ENSMUSG00000041731	Pgm5	TSS.500	2	4550	2.13909	4.29346	0	0	0	1.0663	1.2833	-1.2035	0.367192	0.000456693	0.00923777	0.787723	0.00750309	0.162579	-0.142389	-0.19609	-0.126886	0.0362928	0.175304	0.253769	Pgm5	Pgm5	Pgm5	Pgm5;Gm10053	Pgm5	Pgm5;Gm10053	1.60144	1.53927	1.61982	1.82577	2.02056	2.13909	1	1	1	1	1	1
56717	http://genome.ucsc.edu/cgi-bin/hgTracks?hgS_doOtherUser=submit&hgS_otherUserName=Andrew%20Kossenkov&hgS_otherUserSessionName=506.BMAL1&position=chr6:84367760-84377403	chr6	84369760	84375403	na	na	na	na	5643	2.33049	4.29141	0	-1.52395	-1.31634	-1.52395	-2.00604	1.31634	2.57411e-06	8.08876e-15	0.00217923	0.0012472	4.07307e-12	0.0769206	0.633333	0.330977	-0.258939	0.12939	-0.501455	-0.333306	na	na	na	na	na	na	2.33049	1.87095	1.20946	1.61393	1.00685	1.14368	1	1	1	1	1	0
58994	http://genome.ucsc.edu/cgi-bin/hgTracks?hgS_doOtherUser=submit&hgS_otherUserName=Andrew%20Kossenkov&hgS_otherUserSessionName=506.BMAL1&position=chr6:113194428-113201428	chr6	113196428	113199428	ENSMUSG00000042873	Lhfpl4	TSS.5k	9	3000	2.53905	4.29076	0	0	0	-1.04469	-1.16598	1.11611	0.695315	0.168966	0.325182	0.923289	0.398006	0.712459	0.364188	-0.253425	-0.00230589	0.101294	0.047708	-0.257459	na	na	Lhfpl4	Lhfpl4	na	Lhfpl4	2.53905	1.62	1.94702	2.09942	2.01923	1.61519	1	1	1	0	1	0
162268	http://genome.ucsc.edu/cgi-bin/hgTracks?hgS_doOtherUser=submit&hgS_otherUserName=Andrew%20Kossenkov&hgS_otherUserSessionName=506.BMAL1&position=chr19:38095440-38113261	chr19	38097440	38111261	ENSMUSG00000054200	Ffar4	TSS.500	2	13821	2.06662	4.28916	0	0	0	-1.02518	1.12212	-1.15038	0.580539	0.0104536	0.00185253	0.885237	0.0694712	0.070436	0.0812046	-0.218559	-0.0971701	-0.0309711	0.116551	0.148945	Ffar4	Ffar4	Ffar4	Ffar4	Ffar4	Ffar4;Rbp4	1.96724	1.57939	1.72681	1.81259	2.01851	2.06662	1	1	1	1	1	1
98233	http://genome.ucsc.edu/cgi-bin/hgTracks?hgS_doOtherUser=submit&hgS_otherUserName=Andrew%20Kossenkov&hgS_otherUserSessionName=506.BMAL1&position=chr10:77670237-77691873	chr10	77672237	77689873	ENSMUSG00000095970	Gm19402	TSS.1k	4	17636	2.04369	4.2885	0	0	0	1.01388	-1.02632	1.04057	0.745878	0.541354	0.349887	0.937654	0.749609	0.730634	0.0753017	-0.115803	0.020067	0.0522654	0.0551875	-0.0870187	na	Gm19402	Gm19402	Gm19402	na	Gm19402	2.04369	1.77773	1.96317	2.00973	2.01401	1.81557	1	1	1	1	1	1
95779	http://genome.ucsc.edu/cgi-bin/hgTracks?hgS_doOtherUser=submit&hgS_otherUserName=Andrew%20Kossenkov&hgS_otherUserSessionName=506.BMAL1&position=chr10:42956529-42962004	chr10	42958529	42960004	ENSMUSG00000044770	Scml4	BODY	22	1475	2.14201	4.28786	0	0	-1.41679	-1.41679	-2.01684	1.42353	0.00888898	1.41758e-07	0.008111	0.203399	1.1e-05	0.152301	0.379216	0.508729	0.0879265	-0.0660992	-0.530093	-0.379679	na	na	na	na	Scml4	Scml4	1.94951	2.14201	1.5748	1.40521	0.991243	1.11116	0	1	1	1	0	0
88502	http://genome.ucsc.edu/cgi-bin/hgTracks?hgS_doOtherUser=submit&hgS_otherUserName=Andrew%20Kossenkov&hgS_otherUserSessionName=506.BMAL1&position=chr9:72429291-72436639	chr9	72431291	72434639	ENSMUSG00000099019	RP24-282D16.5	TSS.500	2	3348	2.04314	4.2873	0	0	0	-1.2131	-1.23798	1.02051	0.0807487	0.0536308	0.854422	0.496928	0.199921	0.960854	0.438215	-0.138487	0.0256754	-0.154102	-0.0129647	-0.158336	RP24-282D16.5	RP24-282D16.5	Mns1;RP24-282D16.5	RP23-296I6.1;Mns1;RP24-282D16.5	RP24-282D16.5	Mns1;RP24-282D16.5;RP23-296I6.1	2.04314	1.33696	1.51014	1.3215	1.46759	1.31733	1	1	1	0	1	1
163431	http://genome.ucsc.edu/cgi-bin/hgTracks?hgS_doOtherUser=submit&hgS_otherUserName=Andrew%20Kossenkov&hgS_otherUserSessionName=506.BMAL1&position=chr19:47795644-47803807	chr19	47797644	47801807	ENSMUSG00000044948	Wdr96	BODY	22	4163	2.08102	4.285	0	0	0	1.06762	1.10973	-1.03944	0.336211	0.125937	0.569601	0.769563	0.334972	0.854249	-0.00885864	-0.197985	-0.0023323	0.0491723	0.131657	0.0283465	na	na	na	na	Wdr96	Wdr96	1.87861	1.63551	1.88758	1.95982	2.08102	1.9303	1	1	1	1	1	1
54653	http://genome.ucsc.edu/cgi-bin/hgTracks?hgS_doOtherUser=submit&hgS_otherUserName=Andrew%20Kossenkov&hgS_otherUserSessionName=506.BMAL1&position=chr6:52371561-52376551	chr6	52373561	52374551	na	na	na	na	990	2.08322	4.28434	0	0	0	-1.12386	-1.20341	1.07078	0.456564	0.237857	0.662943	0.834418	0.483784	0.893429	0.0306906	0.189149	0.133191	-0.15691	0.025576	-0.221696	na	na	na	na	na	na	1.85613	2.08322	2.00016	1.61761	1.8492	1.54218	1	1	0	0	0	0
163278	http://genome.ucsc.edu/cgi-bin/hgTracks?hgS_doOtherUser=submit&hgS_otherUserName=Andrew%20Kossenkov&hgS_otherUserSessionName=506.BMAL1&position=chr19:46118086-46133239	chr19	46120086	46131239	ENSMUSG00000038754	Elovl3	TSS.1k	4	11153	2.01623	4.28434	0	0	0	1.07716	1.19368	-1.10817	0.0925973	6.15218e-05	0.0200727	0.521245	0.00162223	0.234457	-0.0473412	-0.233845	-0.0056786	0.00131238	0.169155	0.116397	na	Elovl3	Elovl3	Elovl3;Pitx3	na	Elovl3;Pitx3	1.72134	1.50047	1.77471	1.78381	2.01623	1.94024	1	1	1	1	1	1
149711	http://genome.ucsc.edu/cgi-bin/hgTracks?hgS_doOtherUser=submit&hgS_otherUserName=Andrew%20Kossenkov&hgS_otherUserSessionName=506.BMAL1&position=chr17:34002974-34008800	chr17	34004974	34006800	ENSMUSG00000061232	H2-K1	TSS.5k	9	1826	2.24296	4.28346	0	0	0	1.0565	1.31091	-1.2408	0.591301	0.00814145	0.0349349	0.889197	0.0586198	0.300684	-0.0560622	-0.29255	0.00472555	-0.133177	0.199106	0.277958	na	na	H2-K1	H2-K1	na	H2-K1	1.75872	1.4777	1.83871	1.66198	2.11834	2.24296	1	1	0	1	0	1
60049	http://genome.ucsc.edu/cgi-bin/hgTracks?hgS_doOtherUser=submit&hgS_otherUserName=Andrew%20Kossenkov&hgS_otherUserSessionName=506.BMAL1&position=chr6:120530699-120540057	chr6	120532699	120538057	ENSMUSG00000058979	Cecr5	TSS.5k	9	5358	2.01532	4.28244	0	0	0	-1.11874	1.05683	-1.18232	0.106846	0.426819	0.0160827	0.546196	0.662719	0.212315	-0.00761067	0.00377573	-0.0604843	-0.172493	0.143519	0.093293	na	na	Cecr5	Gm24391;Cecr5	na	Gm24391;Cecr5	1.80495	1.82004	1.73639	1.59921	2.01532	1.94295	0	1	0	1	1	1
23785	http://genome.ucsc.edu/cgi-bin/hgTracks?hgS_doOtherUser=submit&hgS_otherUserName=Andrew%20Kossenkov&hgS_otherUserSessionName=506.BMAL1&position=chr2:154933754-154943806	chr2	154935754	154941806	ENSMUSG00000027596	a	TSS.10k	10	6052	2.01515	4.28204	0	0	0	1.07978	1.14782	-1.06301	0.194975	0.0199149	0.302104	0.656962	0.106391	0.695608	-0.0717402	-0.17624	0.0104408	0.0261948	0.151902	0.0594418	na	na	na	a	a	a	1.71141	1.58485	1.81759	1.83865	2.01515	1.88384	1	1	1	1	1	1
148668	http://genome.ucsc.edu/cgi-bin/hgTracks?hgS_doOtherUser=submit&hgS_otherUserName=Andrew%20Kossenkov&hgS_otherUserSessionName=506.BMAL1&position=chr17:24816427-24830778	chr17	24818427	24828778	ENSMUSG00000024155	Meiob	BODY	22	10351	1.9984	4.28092	0	0	0	1.05022	1.00457	1.04544	0.476557	0.947198	0.518537	0.84295	0.976065	0.828807	0.103865	-0.201091	0.186897	-0.0882356	0.0616785	-0.0631136	na	na	na	na	Meiob	Meiob	1.88104	1.50359	1.9984	1.63407	1.82395	1.66453	1	1	1	1	1	1
141803	http://genome.ucsc.edu/cgi-bin/hgTracks?hgS_doOtherUser=submit&hgS_otherUserName=Andrew%20Kossenkov&hgS_otherUserSessionName=506.BMAL1&position=chr15:102935284-103074529	chr15	102937284	103072529	ENSMUSG00000099099;ENSMUSG00000022484;ENSMUSG00000001656;ENSMUSG00000099328;ENSMUSG00000076010;ENSMUSG00000065488;ENSMUSG00000036139;ENSMUSG00000098572;ENSMUSG00000086903;ENSMUSG00000075394;ENSMUSG00000098541;ENSMUSG00000001657;ENSMUSG00000001661;ENSMUSG00000022485	HOTAIR_2;Hoxc10;Hoxc11;HOTAIR_4;Mir615;Mir196a-2;Hoxc9;HOTAIR_3;Hotair;Hoxc4;HOTAIR_5;Hoxc8;Hoxc6;Hoxc5	TSS.500	2	135245	2.1201	4.28022	0	0	0	-1.00608	1.07448	-1.08101	0.799247	0.00256221	0.00107482	0.952935	0.0261867	0.0517462	0.050111	-0.163251	-0.0124104	-0.0427003	0.0489011	0.11935	HOTAIR_2;Hoxc10;Hoxc11;HOTAIR_4;Mir615;Mir196a-2;Hoxc9;HOTAIR_3;Hotair;Hoxc4;HOTAIR_5;Hoxc8;Hoxc6;Hoxc5	HOTAIR_3;Hoxc9;Mir196a-2;Mir615;HOTAIR_4;Hoxc11;Hoxc10;HOTAIR_2;Hoxc12;Hoxc5;Hoxc6;HOTAIR_5;Hoxc8;Hoxc4;Hotair	HOTAIR_2;Mir615;HOTAIR_4;Hoxc11;Hoxc10;Mir196a-2;HOTAIR_3;Hoxc9;HOTAIR_5;Hoxc8;Hoxc4;Hotair;Hoxc5;Hoxc6;Hoxc12	Hoxc5;Hoxc6;Hoxc12;Hoxc8;HOTAIR_5;Hoxc4;Hotair;Mir196a-2;HOTAIR_3;Hoxc9;HOTAIR_2;Mir615;HOTAIR_4;Hoxc10;Hoxc11	Hoxc5;Hoxc6;Hoxc12;Hoxc4;Hoxc8;HOTAIR_5;Hotair;Mir196a-2;Hoxc9;HOTAIR_3;HOTAIR_2;HOTAIR_4;Mir615;Hoxc11;Hoxc10	Hoxc12;Hoxc5;Hoxc6;HOTAIR_5;Hoxc8;Hoxc4;Hotair;HOTAIR_3;Hoxc9;Hoxc13;Mir196a-2;Mir615;HOTAIR_4;Hoxc10;Hoxc11;HOTAIR_2	2.01607	1.72516	1.92633	1.88423	2.0143	2.1201	1	1	1	1	1	1
98620	http://genome.ucsc.edu/cgi-bin/hgTracks?hgS_doOtherUser=submit&hgS_otherUserName=Andrew%20Kossenkov&hgS_otherUserSessionName=506.BMAL1&position=chr10:81439381-81451961	chr10	81441381	81449961	ENSMUSG00000034818	Celf5	NEAR.10k	27	8580	2.4172	4.27985	0	0	0	-1.01849	-1.04014	1.02125	0.743606	0.482413	0.707408	0.9371	0.706438	0.911029	0.0236993	-0.0235266	0.0459088	-0.0196072	-0.110867	0.0843924	na	na	na	na	na	Celf5	2.3135	2.23578	2.35095	2.24213	2.09857	2.4172	1	1	1	1	1	1
162797	http://genome.ucsc.edu/cgi-bin/hgTracks?hgS_doOtherUser=submit&hgS_otherUserName=Andrew%20Kossenkov&hgS_otherUserSessionName=506.BMAL1&position=chr19:41803911-41830788	chr19	41805911	41828788	ENSMUSG00000025154;ENSMUSG00000067199	Arhgap19;Frat1	TSS.5k	9	22877	2.05608	4.27937	0	0	0	-1.0075	1.10685	-1.11516	0.823772	0.00248963	0.00116568	0.958862	0.0256955	0.0541947	0.00894924	-0.147458	-0.0415516	-0.0428709	0.139352	0.0835798	na	na	Arhgap19;Frat1	Frat1;Arhgap19	na	Arhgap19;Frat1	1.86975	1.66737	1.80199	1.80025	2.05608	1.97432	1	1	1	1	1	1
15356	http://genome.ucsc.edu/cgi-bin/hgTracks?hgS_doOtherUser=submit&hgS_otherUserName=Andrew%20Kossenkov&hgS_otherUserSessionName=506.BMAL1&position=chr2:26160227-26204229	chr2	26162227	26202229	ENSMUSG00000085545	Gm13553	TSS.500	2	40002	2.06168	4.27878	0	0	0	1.06764	1.10461	-1.03463	0.020526	0.000429099	0.228235	0.295292	0.00718404	0.63185	-0.0155902	-0.187797	-0.0224183	0.0722353	0.0605639	0.0930062	Gm13553	Lhx3;Gm13553	Gm13553;RP23-297I16.6;Lhx3	Lhx3;RP23-297I16.6;Gm13553	Gm13553;Lhx3	Qsox2;Lhx3;RP23-297I16.6;Gm13553	1.90494	1.67935	1.89547	2.03078	2.01362	2.06168	1	1	1	1	1	1
164567	http://genome.ucsc.edu/cgi-bin/hgTracks?hgS_doOtherUser=submit&hgS_otherUserName=Andrew%20Kossenkov&hgS_otherUserSessionName=506.BMAL1&position=chr19:59349488-59355937	chr19	59351488	59353937	ENSMUSG00000074746	Pdzd8	TSS.10k	10	2449	2.33413	4.27815	0	0	0	-1.10244	1.1223	-1.23727	0.238095	0.162575	0.00999506	0.697273	0.389045	0.169087	0.0790611	-0.149072	-0.174298	-0.0882293	0.129309	0.203229	na	na	na	Pdzd8	na	Pdzd8	2.1334	1.80674	1.77369	1.88887	2.21255	2.33413	0	1	1	1	1	0
105020	http://genome.ucsc.edu/cgi-bin/hgTracks?hgS_doOtherUser=submit&hgS_otherUserName=Andrew%20Kossenkov&hgS_otherUserSessionName=506.BMAL1&position=chr11:45829455-45853511	chr11	45831455	45851511	ENSMUSG00000006169	Clint1	TSS.1k	4	20056	2.03854	4.2777	0	-1.16536	-1.09305	-1.16536	-1.27379	1.09305	9.63643e-05	7.02148e-10	0.0234445	0.0155033	1.09983e-07	0.251292	0.220943	0.0865747	-0.00518592	-0.0313866	-0.0885832	-0.182362	na	Clint1	Clint1;Gm22751;Gm12164	Gm12164;Gm22751;Clint1	F630206G17Rik	Gm12164;F630206G17Rik;Gm22751;Clint1	2.03854	1.84835	1.72829	1.69539	1.6256	1.517	1	1	1	1	1	1
20115	http://genome.ucsc.edu/cgi-bin/hgTracks?hgS_doOtherUser=submit&hgS_otherUserName=Andrew%20Kossenkov&hgS_otherUserSessionName=506.BMAL1&position=chr2:103398210-103442004	chr2	103400210	103440004	ENSMUSG00000027186	Elf5	TSS.500	2	39794	2.0383	4.27718	0	-1.1045	-1.05863	-1.1045	-1.16926	1.05863	0.000207559	5.37083e-09	0.0335323	0.0254	6.51986e-07	0.294854	0.169695	0.0106658	-0.0241094	0.00712451	-0.109709	-0.053667	Elf5	Elf5	Elf5	Elf5	Elf5	Elf5	2.0383	1.81512	1.76951	1.81042	1.66181	1.7316	1	1	1	1	1	1
86717	http://genome.ucsc.edu/cgi-bin/hgTracks?hgS_doOtherUser=submit&hgS_otherUserName=Andrew%20Kossenkov&hgS_otherUserSessionName=506.BMAL1&position=chr9:56794774-56811029	chr9	56796774	56809029	na	na	na	na	12255	2.01261	4.27662	0	0	0	1.06357	1.12069	-1.05371	0.164099	0.0100886	0.237468	0.625146	0.0678961	0.640479	0.0215936	-0.235236	-0.0101238	0.0407031	0.110289	0.072774	na	na	na	na	na	na	1.88664	1.56267	1.84344	1.91313	2.01261	1.95838	1	1	1	1	1	1
98041	http://genome.ucsc.edu/cgi-bin/hgTracks?hgS_doOtherUser=submit&hgS_otherUserName=Andrew%20Kossenkov&hgS_otherUserSessionName=506.BMAL1&position=chr10:75981562-76012420	chr10	75983562	76010420	ENSMUSG00000098817;ENSMUSG00000085662	mmu-mir-6409;Gm16220	TSS.500	2	26858	2.03237	4.27616	0	0	0	-1.02096	1.02383	-1.04529	0.568631	0.51739	0.223453	0.880772	0.732386	0.627097	0.10034	-0.156201	-0.0218157	-0.0148525	0.0867548	0.00577417	mmu-mir-6409;Gm16220	mmu-mir-6409;Gm16220	mmu-mir-6409;Gm16220	Gm16220;Gm5134;mmu-mir-6409	mmu-mir-6409;Gm5134;Gm16220	mmu-mir-6409;Gm16220;Gm5134	2.03237	1.68499	1.85925	1.86873	2.01239	1.89708	1	1	1	1	1	1
13353	http://genome.ucsc.edu/cgi-bin/hgTracks?hgS_doOtherUser=submit&hgS_otherUserName=Andrew%20Kossenkov&hgS_otherUserSessionName=506.BMAL1&position=chr1:193180530-193190175	chr1	193182530	193188175	ENSMUSG00000037318;ENSMUSG00000090080	Traf3ip3;Gm15872	TSS.500	2	5645	2.03764	4.27576	0	0	0	-1.28689	-1.48507	1.154	0.000699189	1.07732e-07	0.0544201	0.0538934	8.69285e-06	0.363427	0.406734	0.127841	-0.0117487	-0.0644452	-0.340318	-0.118062	Traf3ip3;Gm15872	Gm15872;Traf3ip3	Traf3ip3;Gm15872	Traf3ip3;Gm15872;A130010J15Rik	Gm15872;Traf3ip3	Traf3ip3;Gm15872;A130010J15Rik	2.03764	1.66189	1.49941	1.44204	1.17365	1.38578	1	1	1	0	0	1
81364	http://genome.ucsc.edu/cgi-bin/hgTracks?hgS_doOtherUser=submit&hgS_otherUserName=Andrew%20Kossenkov&hgS_otherUserSessionName=506.BMAL1&position=chr8:122664113-122679755	chr8	122666113	122677755	ENSMUSG00000006362	Cbfa2t3	TSS.500	2	11642	2.1389	4.2757	0	0	1.12165	1.12165	1.26862	-1.13103	0.0145899	4.12655e-07	0.00877723	0.257138	2.72823e-05	0.15879	-0.0826445	-0.29055	-0.0581817	0.0705732	0.138366	0.222437	Cbfa2t3	Cbfa2t3	Cbfa2t3	Cbfa2t3;Gm15899	Gm20388;Cbfa2t3	Gm15899;Cbfa2t3;Gm20388	1.71216	1.46896	1.74315	1.91521	2.01216	2.1389	1	1	1	1	1	1
163244	http://genome.ucsc.edu/cgi-bin/hgTracks?hgS_doOtherUser=submit&hgS_otherUserName=Andrew%20Kossenkov&hgS_otherUserSessionName=506.BMAL1&position=chr19:45675016-45695873	chr19	45677016	45693873	na	na	na	na	16857	2.07676	4.27478	0	0	0	-1.09597	1.04539	-1.14572	0.0460563	0.333797	0.00306399	0.406912	0.581493	0.0917513	0.146246	-0.157469	-0.0722067	-0.112469	0.0368239	0.159074	na	na	na	na	na	na	2.05749	1.64792	1.75433	1.7033	1.89991	2.07676	1	1	1	1	1	1
57649	http://genome.ucsc.edu/cgi-bin/hgTracks?hgS_doOtherUser=submit&hgS_otherUserName=Andrew%20Kossenkov&hgS_otherUserSessionName=506.BMAL1&position=chr6:92257524-92270739	chr6	92259524	92268739	na	na	na	na	9215	2.10911	4.27457	0	0	0	-1.11727	-1.1657	1.04334	0.065385	0.0108498	0.48087	0.462429	0.0711202	0.809835	0.229453	-0.039764	0.0651954	-0.109354	-0.0305296	-0.115001	na	na	na	na	na	na	2.10911	1.73305	1.87138	1.64673	1.74482	1.63991	1	1	1	1	1	1
137943	http://genome.ucsc.edu/cgi-bin/hgTracks?hgS_doOtherUser=submit&hgS_otherUserName=Andrew%20Kossenkov&hgS_otherUserSessionName=506.BMAL1&position=chr15:58579623-58587111	chr15	58581623	58585111	ENSMUSG00000037106	Fer1l6	BODY	22	3488	2.03684	4.27404	0	-1.50657	0	-1.50657	-1.73146	1.14927	0.000157985	4.20858e-07	0.200053	0.0212184	2.77476e-05	0.60273	0.615887	0.191263	-0.213853	-0.00574592	-0.15832	-0.429231	na	na	na	na	Fer1l6	Fer1l6	2.03684	1.49202	1.10225	1.28881	1.14943	0.935525	1	1	0	0	1	0
107434	http://genome.ucsc.edu/cgi-bin/hgTracks?hgS_doOtherUser=submit&hgS_otherUserName=Andrew%20Kossenkov&hgS_otherUserSessionName=506.BMAL1&position=chr11:67895636-67922461	chr11	67897636	67920461	ENSMUSG00000020905	Usp43	TSS.1k	4	22825	2.03662	4.27366	0	0	0	-1.09032	-1.13068	1.03702	0.0430422	0.00405773	0.395129	0.396311	0.0361358	0.760861	0.23281	-0.0979433	0.00323919	-0.0259507	-0.0452354	-0.0669194	na	Usp43	Usp43;9130017K11Rik	9130017K11Rik;Usp43	Usp43	9130017K11Rik;Usp43;Wdr16	2.03662	1.59888	1.7223	1.6858	1.66209	1.6358	1	1	1	1	1	1
109876	http://genome.ucsc.edu/cgi-bin/hgTracks?hgS_doOtherUser=submit&hgS_otherUserName=Andrew%20Kossenkov&hgS_otherUserSessionName=506.BMAL1&position=chr11:94822743-94833968	chr11	94824743	94831968	ENSMUSG00000081007	Gm11543	TSS.500	2	7225	2.03643	4.27322	0	0	0	1.00998	1.03373	-1.02351	0.876368	0.603306	0.715808	0.972082	0.791644	0.914066	0.131476	-0.226636	-0.0775842	0.0869432	0.0368937	0.0489075	Gm11543	Gm11543	Gm11543	Gm11543	Gm11543	Gm11543	2.03643	1.56681	1.74823	1.97149	1.90086	1.91759	1	1	1	1	1	1
106725	http://genome.ucsc.edu/cgi-bin/hgTracks?hgS_doOtherUser=submit&hgS_otherUserName=Andrew%20Kossenkov&hgS_otherUserSessionName=506.BMAL1&position=chr11:60029052-60037852	chr11	60031052	60035852	ENSMUSG00000000301	Pemt	TSS.5k	9	4800	2.03634	4.27314	0	0	0	-1.24756	-1.17492	-1.06183	0.00630208	0.0464885	0.458908	0.175135	0.182903	0.798146	0.343831	-0.0541499	-0.088602	-0.140355	0.0397349	-0.100459	na	na	Pemt	Pemt	Pemt	Pemt	2.03634	1.52131	1.48305	1.42727	1.63032	1.47009	1	1	1	0	1	0
141789	http://genome.ucsc.edu/cgi-bin/hgTracks?hgS_doOtherUser=submit&hgS_otherUserName=Andrew%20Kossenkov&hgS_otherUserSessionName=506.BMAL1&position=chr15:102737149-102749068	chr15	102739149	102747068	na	na	na	na	7919	2.3051	4.27256	0	0	0	-1.03656	1.07334	-1.11258	0.599526	0.300621	0.118729	0.892111	0.550606	0.496039	-0.0656478	-0.0211483	-0.029755	-0.0733673	-0.035196	0.225114	na	na	na	na	na	na	1.8661	1.92769	1.91563	1.85561	1.90804	2.3051	1	1	1	1	1	1
101343	http://genome.ucsc.edu/cgi-bin/hgTracks?hgS_doOtherUser=submit&hgS_otherUserName=Andrew%20Kossenkov&hgS_otherUserSessionName=506.BMAL1&position=chr10:121018135-121025984	chr10	121020135	121023984	ENSMUSG00000020218	Wif1	TSS.10k	10	3849	2.10047	4.2713	0	0	0	-1.12542	-1.08482	-1.03743	0.150451	0.321771	0.654825	0.609318	0.570513	0.890417	0.160564	-0.0264255	0.015977	-0.136022	0.100056	-0.114149	na	na	na	Wif1	na	Wif1	2.10047	1.83298	1.89063	1.69157	2.01009	1.71894	1	1	1	1	1	1
158902	http://genome.ucsc.edu/cgi-bin/hgTracks?hgS_doOtherUser=submit&hgS_otherUserName=Andrew%20Kossenkov&hgS_otherUserSessionName=506.BMAL1&position=chr19:10400504-10424502	chr19	10402504	10422502	ENSMUSG00000024743	Syt7	BODY	22	19998	2.12162	4.26888	0	0	0	1.01069	1.06003	-1.04881	0.758314	0.0917403	0.168037	0.9417	0.277611	0.565463	0.0173124	-0.133208	0.00699492	-0.019182	0.0265002	0.101583	na	na	na	na	Syt7	Syt7	1.99557	1.78795	1.98064	1.94323	2.00896	2.12162	1	1	1	1	1	1
56725	http://genome.ucsc.edu/cgi-bin/hgTracks?hgS_doOtherUser=submit&hgS_otherUserName=Andrew%20Kossenkov&hgS_otherUserSessionName=506.BMAL1&position=chr6:84431931-84439866	chr6	84433931	84437866	na	na	na	na	3935	2.0611	4.26648	0	0	0	-1.2247	-1.42252	1.16152	0.0418473	0.000404099	0.132985	0.392	0.00687554	0.518387	0.384143	0.0735879	0.123871	-0.156547	-0.0804644	-0.34459	na	na	na	na	na	na	2.0611	1.64256	1.70437	1.38563	1.46608	1.20408	1	1	1	1	1	1
163090	http://genome.ucsc.edu/cgi-bin/hgTracks?hgS_doOtherUser=submit&hgS_otherUserName=Andrew%20Kossenkov&hgS_otherUserSessionName=506.BMAL1&position=chr19:43976523-43996563	chr19	43978523	43994563	ENSMUSG00000025196	Cpn1	TSS.500	2	16040	2.14807	4.26546	0	0	0	1.01382	1.16881	-1.15287	0.740072	0.000163087	0.000585255	0.936374	0.0034526	0.0360217	-0.028763	-0.178252	-0.0101045	-0.0865809	0.105217	0.198483	Cpn1	Cpn1	Cpn1	Cpn1	Cpn1	Cpn1	1.82045	1.63142	1.84545	1.74501	2.00734	2.14807	1	1	1	1	1	1
51869	http://genome.ucsc.edu/cgi-bin/hgTracks?hgS_doOtherUser=submit&hgS_otherUserName=Andrew%20Kossenkov&hgS_otherUserSessionName=506.BMAL1&position=chr6:29036826-29088544	chr6	29038826	29086544	ENSMUSG00000059201	Lep	TSS.500	2	47718	2.08721	4.26478	0	0	0	-1.0647	-1.01608	-1.04784	0.0283933	0.576915	0.102292	0.337218	0.773959	0.467524	0.115418	-0.0964068	-0.0563373	-0.0213606	0.0615397	-0.00285335	Lep	Lep	Lep	Lep	Lep	Lep	2.08721	1.78853	1.84172	1.88937	2.00703	1.91506	1	1	1	1	1	1
96954	http://genome.ucsc.edu/cgi-bin/hgTracks?hgS_doOtherUser=submit&hgS_otherUserName=Andrew%20Kossenkov&hgS_otherUserSessionName=506.BMAL1&position=chr10:61970939-61980275	chr10	61972939	61978275	ENSMUSG00000058806	Col13a1	TSS.500	2	5336	2.03198	4.26394	0	0	0	-1.04382	-1.06477	1.02008	0.463077	0.2829	0.733825	0.837263	0.53299	0.920764	0.0637068	-0.0209991	-0.0199992	0.0211959	-0.0310245	-0.0128798	Col13a1	Col13a1	Col13a1	Col13a1	Col13a1	Col13a1	2.03198	1.91041	1.9118	1.97008	1.89649	1.92176	1	1	1	1	1	1
163078	http://genome.ucsc.edu/cgi-bin/hgTracks?hgS_doOtherUser=submit&hgS_otherUserName=Andrew%20Kossenkov&hgS_otherUserSessionName=506.BMAL1&position=chr19:43778465-43833951	chr19	43780465	43831951	ENSMUSG00000025194	Abcc2	TSS.500	2	51486	2.08356	4.26366	0	0	0	-1.03046	1.07238	-1.10505	0.297316	0.0152141	0.000521726	0.742431	0.0889223	0.0335487	0.0806518	-0.170832	-0.042865	-0.0538038	0.106224	0.0806248	Abcc2	Abcc2	Abcc2	Abcc2;Gm10768	Abcc2	Abcc2;Gm10768	2.0452	1.70203	1.86918	1.8543	2.08356	2.04516	1	1	1	1	1	1
163076	http://genome.ucsc.edu/cgi-bin/hgTracks?hgS_doOtherUser=submit&hgS_otherUserName=Andrew%20Kossenkov&hgS_otherUserSessionName=506.BMAL1&position=chr19:43772583-43779309	chr19	43774583	43777309	ENSMUSG00000025194	Abcc2	TSS.5k	9	2726	1.99015	4.2633	0	0	0	1.02724	-1.08628	1.11587	0.790969	0.414548	0.279734	0.950765	0.652744	0.678408	0.0917014	-0.0860997	0.195684	-0.0551915	0.0380888	-0.184183	na	na	Abcc2	Abcc2;Cutc	na	Abcc2;Cutc	1.8448	1.6193	1.99015	1.65653	1.77385	1.50629	1	1	1	0	1	0
97380	http://genome.ucsc.edu/cgi-bin/hgTracks?hgS_doOtherUser=submit&hgS_otherUserName=Andrew%20Kossenkov&hgS_otherUserSessionName=506.BMAL1&position=chr10:67680877-67688670	chr10	67682877	67686670	na	na	na	na	3793	2.20287	4.26275	0	0	0	-1.10295	-1.73235	1.57065	0.241647	5.43284e-11	7.13158e-08	0.700349	1.1669e-08	6.28915e-05	0.447141	0.0816233	0.198008	0.142659	-0.379655	-0.489776	na	na	na	na	na	na	2.20287	1.68746	1.83764	1.76471	1.19831	1.1029	1	0	1	1	1	1
162369	http://genome.ucsc.edu/cgi-bin/hgTracks?hgS_doOtherUser=submit&hgS_otherUserName=Andrew%20Kossenkov&hgS_otherUserSessionName=506.BMAL1&position=chr19:38479698-38488705	chr19	38481698	38486705	ENSMUSG00000024998	Plce1	TSS.1k	4	5007	2.14525	4.26275	0	0	0	-1.10732	1.00439	-1.11219	0.191948	0.955253	0.173551	0.654216	0.980007	0.571501	0.220705	-0.189205	-0.00975023	-0.157955	0.0146442	0.121561	na	Plce1	Plce1	Gm24930;Plce1	Plce1	Gm24930;Plce1	2.14525	1.58993	1.81377	1.62694	1.84641	1.99613	1	1	1	1	1	1
12494	http://genome.ucsc.edu/cgi-bin/hgTracks?hgS_doOtherUser=submit&hgS_otherUserName=Andrew%20Kossenkov&hgS_otherUserSessionName=506.BMAL1&position=chr1:182974284-182978981	chr1	182976284	182976981	ENSMUSG00000079164	Tlr5	NEAR.10k	27	697	1.9894	4.26192	0	0	0	1.22831	-1.02453	1.25844	0.351521	0.91262	0.297733	0.778524	0.960589	0.692699	0.222156	-0.441276	0.452843	-0.0475525	-0.296867	0.110696	na	na	na	na	na	Tlr5	1.68064	1.02425	1.9894	1.37702	1.14261	1.54825	1	0	1	1	0	1
139234	http://genome.ucsc.edu/cgi-bin/hgTracks?hgS_doOtherUser=submit&hgS_otherUserName=Andrew%20Kossenkov&hgS_otherUserSessionName=506.BMAL1&position=chr15:76514670-76519779	chr15	76516670	76517779	ENSMUSG00000022555;ENSMUSG00000048385	Dgat1;Scrt1	TSS.5k	9	1109	2.03	4.25952	0	0	0	-1.19451	-1.02145	-1.16943	0.302721	0.902028	0.36416	0.746132	0.955546	0.740052	0.396165	-0.29051	-0.211493	-0.0471241	0.255387	-0.102425	na	na	Dgat1;Scrt1	Scrt1;Dgat1	Scrt1	Dgat1;Scrt1	2.03	1.22334	1.29784	1.46652	1.83198	1.40761	1	0	1	1	1	0
163279	http://genome.ucsc.edu/cgi-bin/hgTracks?hgS_doOtherUser=submit&hgS_otherUserName=Andrew%20Kossenkov&hgS_otherUserSessionName=506.BMAL1&position=chr19:46129568-46137395	chr19	46131568	46135395	ENSMUSG00000038754	Elovl3	TSS.500	2	3827	2.29767	4.25888	0	0	0	-1.04259	1.18475	-1.23521	0.599752	0.0328735	0.00785513	0.892215	0.146887	0.149837	-0.0238716	-0.142967	-0.238691	0.0231865	0.135746	0.246597	Elovl3	Elovl3	Pitx3;Elovl3	Pitx3;Elovl3	Elovl3	Pitx3;Elovl3	1.88779	1.73029	1.61279	1.9537	2.12034	2.29767	0	1	1	0	1	1
56732	http://genome.ucsc.edu/cgi-bin/hgTracks?hgS_doOtherUser=submit&hgS_otherUserName=Andrew%20Kossenkov&hgS_otherUserSessionName=506.BMAL1&position=chr6:84539261-84560723	chr6	84541261	84558723	na	na	na	na	17462	2.43772	4.25876	0	0	-1.15522	-1.15522	-1.4973	1.29612	0.00173552	1.96881e-18	1.83288e-08	0.0889742	1.99496e-15	2.07819e-05	0.354589	0.0937179	0.0868733	0.0398621	-0.216454	-0.358589	na	na	na	na	na	na	2.43772	2.01794	2.00792	1.94034	1.60822	1.44795	1	1	1	1	1	1
106639	http://genome.ucsc.edu/cgi-bin/hgTracks?hgS_doOtherUser=submit&hgS_otherUserName=Andrew%20Kossenkov&hgS_otherUserSessionName=506.BMAL1&position=chr11:59228893-59292182	chr11	59230893	59290182	ENSMUSG00000009900	Wnt3a	TSS.1k	4	59289	2.02186	4.25824	0	0	0	1.00663	1.06533	-1.05831	0.77831	0.00700273	0.0157302	0.947155	0.0528292	0.210148	0.0155761	-0.13246	-0.040707	0.0165854	0.0643896	0.0766162	na	Wnt3a	Wnt3a;Arf1	Wnt3a;Arf1	Wnt3a	Arf1;Wnt3a	1.93396	1.7356	1.85614	1.93538	2.00395	2.02186	1	1	1	1	1	1
59169	http://genome.ucsc.edu/cgi-bin/hgTracks?hgS_doOtherUser=submit&hgS_otherUserName=Andrew%20Kossenkov&hgS_otherUserSessionName=506.BMAL1&position=chr6:114325614-114343103	chr6	114327614	114341103	na	na	na	na	13489	2.02845	4.25654	0	0	0	-1.17166	-1.12524	-1.04125	0.0012564	0.0162729	0.410536	0.075003	0.09289	0.771098	0.152668	0.0479601	-0.08671	-0.0706105	0.0601072	-0.103415	na	na	na	na	na	na	2.02845	1.87944	1.70303	1.72326	1.89618	1.68227	1	1	1	1	1	1
56791	http://genome.ucsc.edu/cgi-bin/hgTracks?hgS_doOtherUser=submit&hgS_otherUserName=Andrew%20Kossenkov&hgS_otherUserSessionName=506.BMAL1&position=chr6:85511936-85528821	chr6	85513936	85526821	ENSMUSG00000071341	Egr4	TSS.500	2	12885	2.05582	4.25618	0	0	0	-1.03904	-1.03379	-1.00508	0.46191	0.523269	0.922428	0.836676	0.736634	0.979818	0.115897	-0.101079	0.0440748	-0.0619431	0.0800953	-0.0770455	Egr4	Egr4	Egr4	Egr4	na	Egr4	2.05582	1.7548	1.95112	1.8058	2.00298	1.78595	1	1	1	1	1	1
57404	http://genome.ucsc.edu/cgi-bin/hgTracks?hgS_doOtherUser=submit&hgS_otherUserName=Andrew%20Kossenkov&hgS_otherUserSessionName=506.BMAL1&position=chr6:90782757-90796411	chr6	90784757	90794411	ENSMUSG00000034312	Iqsec1	BODY	22	9654	2.29447	4.25616	0	-1.3996	-1.38601	-1.3996	-1.93985	1.38601	5.75131e-08	1.1524e-26	1.4168e-07	6.6569e-05	3.2555e-23	0.000105422	0.568251	0.283567	0.0380798	-0.0289691	-0.342133	-0.518795	na	na	na	na	Iqsec1	Iqsec1	2.29447	1.86567	1.5581	1.48281	1.17396	1.02713	1	1	1	1	1	1
15414	http://genome.ucsc.edu/cgi-bin/hgTracks?hgS_doOtherUser=submit&hgS_otherUserName=Andrew%20Kossenkov&hgS_otherUserSessionName=506.BMAL1&position=chr2:26718104-26736456	chr2	26720104	26734456	ENSMUSG00000082951	Gm13359	TSS.500	2	14352	2.13863	4.25596	0	0	0	-1.1124	-1.10885	-1.0032	0.043263	0.0499393	0.951639	0.397218	0.191263	0.987533	0.255013	-0.120938	-0.0064171	-0.070064	-0.0109482	-0.0466455	Gm13359	Gm13359	Gm13359	Gm13359	Gm13359	Gm13359	2.13863	1.62508	1.7676	1.687	1.76174	1.71624	1	1	1	1	1	1
158642	http://genome.ucsc.edu/cgi-bin/hgTracks?hgS_doOtherUser=submit&hgS_otherUserName=Andrew%20Kossenkov&hgS_otherUserSessionName=506.BMAL1&position=chr19:6675659-6689907	chr19	6677659	6687907	ENSMUSG00000084825	2410152P15Rik	TSS.5k	9	10248	2.28995	4.25302	0	0	0	-1.02444	1.16698	-1.1955	0.625438	0.00179185	0.000305368	0.901502	0.0202637	0.024202	0.0167154	-0.188029	-0.124698	-0.038446	0.0934353	0.241023	na	na	2410152P15Rik	2410152P15Rik	na	2410152P15Rik	1.94581	1.67514	1.7548	1.86907	2.05755	2.28995	1	1	0	1	1	1
162724	http://genome.ucsc.edu/cgi-bin/hgTracks?hgS_doOtherUser=submit&hgS_otherUserName=Andrew%20Kossenkov&hgS_otherUserSessionName=506.BMAL1&position=chr19:41277795-41283529	chr19	41279795	41281529	ENSMUSG00000025017	Pik3ap1	BODY	22	1734	2.00147	4.2528	0	0	0	-1.0281	1.30043	-1.33697	0.813896	0.0255459	0.0135761	0.95612	0.125271	0.196513	0.0783478	-0.350984	-0.22317	-0.043196	0.269925	0.269078	na	na	na	na	Pik3ap1	Pik3ap1	1.74015	1.26651	1.3931	1.59147	2.00147	2.00024	0	0	0	0	1	1
32290	http://genome.ucsc.edu/cgi-bin/hgTracks?hgS_doOtherUser=submit&hgS_otherUserName=Andrew%20Kossenkov&hgS_otherUserSessionName=506.BMAL1&position=chr3:107446739-107460414	chr3	107448739	107458414	ENSMUSG00000027895	Kcnc4	TSS.500	2	9675	2.02652	4.2525	0	0	0	-1.0314	-1.02125	-1.00993	0.60786	0.727046	0.869684	0.895126	0.865953	0.965091	0.183618	-0.192964	-0.0101003	-0.00182521	0.0697407	-0.0484694	Kcnc4	Kcnc4	Kcnc4	Kcnc4	Kcnc4	Kcnc4;Slc6a17	2.02652	1.53797	1.75932	1.77002	1.86512	1.71052	1	1	1	1	1	1
3441	http://genome.ucsc.edu/cgi-bin/hgTracks?hgS_doOtherUser=submit&hgS_otherUserName=Andrew%20Kossenkov&hgS_otherUserSessionName=506.BMAL1&position=chr1:57771561-57776718	chr1	57773561	57774718	ENSMUSG00000038305	Spats2l	TSS.500	2	1157	2.29404	4.25232	0	0	0	1.20894	2.15636	-1.78367	0.359478	0.000204228	0.00514908	0.783549	0.00410269	0.120748	-0.723235	-0.207205	0.0198237	-0.326251	0.343591	0.893276	Spats2l	Spats2l	Spats2l	Spats2l	Spats2l	Spats2l	0.680751	1.01649	1.20676	0.928055	1.53553	2.29404	0	0	1	0	1	1
95322	http://genome.ucsc.edu/cgi-bin/hgTracks?hgS_doOtherUser=submit&hgS_otherUserName=Andrew%20Kossenkov&hgS_otherUserSessionName=506.BMAL1&position=chr10:40066207-40071315	chr10	40068207	40069315	ENSMUSG00000019838	Slc16a10	BODY	22	1108	2.0258	4.25122	0	0	-1.59573	-1.59573	-3.91201	2.45155	0.00946362	4.31747e-14	7.04496e-07	0.209669	1.8218e-11	0.000362672	0.878718	0.689142	0.0963898	0.276715	-1.22328	-0.717683	na	na	na	na	Slc16a10	Slc16a10	2.0258	1.76403	1.136	1.30056	0.395173	0.603003	1	1	0	0	0	0
96919	http://genome.ucsc.edu/cgi-bin/hgTracks?hgS_doOtherUser=submit&hgS_otherUserName=Andrew%20Kossenkov&hgS_otherUserSessionName=506.BMAL1&position=chr10:61624291-61635506	chr10	61626291	61633506	ENSMUSG00000020090	Npffr1	BODY	22	7215	2.02588	4.25108	0	0	0	-1.15765	-1.17668	1.01644	0.0122763	0.00538921	0.78043	0.236627	0.0440552	0.937316	0.266225	-0.0402664	-0.0660891	-0.0293943	-0.0797986	-0.0506763	na	na	na	na	Npffr1	Npffr1	2.02588	1.619	1.58851	1.632	1.57254	1.60664	1	1	1	1	1	1
105011	http://genome.ucsc.edu/cgi-bin/hgTracks?hgS_doOtherUser=submit&hgS_otherUserName=Andrew%20Kossenkov&hgS_otherUserSessionName=506.BMAL1&position=chr11:45787057-45797706	chr11	45789057	45795706	na	na	na	na	6649	2.02528	4.24992	0	-1.28597	0	-1.28597	-1.36514	1.06157	7.93866e-05	1.04547e-06	0.348874	0.0138988	5.94719e-05	0.729927	0.27715	0.182709	-0.177411	0.0211598	-0.172775	-0.130833	na	na	na	na	na	na	2.02528	1.89061	1.45089	1.67974	1.45588	1.50177	1	1	0	1	1	0
23551	http://genome.ucsc.edu/cgi-bin/hgTracks?hgS_doOtherUser=submit&hgS_otherUserName=Andrew%20Kossenkov&hgS_otherUserSessionName=506.BMAL1&position=chr2:153030399-153081706	chr2	153032399	153079706	ENSMUSG00000027474	Ccm2l	TSS.500	2	47307	1.99971	4.24922	0	0	0	-1.00958	1.034	-1.0439	0.746881	0.257757	0.14583	0.938085	0.505965	0.536831	0.0691424	-0.143682	-0.0493177	0.0233154	0.0807093	0.0198324	Ccm2l	Ccm2l;Xkr7	Xkr7;Ccm2l	Xkr7;Ccm2l	Ccm2l;Xkr7	Ccm2l;Xkr7	1.98294	1.69726	1.81874	1.91782	1.99971	1.91295	1	1	1	1	1	1
106640	http://genome.ucsc.edu/cgi-bin/hgTracks?hgS_doOtherUser=submit&hgS_otherUserName=Andrew%20Kossenkov&hgS_otherUserSessionName=506.BMAL1&position=chr11:59288898-59308283	chr11	59290898	59306283	ENSMUSG00000009900	Wnt3a	TSS.500	2	15385	2.02488	4.249	0	0	0	-1.14104	-1.03644	-1.10092	0.0130159	0.500476	0.0703697	0.243163	0.720293	0.404458	0.172181	-0.0697112	-0.223089	0.0315377	0.0594718	0.0296091	Wnt3a	Wnt9a;Wnt3a	Wnt3a;Wnt9a	Wnt9a;Wnt3a	na	Wnt9a;Wnt3a	2.02488	1.69687	1.51564	1.8275	1.86519	1.82493	1	1	1	1	1	1
163066	http://genome.ucsc.edu/cgi-bin/hgTracks?hgS_doOtherUser=submit&hgS_otherUserName=Andrew%20Kossenkov&hgS_otherUserSessionName=506.BMAL1&position=chr19:43626464-43632686	chr19	43628464	43630686	ENSMUSG00000092871	Gm22646	TSS.10k	10	2222	2.06137	4.24817	0	0	0	-1.22899	-1.10636	-1.11084	0.0544227	0.345636	0.326936	0.432261	0.592393	0.713651	0.278035	-0.0500029	-0.273342	0.00727006	-0.0454417	0.0834812	na	na	na	Gm22646	na	Gm22646	2.06137	1.62179	1.37485	1.69151	1.62724	1.7887	1	1	0	1	0	0
49893	http://genome.ucsc.edu/cgi-bin/hgTracks?hgS_doOtherUser=submit&hgS_otherUserName=Andrew%20Kossenkov&hgS_otherUserSessionName=506.BMAL1&position=chr5:139907052-139914447	chr5	139909052	139912447	ENSMUSG00000048988	Elfn1	TSS.5k	9	3395	2.29192	4.2481	0	0	0	1.0654	1.20982	-1.13556	0.473326	0.031048	0.150053	0.841776	0.141627	0.542667	-0.134086	-0.148608	-0.0951106	0.0610658	0.0260304	0.290708	na	na	Elfn1	Elfn1	Elfn1	Elfn1	1.68185	1.664	1.73064	1.93994	1.89099	2.29192	1	1	1	1	1	1
158618	http://genome.ucsc.edu/cgi-bin/hgTracks?hgS_doOtherUser=submit&hgS_otherUserName=Andrew%20Kossenkov&hgS_otherUserSessionName=506.BMAL1&position=chr19:6426927-6479361	chr19	6428927	6477361	ENSMUSG00000033768	Nrxn2	TSS.500	2	48434	2.15063	4.24672	0	0	0	-1.01572	1.17908	-1.19762	0.587797	1.03128e-08	3.67275e-10	0.887861	1.14975e-06	7.63169e-07	-0.0294374	-0.159429	-0.102475	-0.054306	0.12235	0.223298	Nrxn2	Nrxn2	Nrxn2	Nrxn2	Nrxn2	Nrxn2	1.78896	1.6262	1.69571	1.75668	1.99853	2.15063	1	1	1	1	1	1
20112	http://genome.ucsc.edu/cgi-bin/hgTracks?hgS_doOtherUser=submit&hgS_otherUserName=Andrew%20Kossenkov&hgS_otherUserSessionName=506.BMAL1&position=chr2:103360890-103383764	chr2	103362890	103381764	ENSMUSG00000087278	A930006I01Rik	TSS.500	2	18874	2.02349	4.24612	0	-1.21902	-1.09672	-1.21902	-1.33692	1.09672	4.76784e-07	1.56645e-13	0.01897	0.000350077	5.76348e-11	0.228636	0.247022	0.144401	-0.0181763	-0.0568283	-0.130868	-0.185551	A930006I01Rik	A930006I01Rik	A930006I01Rik	BC016548;A930006I01Rik	A930006I01Rik;BC016548	BC016548;A930006I01Rik	2.02349	1.87769	1.66692	1.62021	1.53416	1.47338	1	1	1	1	1	1
24641	http://genome.ucsc.edu/cgi-bin/hgTracks?hgS_doOtherUser=submit&hgS_otherUserName=Andrew%20Kossenkov&hgS_otherUserSessionName=506.BMAL1&position=chr2:163818739-163825563	chr2	163820739	163823563	ENSMUSG00000027656	Wisp2	TSS.500	2	2824	2.02328	4.24572	0	0	0	-1.09524	-1.29096	1.1787	0.32104	0.00535904	0.0730861	0.759334	0.0438925	0.410762	0.236117	0.028978	-0.0349141	0.123044	-0.285207	-0.0680173	Wisp2	Wisp2	Wisp2	Wisp2	Wisp2	Wisp2	2.02328	1.7393	1.65962	1.86322	1.37936	1.6197	1	1	1	0	1	1
88311	http://genome.ucsc.edu/cgi-bin/hgTracks?hgS_doOtherUser=submit&hgS_otherUserName=Andrew%20Kossenkov&hgS_otherUserSessionName=506.BMAL1&position=chr9:71128197-71143177	chr9	71130197	71141177	ENSMUSG00000032204	Aqp9	BODY	22	10980	2.09727	4.24454	0	0	0	1.01701	1.03762	-1.02026	0.757385	0.498814	0.713296	0.941475	0.718963	0.91302	0.0419211	-0.141172	0.0619165	-0.0430567	-0.0596523	0.140043	na	na	na	na	Aqp9	Aqp9	1.95279	1.70813	1.98144	1.83537	1.81324	2.09727	1	1	1	1	1	1
65045	http://genome.ucsc.edu/cgi-bin/hgTracks?hgS_doOtherUser=submit&hgS_otherUserName=Andrew%20Kossenkov&hgS_otherUserSessionName=506.BMAL1&position=chr7:48957201-48965515	chr7	48959201	48963515	ENSMUSG00000052512	Nav2	TSS.500	2	4314	2.02147	4.24186	0	-1.77888	-1.77888	-1.77888	-3.32049	1.86661	1.52404e-08	5.56449e-32	9.61144e-10	2.44248e-05	2.38305e-28	1.66873e-06	0.945215	0.561338	0.0972876	-0.0607247	-0.671343	-0.871773	Nav2	Nav2	Nav2	Nav2	Nav2	Nav2	2.02147	1.52584	1.07865	0.956375	0.591837	0.5021	1	1	0	1	0	0
145533	http://genome.ucsc.edu/cgi-bin/hgTracks?hgS_doOtherUser=submit&hgS_otherUserName=Andrew%20Kossenkov&hgS_otherUserSessionName=506.BMAL1&position=chr16:43704395-43709654	chr16	43706395	43707654	na	na	na	na	1259	2.25653	4.24152	0	0	0	1.51359	1.34317	1.12687	0.0115645	0.0723195	0.466581	0.230529	0.240249	0.802139	-0.117439	-0.561571	-0.0599351	0.532136	0.0164651	0.190345	na	na	na	na	na	na	1.40221	1.00417	1.4633	2.25653	1.54832	1.75945	1	0	1	1	0	1
56176	http://genome.ucsc.edu/cgi-bin/hgTracks?hgS_doOtherUser=submit&hgS_otherUserName=Andrew%20Kossenkov&hgS_otherUserSessionName=506.BMAL1&position=chr6:72184633-72216531	chr6	72186633	72214531	ENSMUSG00000037621	Atoh8	BODY	22	27898	2.12716	4.24148	0	0	0	-1.18538	-1.44311	1.21743	0.0874939	0.000228304	0.0480773	0.510433	0.00445735	0.343857	0.188638	0.245412	-0.102562	0.145138	-0.301776	-0.174849	na	na	na	na	Atoh8	Atoh8	2.04122	2.12716	1.64985	1.97762	1.42416	1.56433	1	1	1	1	1	1
30522	http://genome.ucsc.edu/cgi-bin/hgTracks?hgS_doOtherUser=submit&hgS_otherUserName=Andrew%20Kossenkov&hgS_otherUserSessionName=506.BMAL1&position=chr3:89830012-89838694	chr3	89832012	89836694	ENSMUSG00000046280	She	TSS.1k	4	4682	1.99589	4.24118	0	0	0	1.02908	1.2793	-1.24314	0.74561	0.00529943	0.0137496	0.937622	0.0435219	0.197549	0.108195	-0.425084	-0.0896162	-0.0530943	0.259375	0.200225	na	She	She	She	She	She	1.78738	1.20415	1.54555	1.58774	1.99589	1.9117	1	1	1	1	1	1
15442	http://genome.ucsc.edu/cgi-bin/hgTracks?hgS_doOtherUser=submit&hgS_otherUserName=Andrew%20Kossenkov&hgS_otherUserSessionName=506.BMAL1&position=chr2:27128033-27144003	chr2	27130033	27142003	ENSMUSG00000009216	Fam163b	TSS.500	2	11970	2.02095	4.24076	0	0	0	-1.05215	-1.03211	-1.01941	0.235849	0.461049	0.653966	0.695019	0.689891	0.890019	0.0477636	-0.0264003	-0.0131695	-0.0286845	0.0112887	0.00920207	Fam163b	Fam163b	Fam163b	Fam163b	Fam163b	Fam163b;Gm13399	2.02095	1.91468	1.93324	1.91149	1.968	1.96501	1	1	1	1	1	1
56706	http://genome.ucsc.edu/cgi-bin/hgTracks?hgS_doOtherUser=submit&hgS_otherUserName=Andrew%20Kossenkov&hgS_otherUserSessionName=506.BMAL1&position=chr6:84318638-84330282	chr6	84320638	84328282	na	na	na	na	7644	2.02056	4.24	0	-1.30767	-1.30767	-1.30767	-2.13929	1.63595	0.000231027	1.8311e-25	1.50395e-11	0.0271937	4.4882e-22	5.96833e-08	0.598858	0.267853	0.110282	0.106732	-0.440078	-0.643648	na	na	na	na	na	na	2.02056	1.58581	1.41139	1.40767	0.93205	0.796231	1	1	1	1	1	0
158956	http://genome.ucsc.edu/cgi-bin/hgTracks?hgS_doOtherUser=submit&hgS_otherUserName=Andrew%20Kossenkov&hgS_otherUserSessionName=506.BMAL1&position=chr19:10806030-10812738	chr19	10808030	10810738	ENSMUSG00000024670	Cd6	TSS.10k	10	2708	2.02011	4.23904	0	0	0	1.05933	-1.02524	1.08607	0.525061	0.783511	0.362693	0.863578	0.896893	0.739258	0.153996	-0.242438	0.0496532	0.102971	-0.0173624	-0.0468195	na	na	na	Cd6	Cd6	Cd6	2.02011	1.51072	1.87218	1.94643	1.78267	1.74462	0	0	1	1	1	1
112129	http://genome.ucsc.edu/cgi-bin/hgTracks?hgS_doOtherUser=submit&hgS_otherUserName=Andrew%20Kossenkov&hgS_otherUserSessionName=506.BMAL1&position=chr11:116908124-116920792	chr11	116910124	116918792	ENSMUSG00000043857	Mgat5b	TSS.500	2	8668	2.0843	4.23864	0	0	0	-1.05332	1.10952	-1.16868	0.279003	0.030259	0.00115805	0.729682	0.139432	0.054092	0.0129673	-0.113611	-0.0760571	-0.0918237	0.104057	0.164467	Mgat5b	Mgat5b	Mgat5b	Mgat5b	na	Mgat5b	1.86656	1.70137	1.74887	1.72878	1.99473	2.0843	1	1	1	1	1	1
109912	http://genome.ucsc.edu/cgi-bin/hgTracks?hgS_doOtherUser=submit&hgS_otherUserName=Andrew%20Kossenkov&hgS_otherUserSessionName=506.BMAL1&position=chr11:95164843-95208856	chr11	95166843	95206856	ENSMUSG00000083548	Gm11514	TSS.500	2	40013	1.99376	4.23658	0	0	0	1.05942	1.09219	-1.03093	0.0399869	0.00170263	0.278435	0.384336	0.0195693	0.677341	0.0111888	-0.197346	-0.013647	0.0600391	0.0699941	0.0697713	Gm11514	Gm11514	Gm11514	Gm11514	Gm11514	Gm11514;A730090H04Rik	1.91014	1.6396	1.87583	1.97937	1.99376	1.99344	1	1	1	1	1	1
95826	http://genome.ucsc.edu/cgi-bin/hgTracks?hgS_doOtherUser=submit&hgS_otherUserName=Andrew%20Kossenkov&hgS_otherUserSessionName=506.BMAL1&position=chr10:43164573-43175454	chr10	43166573	43173454	ENSMUSG00000038248;ENSMUSG00000045008	Sobp;9030612E09Rik	TSS.5k	9	6881	2.50895	4.23577	0	0	0	-1.17372	-1.21384	1.03418	0.036802	0.0115379	0.661355	0.372476	0.0740898	0.892827	0.341884	-0.0724359	-0.108522	0.0209662	-0.239524	0.057632	na	na	Sobp;9030612E09Rik	Sobp;9030612E09Rik	Sobp	Sobp;9030612E09Rik	2.50895	1.85769	1.80933	1.98862	1.64359	2.04239	1	1	0	1	1	1
139465	http://genome.ucsc.edu/cgi-bin/hgTracks?hgS_doOtherUser=submit&hgS_otherUserName=Andrew%20Kossenkov&hgS_otherUserSessionName=506.BMAL1&position=chr15:78707874-78720520	chr15	78709874	78718520	ENSMUSG00000043460	Elfn2	TSS.500	2	8646	1.97691	4.23484	0	0	0	1.08042	1.03229	1.04663	0.206802	0.604068	0.456997	0.668256	0.792076	0.797061	-0.00511814	-0.143716	0.141586	-0.00969648	-0.0844637	0.101409	Elfn2	Elfn2	Elfn2	Elfn2	Elfn2	Elfn2	1.7761	1.60425	1.97691	1.77015	1.6757	1.91987	1	1	1	1	1	1
141785	http://genome.ucsc.edu/cgi-bin/hgTracks?hgS_doOtherUser=submit&hgS_otherUserName=Andrew%20Kossenkov&hgS_otherUserSessionName=506.BMAL1&position=chr15:102675139-102703551	chr15	102677139	102701551	ENSMUSG00000062683;ENSMUSG00000023055;ENSMUSG00000076009	Atp5g2;Calcoco1;Mir688	TSS.10k	10	24412	2.01756	4.23368	0	0	0	-1.04464	1.01461	-1.0599	0.243608	0.698601	0.120385	0.702124	0.850171	0.498353	0.129129	-0.156851	-0.0447164	-0.0254718	0.0671334	0.0307766	na	na	na	Atp5g2;Calcoco1;Mir688	na	Calcoco1;Mir688;Atp5g2	2.01756	1.63679	1.77717	1.80238	1.92849	1.87801	1	1	1	1	1	1
9580	http://genome.ucsc.edu/cgi-bin/hgTracks?hgS_doOtherUser=submit&hgS_otherUserName=Andrew%20Kossenkov&hgS_otherUserSessionName=506.BMAL1&position=chr1:155720945-155744087	chr1	155722945	155742087	ENSMUSG00000026468	Lhx4	TSS.500	2	19142	2.12693	4.23208	0	0	0	1.05277	1.18844	-1.12886	0.199537	1.65321e-05	0.00249232	0.661355	0.00057024	0.0828396	0.00477555	-0.262653	-0.0123661	-0.0293356	0.10458	0.194999	Lhx4	Lhx4	Lhx4	Lhx4	Lhx4	Lhx4	1.85184	1.52158	1.82878	1.80623	1.99164	2.12693	1	1	1	1	1	1
15979	http://genome.ucsc.edu/cgi-bin/hgTracks?hgS_doOtherUser=submit&hgS_otherUserName=Andrew%20Kossenkov&hgS_otherUserSessionName=506.BMAL1&position=chr2:35048202-35055064	chr2	35050202	35053064	ENSMUSG00000026874	Hc	TSS.10k	10	2862	2.01671	4.23202	0	0	0	-1.20553	-1.05872	-1.13867	0.0416936	0.534046	0.157178	0.391366	0.744359	0.551654	0.265155	-0.0999034	-0.202084	-0.062385	0.0722494	0.0269683	na	na	na	Hc	Hc	Hc	2.01671	1.5435	1.43112	1.5868	1.75179	1.69457	1	1	1	0	0	1
30502	http://genome.ucsc.edu/cgi-bin/hgTracks?hgS_doOtherUser=submit&hgS_otherUserName=Andrew%20Kossenkov&hgS_otherUserSessionName=506.BMAL1&position=chr3:89543852-89695910	chr3	89545852	89693910	ENSMUSG00000000794	Kcnn3	TSS.500	2	148058	1.99128	4.2313	0	0	0	1.05134	1.0802	-1.02745	0.00907974	5.81672e-05	0.158219	0.205344	0.00154946	0.553037	0.00858551	-0.177734	0.0099312	0.0328059	0.0632785	0.0631327	Kcnn3	Kcnn3	Kcnn3	Kcnn3	Kcnn3	Kcnn3	1.91348	1.66954	1.91536	1.94757	1.99128	1.99106	1	1	1	1	1	1
57639	http://genome.ucsc.edu/cgi-bin/hgTracks?hgS_doOtherUser=submit&hgS_otherUserName=Andrew%20Kossenkov&hgS_otherUserSessionName=506.BMAL1&position=chr6:92065381-92075273	chr6	92067381	92073273	ENSMUSG00000034037	Fgd5	TSS.500	2	5892	2.01622	4.2308	0	0	0	-1.09996	-1.17398	1.06729	0.0981006	0.00536572	0.258435	0.53044	0.0439356	0.660054	0.138341	0.0414628	-0.0386501	0.0328143	-0.101277	-0.0726909	Fgd5	Fgd5	Fgd5	Fgd5	Fgd5	Fgd5	2.01622	1.87878	1.77189	1.86695	1.69237	1.72824	1	1	1	0	1	1
163213	http://genome.ucsc.edu/cgi-bin/hgTracks?hgS_doOtherUser=submit&hgS_otherUserName=Andrew%20Kossenkov&hgS_otherUserSessionName=506.BMAL1&position=chr19:45149379-45174403	chr19	45151379	45172403	ENSMUSG00000025215;ENSMUSG00000092346	Tlx1;Gm20424	TSS.500	2	21024	2.17669	4.22964	-1.27672	0	0	-1.27672	1.03319	-1.31909	6.25225e-10	0.408397	2.37797e-12	1.44734e-06	0.647649	1.13242e-08	0.158118	-0.0176454	-0.286397	-0.167006	0.0971473	0.215784	Tlx1;Gm20424	Gm20424;Tlx1	Gm20424;Tlx1	Tlx1;Gm20424	Tlx1;Gm20424	Tlx1;Gm20424	2.08748	1.83657	1.50743	1.64611	1.99696	2.17669	1	1	1	1	1	1
20875	http://genome.ucsc.edu/cgi-bin/hgTracks?hgS_doOtherUser=submit&hgS_otherUserName=Andrew%20Kossenkov&hgS_otherUserSessionName=506.BMAL1&position=chr2:117418952-117423981	chr2	117420952	117421981	ENSMUSG00000085681	Gm13982	TSS.5k	9	1029	2.18338	4.22946	0	0	0	1.01763	1.05898	-1.04063	0.926593	0.762587	0.833708	0.984728	0.885541	0.954408	0.262387	-0.377696	0.179292	-0.157275	-0.279122	0.372414	na	na	Gm13982	Gm13982	na	Gm13982	2.01572	1.2576	1.8973	1.48171	1.35361	2.18338	1	1	0	0	0	0
19516	http://genome.ucsc.edu/cgi-bin/hgTracks?hgS_doOtherUser=submit&hgS_otherUserName=Andrew%20Kossenkov&hgS_otherUserSessionName=506.BMAL1&position=chr2:92484161-92501429	chr2	92486161	92499429	ENSMUSG00000085261	Gm13814	TSS.5k	9	13268	1.99002	4.22864	0	0	0	1.00701	1.07662	-1.06913	0.877288	0.102589	0.139418	0.972207	0.296852	0.528086	-0.00936739	-0.116697	-0.0548131	0.0225644	0.127907	0.0304065	na	na	Gm13814	Gm13814	Gm13814	Gm13814	1.80032	1.66407	1.74139	1.84285	1.99002	1.85343	1	1	1	1	1	1
69022	http://genome.ucsc.edu/cgi-bin/hgTracks?hgS_doOtherUser=submit&hgS_otherUserName=Andrew%20Kossenkov&hgS_otherUserSessionName=506.BMAL1&position=chr7:105785879-105795917	chr7	105787879	105793917	ENSMUSG00000036862	Dchs1	TSS.500	2	6038	2.36032	4.22853	0	-1.43091	-1.40925	-1.43091	-2.0165	1.40925	0.000102552	2.96878e-14	0.000202585	0.0161791	1.30904e-11	0.0185627	0.680084	0.220876	0.150828	-0.156306	-0.384057	-0.511426	Dchs1	Dchs1	Dchs1	Dchs1	Gm15645	Dchs1;Gm15645	2.36032	1.6896	1.60478	1.27789	1.07667	0.977237	1	1	1	1	1	1
54595	http://genome.ucsc.edu/cgi-bin/hgTracks?hgS_doOtherUser=submit&hgS_otherUserName=Andrew%20Kossenkov&hgS_otherUserSessionName=506.BMAL1&position=chr6:52144537-52153311	chr6	52146537	52151311	ENSMUSG00000099068;ENSMUSG00000098537;ENSMUSG00000029844;ENSMUSG00000087658	HOTAIRM1_2;HOTAIRM1_1;Hoxa1;Gm15051	TSS.10k	10	4774	2.42349	4.22759	0	-1.46459	-1.23381	-1.46459	-1.80703	1.23381	1.11239e-06	4.39578e-14	0.00739024	0.000674203	1.8455e-11	0.144942	0.612329	0.211829	-0.0651777	-0.0687029	-0.302112	-0.388166	na	na	na	HOTAIRM1_2;HOTAIRM1_1;Hoxa1;Gm15051	na	Hoxa1;Gm15051;HOTAIRM1_1;HOTAIRM1_2	2.42349	1.81178	1.4778	1.47395	1.23883	1.16131	1	1	1	1	1	1
162792	http://genome.ucsc.edu/cgi-bin/hgTracks?hgS_doOtherUser=submit&hgS_otherUserName=Andrew%20Kossenkov&hgS_otherUserSessionName=506.BMAL1&position=chr19:41730353-41744999	chr19	41732353	41742999	ENSMUSG00000025020	Slit1	TSS.500	2	10646	2.07723	4.22696	0	0	0	-1.00486	1.03414	-1.03916	0.932183	0.555869	0.50027	0.98577	0.759685	0.819537	0.143936	-0.226821	0.0113981	-0.0265797	-0.0144621	0.112528	Slit1	Slit1	Slit1;Gm22601	Gm22601;Slit1	Slit1	Gm22601;Slit1	2.07723	1.58382	1.88612	1.83452	1.85084	2.03034	1	0	1	1	1	1
54650	http://genome.ucsc.edu/cgi-bin/hgTracks?hgS_doOtherUser=submit&hgS_otherUserName=Andrew%20Kossenkov&hgS_otherUserSessionName=506.BMAL1&position=chr6:52361606-52370726	chr6	52363606	52368726	ENSMUSG00000084282	Gm15054	TSS.10k	10	5120	2.01421	4.22658	0	0	0	-1.17768	-1.16551	-1.01045	0.032173	0.0448446	0.891743	0.354396	0.178754	0.971555	0.277146	-0.0420862	0.026396	-0.166695	-0.0697405	-0.0250199	na	na	na	Gm15054	na	Gm15054	2.01421	1.59453	1.67691	1.45431	1.56236	1.6147	1	1	1	0	1	1
58536	http://genome.ucsc.edu/cgi-bin/hgTracks?hgS_doOtherUser=submit&hgS_otherUserName=Andrew%20Kossenkov&hgS_otherUserSessionName=506.BMAL1&position=chr6:100180773-100212577	chr6	100182773	100210577	na	na	na	na	27804	2.23778	4.22536	0	-1.16338	0	-1.16338	-1.20456	1.0354	1.43719e-05	9.55577e-08	0.318796	0.00423219	7.85742e-06	0.707607	0.187477	0.0688914	-0.0967778	0.0114937	-0.0539777	-0.117107	na	na	na	na	na	na	2.23778	2.0533	1.8197	1.96932	1.87751	1.79284	1	1	1	1	1	1
99070	http://genome.ucsc.edu/cgi-bin/hgTracks?hgS_doOtherUser=submit&hgS_otherUserName=Andrew%20Kossenkov&hgS_otherUserSessionName=506.BMAL1&position=chr10:85979362-85990596	chr10	85981362	85988596	ENSMUSG00000050108	Bpifc	BODY	22	7234	1.99138	4.22506	0	0	0	1.03393	-1.04599	1.08148	0.637711	0.525696	0.268966	0.905072	0.738517	0.669448	0.0145249	-0.0528292	0.163827	-0.0437519	0.0469845	-0.128755	na	na	na	na	Bpifc	Bpifc	1.78577	1.69975	1.99138	1.71111	1.82868	1.60748	1	1	1	1	1	1
163424	http://genome.ucsc.edu/cgi-bin/hgTracks?hgS_doOtherUser=submit&hgS_otherUserName=Andrew%20Kossenkov&hgS_otherUserSessionName=506.BMAL1&position=chr19:47769310-47778270	chr19	47771310	47776270	ENSMUSG00000044948	Wdr96	TSS.10k	10	4960	2.20712	4.22436	0	0	0	1.00141	1.08472	-1.08318	0.98452	0.264338	0.272751	0.996761	0.51323	0.672559	0.075269	-0.201901	0.0272999	-0.0761295	0.182363	-0.00690098	na	na	na	Wdr96	Wdr96	Wdr96	2.04206	1.66764	1.97201	1.82866	2.20712	1.92347	1	1	1	1	1	1
15415	http://genome.ucsc.edu/cgi-bin/hgTracks?hgS_doOtherUser=submit&hgS_otherUserName=Andrew%20Kossenkov&hgS_otherUserSessionName=506.BMAL1&position=chr2:26733248-26745207	chr2	26735248	26743207	na	na	na	na	7959	2.01306	4.22424	0	0	0	-1.03497	-1.00259	-1.03229	0.601459	0.968652	0.629109	0.892969	0.986112	0.880381	0.127863	-0.144201	0.0567699	-0.0960788	0.118334	-0.0626874	na	na	na	na	na	na	2.01306	1.64989	1.91145	1.70925	1.99915	1.75161	1	1	1	1	1	1
107742	http://genome.ucsc.edu/cgi-bin/hgTracks?hgS_doOtherUser=submit&hgS_otherUserName=Andrew%20Kossenkov&hgS_otherUserSessionName=506.BMAL1&position=chr11:70332599-70362782	chr11	70334599	70360782	ENSMUSG00000082145;ENSMUSG00000018924	Gm12312;Alox15	TSS.500	2	26183	1.98725	4.22274	0	0	0	1.03168	1.11333	-1.07914	0.32208	0.000651992	0.0155745	0.759899	0.00974095	0.209141	-0.0209665	-0.158107	-0.0290641	0.00981755	0.117914	0.0804062	Gm12312;Alox15	Gm12312;Alox15	Gm12312;Alox15	Alox15;Gm12312	Alox15;Gm12312	Gm12312;Alox15	1.79569	1.62379	1.78508	1.83657	1.98725	1.93368	1	1	1	1	1	1
99915	http://genome.ucsc.edu/cgi-bin/hgTracks?hgS_doOtherUser=submit&hgS_otherUserName=Andrew%20Kossenkov&hgS_otherUserSessionName=506.BMAL1&position=chr10:93915932-93920814	chr10	93917932	93918814	ENSMUSG00000087798	Gm25962	TSS.5k	9	882	2.13837	4.22255	0	0	0	1.17872	-1.10126	1.29808	0.333444	0.570686	0.125001	0.767778	0.769891	0.505456	0.0109573	-0.110045	0.346535	0.0617235	0.0526863	-0.361857	na	na	Gm25962	Gm25962	na	Gm25962	1.67383	1.53112	2.13837	1.73736	1.72589	1.26989	1	1	0	1	0	1
115809	http://genome.ucsc.edu/cgi-bin/hgTracks?hgS_doOtherUser=submit&hgS_otherUserName=Andrew%20Kossenkov&hgS_otherUserSessionName=506.BMAL1&position=chr12:73583093-73651693	chr12	73585093	73649693	ENSMUSG00000021108	Prkch	TSS.500	2	64600	2.02797	4.22218	0	0	1.06081	1.06081	1.20668	-1.1375	0.0129737	2.62016e-15	5.85469e-08	0.242753	1.42717e-12	5.43815e-05	-0.05108	-0.226319	-0.0112973	-0.0313125	0.145974	0.174035	Prkch	Prkch	Prkch	Prkch	Prkch	Prkch	1.72054	1.51231	1.77144	1.74566	1.98698	2.02797	1	1	1	1	1	1
98595	http://genome.ucsc.edu/cgi-bin/hgTracks?hgS_doOtherUser=submit&hgS_otherUserName=Andrew%20Kossenkov&hgS_otherUserSessionName=506.BMAL1&position=chr10:81201465-81212161	chr10	81203465	81210161	ENSMUSG00000034958;ENSMUSG00000004939	Atcay;Nmrk2	TSS.5k	9	6696	2.02463	4.22117	0	0	0	-1.14568	-1.06331	-1.07746	0.0561074	0.3885	0.29473	0.436723	0.630554	0.690129	0.197609	-0.0674253	-0.239019	0.0609839	0.0190756	0.0287757	na	na	Atcay;Nmrk2	Atcay;2310050B05Rik;Nmrk2	Atcay;2310050B05Rik	Atcay;Nmrk2;2310050B05Rik	2.02463	1.66807	1.4698	1.83266	1.77733	1.78999	1	1	1	1	1	1
3716	http://genome.ucsc.edu/cgi-bin/hgTracks?hgS_doOtherUser=submit&hgS_otherUserName=Andrew%20Kossenkov&hgS_otherUserSessionName=506.BMAL1&position=chr1:60041550-60046969	chr1	60043550	60044969	ENSMUSG00000026018	Ica1l	TSS.500	2	1419	2.1118	4.22028	0	0	0	-1.20186	-1.40775	1.17131	0.12774	0.00463293	0.190695	0.578237	0.0397441	0.592616	0.334227	0.09212	-0.110485	0.10372	-0.212863	-0.206718	Ica1l	Ica1l	Ica1l	Ica1l	na	Ica1l	2.1118	1.7701	1.52508	1.7852	1.41376	1.42022	1	1	1	1	1	1
161833	http://genome.ucsc.edu/cgi-bin/hgTracks?hgS_doOtherUser=submit&hgS_otherUserName=Andrew%20Kossenkov&hgS_otherUserSessionName=506.BMAL1&position=chr19:34662092-34670677	chr19	34664092	34668677	ENSMUSG00000009378	Slc16a12	BODY	22	4585	2.01095	4.21984	0	0	0	-1.10886	-1.6335	1.47313	0.278889	2.76433e-07	4.99003e-05	0.729665	1.94658e-05	0.00753358	0.495537	-0.0275691	0.143886	0.138809	-0.289319	-0.461344	na	na	na	na	Slc16a12	Slc16a12	2.01095	1.36895	1.55433	1.54851	1.12522	0.987499	1	1	1	1	0	1
130412	http://genome.ucsc.edu/cgi-bin/hgTracks?hgS_doOtherUser=submit&hgS_otherUserName=Andrew%20Kossenkov&hgS_otherUserSessionName=506.BMAL1&position=chr14:55518694-55530181	chr14	55520694	55528181	ENSMUSG00000040632	Nrl	TSS.500	2	7487	2.16482	4.21952	0	0	0	-1.10393	1.07409	-1.18572	0.0701446	0.190372	0.00180701	0.473777	0.426595	0.0694028	0.113801	-0.142365	-0.129744	-0.0932527	0.066357	0.185205	Nrl	Nrl	Nrl	Cpne6;Nrl	Nrl	Nrl;Cpne6	2.05546	1.70479	1.72065	1.76728	1.98573	2.16482	1	1	1	1	1	1
20721	http://genome.ucsc.edu/cgi-bin/hgTracks?hgS_doOtherUser=submit&hgS_otherUserName=Andrew%20Kossenkov&hgS_otherUserSessionName=506.BMAL1&position=chr2:114059569-114067259	chr2	114061569	114065259	ENSMUSG00000092397;ENSMUSG00000068614	C130080G10Rik;Actc1	TSS.10k	10	3690	2.01017	4.21808	0	0	-1.34683	-1.34683	-2.61538	1.94188	0.00510249	1.74077e-19	4.67706e-10	0.156794	2.13339e-16	9.3921e-07	0.726822	0.336931	0.317258	0.00265754	-0.670612	-0.713056	na	na	na	C130080G10Rik;Actc1	A530058N18Rik;C130080G10Rik	A530058N18Rik;C130080G10Rik;Actc1	2.01017	1.51045	1.48864	1.17738	0.701027	0.677804	1	1	1	1	1	0
161834	http://genome.ucsc.edu/cgi-bin/hgTracks?hgS_doOtherUser=submit&hgS_otherUserName=Andrew%20Kossenkov&hgS_otherUserSessionName=506.BMAL1&position=chr19:34667211-34674737	chr19	34669211	34672737	ENSMUSG00000009378	Slc16a12	BODY	22	3526	2.0098	4.2174	0	0	0	-1.06241	-1.65383	1.55668	0.521827	1.04972e-07	2.90597e-06	0.862325	8.48093e-06	0.000997994	0.401932	0.0528345	0.293645	0.0648431	-0.470629	-0.342626	na	na	na	na	Slc16a12	Slc16a12	2.0098	1.55635	1.85724	1.57019	1.05232	1.15923	1	1	1	1	1	1
64916	http://genome.ucsc.edu/cgi-bin/hgTracks?hgS_doOtherUser=submit&hgS_otherUserName=Andrew%20Kossenkov&hgS_otherUserSessionName=506.BMAL1&position=chr7:46638788-46681095	chr7	46640788	46679095	ENSMUSG00000040046	Tph1	TSS.500	2	38307	1.98453	4.21696	0	0	0	-1.02639	1.10229	-1.13138	0.337275	0.000333564	5.43933e-06	0.770262	0.00593788	0.0015631	0.0346911	-0.152664	-0.0574898	-0.0571305	0.12305	0.109543	Tph1	Sergef;Tph1	Sergef;Tph1	Tph1;Sergef	Tph1	Tph1;Saal1;Sergef	1.86069	1.6219	1.73933	1.73979	1.98453	1.9651	1	1	1	1	1	1
62823	http://genome.ucsc.edu/cgi-bin/hgTracks?hgS_doOtherUser=submit&hgS_otherUserName=Andrew%20Kossenkov&hgS_otherUserSessionName=506.BMAL1&position=chr7:16666868-16677249	chr7	16668868	16675249	ENSMUSG00000078795	Ceacam15	TSS.500	2	6381	2.00953	4.21684	0	0	0	-1.03656	-1.00555	-1.03084	0.502698	0.917773	0.570741	0.854191	0.963024	0.854834	0.0640087	-0.0790658	-0.00868894	-0.030171	0.0379039	0.016013	Ceacam15	Ceacam15	Ceacam15	Ceacam15	Ceacam15	Ceacam15	2.00953	1.81036	1.90587	1.87622	1.9717	1.94051	1	1	1	1	1	1
21108	http://genome.ucsc.edu/cgi-bin/hgTracks?hgS_doOtherUser=submit&hgS_otherUserName=Andrew%20Kossenkov&hgS_otherUserSessionName=506.BMAL1&position=chr2:119230607-119239126	chr2	119232607	119237126	ENSMUSG00000027315	Spint1	TSS.500	2	4519	2.00522	4.21664	0	0	0	1.06226	1.1287	-1.06255	0.37719	0.0766537	0.374898	0.793428	0.248663	0.747344	0.0264381	-0.245158	0.0576882	-0.0374847	0.0920799	0.106436	Spint1	Spint1	Spint1;Ppp1r14d	Spint1;Ppp1r14d	na	Spint1;Ppp1r14d	1.89166	1.5499	1.93528	1.80534	1.98438	2.00522	1	0	1	1	1	0
133305	http://genome.ucsc.edu/cgi-bin/hgTracks?hgS_doOtherUser=submit&hgS_otherUserName=Andrew%20Kossenkov&hgS_otherUserSessionName=506.BMAL1&position=chr14:76240509-76256446	chr14	76242509	76254446	ENSMUSG00000095427	Rps2-ps6	TSS.10k	10	11937	2.00831	4.21426	0	0	-1.16903	-1.16903	-1.37002	1.17193	0.0159204	1.18168e-06	0.0143653	0.266423	6.59819e-05	0.201474	0.270263	0.110867	0.0958462	-0.073145	-0.0768256	-0.327006	na	na	na	Rps2-ps6	na	Rps2-ps6	2.00831	1.78778	1.76823	1.56172	1.55749	1.2936	1	1	1	1	1	1
158897	http://genome.ucsc.edu/cgi-bin/hgTracks?hgS_doOtherUser=submit&hgS_otherUserName=Andrew%20Kossenkov&hgS_otherUserSessionName=506.BMAL1&position=chr19:10313317-10322822	chr19	10315317	10320822	na	na	na	na	5505	2.16075	4.21409	0	0	0	1.14137	1.26211	-1.10579	0.0406114	0.000311978	0.119309	0.386903	0.00564221	0.496882	-0.108092	-0.275156	0.0580157	-0.00778477	0.233985	0.0990316	na	na	na	na	na	na	1.68352	1.48849	1.90115	1.81193	2.16075	1.95886	1	1	1	1	1	1
4005	http://genome.ucsc.edu/cgi-bin/hgTracks?hgS_doOtherUser=submit&hgS_otherUserName=Andrew%20Kossenkov&hgS_otherUserSessionName=506.BMAL1&position=chr1:62421524-62443029	chr1	62423524	62441029	ENSMUSG00000052062	Pard3b	BODY	22	17505	2.10847	4.21375	0	-1.29027	-1.20916	-1.29027	-1.56014	1.20916	8.97957e-11	1.17997e-29	1.38811e-06	2.62572e-07	4.27545e-26	0.0005869	0.402262	0.17891	-0.0395487	0.000453117	-0.25223	-0.289847	na	na	na	na	Pard3b	Pard3b	2.10847	1.79171	1.52589	1.57161	1.30304	1.26693	1	1	1	1	1	1
107520	http://genome.ucsc.edu/cgi-bin/hgTracks?hgS_doOtherUser=submit&hgS_otherUserName=Andrew%20Kossenkov&hgS_otherUserSessionName=506.BMAL1&position=chr11:68571509-68581925	chr11	68573509	68579925	ENSMUSG00000085937;ENSMUSG00000045915	4930535C22Rik;Ccdc42	TSS.10k	10	6416	2.00795	4.21352	0	0	0	-1.20183	-1.04846	-1.14629	0.00309713	0.446358	0.0280716	0.122125	0.678321	0.272827	0.219339	-0.0627028	-0.108867	-0.159582	0.0951564	0.0166556	na	na	na	4930535C22Rik;Ccdc42	na	Ccdc42;4930535C22Rik	2.00795	1.63364	1.57904	1.52104	1.8341	1.73167	1	1	1	1	1	1
56714	http://genome.ucsc.edu/cgi-bin/hgTracks?hgS_doOtherUser=submit&hgS_otherUserName=Andrew%20Kossenkov&hgS_otherUserSessionName=506.BMAL1&position=chr6:84350744-84356891	chr6	84352744	84354891	na	na	na	na	2147	2.4243	4.21318	0	0	0	-1.25808	-1.4956	1.1888	0.0747485	0.00178754	0.179753	0.48432	0.020232	0.579454	0.438167	0.100714	-0.120763	0.102564	-0.00302755	-0.517654	na	na	na	na	na	na	2.4243	1.89782	1.61351	1.90039	1.75921	1.2014	0	1	0	1	1	1
139380	http://genome.ucsc.edu/cgi-bin/hgTracks?hgS_doOtherUser=submit&hgS_otherUserName=Andrew%20Kossenkov&hgS_otherUserSessionName=506.BMAL1&position=chr15:77713919-77718974	chr15	77715919	77716974	ENSMUSG00000071716	Apol7e	BODY	22	1055	1.96677	4.21294	0	0	0	1.18323	-1.36186	1.61139	0.367675	0.0984862	0.0106849	0.788018	0.289656	0.174464	0.192273	-0.0940042	0.488978	0.114523	-0.654642	-0.0471276	na	na	na	na	Apol7e	Apol7e	1.58258	1.27974	1.96677	1.4943	0.835466	1.32531	0	1	1	1	0	1
150720	http://genome.ucsc.edu/cgi-bin/hgTracks?hgS_doOtherUser=submit&hgS_otherUserName=Andrew%20Kossenkov&hgS_otherUserSessionName=506.BMAL1&position=chr17:47435315-47441413	chr17	47437315	47439413	ENSMUSG00000047150	1700001C19Rik	TSS.500	2	2098	2.06371	4.21258	0	0	0	-1.13786	-1.18352	1.04012	0.360169	0.232603	0.780513	0.783911	0.477907	0.93733	0.402787	-0.192794	-0.160014	0.113798	0.122071	-0.285848	1700001C19Rik	AI661453;1700001C19Rik	AI661453;1700001C19Rik	AI661453;1700001C19Rik	AI661453;1700001C19Rik	1700001C19Rik;AI661453	2.06371	1.3319	1.3648	1.67095	1.68113	1.24246	1	1	1	1	1	1
56654	http://genome.ucsc.edu/cgi-bin/hgTracks?hgS_doOtherUser=submit&hgS_otherUserName=Andrew%20Kossenkov&hgS_otherUserSessionName=506.BMAL1&position=chr6:84103276-84120093	chr6	84105276	84118093	ENSMUSG00000087001;ENSMUSG00000033788	Gm15475;Dysf	TSS.500	2	12817	2.0075	4.21254	0	-1.28315	-1.28315	-1.28315	-1.71762	1.33859	5.86889e-05	2.9375e-18	2.65047e-06	0.011269	2.82435e-15	0.000932528	0.487073	0.172227	-0.0315026	0.0898073	-0.259508	-0.458096	Gm15475;Dysf	Gm15475;Dysf	Dysf;Gm15475	Gm15475;Dysf	Gm15475;Dysf	Dysf;Gm15475	2.0075	1.5943	1.37116	1.50022	1.1561	0.99457	1	1	1	1	1	1
163248	http://genome.ucsc.edu/cgi-bin/hgTracks?hgS_doOtherUser=submit&hgS_otherUserName=Andrew%20Kossenkov&hgS_otherUserSessionName=506.BMAL1&position=chr19:45735602-45744719	chr19	45737602	45742719	ENSMUSG00000025219	Fgf8	TSS.500	2	5117	2.28897	4.21158	0	0	0	1.06438	1.10293	-1.03621	0.385292	0.172804	0.620558	0.798281	0.403168	0.876906	0.0374246	-0.234977	-0.00696889	0.056959	-0.0549954	0.202557	Fgf8	Fgf8	Fgf8	Npm3;Gm15491;Fgf8	Fgf8	Gm15491;Npm3;Fgf8;Mgea5	2.0306	1.66401	1.96604	2.05964	1.89839	2.28897	1	1	1	1	1	1
115810	http://genome.ucsc.edu/cgi-bin/hgTracks?hgS_doOtherUser=submit&hgS_otherUserName=Andrew%20Kossenkov&hgS_otherUserSessionName=506.BMAL1&position=chr12:73648284-73692477	chr12	73650284	73690477	ENSMUSG00000021108	Prkch	BODY	22	40193	1.98177	4.21112	0	0	0	1.02022	1.19896	-1.17519	0.534051	1.73374e-08	5.31164e-07	0.867576	1.82546e-06	0.000297704	0.0143282	-0.251148	-0.061375	-0.0453218	0.188401	0.155116	na	na	na	na	Prkch	Prkch	1.74515	1.43503	1.65083	1.67042	1.98177	1.93429	1	1	1	1	1	1
23545	http://genome.ucsc.edu/cgi-bin/hgTracks?hgS_doOtherUser=submit&hgS_otherUserName=Andrew%20Kossenkov&hgS_otherUserSessionName=506.BMAL1&position=chr2:152949835-152965747	chr2	152951835	152963747	ENSMUSG00000042662;ENSMUSG00000074673	Dusp15;Ttll9	TSS.500	2	11912	2.0067	4.21088	0	0	0	-1.0125	-1.03568	1.02289	0.802989	0.481402	0.649428	0.953813	0.705612	0.888204	0.116555	-0.125322	0.0546938	-0.023664	-0.0800969	0.0578346	Dusp15;Ttll9	Dusp15;Ttll9	Ttll9;Dusp15	Ttll9;Dusp15	Ttll9	Ttll9;Dusp15	2.0067	1.68152	1.91828	1.81158	1.73825	1.92268	1	0	1	1	1	1
32286	http://genome.ucsc.edu/cgi-bin/hgTracks?hgS_doOtherUser=submit&hgS_otherUserName=Andrew%20Kossenkov&hgS_otherUserSessionName=506.BMAL1&position=chr3:107355916-107378588	chr3	107357916	107376588	na	na	na	na	18672	2.01407	4.21086	0	0	0	1.03017	1.02067	1.0093	0.475494	0.623208	0.824125	0.84286	0.804341	0.951446	0.0678298	-0.166028	0.0728794	-0.0163131	-0.028241	0.0698725	na	na	na	na	na	na	2.00669	1.69144	2.01407	1.88733	1.87097	2.00967	1	1	1	1	1	1
162823	http://genome.ucsc.edu/cgi-bin/hgTracks?hgS_doOtherUser=submit&hgS_otherUserName=Andrew%20Kossenkov&hgS_otherUserSessionName=506.BMAL1&position=chr19:42248883-42257246	chr19	42250883	42255246	ENSMUSG00000042532	Golga7b	TSS.500	2	4363	2.28775	4.21019	0	0	0	1.01218	-1.01954	1.03195	0.878524	0.807015	0.691292	0.972466	0.908933	0.904438	0.166524	-0.215189	-0.0974576	0.155823	-0.0188756	0.00917516	Golga7b	Golga7b	Golga7b	Golga7b	Golga7b	Golga7b	2.28775	1.73266	1.88848	2.2701	1.9998	2.04102	1	1	1	1	1	0
96265	http://genome.ucsc.edu/cgi-bin/hgTracks?hgS_doOtherUser=submit&hgS_otherUserName=Andrew%20Kossenkov&hgS_otherUserSessionName=506.BMAL1&position=chr10:52020494-52029164	chr10	52022494	52027164	ENSMUSG00000049641	Vgll2	TSS.500	2	4670	2.01083	4.20972	0	0	0	-1.13187	-1.12753	-1.00384	0.0681339	0.077125	0.954979	0.469359	0.249558	0.98861	0.081696	0.0848836	-0.0474187	-0.0456384	-0.0697326	-0.00378993	Vgll2	Vgll2	Vgll2	Gm24084;Vgll2	Vgll2	Vgll2;Gm24084	2.00617	2.01083	1.82586	1.82824	1.79631	1.88499	1	1	0	0	1	1
30503	http://genome.ucsc.edu/cgi-bin/hgTracks?hgS_doOtherUser=submit&hgS_otherUserName=Andrew%20Kossenkov&hgS_otherUserSessionName=506.BMAL1&position=chr3:89692387-89705471	chr3	89694387	89703471	na	na	na	na	9084	1.9966	4.20922	0	0	0	1.02498	1.03864	-1.01333	0.683876	0.531476	0.826982	0.919184	0.74258	0.952389	0.0945135	-0.203668	0.0826724	-0.0511622	0.104615	-0.0269711	na	na	na	na	na	na	1.98197	1.59322	1.96495	1.78201	1.9966	1.81383	1	1	1	1	1	1
163247	http://genome.ucsc.edu/cgi-bin/hgTracks?hgS_doOtherUser=submit&hgS_otherUserName=Andrew%20Kossenkov&hgS_otherUserSessionName=506.BMAL1&position=chr19:45716118-45738817	chr19	45718118	45736817	ENSMUSG00000025219	Fgf8	TSS.10k	10	18699	2.23505	4.20863	0	0	0	1.03188	1.15662	-1.12089	0.511648	0.00233948	0.0169845	0.857932	0.0245692	0.21791	-0.0798754	-0.134255	-0.131308	0.0744849	0.0854555	0.185498	na	na	na	Fgf8	Fgf8	Fgf8	1.84272	1.77086	1.77468	2.06211	2.07862	2.23505	1	1	1	1	1	1
160867	http://genome.ucsc.edu/cgi-bin/hgTracks?hgS_doOtherUser=submit&hgS_otherUserName=Andrew%20Kossenkov&hgS_otherUserSessionName=506.BMAL1&position=chr19:27447692-27452587	chr19	27449692	27450587	na	na	na	na	895	2.05944	4.208	0	0	0	-1.34451	-1.85203	1.37747	0.0606219	9.55381e-05	0.0427721	0.449969	0.0022784	0.327394	0.521686	0.246396	-0.0334553	0.0718777	-0.365643	-0.440862	na	na	na	na	na	na	2.05944	1.68431	1.36969	1.48101	1.06742	1.00812	1	1	0	1	0	0
108435	http://genome.ucsc.edu/cgi-bin/hgTracks?hgS_doOtherUser=submit&hgS_otherUserName=Andrew%20Kossenkov&hgS_otherUserSessionName=506.BMAL1&position=chr11:77947055-77966089	chr11	77949055	77964089	ENSMUSG00000000632	Sez6	TSS.500	2	15034	1.98015	4.20766	0	0	0	1.08048	1.1789	-1.09109	0.0766596	0.000166784	0.046129	0.487892	0.00351214	0.338164	-0.116854	-0.157883	-0.0375968	0.0505181	0.132084	0.129732	Sez6	Sez6	Sez6	Sez6	Sez6	Sez6	1.65048	1.6014	1.74934	1.86581	1.98015	1.97676	1	1	1	1	1	1
55042	http://genome.ucsc.edu/cgi-bin/hgTracks?hgS_doOtherUser=submit&hgS_otherUserName=Andrew%20Kossenkov&hgS_otherUserSessionName=506.BMAL1&position=chr6:53978772-53983989	chr6	53980772	53981989	ENSMUSG00000052955	Cpvl	TSS.5k	9	1217	2.13888	4.20763	0	0	0	-1.28196	-1.67097	1.30345	0.0620204	0.000116224	0.0467971	0.453366	0.00266349	0.340158	0.460863	0.175178	-0.0195061	0.0544939	-0.416421	-0.254608	na	na	Cpvl	Cpvl	na	Cpvl	2.13888	1.73667	1.50481	1.58928	1.11882	1.26349	1	1	0	0	1	0
164271	http://genome.ucsc.edu/cgi-bin/hgTracks?hgS_doOtherUser=submit&hgS_otherUserName=Andrew%20Kossenkov&hgS_otherUserSessionName=506.BMAL1&position=chr19:57535556-57540355	chr19	57537556	57538355	na	na	na	na	799	2.24873	4.20677	0	0	0	1.3006	1.19979	1.08402	0.180657	0.353588	0.681031	0.642064	0.599648	0.900605	-0.293391	-0.144258	0.233898	0.132877	-0.329616	0.400489	na	na	na	na	na	na	1.35196	1.51008	1.99259	1.85108	1.31596	2.24873	0	0	1	1	0	1
117982	http://genome.ucsc.edu/cgi-bin/hgTracks?hgS_doOtherUser=submit&hgS_otherUserName=Andrew%20Kossenkov&hgS_otherUserSessionName=506.BMAL1&position=chr12:104473013-104482789	chr12	104475013	104480789	ENSMUSG00000056606	Gm10000	TSS.1k	4	5776	2.00447	4.20618	0	-1.28067	0	-1.28067	-1.35781	1.06024	0.00014543	2.65132e-06	0.369431	0.0203351	0.000128772	0.743814	0.334355	0.11508	-0.151999	0.000217437	-0.16663	-0.131024	na	Gm10000	Gsc;Gm10000	Gsc;Gm10000	Gm10000	Gm10000;Gsc	2.00447	1.70773	1.40223	1.56939	1.38707	1.42423	1	1	1	1	1	1
12177	http://genome.ucsc.edu/cgi-bin/hgTracks?hgS_doOtherUser=submit&hgS_otherUserName=Andrew%20Kossenkov&hgS_otherUserSessionName=506.BMAL1&position=chr1:181704873-181709734	chr1	181706873	181707734	na	na	na	na	861	2.26915	4.20592	0	0	0	1.24627	1.76462	-1.41592	0.235617	0.00220246	0.0607071	0.694833	0.0235406	0.380656	-0.338929	-0.401104	-0.19952	0.106325	0.164063	0.669164	na	na	na	na	na	na	1.07795	1.02826	1.19745	1.50384	1.56933	2.26915	0	0	0	1	1	1
140453	http://genome.ucsc.edu/cgi-bin/hgTracks?hgS_doOtherUser=submit&hgS_otherUserName=Andrew%20Kossenkov&hgS_otherUserSessionName=506.BMAL1&position=chr15:85714705-85736949	chr15	85716705	85734949	ENSMUSG00000022383	Ppara	TSS.500	2	18244	2.12808	4.20574	0	0	0	1.04069	1.14538	-1.10059	0.316093	0.000644665	0.0159741	0.755563	0.00966479	0.211665	-0.0590578	-0.154208	-0.0598477	0.030456	0.0714627	0.171195	Ppara	Ppara	Ppara	Mirlet7b;Ppara	na	Ppara;Mirlet7b	1.7994	1.67817	1.79836	1.92099	1.97925	2.12808	1	1	1	1	1	1
160592	http://genome.ucsc.edu/cgi-bin/hgTracks?hgS_doOtherUser=submit&hgS_otherUserName=Andrew%20Kossenkov&hgS_otherUserSessionName=506.BMAL1&position=chr19:24898516-24909404	chr19	24900516	24907404	ENSMUSG00000051490	Foxd4	TSS.500	2	6888	2.3968	4.20547	0	0	0	-1.06918	1.05161	-1.12436	0.294203	0.430012	0.0660578	0.740539	0.665427	0.394267	0.100288	-0.135519	-0.139702	-0.00563652	-0.0275555	0.208124	Foxd4	Foxd4	Foxd4	Foxd4	Foxd4	Foxd4	2.21698	1.8676	1.86191	2.05296	2.0205	2.3968	1	1	1	0	1	1
139814	http://genome.ucsc.edu/cgi-bin/hgTracks?hgS_doOtherUser=submit&hgS_otherUserName=Andrew%20Kossenkov&hgS_otherUserSessionName=506.BMAL1&position=chr15:82067944-82076594	chr15	82069944	82074594	ENSMUSG00000068117	Mei1	TSS.500	2	4650	1.97913	4.20544	0	0	0	1.0732	1.25346	-1.16797	0.445666	0.0147136	0.0936085	0.82926	0.0869144	0.451835	0.0462157	-0.367119	-0.0682133	0.0210691	0.333187	0.0348597	Mei1	Mei1	Mei1	Mei1	Mei1	Mei1;4930407I10Rik	1.6041	1.17958	1.47416	1.57465	1.97913	1.59074	1	1	1	1	1	1
100119	http://genome.ucsc.edu/cgi-bin/hgTracks?hgS_doOtherUser=submit&hgS_otherUserName=Andrew%20Kossenkov&hgS_otherUserSessionName=506.BMAL1&position=chr10:95039888-95045022	chr10	95041888	95043022	na	na	na	na	1134	2.13739	4.20393	0	0	0	-1.0975	-1.17293	1.06873	0.550438	0.30602	0.669738	0.874049	0.555785	0.896123	0.292206	-0.105897	0.221998	-0.248634	-0.0170886	-0.142584	na	na	na	na	na	na	2.13739	1.59785	2.03111	1.43791	1.70565	1.55522	0	1	0	0	1	1
43868	http://genome.ucsc.edu/cgi-bin/hgTracks?hgS_doOtherUser=submit&hgS_otherUserName=Andrew%20Kossenkov&hgS_otherUserSessionName=506.BMAL1&position=chr5:33693618-33705522	chr5	33695618	33703522	na	na	na	na	7904	1.97807	4.20324	0	0	0	-1.12483	1.06241	-1.19503	0.0544307	0.322138	0.0035763	0.432261	0.570804	0.0995284	0.040273	-0.0401666	-0.208829	-0.0391036	0.183304	0.0645221	na	na	na	na	na	na	1.78193	1.67987	1.48349	1.68118	1.97807	1.81383	1	1	1	1	1	1
162204	http://genome.ucsc.edu/cgi-bin/hgTracks?hgS_doOtherUser=submit&hgS_otherUserName=Andrew%20Kossenkov&hgS_otherUserSessionName=506.BMAL1&position=chr19:37702962-37711330	chr19	37704962	37709330	ENSMUSG00000024987	Cyp26a1	TSS.10k	10	4368	1.97797	4.203	0	0	0	1.06006	1.15996	-1.09424	0.411826	0.0367792	0.204983	0.812941	0.157806	0.608206	-0.0507723	-0.188373	0.0055964	-0.0119708	0.189205	0.0563147	na	na	na	Cyp26a1	na	Cyp26a1	1.65954	1.49947	1.72965	1.7075	1.97797	1.79511	1	1	1	1	1	0
54416	http://genome.ucsc.edu/cgi-bin/hgTracks?hgS_doOtherUser=submit&hgS_otherUserName=Andrew%20Kossenkov&hgS_otherUserSessionName=506.BMAL1&position=chr6:50864775-50893416	chr6	50866775	50891416	ENSMUSG00000073072	G930045G22Rik	TSS.500	2	24641	2.17778	4.20295	0	0	0	-1.11937	-1.12368	1.00386	0.0179656	0.0144023	0.935627	0.279641	0.0857455	0.983603	0.232251	-0.0755277	0.00807605	-0.0844815	0.0369611	-0.117279	G930045G22Rik	G930045G22Rik	G930045G22Rik	G930045G22Rik	G930045G22Rik	G930045G22Rik	2.17778	1.74018	1.84997	1.7288	1.8894	1.68769	1	1	1	1	1	1
163056	http://genome.ucsc.edu/cgi-bin/hgTracks?hgS_doOtherUser=submit&hgS_otherUserName=Andrew%20Kossenkov&hgS_otherUserSessionName=506.BMAL1&position=chr19:43477030-43496445	chr19	43479030	43494445	ENSMUSG00000025189	Cnnm1	BODY	22	15415	1.97786	4.20278	0	0	0	1.02938	1.22531	-1.19034	0.453648	1.44241e-07	6.47621e-06	0.833221	1.1125e-05	0.00176087	-0.0736785	-0.190276	-0.0646841	-0.0460228	0.19596	0.178701	na	na	na	na	Cnnm1	Cnnm1;Got1	1.62364	1.48982	1.63442	1.657	1.97786	1.95315	1	1	1	1	1	1
16024	http://genome.ucsc.edu/cgi-bin/hgTracks?hgS_doOtherUser=submit&hgS_otherUserName=Andrew%20Kossenkov&hgS_otherUserSessionName=506.BMAL1&position=chr2:35580788-35624147	chr2	35582788	35622147	ENSMUSG00000026883	Dab2ip	TSS.500	2	39359	2.0061	4.19814	0	0	0	-1.0066	1.08862	-1.09581	0.837222	0.00801286	0.00427809	0.962274	0.0580037	0.109548	-0.0129189	-0.111601	-0.094994	0.0263618	0.0860749	0.107077	Dab2ip	Dab2ip	Dab2ip	Dab2ip	Dab2ip	Dab2ip	1.83802	1.70989	1.73084	1.89151	1.97567	2.0061	1	1	1	1	1	1
112573	http://genome.ucsc.edu/cgi-bin/hgTracks?hgS_doOtherUser=submit&hgS_otherUserName=Andrew%20Kossenkov&hgS_otherUserSessionName=506.BMAL1&position=chr11:121440879-121448319	chr11	121442879	121446319	ENSMUSG00000039230;ENSMUSG00000025175	Tbcd;Fn3k	TSS.10k	10	3440	1.958	4.19432	0	0	0	1.11362	1.01447	1.09773	0.181721	0.858516	0.247225	0.643321	0.934612	0.649831	-0.0071714	-0.154402	0.155822	0.0480049	-0.101788	0.0595347	na	na	na	Tbcd;Fn3k	Fn3k	Fn3k;Tbcd	1.73814	1.55981	1.958	1.80981	1.62146	1.82513	1	1	0	1	1	0
68713	http://genome.ucsc.edu/cgi-bin/hgTracks?hgS_doOtherUser=submit&hgS_otherUserName=Andrew%20Kossenkov&hgS_otherUserSessionName=506.BMAL1&position=chr7:100189184-100228138	chr7	100191184	100226138	ENSMUSG00000030729	Pgm2l1	TSS.5k	9	34954	1.99875	4.1942	0	0	-1.10323	-1.11219	-1.22699	1.10323	0.00108118	3.22845e-10	0.00253689	0.0683599	5.68814e-08	0.0835309	0.23498	-0.00552962	0.0237616	-0.009799	-0.109072	-0.134341	na	na	Pgm2l1	Pgm2l1	na	Kcne3;Pgm2l1	1.99875	1.67648	1.71292	1.67123	1.55345	1.52474	1	1	1	1	1	1
95279	http://genome.ucsc.edu/cgi-bin/hgTracks?hgS_doOtherUser=submit&hgS_otherUserName=Andrew%20Kossenkov&hgS_otherUserSessionName=506.BMAL1&position=chr10:39920610-39928684	chr10	39922610	39926684	ENSMUSG00000039339	2010001E11Rik	TSS.500	2	4074	1.99752	4.1917	0	0	0	-1.20453	-1.26568	1.05077	0.044866	0.0111035	0.593648	0.402794	0.0722185	0.865621	0.316722	0.0181721	0.104412	-0.219721	-0.147403	-0.0721819	2010001E11Rik	2010001E11Rik	2010001E11Rik	2010001E11Rik	2010001E11Rik	2010001E11Rik	1.99752	1.60543	1.71048	1.34617	1.42051	1.5019	1	1	1	1	1	1
96986	http://genome.ucsc.edu/cgi-bin/hgTracks?hgS_doOtherUser=submit&hgS_otherUserName=Andrew%20Kossenkov&hgS_otherUserSessionName=506.BMAL1&position=chr10:62121939-62144422	chr10	62123939	62142422	ENSMUSG00000044312;ENSMUSG00000020083	Neurog3;2010107G23Rik	TSS.500	2	18483	1.99719	4.19092	0	0	0	-1.06639	-1.06073	-1.00534	0.183068	0.222085	0.912134	0.644592	0.465567	0.976969	0.167877	-0.10774	-0.115905	0.0722607	0.027986	-0.0444783	Neurog3;2010107G23Rik	2010107G23Rik;Neurog3	2010107G23Rik;Neurog3	2010107G23Rik;Neurog3	Neurog3;2010107G23Rik	2010107G23Rik;Neurog3	1.99719	1.63248	1.6227	1.8627	1.80338	1.71014	1	1	1	1	1	1
30335	http://genome.ucsc.edu/cgi-bin/hgTracks?hgS_doOtherUser=submit&hgS_otherUserName=Andrew%20Kossenkov&hgS_otherUserSessionName=506.BMAL1&position=chr3:87495363-87510628	chr3	87497363	87508628	na	na	na	na	11265	1.9722	4.19078	0	0	0	1.01441	1.10902	-1.09326	0.793759	0.0586578	0.103257	0.951586	0.211183	0.469155	0.00818123	-0.165251	-0.0408614	-0.00308665	0.198126	0.00289183	na	na	na	na	na	na	1.71658	1.51081	1.65586	1.70244	1.9722	1.70993	1	1	1	1	1	1
101749	http://genome.ucsc.edu/cgi-bin/hgTracks?hgS_doOtherUser=submit&hgS_otherUserName=Andrew%20Kossenkov&hgS_otherUserSessionName=506.BMAL1&position=chr10:127078188-127093364	chr10	127080188	127091364	ENSMUSG00000025422	Agap2	TSS.5k	9	11176	2.08813	4.18958	0	0	0	1.06133	1.15674	-1.0899	0.198519	0.00165602	0.062882	0.660556	0.0191757	0.386116	-0.0906941	-0.150473	-0.00769385	0.00579466	0.0820721	0.160995	na	na	Agap2	Tspan31;Agap2	Agap2	Agap2;Os9;Tspan31	1.73784	1.66324	1.84667	1.86496	1.97164	2.08813	1	1	1	1	1	1
101501	http://genome.ucsc.edu/cgi-bin/hgTracks?hgS_doOtherUser=submit&hgS_otherUserName=Andrew%20Kossenkov&hgS_otherUserSessionName=506.BMAL1&position=chr10:121652120-121661129	chr10	121654120	121659129	ENSMUSG00000047642	D930020B18Rik	BODY	22	5009	1.99622	4.18886	0	0	0	-1.30218	-1.4043	1.07843	0.00134614	3.75557e-05	0.35957	0.0776107	0.00109166	0.737256	0.406818	0.0872707	-0.0646009	-0.0800953	-0.0559339	-0.293459	na	na	na	na	D930020B18Rik	D930020B18Rik	1.99622	1.57974	1.41191	1.39575	1.42102	1.19012	1	1	0	0	1	1
100017	http://genome.ucsc.edu/cgi-bin/hgTracks?hgS_doOtherUser=submit&hgS_otherUserName=Andrew%20Kossenkov&hgS_otherUserSessionName=506.BMAL1&position=chr10:94493211-94498515	chr10	94495211	94496515	ENSMUSG00000020023	Tmcc3	BODY	22	1304	1.99591	4.18832	0	0	0	-1.23901	-1.4926	1.20467	0.276944	0.0422296	0.345122	0.727874	0.172139	0.727126	0.636595	-0.158639	0.21134	-0.202952	-0.500087	0.0137435	na	na	na	na	Tmcc3	Tmcc3	1.99591	1.10776	1.46084	1.07123	0.853227	1.26105	1	1	0	0	1	1
163440	http://genome.ucsc.edu/cgi-bin/hgTracks?hgS_doOtherUser=submit&hgS_otherUserName=Andrew%20Kossenkov&hgS_otherUserSessionName=506.BMAL1&position=chr19:47823374-47828230	chr19	47825374	47826230	ENSMUSG00000044948	Wdr96	BODY	22	856	1.99532	4.18714	0	0	0	-1.52212	-1.34254	-1.13376	0.0321355	0.132896	0.522207	0.354357	0.345844	0.830803	0.534325	0.0649065	-0.00140322	-0.485452	0.077079	-0.189455	na	na	na	na	Wdr96	Wdr96	1.99532	1.41336	1.34537	0.933397	1.42618	1.16874	1	1	0	0	0	0
110228	http://genome.ucsc.edu/cgi-bin/hgTracks?hgS_doOtherUser=submit&hgS_otherUserName=Andrew%20Kossenkov&hgS_otherUserSessionName=506.BMAL1&position=chr11:98307262-98328918	chr11	98309262	98326918	ENSMUSG00000038255	Neurod2	TSS.5k	9	17656	2.03717	4.18678	0	0	0	-1.07592	1.04227	-1.1214	0.0472156	0.261458	0.00188919	0.4105	0.510016	0.071124	0.0936509	-0.117765	-0.0995778	-0.0497632	0.0512002	0.122255	na	na	Neurod2	Neurod2	Neurod2	Neurod2	1.99521	1.70961	1.73257	1.79695	1.93446	2.03717	1	1	1	1	1	1
68707	http://genome.ucsc.edu/cgi-bin/hgTracks?hgS_doOtherUser=submit&hgS_otherUserName=Andrew%20Kossenkov&hgS_otherUserSessionName=506.BMAL1&position=chr7:100136109-100155677	chr7	100138109	100153677	ENSMUSG00000030725	Lipt2	TSS.10k	10	15568	2.11221	4.18633	0	0	0	-1.13163	-1.0707	-1.05691	0.00225749	0.0915578	0.171707	0.103022	0.277259	0.569369	0.185485	-0.0637659	-0.111856	-0.0296054	-0.00643236	0.0261738	na	na	na	Lipt2	na	Lipt2	2.11221	1.7612	1.70019	1.8058	1.83666	1.88093	1	1	1	1	1	1
68426	http://genome.ucsc.edu/cgi-bin/hgTracks?hgS_doOtherUser=submit&hgS_otherUserName=Andrew%20Kossenkov&hgS_otherUserSessionName=506.BMAL1&position=chr7:96923822-96931574	chr7	96925822	96929574	ENSMUSG00000087980	Gm22226	TSS.10k	10	3752	1.99478	4.18584	0	0	0	-1.26239	-1.4963	1.18529	0.0239884	9.50743e-05	0.0998374	0.315096	0.00227124	0.462976	0.508296	0.00133902	0.056311	-0.0886558	-0.331676	-0.145615	na	na	na	Gm22226	Gm15415	Gm22226;Gm15415	1.99478	1.37411	1.43136	1.28496	1.07026	1.23135	1	0	1	1	1	1
101921	http://genome.ucsc.edu/cgi-bin/hgTracks?hgS_doOtherUser=submit&hgS_otherUserName=Andrew%20Kossenkov&hgS_otherUserSessionName=506.BMAL1&position=chr10:128999564-129004899	chr10	129001564	129002899	ENSMUSG00000063374	Olfr763	TSS.10k	10	1335	2.00864	4.18538	0	0	0	-1.15243	-1.49976	1.3014	0.305992	0.0034725	0.0575784	0.748373	0.0324881	0.37275	0.405267	0.0361147	0.194345	-0.0726604	-0.301885	-0.261181	na	na	na	Olfr763	na	Olfr763	2.00864	1.53258	1.72183	1.41402	1.1916	1.22856	1	0	0	0	1	1
17177	http://genome.ucsc.edu/cgi-bin/hgTracks?hgS_doOtherUser=submit&hgS_otherUserName=Andrew%20Kossenkov&hgS_otherUserSessionName=506.BMAL1&position=chr2:59406169-59426939	chr2	59408169	59424939	ENSMUSG00000080982	Gm13549	TSS.10k	10	16770	2.08721	4.1843	0	-1.53815	-1.53815	-1.53815	-2.3991	1.55973	3.23921e-17	8.39561e-66	3.37367e-18	6.74865e-13	6.99665e-61	1.11761e-13	0.603923	0.516719	0.0387289	-0.0147718	-0.49618	-0.64842	na	na	na	Gm13549	na	Gm13549	2.08721	1.95892	1.37826	1.32444	0.920296	0.818115	1	1	1	1	0	0
148666	http://genome.ucsc.edu/cgi-bin/hgTracks?hgS_doOtherUser=submit&hgS_otherUserName=Andrew%20Kossenkov&hgS_otherUserSessionName=506.BMAL1&position=chr17:24802402-24817513	chr17	24804402	24815513	ENSMUSG00000024155	Meiob	TSS.500	2	11111	2.0872	4.1836	0	0	0	-1.09804	1.00929	-1.10824	0.098531	0.87024	0.069479	0.531396	0.940554	0.402302	0.170531	-0.147078	-0.00110303	-0.158434	0.0902699	0.0458141	Meiob	Meiob	Meiob	Meiob	Meiob	Meiob	2.0872	1.65501	1.84188	1.64125	1.96884	1.90606	1	1	1	1	1	0
109620	http://genome.ucsc.edu/cgi-bin/hgTracks?hgS_doOtherUser=submit&hgS_otherUserName=Andrew%20Kossenkov&hgS_otherUserSessionName=506.BMAL1&position=chr11:88864478-88875614	chr11	88866478	88873614	ENSMUSG00000018428	Akap1	TSS.5k	9	7136	1.99305	4.1822	0	0	0	-1.18439	-1.08692	-1.08968	0.00316838	0.14607	0.134331	0.123703	0.365579	0.519993	0.197356	-0.0197821	-0.0718267	-0.138616	-0.0351666	0.0680354	na	na	Akap1	Akap1	4930556N13Rik	Akap1;4930556N13Rik	1.99305	1.70059	1.63679	1.55822	1.68149	1.81359	1	1	1	1	1	1
67148	http://genome.ucsc.edu/cgi-bin/hgTracks?hgS_doOtherUser=submit&hgS_otherUserName=Andrew%20Kossenkov&hgS_otherUserSessionName=506.BMAL1&position=chr7:79577296-79589688	chr7	79579296	79587688	ENSMUSG00000030549	Rhcg	TSS.10k	10	8392	2.00922	4.18134	0	0	0	1.01622	-1.00509	1.02139	0.793319	0.93415	0.730387	0.95153	0.97049	0.919386	0.0400067	-0.0996309	0.0768558	-0.0200914	-0.113732	0.116592	na	na	na	Rhcg	na	Rhcg	1.90017	1.71565	1.95192	1.81856	1.69799	2.00922	1	1	1	1	1	1
59165	http://genome.ucsc.edu/cgi-bin/hgTracks?hgS_doOtherUser=submit&hgS_otherUserName=Andrew%20Kossenkov&hgS_otherUserSessionName=506.BMAL1&position=chr6:114226728-114323059	chr6	114228728	114321059	ENSMUSG00000030310	Slc6a1	TSS.500	2	92331	1.99204	4.18012	0	-1.10445	0	-1.10445	-1.14525	1.03695	1.8303e-05	4.93982e-09	0.117684	0.00504511	6.07182e-07	0.494503	0.187793	-0.0269097	-0.0191419	-0.0165057	-0.0567024	-0.0685328	Slc6a1	Slc6a1	Slc6a1	Slc6a1	Slc6a11;Slc6a1	Slc6a11;Slc6a1	1.99204	1.70276	1.7125	1.71581	1.66592	1.6515	1	1	1	1	1	1
57629	http://genome.ucsc.edu/cgi-bin/hgTracks?hgS_doOtherUser=submit&hgS_otherUserName=Andrew%20Kossenkov&hgS_otherUserSessionName=506.BMAL1&position=chr6:91912216-91953943	chr6	91914216	91951943	ENSMUSG00000034063	4930590J08Rik	TSS.500	2	37727	2.26693	4.17954	0	-1.12418	-1.10188	-1.12418	-1.23871	1.10188	2.35504e-05	1.06238e-14	0.000459467	0.00600215	5.26997e-12	0.0311432	0.21238	0.037756	-0.0374614	0.0403205	-0.145934	-0.107061	4930590J08Rik	4930590J08Rik	4930590J08Rik	4930590J08Rik	4930590J08Rik	4930590J08Rik	2.26693	1.9971	1.89056	2.00083	1.74638	1.79681	1	1	1	1	1	1
85242	http://genome.ucsc.edu/cgi-bin/hgTracks?hgS_doOtherUser=submit&hgS_otherUserName=Andrew%20Kossenkov&hgS_otherUserSessionName=506.BMAL1&position=chr9:45726395-45731793	chr9	45728395	45729793	ENSMUSG00000032087	Dscaml1	BODY	22	1398	2.05865	4.17943	0	0	0	-1.38192	-1.38248	1.00041	0.0111091	0.0110106	0.997446	0.225888	0.0718071	0.99936	0.437751	0.09214	-0.114279	-0.154445	-0.182597	-0.0785704	na	na	na	na	Dscaml1	Dscaml1	2.05865	1.5988	1.37233	1.3319	1.30423	1.40923	1	1	1	0	0	1
158910	http://genome.ucsc.edu/cgi-bin/hgTracks?hgS_doOtherUser=submit&hgS_otherUserName=Andrew%20Kossenkov&hgS_otherUserSessionName=506.BMAL1&position=chr19:10484629-10490883	chr19	10486629	10488883	ENSMUSG00000035179	Ppp1r32	TSS.5k	9	2254	1.99164	4.1792	0	0	0	-1.20344	-1.16336	-1.03445	0.0454706	0.102151	0.714595	0.404739	0.296026	0.913427	0.231366	0.0217983	-0.130872	-0.0465868	-0.0610784	-0.0146281	na	na	Ppp1r32	Ppp1r32	na	Ppp1r32	1.99164	1.70885	1.52721	1.62511	1.60786	1.66375	1	0	1	1	1	1
160522	http://genome.ucsc.edu/cgi-bin/hgTracks?hgS_doOtherUser=submit&hgS_otherUserName=Andrew%20Kossenkov&hgS_otherUserSessionName=506.BMAL1&position=chr19:24677341-24682425	chr19	24679341	24680425	ENSMUSG00000048572	Tmem252	TSS.10k	10	1084	2.25445	4.1789	0	0	0	1.00446	1.1526	-1.14749	0.980953	0.44566	0.460046	0.995928	0.677724	0.798684	-0.105082	-0.0497953	-0.0776836	0.0166032	-0.296114	0.512071	na	na	na	Tmem252	Tmem252	Pgm5;Tmem252	1.435	1.49497	1.46443	1.57009	1.24463	2.25445	0	0	0	0	1	1
132571	http://genome.ucsc.edu/cgi-bin/hgTracks?hgS_doOtherUser=submit&hgS_otherUserName=Andrew%20Kossenkov&hgS_otherUserSessionName=506.BMAL1&position=chr14:69741161-69751510	chr14	69743161	69749510	ENSMUSG00000097284	4930480K23Rik	BODY	22	6349	1.99093	4.17784	0	0	0	-1.18606	-1.2607	1.06294	0.00710079	0.000257796	0.335858	0.184062	0.00488234	0.720466	0.311134	-0.00141447	-0.0667526	-0.0102124	-0.138899	-0.0938561	na	na	na	na	4930480K23Rik	4930480K23Rik	1.99093	1.58366	1.50911	1.57342	1.43062	1.47916	1	1	1	1	1	1
139954	http://genome.ucsc.edu/cgi-bin/hgTracks?hgS_doOtherUser=submit&hgS_otherUserName=Andrew%20Kossenkov&hgS_otherUserSessionName=506.BMAL1&position=chr15:82986175-83006579	chr15	82988175	83004579	ENSMUSG00000097301	AW121686	TSS.10k	10	16404	2.10563	4.17608	0	0	0	1.05158	1.14295	-1.08689	0.272208	0.00353277	0.0688968	0.724723	0.0328693	0.400926	-0.0790461	-0.141704	-0.0822165	0.0726085	0.067757	0.162601	na	na	na	AW121686	Nfam1;AW121686	Nfam1;AW121686	1.76548	1.68619	1.76139	1.97225	1.9653	2.10563	1	1	1	1	1	1
107695	http://genome.ucsc.edu/cgi-bin/hgTracks?hgS_doOtherUser=submit&hgS_otherUserName=Andrew%20Kossenkov&hgS_otherUserSessionName=506.BMAL1&position=chr11:69934112-69950413	chr11	69936112	69948413	ENSMUSG00000018566;ENSMUSG00000018554	Slc2a4;Ybx2	TSS.500	2	12301	1.98127	4.17562	0	0	0	1.06184	1.18469	-1.1157	0.204042	0.000333073	0.0204526	0.665644	0.00593105	0.236484	-0.10485	-0.157833	-0.0703949	0.0464182	0.13769	0.14897	Slc2a4;Ybx2	Ybx2;Slc2a4	Gm12310;Slc2a4;Ybx2	Gm12310;Slc2a4;Ybx2	Slc2a4;Ybx2	Ybx2;Slc2a4;Gm12310	1.64551	1.58257	1.6877	1.83847	1.96506	1.98127	1	1	1	1	1	1
105014	http://genome.ucsc.edu/cgi-bin/hgTracks?hgS_doOtherUser=submit&hgS_otherUserName=Andrew%20Kossenkov&hgS_otherUserSessionName=506.BMAL1&position=chr11:45803899-45812039	chr11	45805899	45810039	ENSMUSG00000086686	F630206G17Rik	TSS.500	2	4140	1.98974	4.1753	0	-1.43978	-1.17781	-1.43978	-1.69578	1.17781	6.33686e-06	6.2007e-11	0.042916	0.00238418	1.30492e-08	0.327951	0.482183	0.271179	-0.147261	-0.0150427	-0.232504	-0.358555	F630206G17Rik	F630206G17Rik	Gm12163;F630206G17Rik	F630206G17Rik;Gm12163	F630206G17Rik	F630206G17Rik;Gm12163	1.98974	1.7054	1.25086	1.38052	1.17336	1.06682	1	1	0	1	1	1
57194	http://genome.ucsc.edu/cgi-bin/hgTracks?hgS_doOtherUser=submit&hgS_otherUserName=Andrew%20Kossenkov&hgS_otherUserSessionName=506.BMAL1&position=chr6:89163140-89177247	chr6	89165140	89175247	ENSMUSG00000090013	Gm6507	NEAR.10k	27	10107	1.98961	4.17502	0	0	0	-1.04085	-1.06567	1.02385	0.473414	0.254749	0.673058	0.841776	0.502569	0.897264	0.153436	-0.110872	-0.00393056	0.0131934	0.0589533	-0.110781	na	na	na	na	na	Gm6507	1.98961	1.63981	1.77367	1.79604	1.85715	1.63992	1	1	1	1	1	1
105009	http://genome.ucsc.edu/cgi-bin/hgTracks?hgS_doOtherUser=submit&hgS_otherUserName=Andrew%20Kossenkov&hgS_otherUserSessionName=506.BMAL1&position=chr11:45774908-45788782	chr11	45776908	45786782	na	na	na	na	9874	2.08021	4.17481	0	-1.23091	-1.13817	-1.23091	-1.40099	1.13817	0.000464599	1.34963e-08	0.0293014	0.0418896	1.4607e-06	0.278135	0.298165	0.147716	0.0625928	-0.117043	-0.141857	-0.249575	na	na	na	na	na	na	2.08021	1.8643	1.75175	1.53496	1.50708	1.39146	1	1	1	1	1	0
55072	http://genome.ucsc.edu/cgi-bin/hgTracks?hgS_doOtherUser=submit&hgS_otherUserName=Andrew%20Kossenkov&hgS_otherUserSessionName=506.BMAL1&position=chr6:54034148-54040177	chr6	54036148	54038177	ENSMUSG00000004633	Chn2	TSS.5k	9	2029	1.98952	4.17472	0	0	0	-1.35065	-1.52889	1.13197	0.0257531	0.00164043	0.358178	0.324551	0.0190473	0.736207	0.585774	-0.00537775	-0.00228693	-0.126987	-0.145523	-0.305599	na	na	Chn2	Chn2	na	Chn2	1.98952	1.28705	1.29002	1.17492	1.15865	1.02646	1	1	0	0	0	0
11412	http://genome.ucsc.edu/cgi-bin/hgTracks?hgS_doOtherUser=submit&hgS_otherUserName=Andrew%20Kossenkov&hgS_otherUserSessionName=506.BMAL1&position=chr1:172244504-172250188	chr1	172246504	172248188	ENSMUSG00000007107	Atp1a4	BODY	22	1684	2.25234	4.1747	0	0	0	1.52869	2.01863	-1.32049	0.00350372	1.33718e-06	0.055505	0.129733	7.33375e-05	0.36683	-0.600288	-0.454122	-0.0140843	0.171967	0.223718	0.672808	na	na	na	na	Atp1a4	Atp1a4	0.873329	0.97711	1.36125	1.56239	1.6231	2.25234	1	1	0	0	0	1
131523	http://genome.ucsc.edu/cgi-bin/hgTracks?hgS_doOtherUser=submit&hgS_otherUserName=Andrew%20Kossenkov&hgS_otherUserSessionName=506.BMAL1&position=chr14:63238999-63257828	chr14	63240999	63255828	ENSMUSG00000021944	Gata4	TSS.500	2	14829	1.96458	4.17456	0	0	0	-1.0189	1.12313	-1.14436	0.67449	0.00916959	0.00248201	0.916498	0.0635085	0.0826641	0.0148445	-0.155203	-0.00208747	-0.118335	0.143219	0.117562	Gata4	Gata4	Gata4	Gata4	Gata4	Gata4	1.78881	1.5788	1.76677	1.62225	1.96458	1.92819	1	1	1	1	1	1
158393	http://genome.ucsc.edu/cgi-bin/hgTracks?hgS_doOtherUser=submit&hgS_otherUserName=Andrew%20Kossenkov&hgS_otherUserSessionName=506.BMAL1&position=chr19:4074615-4089661	chr19	4076615	4087661	ENSMUSG00000024857;ENSMUSG00000064400	Cabp2;Gm23927	TSS.500	2	11046	2.1463	4.17411	0	0	-1.10591	-1.16379	-1.28705	1.10591	0.00111892	5.95567e-08	0.0306621	0.0696138	5.31483e-06	0.284204	0.258367	0.0575111	-0.0720989	0.0459432	-0.173379	-0.116343	Cabp2;Gm23927	Cabp2;Gm23927	Gm23927;Cabp2	Gm23927;Cdk2ap2;Cabp2	Cabp2;Gm23927	Cdk2ap2;Cabp2;Gm23927	2.1463	1.85436	1.68644	1.83875	1.56533	1.63248	1	1	1	1	1	1
98125	http://genome.ucsc.edu/cgi-bin/hgTracks?hgS_doOtherUser=submit&hgS_otherUserName=Andrew%20Kossenkov&hgS_otherUserSessionName=506.BMAL1&position=chr10:76654416-76660071	chr10	76656416	76658071	na	na	na	na	1655	2.12616	4.17377	0	0	0	-1.1266	-1.447	1.28439	0.402445	0.00948887	0.0789716	0.808075	0.0650709	0.422865	0.417906	-0.0227232	-0.0608913	0.207599	-0.0640206	-0.47787	na	na	na	na	na	na	2.12616	1.54027	1.49744	1.82419	1.49398	1.09647	1	1	0	1	0	0
162816	http://genome.ucsc.edu/cgi-bin/hgTracks?hgS_doOtherUser=submit&hgS_otherUserName=Andrew%20Kossenkov&hgS_otherUserSessionName=506.BMAL1&position=chr19:42200576-42219485	chr19	42202576	42217485	ENSMUSG00000018822	Sfrp5	TSS.500	2	14909	2.0572	4.17184	0	1.36843	1.1613	1.36843	1.58916	-1.1613	2.20408e-07	1.97246e-14	0.0134616	0.00018743	9.00704e-12	0.195802	-0.442613	-0.31991	0.00655845	0.163631	0.28092	0.311414	Sfrp5	Sfrp5	Sfrp5	Sfrp5	na	Sfrp5;Zfyve27	1.1791	1.29265	1.6463	1.84716	2.01208	2.0572	1	1	1	1	1	1
93881	http://genome.ucsc.edu/cgi-bin/hgTracks?hgS_doOtherUser=submit&hgS_otherUserName=Andrew%20Kossenkov&hgS_otherUserSessionName=506.BMAL1&position=chr10:19710645-19716203	chr10	19712645	19714203	ENSMUSG00000020007	Il20ra	TSS.500	2	1558	1.98803	4.17168	0	0	0	-1.38697	-1.16165	-1.19396	0.0488741	0.366792	0.285898	0.416848	0.61153	0.683933	0.558209	-0.217942	-0.0485199	-0.373175	0.00784103	0.0735865	Il20ra	Il20ra	Il20ra	Il20ra	Il20ra	Il20ra	1.98803	1.11925	1.27118	0.994869	1.3258	1.39228	1	0	1	1	1	1
7983	http://genome.ucsc.edu/cgi-bin/hgTracks?hgS_doOtherUser=submit&hgS_otherUserName=Andrew%20Kossenkov&hgS_otherUserSessionName=506.BMAL1&position=chr1:132155437-132191992	chr1	132157437	132189992	ENSMUSG00000079330	Lemd1	TSS.5k	9	32555	2.00044	4.17154	0	0	0	1.00094	1.1261	-1.12504	0.977286	0.000309773	0.000345707	0.995123	0.00561478	0.0261317	0.0342053	-0.196206	-0.0122344	-0.0733906	0.110891	0.136735	na	na	Lemd1	Mir135b;Lemd1	na	Mir135b;Lemd1	1.85635	1.56757	1.79437	1.71575	1.96315	2.00044	1	1	1	1	1	1
124635	http://genome.ucsc.edu/cgi-bin/hgTracks?hgS_doOtherUser=submit&hgS_otherUserName=Andrew%20Kossenkov&hgS_otherUserSessionName=506.BMAL1&position=chr13:94877696-94884534	chr13	94879696	94882534	ENSMUSG00000021685	Otp	TSS.500	2	2838	1.96245	4.17012	0	0	0	1.12708	1.53679	-1.36351	0.250179	3.58611e-05	0.00285678	0.707548	0.00105212	0.0885368	-0.15529	-0.383426	-0.0337765	-0.114818	0.48078	0.206532	Otp	Otp	Otp	Otp	Otp	Otp	1.22711	1.033	1.34373	1.26487	1.96245	1.6054	1	1	1	0	1	1
163426	http://genome.ucsc.edu/cgi-bin/hgTracks?hgS_doOtherUser=submit&hgS_otherUserName=Andrew%20Kossenkov&hgS_otherUserSessionName=506.BMAL1&position=chr19:47778564-47789032	chr19	47780564	47787032	ENSMUSG00000044948	Wdr96	BODY	22	6468	2.27358	4.16875	0	0	0	1.07517	1.12324	-1.04471	0.232014	0.0552832	0.47063	0.691773	0.20368	0.804389	-0.0525206	-0.171597	-0.059518	0.106451	0.147698	0.0294868	na	na	na	na	Wdr96	Wdr96	1.96601	1.80233	1.95601	2.20668	2.27358	2.08685	1	1	1	1	1	1
99156	http://genome.ucsc.edu/cgi-bin/hgTracks?hgS_doOtherUser=submit&hgS_otherUserName=Andrew%20Kossenkov&hgS_otherUserSessionName=506.BMAL1&position=chr10:86423497-86430375	chr10	86425497	86428375	ENSMUSG00000059602	Syn3	BODY	22	2878	1.98654	4.1685	0	0	0	-1.1486	-1.42469	1.24037	0.182648	0.000666398	0.0384099	0.644218	0.00988291	0.31272	0.428881	-0.0474233	0.0855478	0.00829702	-0.292665	-0.182637	na	na	na	na	Syn3	Syn3	1.98654	1.39984	1.54465	1.4589	1.16538	1.26566	1	1	1	1	1	1
56577	http://genome.ucsc.edu/cgi-bin/hgTracks?hgS_doOtherUser=submit&hgS_otherUserName=Andrew%20Kossenkov&hgS_otherUserSessionName=506.BMAL1&position=chr6:83637333-83653280	chr6	83639333	83651280	ENSMUSG00000014542	Clec4f	TSS.5k	9	11947	1.98632	4.1681	0	0	0	-1.09713	-1.07059	-1.02479	0.0611936	0.168334	0.620979	0.451529	0.397162	0.877034	0.160858	-0.0662079	-0.124082	0.0374185	0.0194009	-0.0273874	na	na	Clec4f	Clec4f	Clec4f	Clec4f	1.98632	1.68249	1.6124	1.81524	1.79147	1.73111	1	1	1	1	1	1
101316	http://genome.ucsc.edu/cgi-bin/hgTracks?hgS_doOtherUser=submit&hgS_otherUserName=Andrew%20Kossenkov&hgS_otherUserSessionName=506.BMAL1&position=chr10:120337017-120348929	chr10	120339017	120346929	na	na	na	na	7912	2.1753	4.16782	0	0	0	-1.04771	-1.18728	1.13322	0.402552	0.00205306	0.0247476	0.808075	0.0223772	0.25761	0.226399	-0.0821402	0.0728954	0.0207095	-0.13119	-0.106674	na	na	na	na	na	na	2.1753	1.73721	1.94564	1.87296	1.67579	1.70623	1	1	1	1	1	1
110676	http://genome.ucsc.edu/cgi-bin/hgTracks?hgS_doOtherUser=submit&hgS_otherUserName=Andrew%20Kossenkov&hgS_otherUserSessionName=506.BMAL1&position=chr11:101984071-102000076	chr11	101986071	101998076	ENSMUSG00000003518;ENSMUSG00000010841	Dusp3;1700006E09Rik	TSS.500	2	12005	2.02584	4.16752	0	0	0	-1.02903	1.09465	-1.12643	0.486668	0.0278818	0.00379912	0.847689	0.132335	0.102761	0.0420792	-0.151519	-0.062334	-0.0506308	0.0889471	0.133457	Dusp3;1700006E09Rik	Dusp3;1700006E09Rik	Dusp3;1700006E09Rik	1700006E09Rik;Dusp3	Dusp3;1700006E09Rik	Mpp3;Dusp3;1700006E09Rik	1.89537	1.6448	1.75606	1.77118	1.96126	2.02584	1	1	1	1	1	1
51910	http://genome.ucsc.edu/cgi-bin/hgTracks?hgS_doOtherUser=submit&hgS_otherUserName=Andrew%20Kossenkov&hgS_otherUserSessionName=506.BMAL1&position=chr6:29390496-29397849	chr6	29392496	29395849	ENSMUSG00000029769	Ccdc136	TSS.500	2	3353	2.73525	4.1671	0	0	0	-1.28356	-1.39236	1.08476	0.00227914	5.23382e-05	0.320307	0.103613	0.0014233	0.70881	0.343872	0.141551	-0.219518	0.0778446	-0.143106	-0.200644	Ccdc136	Gm26220;Ccdc136	Gm26220;Ccdc136;Opn1sw	Opn1sw;Ccdc136;Gm26220	na	Opn1sw;Gm26220;Ccdc136	2.73525	2.36426	1.81864	2.25781	1.923	1.84391	1	1	1	1	1	1
110685	http://genome.ucsc.edu/cgi-bin/hgTracks?hgS_doOtherUser=submit&hgS_otherUserName=Andrew%20Kossenkov&hgS_otherUserSessionName=506.BMAL1&position=chr11:102095506-102122432	chr11	102097506	102120432	ENSMUSG00000017316;ENSMUSG00000017311;ENSMUSG00000084200	Ppy;Pyy;Gm11584	TSS.500	2	22926	1.99299	4.16618	0	0	0	1.02876	1.07866	-1.0485	0.448863	0.0431263	0.20582	0.830935	0.174268	0.609343	0.0440062	-0.191812	-0.062004	0.0653388	0.0609922	0.0834792	Ppy;Pyy;Gm11584	Ppy;Gm11584;Pyy	Ppy;Gm11585;Pyy;Gm11584	Ppy;Gm11585;Mpp2;Pyy;Gm11584	Pyy;Gm11584;Ppy	Gm11584;Pyy;Mpp2;Ppy;Gm11585	1.9365	1.6294	1.79223	1.96684	1.96062	1.99299	1	1	1	1	1	1
163931	http://genome.ucsc.edu/cgi-bin/hgTracks?hgS_doOtherUser=submit&hgS_otherUserName=Andrew%20Kossenkov&hgS_otherUserSessionName=506.BMAL1&position=chr19:56184585-56190119	chr19	56186585	56188119	na	na	na	na	1534	1.96056	4.16604	0	0	0	-1.02349	1.1109	-1.137	0.860346	0.425431	0.330595	0.968375	0.661596	0.716604	0.0989338	-0.219962	0.0260589	-0.138456	0.273262	-0.0398369	na	na	na	na	na	na	1.72603	1.3639	1.63608	1.44898	1.96056	1.55857	1	1	1	1	1	1
52011	http://genome.ucsc.edu/cgi-bin/hgTracks?hgS_doOtherUser=submit&hgS_otherUserName=Andrew%20Kossenkov&hgS_otherUserSessionName=506.BMAL1&position=chr6:30531250-30537070	chr6	30533250	30535070	ENSMUSG00000071553	Cpa2	TSS.10k	10	1820	2.24671	4.16454	0	0	0	-1.07009	1.14218	-1.22224	0.599575	0.302751	0.11983	0.892124	0.552667	0.497537	0.193242	-0.307764	0.0804857	-0.317416	0.10928	0.242172	na	na	na	Cpa2	na	Cpa2	2.16846	1.50292	1.99791	1.49224	2.04021	2.24671	1	0	1	1	0	0
21660	http://genome.ucsc.edu/cgi-bin/hgTracks?hgS_doOtherUser=submit&hgS_otherUserName=Andrew%20Kossenkov&hgS_otherUserSessionName=506.BMAL1&position=chr2:126547695-126555118	chr2	126549695	126553118	ENSMUSG00000027359	Slc27a2	TSS.500	2	3423	1.98438	4.16414	0	0	0	1.01245	-1.01468	1.02732	0.890739	0.871521	0.764878	0.976115	0.941169	0.932044	0.19667	-0.255798	0.0677734	-0.00665694	-0.0389152	0.0369262	Slc27a2	Slc27a2;Gm26697	Gm26697;Slc27a2	Gm26697;Slc27a2	Slc27a2;Gm26697	Slc27a2;Gm26697	1.98438	1.42325	1.80623	1.71038	1.67035	1.76591	1	1	1	1	1	1
116798	http://genome.ucsc.edu/cgi-bin/hgTracks?hgS_doOtherUser=submit&hgS_otherUserName=Andrew%20Kossenkov&hgS_otherUserSessionName=506.BMAL1&position=chr12:81779294-81785374	chr12	81781294	81783374	ENSMUSG00000042724	Map3k9	TSS.500	2	2080	1.94335	4.163	0	0	0	1.20736	1.11612	1.08175	0.115838	0.359343	0.511941	0.560534	0.604866	0.825465	-0.0391976	-0.273127	0.312805	-0.0686391	0.0210061	0.0471522	Map3k9	Map3k9	Map3k9	Map3k9	na	Map3k9	1.50096	1.26132	1.94335	1.46862	1.56918	1.59971	1	0	1	1	0	1
162043	http://genome.ucsc.edu/cgi-bin/hgTracks?hgS_doOtherUser=submit&hgS_otherUserName=Andrew%20Kossenkov&hgS_otherUserSessionName=506.BMAL1&position=chr19:36338671-36343491	chr19	36340671	36341491	na	na	na	na	820	1.98374	4.16286	0	0	0	-1.16571	-1.79544	1.54021	0.3455	0.000323599	0.00798912	0.775515	0.0057989	0.151234	0.40309	0.211688	0.223537	0.039968	-0.416018	-0.462265	na	na	na	na	na	na	1.98374	1.72484	1.73989	1.52006	1.08105	1.04379	0	0	1	1	0	0
141880	http://genome.ucsc.edu/cgi-bin/hgTracks?hgS_doOtherUser=submit&hgS_otherUserName=Andrew%20Kossenkov&hgS_otherUserSessionName=506.BMAL1&position=chr15:103501648-103511483	chr15	103503648	103509483	ENSMUSG00000022489	Pde1b	TSS.500	2	5835	1.94272	4.16158	0	0	0	-1.00582	-1.34463	1.33684	0.934333	2.67134e-05	3.83378e-05	0.986074	0.000833477	0.00629164	0.145856	0.0764574	0.195522	0.0842358	-0.349345	-0.152727	Pde1b	Pde1b	Pde1b	Pde1b	Pde1b	Pde1b;Nckap1l	1.8736	1.78091	1.94272	1.79108	1.30019	1.50463	1	1	1	1	1	1
54633	http://genome.ucsc.edu/cgi-bin/hgTracks?hgS_doOtherUser=submit&hgS_otherUserName=Andrew%20Kossenkov&hgS_otherUserSessionName=506.BMAL1&position=chr6:52296134-52318638	chr6	52298134	52316638	ENSMUSG00000086126;ENSMUSG00000005503	5730457N03Rik;Evx1	TSS.500	2	18504	1.95822	4.16106	0	0	0	1.02209	1.01658	1.00541	0.549591	0.65239	0.882414	0.873758	0.82226	0.968757	0.0477501	-0.135282	0.0263633	0.0205982	0.0514787	-0.0109085	5730457N03Rik;Evx1	5730457N03Rik;Evx1	Evx1;5730457N03Rik	5730457N03Rik;Evx1	5730457N03Rik;Evx1	5730457N03Rik;Evx1	1.95291	1.7083	1.9227	1.91463	1.95822	1.87111	1	1	1	1	1	1
110242	http://genome.ucsc.edu/cgi-bin/hgTracks?hgS_doOtherUser=submit&hgS_otherUserName=Andrew%20Kossenkov&hgS_otherUserSessionName=506.BMAL1&position=chr11:98456343-98510428	chr11	98458343	98508428	ENSMUSG00000018168;ENSMUSG00000084621	Ikzf3;Gm25106	TSS.500	2	50085	2.07553	4.16066	0	0	0	1.04142	1.09399	-1.05048	0.232855	0.00827415	0.147723	0.692488	0.0593002	0.539532	0.0632239	-0.236835	-0.0137091	0.0287142	0.0325197	0.126086	Ikzf3;Gm25106	Ikzf3;Gm25106	Ikzf3;Gm25106;Grb7	Gm25106;Grb7;Ikzf3	Gm25106;Ikzf3	Grb7;Gm25106;Ikzf3	1.98277	1.59167	1.87461	1.93354	1.93891	2.07553	1	1	1	1	1	1
162723	http://genome.ucsc.edu/cgi-bin/hgTracks?hgS_doOtherUser=submit&hgS_otherUserName=Andrew%20Kossenkov&hgS_otherUserSessionName=506.BMAL1&position=chr19:41268777-41280992	chr19	41270777	41278992	ENSMUSG00000025016	Tm9sf3	TSS.10k	10	8215	2.09502	4.16018	0	0	0	-1.09632	-1.07515	-1.01968	0.104547	0.200846	0.730837	0.542021	0.44003	0.919607	0.0867665	0.0114975	0.0367838	-0.120153	-0.00637097	-0.00852383	na	na	na	Tm9sf3	Pik3ap1	Tm9sf3;Pik3ap1	2.09502	1.98344	2.02027	1.80173	1.95779	1.95472	1	1	1	1	1	1
141805	http://genome.ucsc.edu/cgi-bin/hgTracks?hgS_doOtherUser=submit&hgS_otherUserName=Andrew%20Kossenkov&hgS_otherUserSessionName=506.BMAL1&position=chr15:103078827-103144325	chr15	103080827	103142325	ENSMUSG00000097003	D930007P13Rik	TSS.5k	9	61498	1.97893	4.1593	0	0	0	1.04032	1.07102	-1.02951	0.0849276	0.00278564	0.204921	0.505058	0.0278403	0.608189	0.0119647	-0.16358	0.0177162	0.0134356	0.0527204	0.067743	na	na	D930007P13Rik	D930007P13Rik	D930007P13Rik	D930007P13Rik	1.90008	1.67094	1.90807	1.90213	1.95739	1.97893	1	1	1	1	1	1
94185	http://genome.ucsc.edu/cgi-bin/hgTracks?hgS_doOtherUser=submit&hgS_otherUserName=Andrew%20Kossenkov&hgS_otherUserSessionName=506.BMAL1&position=chr10:21264979-21271141	chr10	21266979	21269141	na	na	na	na	2162	2.0277	4.15874	0	0	0	-1.07339	-1.20431	1.12197	0.523211	0.0938492	0.299728	0.863038	0.281603	0.694054	0.242371	-0.057077	0.182624	-0.133377	-0.135715	-0.0988263	na	na	na	na	na	na	2.0277	1.62889	1.94139	1.53983	1.53718	1.57958	1	0	1	1	0	0
53089	http://genome.ucsc.edu/cgi-bin/hgTracks?hgS_doOtherUser=submit&hgS_otherUserName=Andrew%20Kossenkov&hgS_otherUserSessionName=506.BMAL1&position=chr6:39031790-39057514	chr6	39033790	39055514	ENSMUSG00000029925	Tbxas1	BODY	22	21724	2.15049	4.15849	0	0	0	-1.08597	-1.0818	-1.00386	0.0136901	0.0187688	0.90833	0.249021	0.102368	0.976081	0.14214	-0.0476025	-0.0246963	-0.0322957	0.00330438	-0.0408501	na	na	na	na	Tbxas1	Tbxas1	2.15049	1.87315	1.90472	1.89419	1.94401	1.8824	1	1	1	1	1	1
108498	http://genome.ucsc.edu/cgi-bin/hgTracks?hgS_doOtherUser=submit&hgS_otherUserName=Andrew%20Kossenkov&hgS_otherUserSessionName=506.BMAL1&position=chr11:78914749-78961697	chr11	78916749	78959697	ENSMUSG00000020826	Nos2	TSS.500	2	42948	1.95682	4.15808	0	0	0	-1.01017	1.10467	-1.11591	0.730502	0.000700007	0.00018853	0.933565	0.0102345	0.0177935	0.0571474	-0.192259	-0.0623775	-0.0248284	0.111247	0.11107	Nos2	Nos2	Nos2	Nos2	Nos2	Lgals9;Nos2	1.88112	1.5666	1.7236	1.77169	1.95682	1.95657	1	1	1	1	1	1
98234	http://genome.ucsc.edu/cgi-bin/hgTracks?hgS_doOtherUser=submit&hgS_otherUserName=Andrew%20Kossenkov&hgS_otherUserSessionName=506.BMAL1&position=chr10:77688637-77698807	chr10	77690637	77696807	ENSMUSG00000095970	Gm19402	TSS.500	2	6170	2.13515	4.15783	0	0	0	-1.12048	-1.19575	1.06718	0.108019	0.0115557	0.358469	0.547868	0.0741723	0.73635	0.202046	0.0168272	0.0660198	-0.0897464	0.00614482	-0.201291	Gm19402	Gm19402	Gm19402	Gm19402;Gm10272	Gm19402	Gm10272;Gm19402	2.13515	1.86585	1.93403	1.72586	1.85134	1.59001	1	1	1	1	1	1
85216	http://genome.ucsc.edu/cgi-bin/hgTracks?hgS_doOtherUser=submit&hgS_otherUserName=Andrew%20Kossenkov&hgS_otherUserSessionName=506.BMAL1&position=chr9:45446494-45451351	chr9	45448494	45449351	ENSMUSG00000032087	Dscaml1	BODY	22	857	1.98149	4.15766	0	0	0	-1.01767	-1.58583	1.5583	0.9323	0.0254567	0.031603	0.98577	0.124977	0.28782	0.451522	-0.0570325	0.107822	0.326451	-0.781717	-0.0470451	na	na	na	na	Dscaml1	Dscaml1	1.98149	1.36313	1.54025	1.80864	0.785386	1.3733	0	1	1	1	0	0
10758	http://genome.ucsc.edu/cgi-bin/hgTracks?hgS_doOtherUser=submit&hgS_otherUserName=Andrew%20Kossenkov&hgS_otherUserSessionName=506.BMAL1&position=chr1:165734900-165741236	chr1	165736900	165739236	na	na	na	na	2336	2.07711	4.15712	0	0	0	1.33884	1.23757	1.08183	0.00427967	0.0369429	0.441107	0.143719	0.15819	0.788344	-0.0361551	-0.48301	0.205761	0.157872	0.00977764	0.145755	na	na	na	na	na	na	1.74101	1.25064	2.07711	2.00603	1.80057	1.98842	1	1	0	1	0	1
16768	http://genome.ucsc.edu/cgi-bin/hgTracks?hgS_doOtherUser=submit&hgS_otherUserName=Andrew%20Kossenkov&hgS_otherUserSessionName=506.BMAL1&position=chr2:51987957-52013404	chr2	51989957	52011404	na	na	na	na	21447	1.97454	4.15602	0	0	0	1.11166	1.11463	-1.00268	0.00297869	0.00232766	0.940204	0.119102	0.0244825	0.984687	0.00344913	-0.252641	0.0533302	0.0628901	0.0554955	0.0774756	na	na	na	na	na	na	1.87078	1.55024	1.94011	1.95367	1.94317	1.97454	1	1	1	1	1	1
30884	http://genome.ucsc.edu/cgi-bin/hgTracks?hgS_doOtherUser=submit&hgS_otherUserName=Andrew%20Kossenkov&hgS_otherUserSessionName=506.BMAL1&position=chr3:96908825-96918399	chr3	96910825	96916399	ENSMUSG00000049908;ENSMUSG00000028096	Gja8;Gpr89	TSS.10k	10	5574	2.03264	4.15567	0	0	0	-1.07281	-1.01374	-1.05828	0.273064	0.831505	0.377132	0.725261	0.921502	0.748681	0.166245	-0.144661	-0.0932301	-5.05012e-06	0.0367157	0.034936	na	na	na	Gja8;Gpr89	na	Gpr89;Gja8	2.03264	1.6192	1.68159	1.80052	1.84951	1.84711	1	0	1	1	0	0
54604	http://genome.ucsc.edu/cgi-bin/hgTracks?hgS_doOtherUser=submit&hgS_otherUserName=Andrew%20Kossenkov&hgS_otherUserSessionName=506.BMAL1&position=chr6:52174184-52185035	chr6	52176184	52183035	ENSMUSG00000056468	5730596B20Rik	TSS.500	2	6851	1.98032	4.1555	0	-1.55852	-1.13298	-1.55852	-1.76577	1.13298	3.61672e-13	1.27017e-20	0.0411187	3.17271e-09	1.7941e-17	0.322286	0.486479	0.373324	-0.109034	-0.159587	-0.276405	-0.314776	5730596B20Rik	Hoxa3;5730596B20Rik;2700086A05Rik	5730596B20Rik;2700086A05Rik;Hoxa3;Gm15050	Hoxa3;5730446D14Rik;Gm15050;Hoxa4;5730596B20Rik;2700086A05Rik	Hoxa3;2700086A05Rik;5730596B20Rik	5730596B20Rik;2700086A05Rik;Hoxa3;5730446D14Rik;Gm15050;Hoxa4	1.98032	1.82338	1.27677	1.22936	1.12597	1.09379	1	1	1	1	1	1
108433	http://genome.ucsc.edu/cgi-bin/hgTracks?hgS_doOtherUser=submit&hgS_otherUserName=Andrew%20Kossenkov&hgS_otherUserSessionName=506.BMAL1&position=chr11:77893012-77932985	chr11	77895012	77930985	ENSMUSG00000000632;ENSMUSG00000055045	Sez6;Gm11190	TSS.500	2	35973	2.12539	4.15496	0	0	0	1.00561	1.11189	-1.10568	0.857341	0.00065794	0.00125239	0.967838	0.00980522	0.0565081	0.0061423	-0.160541	-0.0339413	-0.0305755	0.0521176	0.166798	Sez6;Gm11190	Sez6;Gm11190;Pipox	Gm11190;Pipox;Sez6	Pipox;Gm11190;Sez6	Gm11190;Sez6	Pipox;Gm11190;Sez6	1.89088	1.67365	1.83633	1.84085	1.95534	2.12539	1	1	1	1	1	1
63158	http://genome.ucsc.edu/cgi-bin/hgTracks?hgS_doOtherUser=submit&hgS_otherUserName=Andrew%20Kossenkov&hgS_otherUserSessionName=506.BMAL1&position=chr7:24868366-24885128	chr7	24870366	24883128	ENSMUSG00000062732;ENSMUSG00000011349	Lypd4;Dmrtc2	TSS.500	2	12762	1.95772	4.1549	0	0	0	1.04836	1.13658	-1.08415	0.26217	0.00236361	0.0549922	0.717096	0.0247691	0.365344	-0.0600637	-0.152956	-0.0355978	0.0266594	0.110138	0.11182	Lypd4;Dmrtc2	Dmrtc2;Lypd4	Lypd4;Rps19;Dmrtc2	Gm9844;Dmrtc2;Rps19;Lypd4;Gm9844	Dmrtc2	Lypd4;Gm9844;Dmrtc2;Rps19;Gm9844	1.72661	1.6127	1.75785	1.83977	1.95533	1.95772	1	1	1	1	1	1
72779	http://genome.ucsc.edu/cgi-bin/hgTracks?hgS_doOtherUser=submit&hgS_otherUserName=Andrew%20Kossenkov&hgS_otherUserSessionName=506.BMAL1&position=chr7:142516013-142534828	chr7	142518013	142532828	ENSMUSG00000037772	Mrpl23	TSS.500	2	14815	1.9553	4.15486	0	0	0	-1.09393	1.05757	-1.15691	0.0360211	0.191026	0.00066397	0.369895	0.427456	0.0389671	0.070368	-0.0917998	-0.0733804	-0.11908	0.148808	0.0650841	Mrpl23	Mrpl23	Mrpl23;Tnnt3	Mrpl23;Tnnt3	Mrpl23	Mrpl23;Tnnt3	1.84654	1.63958	1.66194	1.607	1.9553	1.83942	1	1	1	1	1	1
69907	http://genome.ucsc.edu/cgi-bin/hgTracks?hgS_doOtherUser=submit&hgS_otherUserName=Andrew%20Kossenkov&hgS_otherUserSessionName=506.BMAL1&position=chr7:114599300-114608350	chr7	114601300	114606350	na	na	na	na	5050	1.9798	4.15448	0	0	-1.27254	-1.27254	-1.62319	1.27555	0.00305791	2.68688e-09	0.00280706	0.121005	3.57123e-07	0.0877134	0.420419	0.185332	0.116763	-0.101487	-0.247572	-0.373455	na	na	na	na	na	na	1.9798	1.66707	1.58505	1.34848	1.20899	1.09961	1	1	0	1	0	0
84425	http://genome.ucsc.edu/cgi-bin/hgTracks?hgS_doOtherUser=submit&hgS_otherUserName=Andrew%20Kossenkov&hgS_otherUserSessionName=506.BMAL1&position=chr9:37445982-37462473	chr9	37447982	37460473	na	na	na	na	12491	2.01065	4.15436	0	0	0	-1.03453	1.04881	-1.08503	0.426601	0.264291	0.0559769	0.820028	0.51321	0.368203	0.0409612	-0.106059	-0.00750134	-0.0772129	0.0556521	0.0941595	na	na	na	na	na	na	1.93423	1.73715	1.86704	1.77425	1.95505	2.01065	1	1	1	1	1	1
148687	http://genome.ucsc.edu/cgi-bin/hgTracks?hgS_doOtherUser=submit&hgS_otherUserName=Andrew%20Kossenkov&hgS_otherUserSessionName=506.BMAL1&position=chr17:25287545-25326753	chr17	25289545	25324753	ENSMUSG00000056399;ENSMUSG00000034039;ENSMUSG00000024171;ENSMUSG00000088930	Prss34;Prss29;Prss28;Gm25921	TSS.500	2	35208	2.02737	4.15404	0	0	0	-1.03043	1.05311	-1.08516	0.335423	0.0962503	0.00862787	0.768966	0.285849	0.157232	0.0778412	-0.150874	-0.0751819	-0.00494011	0.0425565	0.110598	Prss34;Prss29;Prss28;Gm25921	Prss34;Prss29;Prss28;Gm25921	Gm25921;Prss28;Prss29;Gm5430;Prss34	Prss29;Prss34;Gm5430;Gm25921;Prss28	Prss34;Prss29;Prss28;Gm25921	Gm5430;Prss34;Prss29;Prss28;Gm25921	1.97961	1.67473	1.77033	1.86365	1.92937	2.02737	1	1	1	1	1	1
130351	http://genome.ucsc.edu/cgi-bin/hgTracks?hgS_doOtherUser=submit&hgS_otherUserName=Andrew%20Kossenkov&hgS_otherUserSessionName=506.BMAL1&position=chr14:55303876-55309170	chr14	55305876	55307170	na	na	na	na	1294	1.97895	4.15262	0	0	0	-1.13927	-1.34017	1.17634	0.494313	0.124939	0.394815	0.850846	0.33344	0.760677	0.585342	-0.306274	0.214047	-0.149505	-0.30028	-0.0433313	na	na	na	na	na	na	1.97895	1.02058	1.50721	1.1492	1.02524	1.2446	1	1	0	0	0	0
163054	http://genome.ucsc.edu/cgi-bin/hgTracks?hgS_doOtherUser=submit&hgS_otherUserName=Andrew%20Kossenkov&hgS_otherUserSessionName=506.BMAL1&position=chr19:43461335-43479394	chr19	43463335	43477394	ENSMUSG00000025189	Cnnm1	BODY	22	14059	2.06641	4.15262	0	0	0	1.0312	1.27327	-1.23475	0.455874	4.47136e-09	3.05758e-07	0.834133	5.56164e-07	0.000194433	-0.0600701	-0.239882	-0.0509272	-0.0923139	0.191726	0.251467	na	na	na	na	Cnnm1	Cnnm1	1.64566	1.4411	1.65675	1.60707	1.97853	2.06641	1	1	0	1	1	1
53756	http://genome.ucsc.edu/cgi-bin/hgTracks?hgS_doOtherUser=submit&hgS_otherUserName=Andrew%20Kossenkov&hgS_otherUserSessionName=506.BMAL1&position=chr6:47641975-47649867	chr6	47643975	47647867	ENSMUSG00000087897	Gm25283	TSS.10k	10	3892	1.97866	4.15198	0	0	0	-1.23465	-1.35104	1.09427	0.0330458	0.00235025	0.362549	0.358632	0.024657	0.739129	0.422065	-0.0162166	0.0820887	-0.174751	-0.120999	-0.192187	na	na	na	Gm25283	na	Gm25283	1.97866	1.43408	1.54225	1.27443	1.32661	1.25792	1	1	1	1	0	0
95404	http://genome.ucsc.edu/cgi-bin/hgTracks?hgS_doOtherUser=submit&hgS_otherUserName=Andrew%20Kossenkov&hgS_otherUserSessionName=506.BMAL1&position=chr10:40607448-40620727	chr10	40609448	40618727	ENSMUSG00000019834	Slc22a16	NEAR.10k	27	9279	2.15357	4.15175	0	0	0	-1.05943	-1.18945	1.12272	0.350526	0.00503254	0.0612968	0.778079	0.0420259	0.382164	0.258026	-0.102621	0.113333	-0.0404833	-0.110594	-0.117661	na	na	na	na	na	Slc22a16	2.15357	1.65511	1.93851	1.73236	1.64544	1.63691	1	1	1	1	1	1
55313	http://genome.ucsc.edu/cgi-bin/hgTracks?hgS_doOtherUser=submit&hgS_otherUserName=Andrew%20Kossenkov&hgS_otherUserSessionName=506.BMAL1&position=chr6:55101203-55125133	chr6	55103203	55123133	ENSMUSG00000003476	Crhr2	TSS.500	2	19930	2.03234	4.15103	0	0	0	-1.02575	-1.03637	1.01035	0.48497	0.32655	0.777362	0.846922	0.574769	0.936204	0.0718722	-0.0685479	0.0145995	-0.00630001	0.030464	-0.0420878	Crhr2	Crhr2	Crhr2	Crhr2	Crhr2	Crhr2	2.03234	1.83458	1.94935	1.91988	1.97201	1.87039	1	1	1	1	1	1
109778	http://genome.ucsc.edu/cgi-bin/hgTracks?hgS_doOtherUser=submit&hgS_otherUserName=Andrew%20Kossenkov&hgS_otherUserSessionName=506.BMAL1&position=chr11:93819875-93825301	chr11	93821875	93823301	na	na	na	na	1426	1.97798	4.15046	0	0	0	-1.26743	-1.5386	1.21395	0.104882	0.00321039	0.185055	0.542539	0.0307187	0.585971	0.507541	0.035178	-0.0304105	0.0213875	-0.121632	-0.412063	na	na	na	na	na	na	1.97798	1.39778	1.33121	1.38353	1.24351	0.998534	1	1	0	1	0	1
51871	http://genome.ucsc.edu/cgi-bin/hgTracks?hgS_doOtherUser=submit&hgS_otherUserName=Andrew%20Kossenkov&hgS_otherUserSessionName=506.BMAL1&position=chr6:29089992-29097715	chr6	29091992	29095715	na	na	na	na	3723	1.95311	4.15022	0	0	0	-1.07933	1.0118	-1.09206	0.438589	0.905275	0.37157	0.826341	0.956984	0.745286	0.104276	-0.0878511	-0.207015	0.0783599	0.21739	-0.10516	na	na	na	na	na	na	1.79829	1.5616	1.42987	1.76449	1.95311	1.54178	1	1	1	1	1	1
139536	http://genome.ucsc.edu/cgi-bin/hgTracks?hgS_doOtherUser=submit&hgS_otherUserName=Andrew%20Kossenkov&hgS_otherUserSessionName=506.BMAL1&position=chr15:79474462-79507118	chr15	79476462	79505118	ENSMUSG00000044216	Kcnj4	TSS.500	2	28656	2.01161	4.14988	0	0	0	1.01909	1.11592	-1.09502	0.540054	0.000378468	0.00326288	0.870102	0.00654908	0.0944326	-0.0348521	-0.135827	-0.0313254	-0.0123477	0.0868566	0.127495	Kcnj4	Kcnj4	Kcnj4	Kcnj4	Kcnj4	Kcnj4	1.78687	1.65933	1.79149	1.81654	1.95296	2.01161	1	1	1	1	1	1
44188	http://genome.ucsc.edu/cgi-bin/hgTracks?hgS_doOtherUser=submit&hgS_otherUserName=Andrew%20Kossenkov&hgS_otherUserSessionName=506.BMAL1&position=chr5:36867050-36871676	chr5	36869050	36869676	ENSMUSG00000029120	Ppp2r2c	TSS.1k	4	626	2.23852	4.14964	0	0	0	1.06468	1.36468	-1.28178	0.810297	0.233528	0.341474	0.955591	0.478994	0.724432	-0.306339	-0.0387504	0.110788	-0.2026	-0.290525	0.727426	na	Ppp2r2c	Ppp2r2c	Ppp2r2c;4933401P06Rik	Ppp2r2c	Ppp2r2c;4933401P06Rik	1.04221	1.27499	1.42516	1.12737	1.0548	2.23852	1	1	1	0	0	1
15958	http://genome.ucsc.edu/cgi-bin/hgTracks?hgS_doOtherUser=submit&hgS_otherUserName=Andrew%20Kossenkov&hgS_otherUserSessionName=506.BMAL1&position=chr2:34873770-34894202	chr2	34875770	34892202	ENSMUSG00000026869;ENSMUSG00000026870	Psmd5;Cutal	TSS.5k	9	16432	2.02093	4.14956	0	0	0	1.00825	-1.01028	1.01861	0.849381	0.813126	0.669899	0.965913	0.912381	0.896123	0.0341048	-0.0843059	-0.044879	0.0903553	0.0432585	-0.0385336	na	na	Psmd5;Cutal	Cutal;Psmd5	Cutal	Psmd5;Phf19;Cutal	1.93982	1.77909	1.83115	2.02093	1.95281	1.83966	1	1	1	1	1	1
30466	http://genome.ucsc.edu/cgi-bin/hgTracks?hgS_doOtherUser=submit&hgS_otherUserName=Andrew%20Kossenkov&hgS_otherUserSessionName=506.BMAL1&position=chr3:89125136-89152069	chr3	89127136	89150069	ENSMUSG00000041237	Pklr	TSS.500	2	22933	1.9524	4.1487	0	0	1.08458	1.08458	1.18025	-1.08821	0.0287501	8.03599e-06	0.0227684	0.339081	0.000319283	0.248358	-0.0998366	-0.177757	-0.000872546	0.0199421	0.161025	0.0974986	Pklr	Pklr	Hcn3;Pklr	Hcn3;Pklr	Pklr;Hcn3	Pklr;Hcn3	1.61291	1.52285	1.73454	1.7612	1.9524	1.86399	1	1	1	1	1	1
63544	http://genome.ucsc.edu/cgi-bin/hgTracks?hgS_doOtherUser=submit&hgS_otherUserName=Andrew%20Kossenkov&hgS_otherUserSessionName=506.BMAL1&position=chr7:29064172-29074057	chr7	29066172	29072057	ENSMUSG00000097079	Gm26604	TSS.500	2	5885	1.95202	4.14788	0	0	0	-1.05701	1.09755	-1.16012	0.420552	0.176217	0.0309402	0.816979	0.407849	0.285365	0.0302146	-0.114464	-0.19688	0.0291447	0.171233	0.0807519	Gm26604	Gm26604	Gm26604	Gm26604	Ryr1;Gm26604	Gm26604;Ryr1	1.76094	1.58337	1.4899	1.75956	1.95202	1.82728	1	1	1	1	1	1
99960	http://genome.ucsc.edu/cgi-bin/hgTracks?hgS_doOtherUser=submit&hgS_otherUserName=Andrew%20Kossenkov&hgS_otherUserSessionName=506.BMAL1&position=chr10:94314507-94319579	chr10	94316507	94317579	ENSMUSG00000020023	Tmcc3	TSS.5k	9	1072	2.25542	4.14764	0	0	0	-1.15391	-1.22357	1.06036	0.346804	0.184907	0.700231	0.776219	0.419511	0.908189	0.309984	-0.0388	0.00902123	-0.050946	0.111209	-0.340468	na	na	Tmcc3	Tmcc3	Tmcc3	Tmcc3	2.25542	1.74958	1.81192	1.73408	1.95226	1.40059	1	1	0	0	0	0
61001	http://genome.ucsc.edu/cgi-bin/hgTracks?hgS_doOtherUser=submit&hgS_otherUserName=Andrew%20Kossenkov&hgS_otherUserSessionName=506.BMAL1&position=chr6:128148907-128154642	chr6	128150907	128152642	ENSMUSG00000030352	Tspan9	TSS.10k	10	1735	1.97638	4.14706	0	0	0	-1.073	-1.31037	1.22123	0.540051	0.0187949	0.08242	0.870102	0.10244	0.429962	0.271133	-0.0134163	0.170723	-0.0379503	-0.226464	-0.164026	na	na	na	Tspan9	na	Tspan9	1.97638	1.6047	1.83678	1.57596	1.37067	1.43572	1	0	0	1	1	1
109818	http://genome.ucsc.edu/cgi-bin/hgTracks?hgS_doOtherUser=submit&hgS_otherUserName=Andrew%20Kossenkov&hgS_otherUserSessionName=506.BMAL1&position=chr11:94472208-94529289	chr11	94474208	94527289	ENSMUSG00000039110;ENSMUSG00000020867;ENSMUSG00000020866;ENSMUSG00000010080	Mycbpap;Spata20;Cacna1g;Epn3	TSS.500	2	53081	1.95149	4.14676	0	0	0	1.02011	1.11068	-1.08879	0.409059	1.34142e-05	0.000419386	0.811579	0.000482789	0.0294647	-0.0109919	-0.155691	-0.0215294	-0.0162795	0.103375	0.101117	Mycbpap;Spata20;Cacna1g;Epn3	Cacna1g;Epn3;Spata20;Mycbpap	Mycbpap;Spata20;Epn3;Cacna1g	Mycbpap;Spata20;Epn3;Cacna1g	Mycbpap;Spata20;Epn3	Mycbpap;Cacna1g;Epn3;Spata20	1.79514	1.61428	1.78135	1.78821	1.95149	1.94828	1	1	1	1	1	1
97046	http://genome.ucsc.edu/cgi-bin/hgTracks?hgS_doOtherUser=submit&hgS_otherUserName=Andrew%20Kossenkov&hgS_otherUserSessionName=506.BMAL1&position=chr10:62903131-62910288	chr10	62905131	62908288	ENSMUSG00000047146	Tet1	TSS.10k	10	3157	2.05166	4.14634	0	0	0	-1.05981	-1.18655	1.11959	0.448824	0.0257803	0.140996	0.830935	0.125994	0.529918	0.143369	0.0131607	0.0633317	0.00794429	-0.156968	-0.0708376	na	na	na	Tet1	na	Tet1	2.05166	1.86597	1.93554	1.85887	1.64728	1.75477	1	0	1	1	1	1
57143	http://genome.ucsc.edu/cgi-bin/hgTracks?hgS_doOtherUser=submit&hgS_otherUserName=Andrew%20Kossenkov&hgS_otherUserSessionName=506.BMAL1&position=chr6:88854368-88861890	chr6	88856368	88859890	ENSMUSG00000033152	Podxl2	TSS.10k	10	3522	1.98279	4.14445	0	0	0	-1.19947	-1.41848	1.18259	0.0478046	0.000143185	0.0682133	0.412745	0.00312127	0.399471	0.320904	0.112952	-0.160942	0.158737	-0.264272	-0.16738	na	na	na	Podxl2	Podxl2	Podxl2;Gm15612	1.98279	1.70321	1.3914	1.76135	1.28832	1.38476	1	1	1	0	1	1
133306	http://genome.ucsc.edu/cgi-bin/hgTracks?hgS_doOtherUser=submit&hgS_otherUserName=Andrew%20Kossenkov&hgS_otherUserSessionName=506.BMAL1&position=chr14:76254025-76275706	chr14	76256025	76273706	na	na	na	na	17681	2.0354	4.1441	0	-1.21722	-1.21722	-1.21722	-1.54586	1.27	0.000230171	3.36461e-16	7.59477e-06	0.0271504	2.24317e-13	0.00195649	0.388657	0.132589	0.0780958	-0.0194409	-0.198323	-0.381578	na	na	na	na	na	na	2.0354	1.68812	1.62184	1.50928	1.32161	1.15203	1	1	1	1	1	1
158495	http://genome.ucsc.edu/cgi-bin/hgTracks?hgS_doOtherUser=submit&hgS_otherUserName=Andrew%20Kossenkov&hgS_otherUserSessionName=506.BMAL1&position=chr19:4720989-4726413	chr19	4722989	4724413	ENSMUSG00000067889	Sptbn2	BODY	22	1424	1.97433	4.14282	0	0	0	-1.28244	-1.37078	1.06889	0.0982655	0.0361058	0.65815	0.530867	0.155973	0.891609	0.395083	0.0749713	-0.18875	0.0536619	0.0588255	-0.393791	na	na	na	na	Sptbn2	Sptbn2	1.97433	1.56156	1.28397	1.5372	1.54307	1.10061	1	1	0	1	0	0
23777	http://genome.ucsc.edu/cgi-bin/hgTracks?hgS_doOtherUser=submit&hgS_otherUserName=Andrew%20Kossenkov&hgS_otherUserSessionName=506.BMAL1&position=chr2:154892968-154905705	chr2	154894968	154903705	ENSMUSG00000074656	Eif2s2	TSS.5k	9	8737	2.01227	4.14228	0	0	0	-1.02786	-1.07804	1.04882	0.683741	0.265267	0.479782	0.919142	0.514195	0.809473	0.131587	-0.0853864	0.144707	-0.112257	0.0259805	-0.104631	na	na	Eif2s2	Eif2s2	a	Eif2s2;a	1.99314	1.70088	2.01227	1.66764	1.8454	1.67701	1	1	1	1	1	1
98025	http://genome.ucsc.edu/cgi-bin/hgTracks?hgS_doOtherUser=submit&hgS_otherUserName=Andrew%20Kossenkov&hgS_otherUserSessionName=506.BMAL1&position=chr10:75862891-75872925	chr10	75864891	75870925	ENSMUSG00000033307	Mif	TSS.5k	9	6034	2.10846	4.14186	0	-1.28814	0	-1.28814	-1.29058	1.00189	0.000407366	0.000368686	0.978977	0.038622	0.0064178	0.994989	0.340607	0.0704742	-0.234161	0.0219842	-0.093061	-0.105843	na	na	Mif	Mif	na	Mif	2.10846	1.73135	1.38275	1.67082	1.5351	1.52067	1	1	1	1	1	1
163173	http://genome.ucsc.edu/cgi-bin/hgTracks?hgS_doOtherUser=submit&hgS_otherUserName=Andrew%20Kossenkov&hgS_otherUserSessionName=506.BMAL1&position=chr19:44580280-44630961	chr19	44582280	44628961	ENSMUSG00000036450	Hif1an	NEAR.10k	27	46681	2.21549	4.14174	0	0	0	-1.01865	1.09687	-1.11732	0.518293	0.00122565	0.000105014	0.860964	0.0154083	0.0124529	-0.0141985	-0.10723	-0.0412466	-0.0551611	0.0729634	0.144873	na	na	na	na	na	Hif1an	1.97375	1.84425	1.93523	1.9157	2.1029	2.21549	1	1	1	1	1	1
101497	http://genome.ucsc.edu/cgi-bin/hgTracks?hgS_doOtherUser=submit&hgS_otherUserName=Andrew%20Kossenkov&hgS_otherUserSessionName=506.BMAL1&position=chr10:121640028-121651402	chr10	121642028	121649402	ENSMUSG00000047642	D930020B18Rik	TSS.500	2	7374	2.06346	4.1417	0	-1.29057	0	-1.29188	-1.29057	-1.00102	9.08488e-06	9.86251e-06	0.985957	0.0031029	0.00037763	0.996621	0.253499	0.159553	-0.0909532	-0.120436	-0.0460786	-0.155583	D930020B18Rik	D930020B18Rik	D930020B18Rik	D930020B18Rik	D930020B18Rik	D930020B18Rik	2.06346	1.92707	1.60396	1.56949	1.65779	1.52931	1	1	1	1	1	1
57538	http://genome.ucsc.edu/cgi-bin/hgTracks?hgS_doOtherUser=submit&hgS_otherUserName=Andrew%20Kossenkov&hgS_otherUserSessionName=506.BMAL1&position=chr6:91115301-91122985	chr6	91117301	91120985	ENSMUSG00000030091	Nup210	TSS.500	2	3684	1.97368	4.14156	0	0	0	-1.04898	-1.09191	1.04093	0.628272	0.373355	0.684711	0.902348	0.617077	0.901966	0.248016	-0.178627	0.0727581	-0.0517514	0.0956315	-0.186028	Nup210	Nup210	Nup210	Nup210	na	Nup210	1.97368	1.4428	1.73647	1.58462	1.76582	1.43491	1	1	1	0	1	1
25387	http://genome.ucsc.edu/cgi-bin/hgTracks?hgS_doOtherUser=submit&hgS_otherUserName=Andrew%20Kossenkov&hgS_otherUserSessionName=506.BMAL1&position=chr2:168758778-168767971	chr2	168760778	168765971	ENSMUSG00000085322;ENSMUSG00000027547	Gm14261;Sall4	TSS.500	2	5193	1.96027	4.1401	0	0	0	1.16875	1.15086	1.01555	0.0472162	0.0737796	0.844345	0.4105	0.243243	0.957684	-0.113191	-0.203763	0.174085	0.00200721	-0.0526844	0.193546	Gm14261;Sall4	Gm14261;Sall4	Sall4;Gm14261	Gm14261;Sall4	Sall4	Sall4;Gm14261	1.56566	1.46431	1.93267	1.70412	1.63701	1.96027	1	1	1	1	1	1
100125	http://genome.ucsc.edu/cgi-bin/hgTracks?hgS_doOtherUser=submit&hgS_otherUserName=Andrew%20Kossenkov&hgS_otherUserSessionName=506.BMAL1&position=chr10:95055190-95061396	chr10	95057190	95059396	na	na	na	na	2206	2.19888	4.14004	0	0	0	1.07729	-1.14424	1.23268	0.420375	0.145011	0.0236375	0.816926	0.36397	0.252226	0.099293	-0.0963539	0.0504266	0.227952	-0.170521	-0.110797	na	na	na	na	na	na	2.00274	1.73607	1.93271	2.19888	1.64407	1.71778	0	1	1	0	1	1
1932	http://genome.ucsc.edu/cgi-bin/hgTracks?hgS_doOtherUser=submit&hgS_otherUserName=Andrew%20Kossenkov&hgS_otherUserSessionName=506.BMAL1&position=chr1:40129972-40143965	chr1	40131972	40141965	ENSMUSG00000026073	Il1r2	NEAR.10k	27	9993	1.97257	4.13928	0	0	-1.21374	-1.21374	-1.47398	1.21441	0.00359367	5.54372e-09	0.00351926	0.131238	6.67625e-07	0.098583	0.438538	0.0274847	0.0285225	-0.00441953	-0.185775	-0.30435	na	na	na	na	na	Il1r2	1.97257	1.45872	1.45984	1.42463	1.24453	1.13844	1	1	1	1	0	1
97356	http://genome.ucsc.edu/cgi-bin/hgTracks?hgS_doOtherUser=submit&hgS_otherUserName=Andrew%20Kossenkov&hgS_otherUserSessionName=506.BMAL1&position=chr10:67609054-67630676	chr10	67611054	67628676	na	na	na	na	17622	2.65629	4.13876	0	-1.3419	-1.3419	-1.3419	-1.86023	1.38627	5.6134e-10	4.2064e-39	5.93379e-12	1.31776e-06	4.67398e-35	2.53592e-08	0.514766	0.269224	0.0548555	-0.00622118	-0.335867	-0.496758	na	na	na	na	na	na	2.65629	2.22493	1.90391	1.82084	1.42848	1.26718	1	1	1	1	1	1
24860	http://genome.ucsc.edu/cgi-bin/hgTracks?hgS_doOtherUser=submit&hgS_otherUserName=Andrew%20Kossenkov&hgS_otherUserSessionName=506.BMAL1&position=chr2:165596992-165605210	chr2	165598992	165603210	ENSMUSG00000017897	Eya2	TSS.5k	9	4218	1.97215	4.13842	0	0	0	-1.28688	-1.0334	-1.24528	0.000980432	0.667499	0.00415272	0.0647901	0.831743	0.107915	0.238416	-0.0323108	-0.152911	-0.252615	0.0297903	0.16963	na	na	Eya2	Eya2	Eya2	Eya2	1.97215	1.61761	1.47986	1.37437	1.69315	1.87567	1	0	1	1	1	1
149913	http://genome.ucsc.edu/cgi-bin/hgTracks?hgS_doOtherUser=submit&hgS_otherUserName=Andrew%20Kossenkov&hgS_otherUserSessionName=506.BMAL1&position=chr17:35415920-35423416	chr17	35417920	35421416	ENSMUSG00000073409	H2-Q6	TSS.5k	9	3496	2.08273	4.13826	0	0	0	1.03047	1.14508	-1.11121	0.684224	0.0663633	0.15295	0.919384	0.228191	0.545915	-0.0493652	-0.154396	-0.074818	0.027265	0.0848111	0.166503	na	na	H2-Q6	H2-Q6	na	H2-Q6	1.77939	1.64743	1.74652	1.88192	1.96257	2.08273	1	0	1	1	1	0
163916	http://genome.ucsc.edu/cgi-bin/hgTracks?hgS_doOtherUser=submit&hgS_otherUserName=Andrew%20Kossenkov&hgS_otherUserSessionName=506.BMAL1&position=chr19:56141599-56149307	chr19	56143599	56147307	na	na	na	na	3708	2.02291	4.13813	0	0	0	-1.08649	-1.18957	1.09487	0.361148	0.0560579	0.31857	0.784373	0.20548	0.707516	0.316585	-0.145616	0.0522461	-0.0197034	-0.152299	-0.0512126	na	na	na	na	na	na	2.02291	1.44098	1.66749	1.58151	1.43385	1.54518	1	1	1	1	1	0
54590	http://genome.ucsc.edu/cgi-bin/hgTracks?hgS_doOtherUser=submit&hgS_otherUserName=Andrew%20Kossenkov&hgS_otherUserSessionName=506.BMAL1&position=chr6:52127385-52140030	chr6	52129385	52138030	ENSMUSG00000082781	Gm15052	TSS.500	2	8645	2.24166	4.13735	0	-1.46236	-1.16829	-1.46236	-1.70846	1.16829	8.07996e-07	3.62823e-12	0.0436109	0.000524016	1.01295e-09	0.330098	0.561413	0.217404	-0.0349647	-0.143847	-0.15243	-0.447575	Gm15052	Gm15052	Gm15052	Gm15052	Gm15052	Gm15052	2.24166	1.74487	1.4488	1.33621	1.32769	1.06356	1	1	0	1	1	1
148194	http://genome.ucsc.edu/cgi-bin/hgTracks?hgS_doOtherUser=submit&hgS_otherUserName=Andrew%20Kossenkov&hgS_otherUserSessionName=506.BMAL1&position=chr17:13703572-13723917	chr17	13705572	13721917	ENSMUSG00000038347	Tcte2	BODY	22	16345	1.9743	4.13707	0	-1.39563	-1.36144	-1.39563	-1.90007	1.36144	1.54325e-14	1.84141e-49	1.22715e-12	1.83728e-10	6.13831e-45	7.8667e-09	0.448403	0.376791	-0.0117484	0.00618216	-0.386479	-0.433149	na	na	na	na	Tcte2	Tcte2	1.9743	1.87385	1.40783	1.42668	1.06291	1.02589	1	1	1	1	1	0
53879	http://genome.ucsc.edu/cgi-bin/hgTracks?hgS_doOtherUser=submit&hgS_otherUserName=Andrew%20Kossenkov&hgS_otherUserSessionName=506.BMAL1&position=chr6:48444224-48502836	chr6	48446224	48500836	ENSMUSG00000029797;ENSMUSG00000068551	Sspo;Zfp467	TSS.500	2	54612	1.97134	4.13668	0	-1.11647	0	-1.11647	-1.16034	1.03929	0.000531362	2.92423e-06	0.225639	0.0456247	0.000139935	0.629297	0.185599	-0.00190769	-0.0854722	0.0410828	-0.0375086	-0.101793	Sspo;Zfp467	Zfp467;Sspo	Zfp467;Sspo	Sspo;Zfp467	Sspo	Zfp467;Sspo	1.97134	1.71889	1.61653	1.77391	1.67456	1.59722	1	1	1	1	1	1
160541	http://genome.ucsc.edu/cgi-bin/hgTracks?hgS_doOtherUser=submit&hgS_otherUserName=Andrew%20Kossenkov&hgS_otherUserSessionName=506.BMAL1&position=chr19:24730109-24735615	chr19	24732109	24733615	ENSMUSG00000041731	Pgm5	BODY	22	1506	1.9711	4.13638	0	0	0	-1.50297	-1.68317	1.11989	0.00544856	0.000384401	0.440385	0.162748	0.00662699	0.787869	0.507246	0.288221	-0.0353459	-0.203391	-0.503944	-0.0527858	na	na	na	na	Pgm5	Pgm5	1.9711	1.67938	1.32189	1.16555	0.927552	1.3048	1	1	1	1	0	0
95566	http://genome.ucsc.edu/cgi-bin/hgTracks?hgS_doOtherUser=submit&hgS_otherUserName=Andrew%20Kossenkov&hgS_otherUserSessionName=506.BMAL1&position=chr10:41427554-41432788	chr10	41429554	41430788	ENSMUSG00000091415	Ak9	BODY	22	1234	2.06629	4.13628	0	0	0	-1.16068	-1.21545	1.04718	0.315588	0.188874	0.756279	0.755118	0.424648	0.928985	0.00385561	0.244147	-0.0343107	-0.0211969	0.0684952	-0.260991	na	na	na	na	Ak9	Ak9	1.73392	2.06629	1.68604	1.70235	1.81796	1.42635	0	1	1	0	1	1
54627	http://genome.ucsc.edu/cgi-bin/hgTracks?hgS_doOtherUser=submit&hgS_otherUserName=Andrew%20Kossenkov&hgS_otherUserSessionName=506.BMAL1&position=chr6:52237906-52247070	chr6	52239906	52245070	ENSMUSG00000086427;ENSMUSG00000000938	Hoxa11os;Hoxa10	TSS.500	2	5164	2.25669	4.1362	0	0	0	-1.12885	1.06412	-1.20124	0.134287	0.442482	0.0234932	0.587946	0.675338	0.251571	0.210048	-0.212773	-0.0208831	-0.237975	0.0670031	0.19458	Hoxa11os;Hoxa10	Hoxa11;Hoxa10;HOXA11-AS1_1;Hoxa11os	Hoxa11os;HOXA11-AS1_2;HOXA11-AS1_3;HOXA11-AS1_5;Hoxa11;Hoxa10;HOXA11-AS1_1;HOXA11-AS1_6;HOXA11-AS1_4	HOXA11-AS1_4;Hoxa9;HOXA11-AS1_6;HOXA11-AS1_1;Hoxa11;HOXA11-AS1_5;Hoxa10;HOXA11-AS1_3;HOXA11-AS1_2;Mir196b;Hoxa11os;9930038K12Rik	Hoxa11os;Hoxa11;Hoxa10	HOXA11-AS1_3;HOXA11-AS1_2;Mir196b;HOXA11-AS1_4;Hoxa9;HOXA11-AS1_6;HOXA11-AS1_1;Hoxa11;HOXA11-AS1_5;Hoxa10;Hoxa11os;9930038K12Rik	2.25669	1.658	1.9081	1.62756	2.03423	2.23155	1	1	1	1	1	1
30285	http://genome.ucsc.edu/cgi-bin/hgTracks?hgS_doOtherUser=submit&hgS_otherUserName=Andrew%20Kossenkov&hgS_otherUserSessionName=506.BMAL1&position=chr3:87016123-87022827	chr3	87018123	87020827	na	na	na	na	2704	1.94649	4.1361	0	0	0	-1.22367	1.22733	-1.50184	0.0543079	0.0506509	0.000105139	0.43208	0.192876	0.0124529	0.104165	-0.15667	-0.168502	-0.35852	0.395591	0.183936	na	na	na	na	na	na	1.57217	1.2956	1.2842	1.11339	1.94649	1.66724	0	1	1	1	1	1
54628	http://genome.ucsc.edu/cgi-bin/hgTracks?hgS_doOtherUser=submit&hgS_otherUserName=Andrew%20Kossenkov&hgS_otherUserSessionName=506.BMAL1&position=chr6:52243290-52257331	chr6	52245290	52255331	ENSMUSG00000086427;ENSMUSG00000098969;ENSMUSG00000098435;ENSMUSG00000098683;ENSMUSG00000099248;ENSMUSG00000098717;ENSMUSG00000099270;ENSMUSG00000038210	Hoxa11os;HOXA11-AS1_3;HOXA11-AS1_2;HOXA11-AS1_4;HOXA11-AS1_6;HOXA11-AS1_1;HOXA11-AS1_5;Hoxa11	TSS.500	2	10041	1.94626	4.13564	0	0	0	-1.10609	1.17283	-1.29726	0.130344	0.0167375	9.42238e-05	0.582088	0.0946914	0.0115391	0.118785	-0.224856	-0.0453889	-0.264812	0.243365	0.172906	Hoxa11os;HOXA11-AS1_3;HOXA11-AS1_2;HOXA11-AS1_4;HOXA11-AS1_6;HOXA11-AS1_1;HOXA11-AS1_5;Hoxa11	Hoxa11os;HOXA11-AS1_2;HOXA11-AS1_3;HOXA11-AS1_5;Hoxa11;HOXA11-AS1_1;HOXA11-AS1_4;HOXA11-AS1_6	HOXA11-AS1_3;HOXA11-AS1_2;HOXA11-AS1_4;HOXA11-AS1_6;HOXA11-AS1_1;Hoxa11;Hoxa10;HOXA11-AS1_5;Hoxa11os	HOXA11-AS1_4;HOXA11-AS1_6;HOXA11-AS1_1;HOTTIP_2;Hoxa10;HOXA11-AS1_5;Hoxa11;HOTTIP_1;HOXA11-AS1_3;Hoxa13;HOXA11-AS1_2;HOTTIP_3;Hoxa11os;Gm15053	Hoxa11;HOXA11-AS1_5;HOXA11-AS1_1;HOXA11-AS1_4;HOXA11-AS1_6;HOXA11-AS1_2;HOXA11-AS1_3;Hoxa11os	HOTTIP_1;Hoxa10;HOTTIP_2;Hoxa11;HOXA11-AS1_5;HOXA11-AS1_1;HOXA11-AS1_4;HOXA11-AS1_6;Hoxa13;HOXA11-AS1_2;HOXA11-AS1_3;HOTTIP_3;Gm15053;Hoxa11os	1.77697	1.37915	1.57508	1.33874	1.94626	1.84872	1	1	1	1	1	1
72136	http://genome.ucsc.edu/cgi-bin/hgTracks?hgS_doOtherUser=submit&hgS_otherUserName=Andrew%20Kossenkov&hgS_otherUserSessionName=506.BMAL1&position=chr7:135416102-135422303	chr7	135418102	135420303	ENSMUSG00000048377	Foxi2	TSS.10k	10	2201	2.10215	4.13563	0	-1.41176	0	-1.82188	-1.41176	-1.2905	7.75022e-07	0.00447753	0.0357795	0.000506573	0.038764	0.303549	0.656631	0.12276	-0.358943	-0.372801	-0.00283367	-0.0448127	na	na	na	Foxi2	na	Foxi2	2.10215	1.42102	0.989254	0.97884	1.29421	1.25423	1	1	1	0	1	0
8573	http://genome.ucsc.edu/cgi-bin/hgTracks?hgS_doOtherUser=submit&hgS_otherUserName=Andrew%20Kossenkov&hgS_otherUserSessionName=506.BMAL1&position=chr1:135917366-135928347	chr1	135919366	135926347	ENSMUSG00000026413	Pkp1	TSS.500	2	6981	1.97082	4.13558	0	0	0	-1.06847	-1.11929	1.04756	0.386662	0.140759	0.543664	0.799207	0.357523	0.841416	0.251562	-0.143692	0.110115	-0.109835	-0.0121226	-0.0960263	Pkp1	Pkp1	Pkp1	Pkp1	na	Pkp1	1.97082	1.47456	1.77743	1.51195	1.62491	1.52745	1	1	1	1	0	1
163178	http://genome.ucsc.edu/cgi-bin/hgTracks?hgS_doOtherUser=submit&hgS_otherUserName=Andrew%20Kossenkov&hgS_otherUserSessionName=506.BMAL1&position=chr19:44670253-44694067	chr19	44672253	44692067	ENSMUSG00000097683	Gm26644	TSS.5k	9	19814	2.16614	4.13473	0	0	0	-1.08143	1.04457	-1.12963	0.0418262	0.256879	0.00153021	0.391948	0.504903	0.0633713	0.115962	-0.137829	-0.0715269	-0.0891555	0.0425539	0.139995	na	na	Gm26644	Gm26644	na	Gm26644	2.1287	1.76919	1.8571	1.83333	2.01814	2.16614	1	1	1	1	1	1
56971	http://genome.ucsc.edu/cgi-bin/hgTracks?hgS_doOtherUser=submit&hgS_otherUserName=Andrew%20Kossenkov&hgS_otherUserSessionName=506.BMAL1&position=chr6:87468405-87505569	chr6	87470405	87503569	ENSMUSG00000030047	Arhgap25	TSS.500	2	33164	2.11061	4.13446	0	0	0	-1.02504	-1.0901	1.06346	0.392213	0.00284761	0.0333323	0.802323	0.0282615	0.294478	0.134612	-0.0864891	0.0273204	0.0282158	-0.0628674	-0.0407918	Arhgap25	Arhgap25	Arhgap25	Arhgap25	Arhgap25	Arhgap25	2.11061	1.7965	1.95217	1.95344	1.82781	1.85754	1	1	1	1	1	1
143630	http://genome.ucsc.edu/cgi-bin/hgTracks?hgS_doOtherUser=submit&hgS_otherUserName=Andrew%20Kossenkov&hgS_otherUserSessionName=506.BMAL1&position=chr16:23819237-23825668	chr16	23821237	23823668	na	na	na	na	2431	1.94543	4.13384	0	0	0	1.24781	1.35984	-1.08978	0.0833387	0.0162013	0.501108	0.502201	0.0926327	0.819998	-0.0891381	-0.424851	0.243698	-0.108201	0.369243	0.00924848	na	na	na	na	na	na	1.38867	1.07961	1.77496	1.36913	1.94543	1.49373	1	1	1	0	1	1
139155	http://genome.ucsc.edu/cgi-bin/hgTracks?hgS_doOtherUser=submit&hgS_otherUserName=Andrew%20Kossenkov&hgS_otherUserSessionName=506.BMAL1&position=chr15:75725503-75748245	chr15	75727503	75746245	ENSMUSG00000047591	Mafa	TSS.5k	9	18742	2.02426	4.13382	0	0	0	1.03022	1.11554	-1.08282	0.52138	0.0185157	0.0865501	0.862192	0.101452	0.438697	-0.0187211	-0.158769	-0.125774	0.0974567	0.0756142	0.130194	na	na	Mafa	Mafa	na	Zc3h3;Mafa	1.81593	1.63869	1.67891	1.9766	1.9454	2.02426	1	1	1	1	1	1
97034	http://genome.ucsc.edu/cgi-bin/hgTracks?hgS_doOtherUser=submit&hgS_otherUserName=Andrew%20Kossenkov&hgS_otherUserSessionName=506.BMAL1&position=chr10:62709202-62717654	chr10	62711202	62715654	ENSMUSG00000036923	Stox1	BODY	22	4452	2.22026	4.13371	0	0	0	-1.02307	-1.06904	1.04494	0.741002	0.333348	0.524226	0.936578	0.581076	0.832011	0.183207	-0.157636	0.012194	0.0307538	-0.0624256	-0.00609394	na	na	na	na	Stox1	Stox1	2.22026	1.73203	1.9609	1.98759	1.85702	1.93494	1	1	1	1	0	1
158341	http://genome.ucsc.edu/cgi-bin/hgTracks?hgS_doOtherUser=submit&hgS_otherUserName=Andrew%20Kossenkov&hgS_otherUserSessionName=506.BMAL1&position=chr19:3418676-3448468	chr19	3420676	3446468	ENSMUSG00000024907	Gal	TSS.10k	10	25792	2.12265	4.1327	0	0	0	1.00826	1.21345	-1.20351	0.852743	1.26689e-05	2.91468e-05	0.966654	0.00046175	0.00519019	-0.0850364	-0.150808	-0.168435	0.0261396	0.138978	0.239161	na	na	na	Gal	na	Ppp6r3;Gal	1.67533	1.59621	1.57561	1.81755	1.97355	2.12265	1	1	1	1	1	1
51958	http://genome.ucsc.edu/cgi-bin/hgTracks?hgS_doOtherUser=submit&hgS_otherUserName=Andrew%20Kossenkov&hgS_otherUserSessionName=506.BMAL1&position=chr6:29940682-29957818	chr6	29942682	29955818	ENSMUSG00000065078;ENSMUSG00000083961;ENSMUSG00000082036	Gm24536;Gm13725;Gm13724	TSS.10k	10	13136	2.02316	4.13057	0	0	0	-1.03982	-1.29663	1.24698	0.455077	6.79057e-07	2.44086e-05	0.83385	4.1307e-05	0.00456598	0.278476	-0.0632793	0.130555	0.0559206	-0.21982	-0.181853	na	na	na	Gm24536;Gm13725;Gm13724	Strip2	Gm13724;Gm13725;Strip2;Gm24536	2.02316	1.57534	1.81626	1.71964	1.40307	1.44316	1	1	0	1	1	1
147647	http://genome.ucsc.edu/cgi-bin/hgTracks?hgS_doOtherUser=submit&hgS_otherUserName=Andrew%20Kossenkov&hgS_otherUserSessionName=506.BMAL1&position=chr17:8795655-8802583	chr17	8797655	8800583	ENSMUSG00000023868	Pde10a	TSS.5k	9	2928	1.96825	4.13024	0	0	0	-1.1888	-1.0364	-1.14705	0.0372157	0.666563	0.0984553	0.373961	0.831152	0.460754	0.149553	-0.0112846	-0.202286	-0.0590369	0.0982855	0.0247697	na	na	Pde10a	Pde10a	Pde10a	Pde10a	1.96825	1.75006	1.52065	1.68983	1.89604	1.79688	1	1	1	1	1	0
56065	http://genome.ucsc.edu/cgi-bin/hgTracks?hgS_doOtherUser=submit&hgS_otherUserName=Andrew%20Kossenkov&hgS_otherUserSessionName=506.BMAL1&position=chr6:71351300-71356042	chr6	71353300	71354042	na	na	na	na	742	2.22826	4.12968	0	0	0	-1.05128	1.01076	-1.06258	0.799534	0.956661	0.757871	0.953059	0.980564	0.929455	0.0353093	-0.0215339	-0.279538	0.198169	-0.274121	0.341715	na	na	na	na	na	na	1.78276	1.71002	1.41362	2.00776	1.41931	2.22826	1	1	0	0	0	0
131818	http://genome.ucsc.edu/cgi-bin/hgTracks?hgS_doOtherUser=submit&hgS_otherUserName=Andrew%20Kossenkov&hgS_otherUserSessionName=506.BMAL1&position=chr14:65461352-65474620	chr14	65463352	65472620	na	na	na	na	9268	1.968	4.12964	0	0	0	-1.13246	1.07239	-1.21444	0.0757881	0.318369	0.00554784	0.486499	0.567279	0.125739	0.220235	-0.230982	-0.0526025	-0.214164	0.135743	0.141771	na	na	na	na	na	na	1.968	1.41259	1.61166	1.43032	1.85036	1.85853	1	1	1	1	1	1
91729	http://genome.ucsc.edu/cgi-bin/hgTracks?hgS_doOtherUser=submit&hgS_otherUserName=Andrew%20Kossenkov&hgS_otherUserSessionName=506.BMAL1&position=chr9:121640928-121646596	chr9	121642928	121644596	ENSMUSG00000032528	Vipr1	TSS.500	2	1668	2.22793	4.12952	0	0	0	1.23855	1.52087	-1.22795	0.120877	0.0023593	0.136279	0.568098	0.0247301	0.523101	-0.356527	-0.262649	0.154962	-0.128441	0.115915	0.47674	Vipr1	Vipr1;Lyzl4	Vipr1;Lyzl4	Vipr1;Lyzl4	Vipr1	Lyzl4;Vipr1	1.20657	1.29442	1.76254	1.43036	1.71281	2.22793	1	1	1	1	1	1
73245	http://genome.ucsc.edu/cgi-bin/hgTracks?hgS_doOtherUser=submit&hgS_otherUserName=Andrew%20Kossenkov&hgS_otherUserSessionName=506.BMAL1&position=chr7:144812376-144840368	chr7	144814376	144838368	ENSMUSG00000031074	Fgf3	TSS.500	2	23992	2.06948	4.12944	0	0	1.08407	1.08407	1.20072	-1.1076	0.0462799	6.29371e-06	0.0116222	0.40749	0.000261674	0.182243	-0.00282413	-0.290945	-0.0494007	0.0514318	0.10266	0.189079	Fgf3	Fgf3	Fgf3	Fgf3	Fgf3	Fgf3	1.79927	1.45544	1.73894	1.87206	1.94334	2.06948	1	1	1	1	1	1
1828	http://genome.ucsc.edu/cgi-bin/hgTracks?hgS_doOtherUser=submit&hgS_otherUserName=Andrew%20Kossenkov&hgS_otherUserSessionName=506.BMAL1&position=chr1:39473896-39480053	chr1	39475896	39478053	ENSMUSG00000003134	Tbc1d8	TSS.1k	4	2157	1.9276	4.12938	0	0	0	1.02633	-1.00335	1.02977	0.852729	0.980929	0.834033	0.966654	0.991531	0.954488	0.111791	-0.161105	0.279991	-0.232507	-0.197335	0.199165	na	Tbc1d8	Tbc1d8	Tbc1d8	Tbc1d8	Tbc1d8	1.70447	1.39348	1.9276	1.32136	1.35644	1.81713	1	0	1	1	0	1
98540	http://genome.ucsc.edu/cgi-bin/hgTracks?hgS_doOtherUser=submit&hgS_otherUserName=Andrew%20Kossenkov&hgS_otherUserSessionName=506.BMAL1&position=chr10:80444579-80473435	chr10	80446579	80471435	ENSMUSG00000089228	Gm25044	TSS.5k	9	24856	1.94319	4.12912	0	0	0	-1.01827	1.05106	-1.07026	0.640407	0.198752	0.0797419	0.905901	0.437446	0.424506	0.0434062	-0.123986	-0.115461	0.0562496	0.0737161	0.0660748	na	na	Gm25044	Gm25044	na	Gm25044	1.90071	1.68153	1.69209	1.9186	1.94319	1.93239	1	1	1	1	1	1
21004	http://genome.ucsc.edu/cgi-bin/hgTracks?hgS_doOtherUser=submit&hgS_otherUserName=Andrew%20Kossenkov&hgS_otherUserSessionName=506.BMAL1&position=chr2:118345256-118353143	chr2	118347256	118351143	ENSMUSG00000088497	Gm22651	TSS.500	2	3887	1.96753	4.12874	0	0	0	-1.12646	-1.41943	1.26008	0.182562	8.89716e-05	0.0097102	0.644082	0.00215649	0.166573	0.234339	0.144445	0.180538	-0.0641229	-0.157246	-0.337953	Gm22651	Gm22651	Gm22651	Gm22651	Gpr176	Gm22651;Gpr176	1.96753	1.84263	1.89184	1.58115	1.47606	1.29051	1	1	1	1	1	1
63797	http://genome.ucsc.edu/cgi-bin/hgTracks?hgS_doOtherUser=submit&hgS_otherUserName=Andrew%20Kossenkov&hgS_otherUserSessionName=506.BMAL1&position=chr7:31175368-31181813	chr7	31177368	31179813	na	na	na	na	2445	1.96754	4.1286	0	0	0	-1.29225	-1.1293	-1.14429	0.0480513	0.348351	0.298765	0.413672	0.59487	0.693466	0.356973	-0.0589151	-0.405813	0.0605578	0.158457	-0.111261	na	na	na	na	na	na	1.96754	1.44974	1.11852	1.58354	1.70175	1.39452	1	0	1	1	1	0
93114	http://genome.ucsc.edu/cgi-bin/hgTracks?hgS_doOtherUser=submit&hgS_otherUserName=Andrew%20Kossenkov&hgS_otherUserSessionName=506.BMAL1&position=chr10:13043358-13048177	chr10	13045358	13046177	na	na	na	na	819	2.16719	4.12838	0	0	0	1.00063	-1.19038	1.19113	0.997323	0.355202	0.353476	0.999462	0.601141	0.733058	0.196351	-0.0563405	0.158039	0.057209	0.202686	-0.557944	na	na	na	na	na	na	2.15726	1.79458	2.0981	1.94972	2.16719	1.23818	1	1	0	0	0	0
96977	http://genome.ucsc.edu/cgi-bin/hgTracks?hgS_doOtherUser=submit&hgS_otherUserName=Andrew%20Kossenkov&hgS_otherUserSessionName=506.BMAL1&position=chr10:62051046-62069088	chr10	62053046	62067088	ENSMUSG00000046687	Gm5424	TSS.5k	9	14042	1.97296	4.1281	0	0	0	-1.0498	-1.15734	1.10244	0.289962	0.00146672	0.0337588	0.73731	0.0175118	0.295773	0.165671	-0.040358	-0.038505	0.103409	-0.14166	-0.0485573	na	na	Gm5424	Gm5424	na	Gm5424	1.97296	1.69709	1.6994	1.8854	1.57523	1.68691	1	1	1	1	1	1
148794	http://genome.ucsc.edu/cgi-bin/hgTracks?hgS_doOtherUser=submit&hgS_otherUserName=Andrew%20Kossenkov&hgS_otherUserSessionName=506.BMAL1&position=chr17:26839342-26863149	chr17	26841342	26861149	ENSMUSG00000015579;ENSMUSG00000092539	Nkx2-5;Gm20468	TSS.500	2	19807	2.00251	4.12784	0	0	0	-1.03024	1.02985	-1.06099	0.393863	0.399872	0.0901917	0.803613	0.640728	0.445642	0.0677494	-0.120216	-0.0580019	-0.00140001	0.0196285	0.0922404	Nkx2-5;Gm20468	Gm20468;Nkx2-5	Gm20468;Nkx2-5	Gm20468;Nkx2-5	Gm17382;Nkx2-5	Gm17382;Nkx2-5;Gm20468	1.96712	1.71461	1.79457	1.87038	1.89931	2.00251	1	1	1	1	1	1
117147	http://genome.ucsc.edu/cgi-bin/hgTracks?hgS_doOtherUser=submit&hgS_otherUserName=Andrew%20Kossenkov&hgS_otherUserSessionName=506.BMAL1&position=chr12:84727951-84737731	chr12	84729951	84735731	na	na	na	na	5780	1.94248	4.1276	0	0	0	1.11595	1.11185	1.00369	0.166806	0.181507	0.963001	0.627846	0.415163	0.990737	0.00222275	-0.244588	0.109475	0.0194391	0.204834	-0.0913827	na	na	na	na	na	na	1.67487	1.39579	1.81185	1.69618	1.94248	1.56337	1	1	1	0	1	1
95303	http://genome.ucsc.edu/cgi-bin/hgTracks?hgS_doOtherUser=submit&hgS_otherUserName=Andrew%20Kossenkov&hgS_otherUserSessionName=506.BMAL1&position=chr10:39977721-39992312	chr10	39979721	39990312	ENSMUSG00000038528	BC021785	TSS.500	2	10591	1.96684	4.12724	0	0	0	-1.07644	-1.16233	1.07979	0.238058	0.0159899	0.218965	0.697234	0.0918496	0.622974	0.230301	-0.0783954	-0.030036	0.0580987	0.0179714	-0.197939	BC021785	BC021785	BC021785	BC021785	BC021785	BC021785	1.96684	1.56871	1.62559	1.73429	1.68398	1.43601	1	1	1	1	1	1
17176	http://genome.ucsc.edu/cgi-bin/hgTracks?hgS_doOtherUser=submit&hgS_otherUserName=Andrew%20Kossenkov&hgS_otherUserSessionName=506.BMAL1&position=chr2:59395533-59409013	chr2	59397533	59407013	ENSMUSG00000080982	Gm13549	TSS.500	2	9480	2.04696	4.12704	0	-1.62088	-1.50656	-1.62088	-2.44196	1.50656	9.43018e-13	1.07207e-39	1.4621e-09	6.28706e-09	1.37451e-35	2.41281e-06	0.628281	0.55479	-0.0117134	-0.0403487	-0.449035	-0.681974	Gm13549	Gm13549	Gm13551;Gm13549	Gm13549;Gm13551	Gm13549	Gm13551;Gm13549	2.04696	1.94033	1.27774	1.25066	0.917464	0.76576	1	1	1	1	1	0
22161	http://genome.ucsc.edu/cgi-bin/hgTracks?hgS_doOtherUser=submit&hgS_otherUserName=Andrew%20Kossenkov&hgS_otherUserSessionName=506.BMAL1&position=chr2:130576517-130582675	chr2	130578517	130580675	ENSMUSG00000037727;ENSMUSG00000027301	Avp;Oxt	TSS.5k	9	2158	2.28476	4.12594	0	0	0	1.13862	1.25691	-1.10389	0.190928	0.0212247	0.319187	0.652975	0.110831	0.707959	-0.150404	-0.226685	0.0519579	0.000262281	0.0377704	0.287099	na	na	Avp;Oxt	Oxt;Avp	Avp	Mrps26;Oxt;Ubox5;Avp	1.66093	1.57024	1.92609	1.85478	1.90627	2.28476	1	0	1	1	1	0
110678	http://genome.ucsc.edu/cgi-bin/hgTracks?hgS_doOtherUser=submit&hgS_otherUserName=Andrew%20Kossenkov&hgS_otherUserSessionName=506.BMAL1&position=chr11:101997521-102028730	chr11	101999521	102026730	ENSMUSG00000052373	Mpp3	TSS.500	2	27209	1.94163	4.12582	0	0	0	1.0017	1.12069	-1.11878	0.966387	0.00473247	0.00539441	0.992559	0.040322	0.123895	0.0084382	-0.164674	-0.124742	0.0437854	0.156135	0.0810568	Mpp3	Mpp3	Mpp3	Mpp3;E130111B04Rik	Mpp3	1700006E09Rik;Mpp3;E130111B04Rik	1.74296	1.53457	1.58045	1.78867	1.94163	1.8381	1	1	1	1	1	1
101270	http://genome.ucsc.edu/cgi-bin/hgTracks?hgS_doOtherUser=submit&hgS_otherUserName=Andrew%20Kossenkov&hgS_otherUserSessionName=506.BMAL1&position=chr10:120185904-120198984	chr10	120187904	120196984	ENSMUSG00000020227;ENSMUSG00000020225	Irak3;Tmbim4	TSS.5k	9	9080	2.13011	4.12573	0	0	0	-1.07357	1.01792	-1.0928	0.124969	0.701067	0.0551124	0.573987	0.851429	0.365663	0.0952532	-0.099482	-0.0365955	-0.0883934	0.0546819	0.0745358	na	na	Irak3;Tmbim4	Irak3;Tmbim4	Irak3	Tmbim4;Irak3	2.13011	1.84853	1.93534	1.86356	2.06827	2.09832	1	1	1	1	1	1
31804	http://genome.ucsc.edu/cgi-bin/hgTracks?hgS_doOtherUser=submit&hgS_otherUserName=Andrew%20Kossenkov&hgS_otherUserSessionName=506.BMAL1&position=chr3:103710566-103715849	chr3	103712566	103713849	ENSMUSG00000027848	Olfml3	NEAR.10k	27	1283	1.94156	4.12572	0	0	0	-1.36054	1.01173	-1.3765	0.0928247	0.949236	0.0811123	0.521357	0.977003	0.427092	0.122646	0.124657	-0.584552	0.0245033	0.429636	-0.116891	na	na	na	na	na	Olfml3	1.55025	1.55255	0.910789	1.44172	1.94156	1.29779	1	1	0	1	0	0
86718	http://genome.ucsc.edu/cgi-bin/hgTracks?hgS_doOtherUser=submit&hgS_otherUserName=Andrew%20Kossenkov&hgS_otherUserSessionName=506.BMAL1&position=chr9:56807218-56849295	chr9	56809218	56847295	ENSMUSG00000045620	Odf3l1	TSS.5k	9	38077	1.97038	4.12554	0	0	0	1.03986	1.14737	-1.10339	0.146623	3.28005e-07	0.000257257	0.604024	2.24887e-05	0.0215476	-0.021498	-0.191983	-0.0440834	0.0113685	0.112967	0.133229	na	na	Odf3l1	Odf3l1	na	Odf3l1	1.75983	1.55254	1.73094	1.80268	1.94151	1.97038	1	1	1	1	1	1
158903	http://genome.ucsc.edu/cgi-bin/hgTracks?hgS_doOtherUser=submit&hgS_otherUserName=Andrew%20Kossenkov&hgS_otherUserSessionName=506.BMAL1&position=chr19:10420538-10428630	chr19	10422538	10426630	ENSMUSG00000024743	Syt7	BODY	22	4092	2.22484	4.12374	0	0	0	1.05365	1.18179	-1.12161	0.512571	0.0363336	0.150351	0.858357	0.156602	0.543096	-0.0278341	-0.220744	-0.0481422	0.0163354	-0.000503543	0.280888	na	na	na	na	Syt7	Syt7	1.77698	1.54205	1.75074	1.83533	1.81287	2.22484	1	1	1	1	1	1
62939	http://genome.ucsc.edu/cgi-bin/hgTracks?hgS_doOtherUser=submit&hgS_otherUserName=Andrew%20Kossenkov&hgS_otherUserSessionName=506.BMAL1&position=chr7:18936022-18947808	chr7	18938022	18945808	ENSMUSG00000030411	Nova2	BODY	22	7786	1.94037	4.12316	0	0	0	-1.0296	1.17541	-1.2102	0.657631	0.0140331	0.00373793	0.91132	0.0842924	0.101876	-0.00261664	-0.166521	-0.17198	-0.00573281	0.26667	0.0801808	na	na	na	na	Nova2	Nova2	1.59296	1.41114	1.40544	1.58931	1.94037	1.69296	1	1	1	1	1	1
84616	http://genome.ucsc.edu/cgi-bin/hgTracks?hgS_doOtherUser=submit&hgS_otherUserName=Andrew%20Kossenkov&hgS_otherUserSessionName=506.BMAL1&position=chr9:40863204-40900888	chr9	40865204	40898888	ENSMUSG00000054360;ENSMUSG00000032023	Bsx;4931429I11Rik	TSS.500	2	33684	2.06241	4.12292	0	0	0	1.03429	1.16721	-1.12852	0.379515	5.56281e-05	0.00162279	0.794829	0.00149424	0.0654188	0.0364657	-0.262078	0.00228908	-0.0600327	0.0997411	0.183614	Bsx;4931429I11Rik	4931429I11Rik;Bsx	Bsx;4931429I11Rik	Bsx;4931429I11Rik	4931429I11Rik;Bsx	Bsx;4931429I11Rik	1.85272	1.48771	1.80701	1.72638	1.94028	2.06241	1	1	1	1	1	1
86685	http://genome.ucsc.edu/cgi-bin/hgTracks?hgS_doOtherUser=submit&hgS_otherUserName=Andrew%20Kossenkov&hgS_otherUserSessionName=506.BMAL1&position=chr9:56032110-56041614	chr9	56034110	56039614	ENSMUSG00000032320	Rcn2	TSS.5k	9	5504	1.96395	4.12122	0	0	0	-1.10751	-1.22076	1.10226	0.211428	0.014659	0.233633	0.673005	0.0867198	0.636818	0.220635	0.00762889	0.155986	-0.150505	-0.0606298	-0.173114	na	na	Rcn2	Rcn2	na	Rcn2	1.96395	1.68064	1.8735	1.49578	1.59836	1.47097	1	1	1	1	1	1
13119	http://genome.ucsc.edu/cgi-bin/hgTracks?hgS_doOtherUser=submit&hgS_otherUserName=Andrew%20Kossenkov&hgS_otherUserSessionName=506.BMAL1&position=chr1:191128529-191142502	chr1	191130529	191140502	na	na	na	na	9973	1.93941	4.12112	0	0	0	-1.01166	1.18569	-1.19952	0.833043	0.00195045	0.000938555	0.961091	0.0215405	0.0479267	0.0050913	-0.200318	-0.17322	0.016066	0.201226	0.151154	na	na	na	na	na	na	1.68018	1.44393	1.47321	1.69377	1.93941	1.86984	1	1	1	1	1	1
15784	http://genome.ucsc.edu/cgi-bin/hgTracks?hgS_doOtherUser=submit&hgS_otherUserName=Andrew%20Kossenkov&hgS_otherUserSessionName=506.BMAL1&position=chr2:32082527-32090780	chr2	32084527	32088780	ENSMUSG00000050592	Fam78a	TSS.500	2	4253	1.93925	4.12076	0	0	0	1.05453	1.16173	-1.10165	0.499326	0.0564446	0.217949	0.852774	0.206385	0.622146	-0.0862613	-0.149216	-0.135163	0.111883	0.150807	0.107951	Fam78a	Fam78a	Fam78a	Ppapdc3;Fam78a	Fam78a	Ppapdc3;Fam78a	1.63023	1.55636	1.57257	1.88496	1.93925	1.87956	1	1	1	1	1	1
57378	http://genome.ucsc.edu/cgi-bin/hgTracks?hgS_doOtherUser=submit&hgS_otherUserName=Andrew%20Kossenkov&hgS_otherUserSessionName=506.BMAL1&position=chr6:90559579-90575609	chr6	90561579	90573609	ENSMUSG00000030088	Aldh1l1	TSS.500	2	12030	1.96355	4.12032	0	0	-1.15596	-1.15596	-1.36129	1.17763	0.000967739	2.22997e-12	0.000199479	0.0642538	6.52066e-10	0.0183789	0.224628	0.133638	0.00384528	0.0340766	-0.197907	-0.198281	Aldh1l1	Aldh1l1	Aldh1l1	Aldh1l1	Aldh1l1	Aldh1l1	1.96355	1.83742	1.67073	1.70823	1.43964	1.43924	1	1	1	1	1	0
111479	http://genome.ucsc.edu/cgi-bin/hgTracks?hgS_doOtherUser=submit&hgS_otherUserName=Andrew%20Kossenkov&hgS_otherUserSessionName=506.BMAL1&position=chr11:108979299-108991820	chr11	108981299	108989820	na	na	na	na	8521	1.96351	4.12022	0	-1.30085	-1.30085	-1.30085	-1.79474	1.37967	0.000159954	4.89059e-17	3.93553e-06	0.021431	3.70515e-14	0.00125661	0.531986	0.173599	-0.0534446	0.122682	-0.339323	-0.435499	na	na	na	na	na	na	1.96351	1.50961	1.27522	1.45379	1.02802	0.95527	1	1	1	1	1	1
163408	http://genome.ucsc.edu/cgi-bin/hgTracks?hgS_doOtherUser=submit&hgS_otherUserName=Andrew%20Kossenkov&hgS_otherUserSessionName=506.BMAL1&position=chr19:47668599-47695577	chr19	47670599	47693577	ENSMUSG00000025064	Col17a1	TSS.500	2	22978	1.93897	4.12016	0	0	0	1.01274	1.07276	-1.05926	0.715921	0.0434754	0.0978966	0.929327	0.175106	0.459807	-0.000907162	-0.127325	-0.0506901	0.0313258	0.0940714	0.0535252	Col17a1	Col17a1	Col17a1	Col17a1	Col17a1	Col17a1	1.80906	1.6489	1.74431	1.85219	1.93897	1.88247	1	1	1	1	1	1
53054	http://genome.ucsc.edu/cgi-bin/hgTracks?hgS_doOtherUser=submit&hgS_otherUserName=Andrew%20Kossenkov&hgS_otherUserSessionName=506.BMAL1&position=chr6:38874798-38884914	chr6	38876798	38882914	ENSMUSG00000061436	Hipk2	TSS.1k	4	6116	2.52975	4.12014	0	-1.36987	-1.36987	-1.36987	-2.0615	1.50489	0.000147738	2.84595e-18	8.50941e-07	0.0205011	2.77396e-15	0.000419615	0.618736	0.273516	0.0362875	0.0727628	-0.335716	-0.665587	na	Hipk2	Tbxas1;Hipk2	Hipk2;Tbxas1	Tbxas1	Tbxas1;Hipk2	2.52975	1.97011	1.65622	1.70119	1.25705	0.97968	1	1	0	1	1	0
56119	http://genome.ucsc.edu/cgi-bin/hgTracks?hgS_doOtherUser=submit&hgS_otherUserName=Andrew%20Kossenkov&hgS_otherUserSessionName=506.BMAL1&position=chr6:71690318-71701141	chr6	71692318	71699141	ENSMUSG00000052852	Reep1	TSS.10k	10	6823	1.9984	4.12	0	0	0	-1.06546	-1.23648	1.16051	0.337849	0.00133772	0.0244931	0.770682	0.0164027	0.256431	0.266368	-0.0710576	0.102337	-0.00365493	-0.121159	-0.172835	na	na	na	Reep1	na	Reep1	1.9984	1.56078	1.77288	1.64022	1.5041	1.44766	1	1	0	1	1	1
56548	http://genome.ucsc.edu/cgi-bin/hgTracks?hgS_doOtherUser=submit&hgS_otherUserName=Andrew%20Kossenkov&hgS_otherUserSessionName=506.BMAL1&position=chr6:83279337-83302143	chr6	83281337	83300143	ENSMUSG00000068323	Slc4a5	TSS.500	2	18806	1.96331	4.11982	0	-1.1335	0	-1.16433	-1.1335	-1.0272	1.3372e-05	0.000335717	0.442642	0.00403088	0.00596729	0.789173	0.171599	0.0280888	-0.0657574	-0.0753697	-0.0368822	-0.0216782	Slc4a5	Slc4a5	Slc4a5	Mthfd2;Slc4a5	Slc4a5	Slc4a5;Mthfd2	1.96331	1.76795	1.65031	1.63868	1.68569	1.70461	1	1	1	1	1	1
39662	http://genome.ucsc.edu/cgi-bin/hgTracks?hgS_doOtherUser=submit&hgS_otherUserName=Andrew%20Kossenkov&hgS_otherUserSessionName=506.BMAL1&position=chr4:120329236-120337156	chr4	120331236	120335156	na	na	na	na	3920	1.93871	4.11956	0	0	0	-1.00476	1.30034	-1.30653	0.956178	0.00235678	0.00196191	0.990861	0.0247142	0.0727311	-0.151584	-0.135374	-0.12066	-0.0996886	0.347023	0.160284	na	na	na	na	na	na	1.34298	1.35928	1.37424	1.39583	1.93871	1.69119	1	1	1	1	1	1
87432	http://genome.ucsc.edu/cgi-bin/hgTracks?hgS_doOtherUser=submit&hgS_otherUserName=Andrew%20Kossenkov&hgS_otherUserSessionName=506.BMAL1&position=chr9:62602901-62615514	chr9	62604901	62613514	na	na	na	na	8613	1.96318	4.11956	0	0	0	-1.12557	-1.18021	1.04855	0.0970518	0.0201147	0.506114	0.528563	0.107071	0.822175	0.330643	-0.135664	0.00699007	-0.0449207	-0.128432	-0.0286167	na	na	na	na	na	na	1.96318	1.39336	1.54857	1.49031	1.40086	1.50838	1	1	1	1	1	1
97001	http://genome.ucsc.edu/cgi-bin/hgTracks?hgS_doOtherUser=submit&hgS_otherUserName=Andrew%20Kossenkov&hgS_otherUserSessionName=506.BMAL1&position=chr10:62362542-62367413	chr10	62364542	62365413	ENSMUSG00000037012	Hk1	TSS.5k	9	871	1.96217	4.11768	0	0	0	-1.38175	-1.1076	-1.24752	0.0455142	0.527116	0.171502	0.404824	0.739456	0.569232	0.291184	0.0476877	-0.159793	-0.30786	0.207578	-0.0787957	na	na	Hk1	Hk1	Hk1	2210417K05Rik;Hk1	1.96217	1.64191	1.40858	1.26143	1.84606	1.4957	1	0	1	1	1	0
99168	http://genome.ucsc.edu/cgi-bin/hgTracks?hgS_doOtherUser=submit&hgS_otherUserName=Andrew%20Kossenkov&hgS_otherUserSessionName=506.BMAL1&position=chr10:86461906-86474815	chr10	86463906	86472815	ENSMUSG00000059602	Syn3	BODY	22	8909	2.06813	4.11753	0	0	0	-1.06394	-1.26025	1.18451	0.296787	9.91285e-05	0.0043812	0.74204	0.00234257	0.110825	0.286084	-0.0765164	0.0434885	0.0776947	-0.133182	-0.197569	na	na	na	na	Syn3	Syn3	2.06813	1.58629	1.73255	1.77652	1.52134	1.45057	1	1	1	1	1	1
94138	http://genome.ucsc.edu/cgi-bin/hgTracks?hgS_doOtherUser=submit&hgS_otherUserName=Andrew%20Kossenkov&hgS_otherUserSessionName=506.BMAL1&position=chr10:21152905-21160441	chr10	21154905	21158441	ENSMUSG00000019982	Myb	TSS.5k	9	3536	2.14889	4.11748	0	0	0	-1.11442	-1.56504	1.40435	0.246079	1.64891e-06	0.000280765	0.704091	8.69715e-05	0.0228609	0.415935	0.0327678	0.144523	0.0894037	-0.470956	-0.211674	na	na	Myb	Gm26577;Myb	Myb	Gm26577;Myb	2.14889	1.62434	1.76323	1.69338	1.11615	1.35559	1	1	1	0	1	1
132147	http://genome.ucsc.edu/cgi-bin/hgTracks?hgS_doOtherUser=submit&hgS_otherUserName=Andrew%20Kossenkov&hgS_otherUserSessionName=506.BMAL1&position=chr14:66899441-66905929	chr14	66901441	66903929	ENSMUSG00000046204	Pnma2	TSS.10k	10	2488	1.9376	4.11714	0	0	0	1.02381	1.21746	-1.18915	0.792261	0.0275743	0.0524032	0.951044	0.131515	0.35722	-0.0207799	-0.231517	-0.10963	-0.00564105	0.199489	0.16808	na	na	na	Pnma2	na	Pnma2	1.64908	1.41138	1.54461	1.66754	1.9376	1.89372	1	1	1	0	1	1
98002	http://genome.ucsc.edu/cgi-bin/hgTracks?hgS_doOtherUser=submit&hgS_otherUserName=Andrew%20Kossenkov&hgS_otherUserSessionName=506.BMAL1&position=chr10:75558150-75588411	chr10	75560150	75586411	ENSMUSG00000046807;ENSMUSG00000006345	Fam211b;Ggt1	TSS.500	2	26261	2.11705	4.1167	0	0	0	1.00296	-1.06385	1.067	0.932732	0.0768006	0.0637525	0.985895	0.248909	0.388273	0.11992	-0.119187	-0.000620484	0.084614	-0.0170922	-0.0676347	Fam211b;Ggt1	Ggt1;Fam211b	Ggt1;Gm9985;Fam211b;Ggt5	Ggt5;Fam211b;Gm9985;Ggt1	Ggt1;Fam211b	Ggt5;Fam211b;Gm9985;Ggt1	2.11705	1.77844	1.93934	2.06346	1.91619	1.84678	1	1	1	1	1	1
6800	http://genome.ucsc.edu/cgi-bin/hgTracks?hgS_doOtherUser=submit&hgS_otherUserName=Andrew%20Kossenkov&hgS_otherUserSessionName=506.BMAL1&position=chr1:92559041-92567108	chr1	92561041	92565108	ENSMUSG00000097001;ENSMUSG00000058904	1700054K02Rik;Olfr1413	TSS.10k	10	4067	1.96183	4.11666	0	0	0	-1.20608	-1.06938	-1.12783	0.0352227	0.450864	0.176458	0.367018	0.681855	0.575288	0.265484	-0.086811	-0.00717828	-0.255968	0.0681	0.0163734	na	na	na	1700054K02Rik;Olfr1413	na	Olfr1413;1700054K02Rik	1.96183	1.5151	1.60676	1.33641	1.69818	1.63485	1	1	1	1	1	1
160978	http://genome.ucsc.edu/cgi-bin/hgTracks?hgS_doOtherUser=submit&hgS_otherUserName=Andrew%20Kossenkov&hgS_otherUserSessionName=506.BMAL1&position=chr19:28015343-28021974	chr19	28017343	28019974	ENSMUSG00000040929	Rfx3	TSS.10k	10	2631	1.97484	4.11659	0	0	0	-1.28116	-1.34096	1.04668	0.0760152	0.0356571	0.744	0.486961	0.154636	0.924569	0.462927	-0.0170767	-0.370197	0.187372	-0.292828	0.0298039	na	na	na	Rfx3	na	Rfx3	1.97484	1.38761	1.06464	1.6141	1.1288	1.43675	1	1	1	1	1	0
24627	http://genome.ucsc.edu/cgi-bin/hgTracks?hgS_doOtherUser=submit&hgS_otherUserName=Andrew%20Kossenkov&hgS_otherUserSessionName=506.BMAL1&position=chr2:163748307-163757441	chr2	163750307	163755441	ENSMUSG00000017697	Ada	TSS.500	2	5134	1.96154	4.11608	0	0	0	-1.05913	-1.02109	-1.03725	0.507137	0.809535	0.67284	0.855869	0.910397	0.897185	0.240585	-0.2294	0.00448788	-0.0612025	-0.0928085	0.138338	Ada	Ada	Ada	Ada	na	Ada	1.96154	1.38837	1.65032	1.57241	1.53617	1.82049	1	1	1	1	1	1
98906	http://genome.ucsc.edu/cgi-bin/hgTracks?hgS_doOtherUser=submit&hgS_otherUserName=Andrew%20Kossenkov&hgS_otherUserSessionName=506.BMAL1&position=chr10:84769243-84774779	chr10	84771243	84772779	ENSMUSG00000020037	Rfx4	TSS.10k	10	1536	1.93968	4.1158	0	0	0	-1.06694	-1.25002	1.1716	0.628703	0.0959284	0.237464	0.902587	0.285259	0.640479	0.14541	0.0725395	0.246799	-0.161803	-0.14824	-0.154705	na	na	na	Rfx4	Rfx4	Rfx4	1.80126	1.70761	1.93968	1.4366	1.45111	1.44418	1	1	0	0	1	0
95790	http://genome.ucsc.edu/cgi-bin/hgTracks?hgS_doOtherUser=submit&hgS_otherUserName=Andrew%20Kossenkov&hgS_otherUserSessionName=506.BMAL1&position=chr10:43007962-43022787	chr10	43009962	43020787	ENSMUSG00000038248	Sobp	BODY	22	10825	2.06848	4.11569	0	0	0	-1.06879	-1.0636	-1.00488	0.115498	0.144646	0.908288	0.560087	0.363461	0.976067	0.112495	-0.0482747	-0.045383	0.00199601	-0.000823343	-0.0200104	na	na	na	na	Sobp	Sobp	2.06848	1.83981	1.8437	1.90859	1.90467	1.87818	1	1	1	1	1	1
118642	http://genome.ucsc.edu/cgi-bin/hgTracks?hgS_doOtherUser=submit&hgS_otherUserName=Andrew%20Kossenkov&hgS_otherUserSessionName=506.BMAL1&position=chr12:111483819-111496987	chr12	111485819	111494987	ENSMUSG00000010529	Gm266	TSS.500	2	9168	1.93681	4.11554	0	0	0	-1.00703	1.10185	-1.1096	0.89058	0.0568217	0.0411374	0.976115	0.207166	0.322357	0.0414922	-0.175749	-0.0804577	0.00126105	0.143167	0.0702869	Gm266	Gm266	Gm266	Gm266	Gm266	Gm266	1.79821	1.53286	1.64435	1.74601	1.93681	1.83648	1	1	1	1	1	1
62774	http://genome.ucsc.edu/cgi-bin/hgTracks?hgS_doOtherUser=submit&hgS_otherUserName=Andrew%20Kossenkov&hgS_otherUserSessionName=506.BMAL1&position=chr7:16063053-16099373	chr7	16065053	16097373	ENSMUSG00000078796	Zfp541	TSS.500	2	32320	1.95934	4.11534	0	0	0	-1.04489	1.06968	-1.1177	0.177681	0.0386111	0.000635256	0.638923	0.162633	0.037944	0.0908395	-0.165999	-0.0918371	-0.0276472	0.0893485	0.105295	Zfp541	Zfp541	Zfp541;Napa	Napa;Zfp541	Zfp541	Napa;Zfp541	1.93881	1.60632	1.69633	1.77806	1.93671	1.95934	1	1	1	1	1	1
6852	http://genome.ucsc.edu/cgi-bin/hgTracks?hgS_doOtherUser=submit&hgS_otherUserName=Andrew%20Kossenkov&hgS_otherUserSessionName=506.BMAL1&position=chr1:92889948-92905047	chr1	92891948	92903047	ENSMUSG00000034212	Ankmy1	TSS.500	2	11099	1.9681	4.11516	0	0	0	1.05609	1.08674	-1.02902	0.307664	0.119941	0.592729	0.749632	0.325502	0.865122	0.0735513	-0.253945	-0.0494676	0.0945868	0.0724455	0.0628293	Ankmy1	Ankmy1	Ankmy1;Dusp28	5033417F24Rik;Ankmy1;Dusp28;Rnpepl1	Ankmy1	Ankmy1;5033417F24Rik;Dusp28;Rnpepl1	1.93817	1.52425	1.77158	1.9681	1.93661	1.92308	1	1	1	1	1	1
163112	http://genome.ucsc.edu/cgi-bin/hgTracks?hgS_doOtherUser=submit&hgS_otherUserName=Andrew%20Kossenkov&hgS_otherUserSessionName=506.BMAL1&position=chr19:44186844-44196744	chr19	44188844	44194744	ENSMUSG00000037578	Pkd2l1	TSS.500	2	5900	1.93635	4.11456	0	0	0	1.20724	1.26566	-1.04839	0.0089353	0.0010727	0.511662	0.203846	0.0139681	0.825311	-0.234378	-0.205012	-0.0223709	0.170796	0.176701	0.114264	Pkd2l1	Pkd2l1	Pkd2l1	Pkd2l1;Scd3	Pkd2l1	Scd3;Pkd2l1	1.43146	1.46295	1.67389	1.92804	1.93635	1.8501	1	1	1	1	1	1
15416	http://genome.ucsc.edu/cgi-bin/hgTracks?hgS_doOtherUser=submit&hgS_otherUserName=Andrew%20Kossenkov&hgS_otherUserSessionName=506.BMAL1&position=chr2:26742143-26757576	chr2	26744143	26755576	na	na	na	na	11433	1.99925	4.11284	0	0	0	-1.08251	-1.16974	1.08058	0.155833	0.00501466	0.165485	0.615409	0.0419254	0.562083	0.23889	-0.0781136	0.0188667	0.00351083	-0.0206654	-0.162488	na	na	na	na	na	na	1.99925	1.58514	1.70231	1.68323	1.6536	1.48942	1	1	1	1	1	1
158680	http://genome.ucsc.edu/cgi-bin/hgTracks?hgS_doOtherUser=submit&hgS_otherUserName=Andrew%20Kossenkov&hgS_otherUserSessionName=506.BMAL1&position=chr19:7141848-7152860	chr19	7143848	7150860	ENSMUSG00000036278	Macrod1	BODY	22	7012	2.21785	4.11283	0	0	0	-1.04325	1.16257	-1.21285	0.556864	0.0365465	0.00740194	0.876669	0.1572	0.144989	-0.0715305	-0.0788341	-0.241142	0.0426968	0.101806	0.247004	na	na	na	na	Macrod1	Macrod1	1.75865	1.74926	1.55249	1.91179	1.99593	2.21785	1	1	1	1	1	1
49848	http://genome.ucsc.edu/cgi-bin/hgTracks?hgS_doOtherUser=submit&hgS_otherUserName=Andrew%20Kossenkov&hgS_otherUserSessionName=506.BMAL1&position=chr5:139546600-139555314	chr5	139548600	139553314	ENSMUSG00000029546	Uncx	TSS.5k	9	4714	2.2188	4.11268	0	0	0	1.18553	1.41746	-1.19564	0.0697667	0.000200696	0.0568131	0.47319	0.0040517	0.370744	-0.317675	-0.20627	-0.0570265	0.0784968	0.0775701	0.424905	na	na	Uncx	Uncx	na	Uncx	1.28587	1.39713	1.5603	1.72383	1.72265	2.2188	1	1	1	1	1	1
72995	http://genome.ucsc.edu/cgi-bin/hgTracks?hgS_doOtherUser=submit&hgS_otherUserName=Andrew%20Kossenkov&hgS_otherUserSessionName=506.BMAL1&position=chr7:143444169-143450408	chr7	143446169	143448408	ENSMUSG00000099103	KCNQ1DN	TSS.500	2	2239	2.04412	4.11199	0	0	0	1.0763	1.11533	-1.03627	0.527282	0.347995	0.759356	0.864543	0.594481	0.929962	0.0561446	-0.267253	-0.0395673	0.104225	0.26319	-0.11674	KCNQ1DN	KCNQ1DN	KCNQ1DN	KCNQ1DN	KCNQ1DN	KCNQ1DN;Cdkn1c	1.75747	1.38446	1.63824	1.82042	2.04412	1.5477	1	1	1	1	1	1
97607	http://genome.ucsc.edu/cgi-bin/hgTracks?hgS_doOtherUser=submit&hgS_otherUserName=Andrew%20Kossenkov&hgS_otherUserSessionName=506.BMAL1&position=chr10:69093057-69097834	chr10	69095057	69095834	na	na	na	na	777	2.05147	4.11148	0	0	0	-1.51452	-1.36801	-1.1071	0.0171787	0.0719788	0.559485	0.274598	0.239628	0.849618	0.273941	0.337049	-0.275355	-0.160495	0.0911664	-0.266306	na	na	na	na	na	na	1.95939	2.05147	1.30729	1.42391	1.71433	1.31614	1	1	0	0	1	0
95842	http://genome.ucsc.edu/cgi-bin/hgTracks?hgS_doOtherUser=submit&hgS_otherUserName=Andrew%20Kossenkov&hgS_otherUserSessionName=506.BMAL1&position=chr10:43278383-43285803	chr10	43280383	43283803	ENSMUSG00000038240	Pdss2	BODY	22	3420	1.95926	4.11136	0	-1.61818	-1.61818	-1.61818	-3.05717	1.88927	5.02858e-05	5.52002e-21	8.93449e-08	0.0101469	8.28868e-18	7.37202e-05	0.865056	0.493401	0.222418	-0.0974925	-0.633014	-0.850368	na	na	na	na	Pdss2	Pdss2	1.95926	1.49159	1.21904	0.956706	0.629032	0.52707	1	1	1	1	1	0
86585	http://genome.ucsc.edu/cgi-bin/hgTracks?hgS_doOtherUser=submit&hgS_otherUserName=Andrew%20Kossenkov&hgS_otherUserSessionName=506.BMAL1&position=chr9:54995920-55004787	chr9	54997920	55002787	ENSMUSG00000035594	Chrna5	BODY	22	4867	1.95926	4.11132	0	0	0	-1.03184	-1.0314	-1.00043	0.743868	0.747289	0.996397	0.937195	0.877136	0.999099	0.212963	-0.206588	0.174906	-0.195754	0.0531655	-0.0386922	na	na	na	na	Chrna5	Chrna3;Chrna5	1.95926	1.43962	1.90564	1.45122	1.74334	1.62963	1	1	1	1	1	1
99869	http://genome.ucsc.edu/cgi-bin/hgTracks?hgS_doOtherUser=submit&hgS_otherUserName=Andrew%20Kossenkov&hgS_otherUserSessionName=506.BMAL1&position=chr10:93496369-93503087	chr10	93498369	93501087	ENSMUSG00000020017	Hal	TSS.500	2	2718	2.06566	4.1111	0	0	0	-1.24223	-1.42982	1.15101	0.0436702	0.000886701	0.191191	0.398417	0.0121451	0.593198	0.419926	0.0482294	-0.110377	0.0658459	-0.0805898	-0.343035	Hal	Hal	Hal	Hal	Hal	Hal	2.06566	1.57378	1.39952	1.59434	1.4308	1.17619	1	0	1	1	1	0
158595	http://genome.ucsc.edu/cgi-bin/hgTracks?hgS_doOtherUser=submit&hgS_otherUserName=Andrew%20Kossenkov&hgS_otherUserSessionName=506.BMAL1&position=chr19:6142269-6155288	chr19	6144269	6153288	ENSMUSG00000083458;ENSMUSG00000084742	Gm5510;n-R5s19	TSS.500	2	9019	2.15152	4.11108	0	0	0	1.00291	1.15436	-1.15101	0.956792	0.00747282	0.00877465	0.990918	0.0552657	0.158778	-0.0499782	-0.136167	-0.0996349	-0.00373207	0.0717093	0.217803	Gm5510;n-R5s19	Gm5510;n-R5s19	n-R5s19;Gm5510;Batf2;Arl2	n-R5s19;Gm5510;Batf2;Arl2	n-R5s19;Gm5510;Batf2	Gm5510;Batf2;Arl2;n-R5s19	1.7701	1.66165	1.70683	1.83102	1.93468	2.15152	1	1	1	1	1	1
164102	http://genome.ucsc.edu/cgi-bin/hgTracks?hgS_doOtherUser=submit&hgS_otherUserName=Andrew%20Kossenkov&hgS_otherUserSessionName=506.BMAL1&position=chr19:56824393-56847333	chr19	56826393	56845333	ENSMUSG00000025081	Tdrd1	TSS.500	2	18940	2.12679	4.1105	0	0	0	-1.10575	-1.10053	-1.00475	0.00639636	0.00936912	0.897836	0.176294	0.06443	0.973261	0.128891	-0.0020341	-0.012786	-0.0619781	-0.064442	0.0123494	Tdrd1	Tdrd1	Tdrd1;A630007B06Rik	Tdrd1;A630007B06Rik	Tdrd1	Tdrd1;A630007B06Rik	2.12679	1.93361	1.91851	1.85084	1.84751	1.95398	1	1	1	1	1	1
32394	http://genome.ucsc.edu/cgi-bin/hgTracks?hgS_doOtherUser=submit&hgS_otherUserName=Andrew%20Kossenkov&hgS_otherUserSessionName=506.BMAL1&position=chr3:108446045-108469412	chr3	108448045	108467412	ENSMUSG00000040412	5330417C22Rik	TSS.500	2	19367	1.93422	4.11006	0	0	0	1.05743	1.18883	-1.12426	0.220857	0.00014912	0.010222	0.682113	0.00322408	0.17088	0.0391932	-0.302906	0.000770714	-0.0339454	0.15475	0.142137	5330417C22Rik	5330417C22Rik	5330417C22Rik;Sars	5330417C22Rik;Sars;Gm22942	5330417C22Rik	Gm22942;5330417C22Rik;Sars	1.77764	1.38125	1.72829	1.68482	1.93422	1.91651	1	1	1	1	1	1
98335	http://genome.ucsc.edu/cgi-bin/hgTracks?hgS_doOtherUser=submit&hgS_otherUserName=Andrew%20Kossenkov&hgS_otherUserSessionName=506.BMAL1&position=chr10:78114989-78124218	chr10	78116989	78122218	na	na	na	na	5229	1.95849	4.10964	0	0	0	-1.05829	-1.09837	1.03787	0.349262	0.121171	0.539313	0.777426	0.327556	0.839162	0.137541	-0.0532737	-0.0331609	0.0369082	-0.0560259	-0.0319886	na	na	na	na	na	na	1.95849	1.70346	1.72878	1.81979	1.70003	1.73027	1	1	1	1	1	1
32303	http://genome.ucsc.edu/cgi-bin/hgTracks?hgS_doOtherUser=submit&hgS_otherUserName=Andrew%20Kossenkov&hgS_otherUserSessionName=506.BMAL1&position=chr3:107560807-107592698	chr3	107562807	107590698	ENSMUSG00000014603	Alx3	TSS.5k	9	27891	1.93376	4.10908	0	1.16469	0	1.16469	1.22623	-1.05284	3.55323e-06	5.57007e-10	0.117289	0.00155034	9.11076e-08	0.493897	-0.138128	-0.23836	0.064924	0.0481937	0.146759	0.116612	na	na	Alx3	Alx3;Ubl4b	na	Ubl4b;Alx3	1.56932	1.45728	1.82161	1.79945	1.93376	1.8917	1	1	1	1	1	1
139572	http://genome.ucsc.edu/cgi-bin/hgTracks?hgS_doOtherUser=submit&hgS_otherUserName=Andrew%20Kossenkov&hgS_otherUserSessionName=506.BMAL1&position=chr15:79877161-79885299	chr15	79879161	79883299	ENSMUSG00000009585	Apobec3	TSS.10k	10	4138	1.9582	4.10908	0	0	0	-1.10233	-1.34411	1.21933	0.164312	2.45527e-05	0.00468153	0.625379	0.000780081	0.115019	0.193046	0.110675	0.0592371	0.0538039	-0.187973	-0.228788	na	na	na	Apobec3	na	Apobec3	1.9582	1.84398	1.77589	1.76884	1.48048	1.43639	1	1	1	1	0	1
15408	http://genome.ucsc.edu/cgi-bin/hgTracks?hgS_doOtherUser=submit&hgS_otherUserName=Andrew%20Kossenkov&hgS_otherUserSessionName=506.BMAL1&position=chr2:26662071-26668221	chr2	26664071	26666221	ENSMUSG00000026919	Lcn4	TSS.10k	10	2150	2.21661	4.10856	0	0	0	-1.02009	1.0629	-1.08425	0.887505	0.664384	0.56508	0.975291	0.829759	0.852073	0.245291	-0.336149	-0.0296507	-0.0119434	-0.227685	0.360137	na	na	na	Lcn4	na	Lcn4	2.03935	1.32972	1.66814	1.68997	1.44135	2.21661	1	0	1	1	0	1
60158	http://genome.ucsc.edu/cgi-bin/hgTracks?hgS_doOtherUser=submit&hgS_otherUserName=Andrew%20Kossenkov&hgS_otherUserSessionName=506.BMAL1&position=chr6:121313392-121318148	chr6	121315392	121316148	ENSMUSG00000078042	Gm24855	TSS.10k	10	756	2.05209	4.10804	0	0	0	-1.36101	-1.46142	1.07378	0.183173	0.101375	0.758677	0.644614	0.294618	0.929678	0.0656396	0.499938	-0.192879	0.0515372	-0.621142	0.196907	na	na	na	Gm24855	Slc6a13	Gm24855;Slc6a13	1.49266	2.05209	1.23138	1.47717	0.889423	1.64437	1	1	0	1	0	0
158795	http://genome.ucsc.edu/cgi-bin/hgTracks?hgS_doOtherUser=submit&hgS_otherUserName=Andrew%20Kossenkov&hgS_otherUserSessionName=506.BMAL1&position=chr19:8662052-8685393	chr19	8664052	8683393	ENSMUSG00000032773;ENSMUSG00000087830	Chrm1;Gm22820	TSS.500	2	19341	2.09775	4.10803	0	0	0	1.03189	1.21296	-1.17547	0.388126	1.10351e-07	8.76433e-06	0.800031	8.86392e-06	0.00217056	-0.0449778	-0.211943	-0.029815	-0.0679473	0.141391	0.213293	Chrm1;Gm22820	Gm22820;Chrm1	Chrm1;Gm22820	Chrm1;Gm22820	Gm22820;Chrm1	Chrm1;Gm22820	1.73752	1.53671	1.75693	1.7085	1.99091	2.09775	1	1	1	1	1	1
113106	http://genome.ucsc.edu/cgi-bin/hgTracks?hgS_doOtherUser=submit&hgS_otherUserName=Andrew%20Kossenkov&hgS_otherUserSessionName=506.BMAL1&position=chr12:13261848-13267412	chr12	13263848	13265412	ENSMUSG00000020576	Nbas	TSS.5k	9	1564	2.05198	4.10782	0	0	0	-1.24177	-1.32428	1.06644	0.0783101	0.0224189	0.601197	0.491649	0.114825	0.868681	0.131351	0.260069	-0.113131	0.00155971	-0.0694976	-0.210351	na	na	Nbas	Nbas	na	Nbas	1.86829	2.05198	1.56147	1.69895	1.61249	1.4532	1	1	1	1	1	1
164828	http://genome.ucsc.edu/cgi-bin/hgTracks?hgS_doOtherUser=submit&hgS_otherUserName=Andrew%20Kossenkov&hgS_otherUserSessionName=506.BMAL1&position=chr19:60434324-60439686	chr19	60436324	60437686	na	na	na	na	1362	1.95674	4.10769	0	0	0	-1.05818	1.14039	-1.20673	0.6972	0.365865	0.195915	0.923863	0.610661	0.598311	-0.0736859	-0.0388746	-0.349324	0.129167	0.233375	0.0993425	na	na	na	na	na	na	1.56244	1.60304	1.27332	1.81342	1.95674	1.77427	1	1	0	1	0	0
96402	http://genome.ucsc.edu/cgi-bin/hgTracks?hgS_doOtherUser=submit&hgS_otherUserName=Andrew%20Kossenkov&hgS_otherUserSessionName=506.BMAL1&position=chr10:53629802-53637998	chr10	53631802	53635998	ENSMUSG00000058298;ENSMUSG00000019856	Mcm9;Fam184a	TSS.5k	9	4196	1.95731	4.10716	0	0	0	-1.18834	-1.48897	1.25299	0.0632067	1.83684e-05	0.0152566	0.45663	0.000619494	0.207429	0.448885	0.00596634	0.11575	-0.0480006	-0.221762	-0.300838	na	na	Mcm9;Fam184a	Mcm9;Fam184a	Fam184a	Mcm9;Fam184a	1.95731	1.41345	1.53311	1.35788	1.19246	1.12352	1	1	1	1	1	1
163089	http://genome.ucsc.edu/cgi-bin/hgTracks?hgS_doOtherUser=submit&hgS_otherUserName=Andrew%20Kossenkov&hgS_otherUserSessionName=506.BMAL1&position=chr19:43969204-43980284	chr19	43971204	43978284	ENSMUSG00000025196	Cpn1	TSS.5k	9	7080	1.93276	4.10694	0	0	0	-1.00174	1.18446	-1.18652	0.975054	0.00231725	0.00208865	0.994764	0.0243999	0.0752976	0.0146739	-0.219902	-0.0490906	-0.0867224	0.175537	0.165503	na	na	Cpn1	Cpn1	Cpn1	Cpn1	1.71829	1.44542	1.63967	1.59488	1.93276	1.91867	1	0	1	1	1	1
18016	http://genome.ucsc.edu/cgi-bin/hgTracks?hgS_doOtherUser=submit&hgS_otherUserName=Andrew%20Kossenkov&hgS_otherUserSessionName=506.BMAL1&position=chr2:72697953-72710404	chr2	72699953	72708404	ENSMUSG00000085252	8430437L04Rik	TSS.500	2	8451	1.95715	4.10686	0	0	0	-1.04143	1.0376	-1.08058	0.517455	0.556117	0.216519	0.86059	0.759893	0.620626	0.171518	-0.226632	-0.0412778	-0.0412031	0.025198	0.112397	8430437L04Rik	8430437L04Rik	8430437L04Rik	8430437L04Rik	8430437L04Rik	8430437L04Rik	1.95715	1.46103	1.67504	1.67513	1.75874	1.87455	1	1	1	1	1	1
16207	http://genome.ucsc.edu/cgi-bin/hgTracks?hgS_doOtherUser=submit&hgS_otherUserName=Andrew%20Kossenkov&hgS_otherUserSessionName=506.BMAL1&position=chr2:38337718-38352764	chr2	38339718	38350764	ENSMUSG00000098383;ENSMUSG00000000247	RP23-399K8.5;Lhx2	TSS.500	2	11046	2.13442	4.10626	0	0	0	-1.07041	-1.10479	1.03212	0.142448	0.0317165	0.495719	0.59835	0.143723	0.817424	0.170848	-0.0707092	0.0230826	-0.0349541	-0.0768606	-0.0114071	RP23-399K8.5;Lhx2	RP23-399K8.5;Lhx2	RP23-399K8.5;Lhx2	Lhx2;RP23-399K8.5	RP23-399K8.5;Lhx2	Lhx2;Gm13584;RP23-399K8.5	2.13442	1.78994	1.91689	1.83736	1.7819	1.86924	1	1	1	1	1	1
161687	http://genome.ucsc.edu/cgi-bin/hgTracks?hgS_doOtherUser=submit&hgS_otherUserName=Andrew%20Kossenkov&hgS_otherUserSessionName=506.BMAL1&position=chr19:32593896-32599373	chr19	32595896	32597373	na	na	na	na	1477	1.9236	4.10585	0	0	0	1.2751	-1.16821	1.48958	0.19432	0.406627	0.0333703	0.656386	0.646208	0.294558	-0.234986	0.10298	0.622384	-0.0726345	-0.20154	-0.216203	na	na	na	na	na	na	1.01694	1.31178	1.9236	1.14998	1.04314	1.03158	1	0	1	1	1	1
98351	http://genome.ucsc.edu/cgi-bin/hgTracks?hgS_doOtherUser=submit&hgS_otherUserName=Andrew%20Kossenkov&hgS_otherUserSessionName=506.BMAL1&position=chr10:78379654-78394114	chr10	78381654	78392114	ENSMUSG00000064317	Gm10146	TSS.5k	9	10460	2.02311	4.10553	0	0	0	-1.1179	-1.17237	1.04872	0.0174368	0.000695014	0.310483	0.276418	0.0101866	0.701526	0.193138	0.00076284	-0.0757154	0.0382418	-0.0802661	-0.0761612	na	na	Gm10146	Gm10146	na	Rrp1;Gm10146	2.02311	1.75807	1.66214	1.80697	1.65659	1.66159	1	1	1	1	1	1
85123	http://genome.ucsc.edu/cgi-bin/hgTracks?hgS_doOtherUser=submit&hgS_otherUserName=Andrew%20Kossenkov&hgS_otherUserSessionName=506.BMAL1&position=chr9:44966880-44988089	chr9	44968880	44986089	ENSMUSG00000002033;ENSMUSG00000032094	Cd3g;Cd3d	TSS.500	2	17209	2.04372	4.10494	0	0	0	1.0914	1.14597	-1.05	0.0393885	0.00132962	0.250389	0.382363	0.0163311	0.652462	0.0149505	-0.272963	-0.00646172	0.063973	0.0615745	0.138927	Cd3g;Cd3d	Cd3g;Cd3d	Ube4a;Cd3g;Cd3d	Cd3g;Cd3d;Ube4a	Cd3g;Cd3d	Cd3d;Cd3g;Ube4a	1.8672	1.5113	1.83821	1.93519	1.93181	2.04372	1	1	1	1	1	1
110832	http://genome.ucsc.edu/cgi-bin/hgTracks?hgS_doOtherUser=submit&hgS_otherUserName=Andrew%20Kossenkov&hgS_otherUserSessionName=506.BMAL1&position=chr11:103455470-103461433	chr11	103457470	103459433	ENSMUSG00000078632	Lrrc37a	BODY	22	1963	1.95578	4.10396	0	0	0	-1.12944	-1.13979	1.00916	0.278905	0.244493	0.935383	0.729665	0.491202	0.983502	0.27397	-0.0999203	-0.00120981	-0.076019	-0.14938	0.0525593	na	na	na	na	Lrrc37a	Lrrc37a	1.95578	1.48645	1.59879	1.51295	1.43298	1.6633	1	1	1	1	1	1
8579	http://genome.ucsc.edu/cgi-bin/hgTracks?hgS_doOtherUser=submit&hgS_otherUserName=Andrew%20Kossenkov&hgS_otherUserSessionName=506.BMAL1&position=chr1:136049868-136107919	chr1	136051868	136105919	ENSMUSG00000026407	Cacna1s	TSS.500	2	54051	1.93124	4.10372	0	0	0	1.01079	1.10076	-1.08901	0.723283	0.00153653	0.00489968	0.931321	0.0181374	0.11786	-0.009519	-0.13971	-0.0215464	-0.023974	0.144895	0.0498551	Cacna1s	Cacna1s	Ascl5;Cacna1s	Cacna1s;Ascl5	Cacna1s	Cacna1s;Ascl5	1.72506	1.56758	1.70991	1.70687	1.93124	1.80174	1	1	1	1	1	1
43985	http://genome.ucsc.edu/cgi-bin/hgTracks?hgS_doOtherUser=submit&hgS_otherUserName=Andrew%20Kossenkov&hgS_otherUserSessionName=506.BMAL1&position=chr5:35395845-35401548	chr5	35397845	35399548	ENSMUSG00000067438;ENSMUSG00000055944	Hmx1;E130018O15Rik	TSS.10k	10	1703	1.99639	4.10224	0	0	0	1.06089	1.24646	-1.17492	0.638766	0.0800795	0.200277	0.905387	0.255502	0.602929	-0.28873	-0.0373829	-0.100221	0.0372071	0.171551	0.217576	na	na	na	Hmx1;E130018O15Rik	Hmx1	E130018O15Rik;Hmx1	1.37591	1.6568	1.58192	1.75002	1.93057	1.99639	1	0	1	1	1	1
60063	http://genome.ucsc.edu/cgi-bin/hgTracks?hgS_doOtherUser=submit&hgS_otherUserName=Andrew%20Kossenkov&hgS_otherUserSessionName=506.BMAL1&position=chr6:120603483-120615690	chr6	120605483	120613690	na	na	na	na	8207	1.95476	4.10188	0	0	0	-1.1164	-1.18896	1.065	0.0940466	0.00849317	0.338367	0.523713	0.0603715	0.722241	0.28208	-0.0808069	0.0542993	-0.0760217	-0.0682481	-0.111303	na	na	na	na	na	na	1.95476	1.49779	1.65465	1.5031	1.51176	1.46437	1	1	1	1	1	1
109240	http://genome.ucsc.edu/cgi-bin/hgTracks?hgS_doOtherUser=submit&hgS_otherUserName=Andrew%20Kossenkov&hgS_otherUserSessionName=506.BMAL1&position=chr11:84523078-84619346	chr11	84525078	84617346	ENSMUSG00000018698;ENSMUSG00000087211	Lhx1;1500016L03Rik	TSS.500	2	92268	1.93004	4.10118	0	0	0	1.00757	1.05226	-1.04436	0.7307	0.0200212	0.0475115	0.933611	0.106736	0.341953	0.0320554	-0.13818	0.00386056	-0.0150487	0.0613654	0.0559474	Lhx1;1500016L03Rik	Lhx1;1500016L03Rik	1500016L03Rik;Lhx1	1500016L03Rik;Lhx1	1500016L03Rik;Lhx1	Lhx1;1500016L03Rik	1.88921	1.66781	1.85071	1.82531	1.93004	1.92243	1	1	1	1	1	1
17192	http://genome.ucsc.edu/cgi-bin/hgTracks?hgS_doOtherUser=submit&hgS_otherUserName=Andrew%20Kossenkov&hgS_otherUserSessionName=506.BMAL1&position=chr2:59465645-59473013	chr2	59467645	59471013	na	na	na	na	3368	1.95438	4.10098	0	0	0	-1.06896	-1.48091	1.38538	0.566636	0.000745016	0.00511934	0.879992	0.0107084	0.120426	0.473667	-0.131245	0.218478	0.0427744	-0.203158	-0.400516	na	na	na	na	na	na	1.95438	1.25078	1.62132	1.42394	1.1851	1.02079	1	1	0	1	1	0
30501	http://genome.ucsc.edu/cgi-bin/hgTracks?hgS_doOtherUser=submit&hgS_otherUserName=Andrew%20Kossenkov&hgS_otherUserSessionName=506.BMAL1&position=chr3:89518846-89547615	chr3	89520846	89545615	ENSMUSG00000000794	Kcnn3	TSS.1k	4	24769	1.92985	4.10078	0	0	0	1.11764	1.19464	-1.0689	0.00159346	4.44493e-07	0.0585243	0.0847174	2.89849e-05	0.375121	-0.0327305	-0.283099	0.00849324	0.0536743	0.139006	0.114657	na	Kcnn3	Kcnn3	Kcnn3	Kcnn3	Kcnn3	1.70205	1.41495	1.75428	1.81327	1.92985	1.89588	1	1	1	1	1	1
163360	http://genome.ucsc.edu/cgi-bin/hgTracks?hgS_doOtherUser=submit&hgS_otherUserName=Andrew%20Kossenkov&hgS_otherUserSessionName=506.BMAL1&position=chr19:47029280-47037477	chr19	47031280	47035477	ENSMUSG00000025050	Pcgf6	BODY	22	4197	2.06725	4.10038	0	0	0	-1.14139	-1.15981	1.01613	0.14226	0.0999801	0.859077	0.598129	0.292243	0.962127	0.300263	-0.0996862	-0.0854547	0.00829704	-0.207018	0.0835991	na	na	na	na	Pcgf6	Ina;Pcgf6	2.06725	1.54252	1.55881	1.67018	1.42476	1.76503	1	1	0	0	1	1
84931	http://genome.ucsc.edu/cgi-bin/hgTracks?hgS_doOtherUser=submit&hgS_otherUserName=Andrew%20Kossenkov&hgS_otherUserSessionName=506.BMAL1&position=chr9:43419513-43433817	chr9	43421513	43431817	na	na	na	na	10304	1.95266	4.10024	0	0	0	1.11276	1.15439	-1.03742	0.0717348	0.0155181	0.535738	0.477072	0.0900926	0.837518	-0.0395142	-0.237041	0.137941	-0.0575611	0.0308666	0.165309	na	na	na	na	na	na	1.68098	1.45309	1.91408	1.65884	1.77002	1.95266	1	1	1	0	1	1
96805	http://genome.ucsc.edu/cgi-bin/hgTracks?hgS_doOtherUser=submit&hgS_otherUserName=Andrew%20Kossenkov&hgS_otherUserSessionName=506.BMAL1&position=chr10:60695137-60711539	chr10	60697137	60709539	ENSMUSG00000012819	Cdh23	TSS.1k	4	12402	2.06985	4.0994	0	0	0	-1.03808	-1.00731	-1.03055	0.396964	0.868921	0.495252	0.805047	0.940046	0.817268	0.123808	-0.13675	-0.0615723	0.0218527	0.0271235	0.0255387	na	Cdh23	Cdh23	Cdh23	na	Cdh23;Slc29a3	2.06985	1.71132	1.8082	1.9218	1.9292	1.92697	1	1	1	1	1	1
66561	http://genome.ucsc.edu/cgi-bin/hgTracks?hgS_doOtherUser=submit&hgS_otherUserName=Andrew%20Kossenkov&hgS_otherUserSessionName=506.BMAL1&position=chr7:73341068-73345721	chr7	73343068	73343721	ENSMUSG00000097756	A730056A06Rik	BODY	22	653	1.95295	4.0986	0	0	0	-1.12485	-1.36602	1.2144	0.596464	0.160602	0.382351	0.890897	0.386373	0.752139	0.554588	-0.269437	-0.0485132	0.157722	-0.196501	-0.197859	na	na	na	na	A730056A06Rik	A730056A06Rik	1.95295	1.05964	1.25153	1.45923	1.11977	1.11862	0	0	1	1	0	0
108339	http://genome.ucsc.edu/cgi-bin/hgTracks?hgS_doOtherUser=submit&hgS_otherUserName=Andrew%20Kossenkov&hgS_otherUserSessionName=506.BMAL1&position=chr11:76588305-76602128	chr11	76590305	76600128	ENSMUSG00000024205	Rpl36-ps2	TSS.5k	9	9823	1.97796	4.09834	0	0	0	-1.05253	1.14736	-1.20763	0.33551	0.009684	0.000385534	0.768966	0.0660089	0.028036	0.0910242	-0.224808	-0.138373	-0.0572906	0.147418	0.182029	na	na	Rpl36-ps2	Rpl36-ps2	Abr	Abr;Rpl36-ps2	1.85093	1.46735	1.56412	1.66033	1.9287	1.97796	1	1	1	1	1	1
59216	http://genome.ucsc.edu/cgi-bin/hgTracks?hgS_doOtherUser=submit&hgS_otherUserName=Andrew%20Kossenkov&hgS_otherUserSessionName=506.BMAL1&position=chr6:114942301-114949273	chr6	114944301	114947273	ENSMUSG00000030315	Vgll4	BODY	22	2972	2.37034	4.09748	0	0	-1.3788	-1.3788	-1.91848	1.39141	0.00131036	7.36162e-11	0.000966506	0.0767934	1.52611e-08	0.0487428	0.652197	0.161587	0.0157015	0.0142643	-0.429696	-0.414054	na	na	na	na	Vgll4	Vgll4	2.37034	1.6582	1.4891	1.48752	1.06701	1.07973	1	1	0	1	1	0
16770	http://genome.ucsc.edu/cgi-bin/hgTracks?hgS_doOtherUser=submit&hgS_otherUserName=Andrew%20Kossenkov&hgS_otherUserSessionName=506.BMAL1&position=chr2:52014000-52031279	chr2	52016000	52029279	ENSMUSG00000053475	Tnfaip6	TSS.10k	10	13279	1.92822	4.09732	0	0	0	1.09344	1.13735	-1.04016	0.0668132	0.00826967	0.419128	0.465981	0.0592885	0.776164	0.0127892	-0.263865	0.0610163	0.00644518	0.1365	0.0471149	na	na	na	Tnfaip6	na	Tnfaip6	1.76154	1.43671	1.82483	1.75338	1.92822	1.80637	1	1	1	1	1	1
64847	http://genome.ucsc.edu/cgi-bin/hgTracks?hgS_doOtherUser=submit&hgS_otherUserName=Andrew%20Kossenkov&hgS_otherUserSessionName=506.BMAL1&position=chr7:46171514-46181459	chr7	46173514	46179459	ENSMUSG00000040136	Abcc8	TSS.1k	4	5945	1.92814	4.0971	0	0	0	-1.05132	1.14774	-1.20664	0.425726	0.0282423	0.00278771	0.81945	0.133463	0.0874054	0.0252459	-0.156665	-0.099777	-0.0933546	0.221298	0.103252	na	Abcc8	Abcc8	Abcc8	Abcc8	Abcc8	1.67044	1.4607	1.52347	1.53071	1.92814	1.7688	1	1	1	1	1	1
108284	http://genome.ucsc.edu/cgi-bin/hgTracks?hgS_doOtherUser=submit&hgS_otherUserName=Andrew%20Kossenkov&hgS_otherUserSessionName=506.BMAL1&position=chr11:75901635-75914452	chr11	75903635	75912452	ENSMUSG00000020847	Rph3al	TSS.500	2	8817	1.92809	4.097	0	0	0	1.04557	1.22838	-1.17484	0.450916	0.00050003	0.00639579	0.831892	0.00801983	0.135355	-0.13292	-0.147969	-0.093899	0.0106243	0.230701	0.133462	Rph3al	Rph3al	Rph3al	Rph3al	Rph3al	Rph3al	1.47625	1.4599	1.51947	1.64115	1.92809	1.7959	1	1	1	1	1	1
163249	http://genome.ucsc.edu/cgi-bin/hgTracks?hgS_doOtherUser=submit&hgS_otherUserName=Andrew%20Kossenkov&hgS_otherUserSessionName=506.BMAL1&position=chr19:45741255-45747048	chr19	45743255	45745048	ENSMUSG00000025219	Fgf8	TSS.500	2	1793	1.95231	4.09668	0	0	0	-1.02573	1.08445	-1.11235	0.856499	0.563816	0.448461	0.967597	0.765133	0.792421	0.252332	-0.370573	-0.228023	0.130816	0.00736862	0.208079	Fgf8	Fgf8	Npm3;Gm15491;Fgf8	Npm3;Gm15491;Fgf8	na	Npm3;Gm15491;Fgf8;Mgea5	1.95231	1.23269	1.3711	1.78653	1.63182	1.89031	1	1	1	1	1	1
15422	http://genome.ucsc.edu/cgi-bin/hgTracks?hgS_doOtherUser=submit&hgS_otherUserName=Andrew%20Kossenkov&hgS_otherUserSessionName=506.BMAL1&position=chr2:26773127-26796125	chr2	26775127	26794125	na	na	na	na	18998	1.95209	4.09628	0	0	0	-1.07381	-1.08941	1.01452	0.198807	0.122339	0.794802	0.660697	0.329344	0.941769	0.264449	-0.183664	-0.0047628	-0.0208357	-0.0324373	-0.0227489	na	na	na	na	na	na	1.95209	1.40418	1.60277	1.5839	1.57042	1.58167	1	1	1	1	1	1
117144	http://genome.ucsc.edu/cgi-bin/hgTracks?hgS_doOtherUser=submit&hgS_otherUserName=Andrew%20Kossenkov&hgS_otherUserSessionName=506.BMAL1&position=chr12:84676824-84700720	chr12	84678824	84698720	ENSMUSG00000071234	Syndig1l	TSS.500	2	19896	1.92755	4.09588	0	0	0	1.06466	1.13767	-1.06857	0.0723884	0.000216632	0.0571608	0.478558	0.00428722	0.371821	-0.0553357	-0.171976	-0.00474085	0.0230941	0.115776	0.0931819	Syndig1l	Syndig1l	Syndig1l	Syndig1l	Syndig1l	Syndig1l	1.70078	1.56092	1.76506	1.80139	1.92755	1.89604	1	1	1	1	1	1
101786	http://genome.ucsc.edu/cgi-bin/hgTracks?hgS_doOtherUser=submit&hgS_otherUserName=Andrew%20Kossenkov&hgS_otherUserSessionName=506.BMAL1&position=chr10:127347188-127365316	chr10	127349188	127363316	ENSMUSG00000047492	Inhbe	TSS.500	2	14128	1.99564	4.09508	0	0	0	-1.016	-1.02641	1.01024	0.693655	0.517763	0.800349	0.922654	0.732692	0.943829	0.080351	-0.0945982	-0.0148649	0.0318617	0.0324299	-0.0351795	Inhbe	Inhbe	Inhbe	Inhbe;Gli1;Inhbc	Inhbc;Inhbe	Gli1;Inhbc;Inhbe	1.99564	1.75632	1.8618	1.92638	1.92718	1.83437	1	1	1	1	1	1
161270	http://genome.ucsc.edu/cgi-bin/hgTracks?hgS_doOtherUser=submit&hgS_otherUserName=Andrew%20Kossenkov&hgS_otherUserSessionName=506.BMAL1&position=chr19:29451546-29457738	chr19	29453546	29455738	ENSMUSG00000016498	Pdcd1lg2	BODY	22	2192	2.06664	4.09507	0	0	0	-1.00188	-1.05482	1.05284	0.98483	0.589164	0.60236	0.99678	0.782495	0.869157	0.0333012	-0.0329689	-0.00216039	0.0737517	0.0870378	-0.158961	na	na	na	na	Pdcd1lg2	Pdcd1lg2	1.98742	1.8937	1.93674	2.04678	2.06664	1.72698	0	0	1	1	0	1
151110	http://genome.ucsc.edu/cgi-bin/hgTracks?hgS_doOtherUser=submit&hgS_otherUserName=Andrew%20Kossenkov&hgS_otherUserSessionName=506.BMAL1&position=chr17:56140916-56162020	chr17	56142916	56160020	ENSMUSG00000044469;ENSMUSG00000001227	Tnfaip8l1;Sema6b	TSS.5k	9	17104	2.04435	4.09504	0	0	0	1.00096	1.13594	-1.13486	0.979543	0.000631266	0.000693832	0.995708	0.00951661	0.0400984	0.00425989	-0.17395	-0.0698433	-0.0228816	0.0906607	0.171754	na	na	Tnfaip8l1;Sema6b	Tnfaip8l1;Sema6b	na	Sema6b;Tnfaip8l1	1.80931	1.58744	1.71371	1.77372	1.92715	2.04435	1	1	1	1	1	1
95122	http://genome.ucsc.edu/cgi-bin/hgTracks?hgS_doOtherUser=submit&hgS_otherUserName=Andrew%20Kossenkov&hgS_otherUserSessionName=506.BMAL1&position=chr10:34209457-34214640	chr10	34211457	34212640	ENSMUSG00000039497	Dse	TSS.5k	9	1183	2.57566	4.09494	0	0	-1.53263	-1.53263	-2.78615	1.81789	0.0198783	2.39356e-08	0.00114026	0.29154	2.41785e-06	0.0536263	0.899227	0.359933	0.0253894	0.164414	-0.402846	-1.04612	na	na	Dse	Dse	na	Dse	2.57566	1.74114	1.36009	1.50779	0.985093	0.594741	0	0	1	1	0	0
100607	http://genome.ucsc.edu/cgi-bin/hgTracks?hgS_doOtherUser=submit&hgS_otherUserName=Andrew%20Kossenkov&hgS_otherUserSessionName=506.BMAL1&position=chr10:111055078-111062139	chr10	111057078	111060139	na	na	na	na	3061	1.95105	4.09412	0	0	0	-1.28049	-1.46477	1.14391	0.012076	0.000107272	0.172642	0.234982	0.00249469	0.570378	0.405078	0.112479	0.0723733	-0.160305	-0.174073	-0.255553	na	na	na	na	na	na	1.95105	1.57454	1.52863	1.28605	1.27289	1.1975	1	1	1	0	0	1
4981	http://genome.ucsc.edu/cgi-bin/hgTracks?hgS_doOtherUser=submit&hgS_otherUserName=Andrew%20Kossenkov&hgS_otherUserSessionName=506.BMAL1&position=chr1:75002772-75018884	chr1	75004772	75016884	ENSMUSG00000026162	Nhej1	BODY	22	12112	1.92642	4.09352	0	0	0	1.18535	1.28539	-1.08439	0.00190268	4.54066e-06	0.138878	0.0941029	0.000200502	0.52743	-0.203724	-0.230531	-0.0339989	0.134703	0.205639	0.127911	na	na	na	na	Nhej1	Nhej1	1.42581	1.39772	1.6163	1.8292	1.92642	1.82014	1	1	1	1	1	1
87380	http://genome.ucsc.edu/cgi-bin/hgTracks?hgS_doOtherUser=submit&hgS_otherUserName=Andrew%20Kossenkov&hgS_otherUserSessionName=506.BMAL1&position=chr9:62285406-62293747	chr9	62287406	62291747	ENSMUSG00000046846	Spesp1	TSS.10k	10	4341	1.95074	4.09344	0	0	0	-1.15473	-1.54351	1.33668	0.06724	3.44533e-08	0.000226688	0.467272	3.29648e-06	0.0198935	0.385	0.0823283	0.134089	0.0155933	-0.329224	-0.287787	na	na	na	Spesp1	na	Spesp1	1.95074	1.56264	1.62337	1.48748	1.14999	1.18642	1	1	1	1	1	1
141145	http://genome.ucsc.edu/cgi-bin/hgTracks?hgS_doOtherUser=submit&hgS_otherUserName=Andrew%20Kossenkov&hgS_otherUserSessionName=506.BMAL1&position=chr15:98001172-98006413	chr15	98003172	98004413	ENSMUSG00000022483	Col2a1	TSS.500	2	1241	2.20845	4.09324	0	0	0	1.01855	1.29196	-1.26843	0.910573	0.117412	0.146125	0.980546	0.321367	0.537298	-0.0334607	-0.244724	-0.11477	-0.0407406	-0.101372	0.535067	Col2a1	Col2a1	Col2a1	Col2a1	Col2a1	Col2a1	1.4566	1.24456	1.3713	1.44876	1.38502	2.20845	1	0	0	0	1	1
108283	http://genome.ucsc.edu/cgi-bin/hgTracks?hgS_doOtherUser=submit&hgS_otherUserName=Andrew%20Kossenkov&hgS_otherUserSessionName=506.BMAL1&position=chr11:75811993-75905537	chr11	75813993	75903537	ENSMUSG00000087322	Gm16075	TSS.500	2	89544	1.93124	4.09234	0	0	0	1.02592	1.08831	-1.06081	0.277257	0.000326844	0.0121936	0.728188	0.00584574	0.186902	0.0114408	-0.164499	-0.0481886	0.038862	0.0792849	0.0831002	Gm16075	Gm16075	Gm16075	Gm16075;Rph3al	Rph3al;Gm12339;Gm16075	Rph3al;Gm16075;Gm12339	1.83282	1.61091	1.75456	1.8699	1.92588	1.93124	1	1	1	1	1	1
112414	http://genome.ucsc.edu/cgi-bin/hgTracks?hgS_doOtherUser=submit&hgS_otherUserName=Andrew%20Kossenkov&hgS_otherUserSessionName=506.BMAL1&position=chr11:119226700-119236658	chr11	119228700	119234658	ENSMUSG00000039976;ENSMUSG00000039963	Tbc1d16;Ccdc40	TSS.500	2	5958	1.92579	4.09216	0	0	0	-1.00341	1.09858	-1.10232	0.960703	0.173005	0.158002	0.99179	0.403477	0.55279	-0.0942338	-0.045769	-0.085421	0.0177325	0.137104	0.0705869	Tbc1d16;Ccdc40	Tbc1d16;Ccdc40	Tbc1d16;Ccdc40	Ccdc40;Tbc1d16;Gm11752	Ccdc40	Ccdc40;Tbc1d16;Gm11752	1.62566	1.68462	1.63623	1.76492	1.92579	1.83451	1	1	1	1	1	1
4966	http://genome.ucsc.edu/cgi-bin/hgTracks?hgS_doOtherUser=submit&hgS_otherUserName=Andrew%20Kossenkov&hgS_otherUserSessionName=506.BMAL1&position=chr1:74949936-74966798	chr1	74951936	74964798	ENSMUSG00000006538	Ihh	TSS.500	2	12862	2.10946	4.09136	0	0	0	1.06273	1.15386	-1.08574	0.183539	0.00175707	0.0720954	0.645099	0.0199892	0.408347	-0.0713577	-0.167257	-0.0402493	0.0427381	0.0553262	0.1808	Ihh	Ihh	Ihh	Ihh	na	Ihh;Nhej1	1.75515	1.63584	1.79558	1.90782	1.92541	2.10946	1	1	1	1	1	1
109998	http://genome.ucsc.edu/cgi-bin/hgTracks?hgS_doOtherUser=submit&hgS_otherUserName=Andrew%20Kossenkov&hgS_otherUserSessionName=506.BMAL1&position=chr11:95989344-96005068	chr11	95991344	96003068	ENSMUSG00000013415	Igf2bp1	TSS.5k	9	11724	1.90992	4.09134	0	0	0	1.0352	1.06221	-1.02609	0.543604	0.289299	0.651065	0.8716	0.539262	0.888794	0.0219231	-0.157393	0.123793	-0.101281	0.0533278	0.0596299	na	na	Igf2bp1	Igf2bp1	Igf2bp1	Igf2bp1	1.77289	1.55399	1.90992	1.61959	1.81411	1.82249	1	1	1	1	1	1
57665	http://genome.ucsc.edu/cgi-bin/hgTracks?hgS_doOtherUser=submit&hgS_otherUserName=Andrew%20Kossenkov&hgS_otherUserSessionName=506.BMAL1&position=chr6:92306887-92316955	chr6	92308887	92314955	na	na	na	na	6068	2.02308	4.09095	0	0	0	-1.25881	-1.36249	1.08237	0.20949	0.0917014	0.666084	0.671307	0.277537	0.894668	0.472666	-0.0373554	0.141502	-0.268015	-0.0343863	-0.274411	na	na	na	na	na	na	2.02308	1.39085	1.58762	1.17057	1.39392	1.16495	1	1	1	0	0	1
99326	http://genome.ucsc.edu/cgi-bin/hgTracks?hgS_doOtherUser=submit&hgS_otherUserName=Andrew%20Kossenkov&hgS_otherUserSessionName=506.BMAL1&position=chr10:87503505-87509417	chr10	87505505	87507417	na	na	na	na	1912	1.94939	4.0907	0	0	0	-1.12637	-1.09548	-1.02819	0.338488	0.463221	0.823087	0.771074	0.691589	0.951177	0.303562	-0.171865	0.0662004	-0.179908	-0.0643566	0.046367	na	na	na	na	na	na	1.94939	1.37403	1.63849	1.36584	1.48807	1.61475	1	0	1	1	1	1
62775	http://genome.ucsc.edu/cgi-bin/hgTracks?hgS_doOtherUser=submit&hgS_otherUserName=Andrew%20Kossenkov&hgS_otherUserSessionName=506.BMAL1&position=chr7:16128426-16139823	chr7	16130426	16137823	ENSMUSG00000030376	Slc8a2	TSS.500	2	7397	1.9248	4.09006	0	0	0	1.09751	1.25592	-1.14433	0.111851	9.83195e-05	0.0211815	0.554559	0.00232874	0.24072	-0.0996226	-0.242033	0.0191588	-0.0360514	0.232983	0.125565	Slc8a2	Slc8a2	Slc8a2	Slc8a2;Kptn	Slc8a2	Slc8a2;Kptn	1.5079	1.35676	1.64588	1.58033	1.9248	1.77952	1	1	1	1	1	1
69279	http://genome.ucsc.edu/cgi-bin/hgTracks?hgS_doOtherUser=submit&hgS_otherUserName=Andrew%20Kossenkov&hgS_otherUserSessionName=506.BMAL1&position=chr7:109767179-109771982	chr7	109769179	109769982	ENSMUSG00000094713	Gm22822	TSS.5k	9	803	2.20551	4.08822	0	0	0	1.34713	1.47713	-1.0965	0.174922	0.075708	0.674752	0.635975	0.246947	0.898008	-0.602452	-0.0935053	0.0654798	0.190193	-0.124018	0.564302	na	na	Gm22822	Gm22822	Nrip3	Nrip3;Gm22822	0.926926	1.36133	1.53157	1.67889	1.33074	2.20551	0	1	0	1	1	1
60265	http://genome.ucsc.edu/cgi-bin/hgTracks?hgS_doOtherUser=submit&hgS_otherUserName=Andrew%20Kossenkov&hgS_otherUserSessionName=506.BMAL1&position=chr6:122485114-122493566	chr6	122487114	122491566	ENSMUSG00000040649	Rimklb	TSS.1k	4	4452	1.92389	4.08814	0	0	0	1.10645	1.16286	-1.05098	0.160109	0.0361328	0.489734	0.620331	0.156053	0.814596	-0.106684	-0.174647	-0.0289428	0.0971282	0.153267	0.0598788	na	Rimklb	Rimklb	Rimklb	na	Rimklb	1.59019	1.51241	1.68376	1.84665	1.92389	1.79703	1	1	1	1	1	0
158491	http://genome.ucsc.edu/cgi-bin/hgTracks?hgS_doOtherUser=submit&hgS_otherUserName=Andrew%20Kossenkov&hgS_otherUserSessionName=506.BMAL1&position=chr19:4686445-4700129	chr19	4688445	4698129	ENSMUSG00000071691	Gm960	TSS.500	2	9684	2.32106	4.08768	0	0	-1.30193	-1.30193	-1.97475	1.51679	0.000634573	1.29774e-18	7.04509e-08	0.0509206	1.3777e-15	6.28915e-05	0.633669	0.158166	0.185656	-0.0334328	-0.422146	-0.521912	Gm960	Gm960	Gm960	Gm960	Gm960	Gm960	2.32106	1.64127	1.67476	1.42471	1.06459	0.98678	1	1	1	1	1	0
95709	http://genome.ucsc.edu/cgi-bin/hgTracks?hgS_doOtherUser=submit&hgS_otherUserName=Andrew%20Kossenkov&hgS_otherUserSessionName=506.BMAL1&position=chr10:42610797-42615863	chr10	42612797	42613863	ENSMUSG00000038280	Ostm1	BODY	22	1066	1.9474	4.08652	0	0	0	-1.03194	-1.18567	1.14897	0.833765	0.255829	0.35424	0.961309	0.503718	0.733513	0.239133	-0.105069	0.192383	-0.0796307	-0.0322554	-0.21456	na	na	na	na	Ostm1	Ostm1	1.9474	1.51283	1.88212	1.54152	1.59632	1.39495	1	1	0	0	1	0
30425	http://genome.ucsc.edu/cgi-bin/hgTracks?hgS_doOtherUser=submit&hgS_otherUserName=Andrew%20Kossenkov&hgS_otherUserSessionName=506.BMAL1&position=chr3:88241079-88265262	chr3	88243079	88263262	ENSMUSG00000001417	Rhbg	TSS.500	2	20183	1.92302	4.08626	0	0	0	1.03097	1.11069	-1.07733	0.446257	0.00873646	0.062818	0.829772	0.0614717	0.385925	0.00612103	-0.181283	-0.0878946	0.0674177	0.10022	0.0954189	Rhbg	Rhbg	Rhbg	Rhbg	Rhbg	Rhbg	1.79528	1.5644	1.67571	1.87754	1.92302	1.9163	1	1	1	1	1	1
106906	http://genome.ucsc.edu/cgi-bin/hgTracks?hgS_doOtherUser=submit&hgS_otherUserName=Andrew%20Kossenkov&hgS_otherUserSessionName=506.BMAL1&position=chr11:61416321-61422682	chr11	61418321	61420682	ENSMUSG00000082032	Gm12271	TSS.5k	9	2361	1.92298	4.0862	0	0	0	1.11313	1.61855	-1.45405	0.406467	0.000190189	0.00371285	0.810277	0.00388857	0.101515	-0.144283	-0.420999	-0.334684	0.0987996	0.522399	0.278767	na	na	Gm12271	Gm12271	na	Gm12271	1.17438	0.951963	1.01682	1.40826	1.92298	1.60864	0	0	1	1	1	1
108341	http://genome.ucsc.edu/cgi-bin/hgTracks?hgS_doOtherUser=submit&hgS_otherUserName=Andrew%20Kossenkov&hgS_otherUserSessionName=506.BMAL1&position=chr11:76599525-76614350	chr11	76601525	76612350	ENSMUSG00000024205	Rpl36-ps2	TSS.500	2	10825	1.92298	4.08618	0	0	0	-1.13103	1.04747	-1.18472	0.0147591	0.35823	0.000788563	0.25811	0.603915	0.0431777	0.105045	-0.0870334	-0.0639162	-0.182412	0.136083	0.0922333	Rpl36-ps2	Rpl36-ps2	Abr;Gm26780;Rpl36-ps2	Abr;Gm26780;Rpl36-ps2	Rpl36-ps2;Abr	Abr;Gm26780;Rpl36-ps2	1.87992	1.63311	1.66111	1.52224	1.92298	1.86242	1	1	1	1	1	1
56182	http://genome.ucsc.edu/cgi-bin/hgTracks?hgS_doOtherUser=submit&hgS_otherUserName=Andrew%20Kossenkov&hgS_otherUserSessionName=506.BMAL1&position=chr6:72248221-72261512	chr6	72250221	72259512	na	na	na	na	9291	1.94725	4.08616	0	0	0	-1.12106	-1.64908	1.471	0.140988	1.1869e-10	6.73151e-07	0.596665	2.3301e-08	0.00035282	0.336361	0.174678	-0.0678379	0.318709	-0.294645	-0.467266	na	na	na	na	na	na	1.94725	1.7302	1.44701	1.92235	1.22196	1.07288	1	1	1	1	1	0
91935	http://genome.ucsc.edu/cgi-bin/hgTracks?hgS_doOtherUser=submit&hgS_otherUserName=Andrew%20Kossenkov&hgS_otherUserSessionName=506.BMAL1&position=chr9:122791233-122804299	chr9	122793233	122802299	ENSMUSG00000046603	Tcaim	TSS.5k	9	9066	1.94726	4.08612	0	0	0	-1.08191	-1.2	1.10915	0.295698	0.0154601	0.168912	0.741507	0.0898559	0.566395	0.259258	-0.0710698	0.176987	-0.145167	-0.0832945	-0.136714	na	na	Tcaim	Tcaim	Topaz1	Tcaim;Topaz1	1.94726	1.5283	1.83378	1.44678	1.51456	1.45587	1	1	1	1	1	1
39122	http://genome.ucsc.edu/cgi-bin/hgTracks?hgS_doOtherUser=submit&hgS_otherUserName=Andrew%20Kossenkov&hgS_otherUserSessionName=506.BMAL1&position=chr4:116856814-116879218	chr4	116858814	116877218	ENSMUSG00000082063;ENSMUSG00000033948	Gm12993;Zswim5	TSS.500	2	18404	1.92285	4.08588	0	0	0	1.05544	1.32474	-1.25515	0.214981	1.01886e-10	1.75087e-07	0.676147	2.04599e-08	0.000124181	-0.111998	-0.242739	-0.00730079	-0.131572	0.249071	0.244539	Gm12993;Zswim5	Gm12993;Zswim5	Zswim5;Gm12993	Zswim5;Gm12993;Gm12994	Gm12993	Gm12993;Zswim5;Gm12994	1.47496	1.33851	1.59351	1.45374	1.92285	1.9165	1	1	1	1	1	1
32271	http://genome.ucsc.edu/cgi-bin/hgTracks?hgS_doOtherUser=submit&hgS_otherUserName=Andrew%20Kossenkov&hgS_otherUserSessionName=506.BMAL1&position=chr3:107236125-107244373	chr3	107238125	107242373	ENSMUSG00000070368	Prok1	TSS.500	2	4248	1.96691	4.08492	0	0	0	1.08736	-1.0922	1.18761	0.309118	0.284342	0.0368365	0.750615	0.534492	0.307563	0.172701	-0.225881	0.18688	0.0688305	-0.0560893	-0.146441	Prok1	Prok1	Prok1	Prok1;A630076J17Rik	Prok1	Prok1;A630076J17Rik	1.9467	1.45263	1.96691	1.80452	1.64655	1.54052	1	0	1	1	1	1
57003	http://genome.ucsc.edu/cgi-bin/hgTracks?hgS_doOtherUser=submit&hgS_otherUserName=Andrew%20Kossenkov&hgS_otherUserSessionName=506.BMAL1&position=chr6:87729385-87740134	chr6	87731385	87738134	ENSMUSG00000068263	Efcc1	TSS.500	2	6749	2.20358	4.08479	0	0	0	-1.21203	-1.34768	1.11192	0.00113122	4.40936e-07	0.0726807	0.0699633	2.8798e-05	0.409685	0.338314	0.0544799	-0.00424658	-0.0530531	-0.156161	-0.179334	Efcc1	Efcc1	Gm23401;Efcc1	Gm23401;Efcc1	Efcc1	Gm23401;Efcc1	2.20358	1.79218	1.7167	1.65627	1.53513	1.50908	1	1	1	1	1	1
158888	http://genome.ucsc.edu/cgi-bin/hgTracks?hgS_doOtherUser=submit&hgS_otherUserName=Andrew%20Kossenkov&hgS_otherUserSessionName=506.BMAL1&position=chr19:10212903-10242835	chr19	10214903	10240835	ENSMUSG00000036098	Myrf	TSS.500	2	25932	2.11089	4.08402	0	0	0	-1.01495	1.10058	-1.11703	0.733402	0.0277707	0.011052	0.934384	0.132047	0.177979	-0.0686733	-0.0610776	-0.0841954	-0.00647721	0.0457778	0.174646	Myrf	Myrf	Myrf	Tmem258;Myrf	Myrf	Dagla;Tmem258;Myrf	1.76776	1.77762	1.74777	1.85004	1.92197	2.11089	1	1	1	1	1	1
87927	http://genome.ucsc.edu/cgi-bin/hgTracks?hgS_doOtherUser=submit&hgS_otherUserName=Andrew%20Kossenkov&hgS_otherUserSessionName=506.BMAL1&position=chr9:67758647-67772072	chr9	67760647	67770072	ENSMUSG00000055125	M5C1000I18Rik	TSS.500	2	9425	1.94179	4.08306	0	0	0	-1.06902	1.01903	-1.08937	0.317986	0.777918	0.200337	0.75725	0.893816	0.603017	0.104063	-0.10754	0.0830371	-0.21146	0.0861962	0.0457032	M5C1000I18Rik	M5C1000I18Rik	C2cd4b;M5C1000I18Rik	C2cd4b;M5C1000I18Rik	C2cd4b	M5C1000I18Rik;C2cd4b	1.94179	1.66324	1.91225	1.5407	1.91666	1.86084	1	1	1	1	1	1
159734	http://genome.ucsc.edu/cgi-bin/hgTracks?hgS_doOtherUser=submit&hgS_otherUserName=Andrew%20Kossenkov&hgS_otherUserSessionName=506.BMAL1&position=chr19:17830741-17839150	chr19	17832741	17837150	ENSMUSG00000024713	Pcsk5	TSS.500	2	4409	1.94573	4.08298	0	0	0	-1.55106	-1.23132	-1.25967	8.76103e-05	0.0628623	0.0391677	0.0146463	0.220589	0.315832	0.583197	-0.0830282	-0.193016	-0.371573	0.0191114	0.0453083	Pcsk5	Pcsk5	Pcsk5	Pcsk5	Pcsk5	Pcsk5	1.94573	1.18912	1.09449	0.955439	1.2837	1.30905	1	1	1	1	1	0
162762	http://genome.ucsc.edu/cgi-bin/hgTracks?hgS_doOtherUser=submit&hgS_otherUserName=Andrew%20Kossenkov&hgS_otherUserSessionName=506.BMAL1&position=chr19:41596643-41626449	chr19	41598643	41624449	ENSMUSG00000025020	Slit1	TSS.500	2	25806	2.09676	4.08248	0	0	0	1.09708	1.11387	-1.0153	0.0125815	0.00367862	0.682462	0.239521	0.0337478	0.90128	-0.0177738	-0.217273	-0.00834827	0.100606	0.0113249	0.131463	Slit1	Slit1	Slit1	mmu-mir-8091;Slit1;AI606181	Slit1	AI606181;mmu-mir-8091;Slit1	1.88088	1.62505	1.89386	2.05027	1.92124	2.09676	1	1	1	1	1	1
107891	http://genome.ucsc.edu/cgi-bin/hgTracks?hgS_doOtherUser=submit&hgS_otherUserName=Andrew%20Kossenkov&hgS_otherUserSessionName=506.BMAL1&position=chr11:71802589-71807485	chr11	71804589	71805485	na	na	na	na	896	1.94554	4.08236	0	0	0	-2.08997	-2.1346	1.02136	0.00154631	0.00112857	0.927786	0.0832295	0.0144984	0.981244	0.978796	0.273478	-0.557	-0.0520278	-0.535278	-0.107969	na	na	na	na	na	na	1.94554	1.15455	0.605484	0.90115	0.616187	0.863073	1	1	0	0	0	0
98038	http://genome.ucsc.edu/cgi-bin/hgTracks?hgS_doOtherUser=submit&hgS_otherUserName=Andrew%20Kossenkov&hgS_otherUserSessionName=506.BMAL1&position=chr10:75949789-75970566	chr10	75951789	75968566	ENSMUSG00000033255	Gm5134	TSS.500	2	16777	1.96583	4.08194	0	0	0	-1.03541	-1.01995	-1.01515	0.386596	0.622989	0.708288	0.799184	0.804199	0.911335	0.0904429	-0.0928543	-0.0124413	-0.0105193	0.0610059	-0.0356339	Gm5134	Gm5134	Gm5134;Vpreb3;Gm16219	Vpreb3;Gm16221;Gm5134;Gm16219	Gm5134	Gm16219;Gm5134;Vpreb3;Gm16221	1.96583	1.71935	1.82364	1.8262	1.92411	1.79296	1	1	1	1	1	1
110675	http://genome.ucsc.edu/cgi-bin/hgTracks?hgS_doOtherUser=submit&hgS_otherUserName=Andrew%20Kossenkov&hgS_otherUserSessionName=506.BMAL1&position=chr11:101926005-101971017	chr11	101928005	101969017	ENSMUSG00000082171;ENSMUSG00000001494;ENSMUSG00000071818	Rpl27-ps2;Sost;4930417O22Rik	TSS.500	2	41012	2.03506	4.08192	0	0	0	-1.00469	1.10244	-1.10761	0.870817	0.000696592	0.000380263	0.970798	0.0101987	0.0277617	0.0301238	-0.167539	-0.0329875	-0.0427394	0.0669602	0.146182	Rpl27-ps2;Sost;4930417O22Rik	4930417O22Rik;Sost;Rpl27-ps2	Rpl27-ps2;4930417O22Rik;Gm20659;Sost	Rpl27-ps2;Sost;Gm20659;4930417O22Rik	Sost;4930417O22Rik;Rpl27-ps2	Rpl27-ps2;Dusp3;Gm20659;Sost;4930417O22Rik	1.87003	1.61779	1.78571	1.773	1.92098	2.03506	1	1	1	1	1	1
101838	http://genome.ucsc.edu/cgi-bin/hgTracks?hgS_doOtherUser=submit&hgS_otherUserName=Andrew%20Kossenkov&hgS_otherUserSessionName=506.BMAL1&position=chr10:127886411-127906643	chr10	127888411	127904643	ENSMUSG00000040134;ENSMUSG00000040127	Rdh7;Sdr9c7	TSS.500	2	16232	1.94451	4.08038	0	0	0	-1.07122	-1.06657	-1.00436	0.0583644	0.0761777	0.90481	0.443215	0.24768	0.975166	0.115539	-0.0469587	-0.0195025	-0.0254704	-0.0210589	-0.0025489	Rdh7;Sdr9c7	Sdr9c7;Rdh7	Rdh7;Sdr9c7	Rdh7;Sdr9c7	Rdh7;Sdr9c7	Sdr9c7;Rdh7	1.94451	1.72672	1.76182	1.75413	1.75981	1.78382	1	1	1	1	1	1
65141	http://genome.ucsc.edu/cgi-bin/hgTracks?hgS_doOtherUser=submit&hgS_otherUserName=Andrew%20Kossenkov&hgS_otherUserSessionName=506.BMAL1&position=chr7:49673588-49693505	chr7	49675588	49691505	na	na	na	na	15917	1.9745	4.08032	0	0	0	1.03125	1.17525	-1.13963	0.43637	4.40706e-05	0.000944475	0.825285	0.00123911	0.0481189	-0.0740963	-0.15441	-0.0382405	-0.0309128	0.129708	0.167952	na	na	na	na	na	na	1.65408	1.5591	1.69822	1.70738	1.92023	1.9745	1	1	1	1	1	1
100207	http://genome.ucsc.edu/cgi-bin/hgTracks?hgS_doOtherUser=submit&hgS_otherUserName=Andrew%20Kossenkov&hgS_otherUserSessionName=506.BMAL1&position=chr10:95442009-95449015	chr10	95444009	95447015	na	na	na	na	3006	2.03618	4.07976	0	0	0	-1.07194	-1.15141	1.07414	0.450875	0.126027	0.437752	0.831892	0.335084	0.786321	0.247378	-0.110462	0.0821283	-0.0589966	-0.0278328	-0.132215	na	na	na	na	na	na	2.03618	1.56693	1.80499	1.62747	1.66519	1.54199	1	0	1	1	1	1
98135	http://genome.ucsc.edu/cgi-bin/hgTracks?hgS_doOtherUser=submit&hgS_otherUserName=Andrew%20Kossenkov&hgS_otherUserSessionName=506.BMAL1&position=chr10:76693511-76707860	chr10	76695511	76705860	ENSMUSG00000001119	Col6a1	NEAR.10k	27	10349	2.40085	4.07944	0	0	-1.13008	-1.13008	-1.30037	1.15068	0.0251482	1.52574e-06	0.0102068	0.321569	8.17951e-05	0.170856	0.308059	-0.0101797	-0.0112237	0.0513658	-0.102794	-0.235227	na	na	na	na	na	Col6a1	2.40085	1.9058	1.90435	1.99322	1.78109	1.6161	0	1	1	1	1	1
5657	http://genome.ucsc.edu/cgi-bin/hgTracks?hgS_doOtherUser=submit&hgS_otherUserName=Andrew%20Kossenkov&hgS_otherUserSessionName=506.BMAL1&position=chr1:83149663-83156533	chr1	83151663	83154533	ENSMUSG00000053161	Daw1	TSS.10k	10	2870	1.94399	4.07926	0	0	0	-1.26612	-1.37791	1.0883	0.0392648	0.00510819	0.460027	0.381983	0.042436	0.798684	0.497107	-0.0656197	0.0113876	-0.120494	-0.200364	-0.122018	na	na	na	Daw1	na	Daw1	1.94399	1.28382	1.35969	1.23218	1.16043	1.23077	1	0	1	0	1	1
51877	http://genome.ucsc.edu/cgi-bin/hgTracks?hgS_doOtherUser=submit&hgS_otherUserName=Andrew%20Kossenkov&hgS_otherUserSessionName=506.BMAL1&position=chr6:29163754-29172670	chr6	29165754	29170670	ENSMUSG00000029701	Rbm28	TSS.1k	4	4916	1.91955	4.07894	0	0	0	1.02428	1.11113	-1.08479	0.729223	0.128332	0.240193	0.933178	0.338726	0.642849	-0.0642163	-0.106949	-0.0755275	0.0452191	0.139322	0.0621524	na	Rbm28	Rbm28	Prrt4;Rbm28	Prrt4	Rbm28;Prrt4	1.65381	1.60263	1.64012	1.79202	1.91955	1.81436	1	1	1	1	1	1
163099	http://genome.ucsc.edu/cgi-bin/hgTracks?hgS_doOtherUser=submit&hgS_otherUserName=Andrew%20Kossenkov&hgS_otherUserSessionName=506.BMAL1&position=chr19:44021816-44026567	chr19	44023816	44024567	ENSMUSG00000025197	Cyp2c44	TSS.5k	9	751	2.02873	4.07875	0	0	0	-1.01388	1.34896	-1.36769	0.947817	0.155103	0.136987	0.988982	0.378717	0.524292	-0.259566	-0.0441158	-0.0275662	-0.222809	0.557991	-0.00393422	na	na	Cyp2c44	Cyp2c44	Cyp2c44	Cyp2c44	1.10785	1.30239	1.31857	1.13902	2.02873	1.342	0	0	0	0	1	1
141810	http://genome.ucsc.edu/cgi-bin/hgTracks?hgS_doOtherUser=submit&hgS_otherUserName=Andrew%20Kossenkov&hgS_otherUserSessionName=506.BMAL1&position=chr15:103168795-103184382	chr15	103170795	103182382	ENSMUSG00000009575	Cbx5	NEAR.10k	27	11587	2.01369	4.07862	0	0	0	-1.02309	1.09243	-1.11765	0.657401	0.0857676	0.0306511	0.911271	0.266438	0.284151	0.0930628	-0.206834	-0.120375	0.0193977	0.073075	0.141673	na	na	na	na	na	Cbx5	1.94366	1.56009	1.66261	1.84193	1.91554	2.01369	1	1	1	1	1	1
44025	http://genome.ucsc.edu/cgi-bin/hgTracks?hgS_doOtherUser=submit&hgS_otherUserName=Andrew%20Kossenkov&hgS_otherUserSessionName=506.BMAL1&position=chr5:35756307-35775447	chr5	35758307	35773447	ENSMUSG00000029095	Ablim2	TSS.500	2	15140	1.9288	4.07836	0	0	0	1.07097	1.31926	-1.23184	0.205932	3.17668e-07	0.000119203	0.667535	2.19788e-05	0.0135617	-0.124276	-0.238213	-0.187279	0.0746166	0.23419	0.240962	Ablim2	Ablim2	Ablim2	Ablim2	Ablim2	Ablim2	1.47504	1.35544	1.40774	1.70786	1.9193	1.9288	1	1	1	1	1	1
100557	http://genome.ucsc.edu/cgi-bin/hgTracks?hgS_doOtherUser=submit&hgS_otherUserName=Andrew%20Kossenkov&hgS_otherUserSessionName=506.BMAL1&position=chr10:110714876-110720348	chr10	110716876	110718348	na	na	na	na	1472	1.94296	4.07716	0	0	0	-1.36204	-1.21294	-1.12293	0.0344818	0.186407	0.427732	0.364278	0.421356	0.780847	0.318417	0.099352	0.0562175	-0.450247	-0.0405204	0.0167816	na	na	na	na	na	na	1.94296	1.65515	1.60345	1.09914	1.49298	1.55752	1	1	0	0	1	0
6797	http://genome.ucsc.edu/cgi-bin/hgTracks?hgS_doOtherUser=submit&hgS_otherUserName=Andrew%20Kossenkov&hgS_otherUserSessionName=506.BMAL1&position=chr1:92500485-92528956	chr1	92502485	92526956	ENSMUSG00000042849	Olfr1414	TSS.500	2	24471	1.91857	4.0768	0	0	0	1.00221	1.12476	-1.12229	0.96022	0.0077549	0.0089853	0.99174	0.0566978	0.16058	0.0456298	-0.205842	-0.0775994	-0.00189583	0.197023	0.0426845	Olfr1414	Olfr1414	Olfr1414	Olfr1414	Olfr1414	Olfr1414	1.71748	1.42675	1.56868	1.65858	1.91857	1.71377	1	1	1	1	1	1
97019	http://genome.ucsc.edu/cgi-bin/hgTracks?hgS_doOtherUser=submit&hgS_otherUserName=Andrew%20Kossenkov&hgS_otherUserSessionName=506.BMAL1&position=chr10:62532042-62544188	chr10	62534042	62542188	ENSMUSG00000020077	Srgn	TSS.10k	10	8146	2.08407	4.0766	0	0	0	-1.02651	-1.06801	1.04043	0.608695	0.198027	0.438202	0.895532	0.43658	0.786476	0.101597	-0.0697154	0.0581571	-0.0251458	-0.0121509	-0.052742	na	na	na	Srgn	2510003E04Rik	Srgn;2510003E04Rik	2.08407	1.83953	2.01928	1.90038	1.91848	1.86248	1	1	1	1	1	1
94626	http://genome.ucsc.edu/cgi-bin/hgTracks?hgS_doOtherUser=submit&hgS_otherUserName=Andrew%20Kossenkov&hgS_otherUserSessionName=506.BMAL1&position=chr10:24380576-24389188	chr10	24382576	24387188	na	na	na	na	4612	1.94261	4.07644	0	0	0	-1.28817	-1.41156	1.09578	0.00254515	4.00552e-05	0.275993	0.109464	0.0011479	0.675203	0.399529	0.0885221	-0.15194	0.0269449	-0.097771	-0.265285	na	na	na	na	na	na	1.94261	1.54651	1.29373	1.47771	1.34705	1.18842	1	1	1	1	1	1
87359	http://genome.ucsc.edu/cgi-bin/hgTracks?hgS_doOtherUser=submit&hgS_otherUserName=Andrew%20Kossenkov&hgS_otherUserSessionName=506.BMAL1&position=chr9:62121375-62139728	chr9	62123375	62137728	ENSMUSG00000092696	Mir5133	TSS.1k	4	14353	2.00142	4.07564	0	0	0	-1.09849	1.00177	-1.10044	0.0181471	0.964563	0.0160903	0.281258	0.984131	0.212315	0.128286	-0.097513	-0.0691271	-0.0818738	0.0608543	0.0593737	na	Mir5133	Mir5133	Mir5133	na	Mir5133	2.00142	1.69697	1.73268	1.71656	1.90546	1.90341	1	1	1	1	1	1
20173	http://genome.ucsc.edu/cgi-bin/hgTracks?hgS_doOtherUser=submit&hgS_otherUserName=Andrew%20Kossenkov&hgS_otherUserSessionName=506.BMAL1&position=chr2:103986533-103992645	chr2	103988533	103990645	ENSMUSG00000046085	4931422A03Rik	BODY	22	2112	1.94217	4.0755	0	0	0	-1.26954	-1.18542	-1.07096	0.0708296	0.197832	0.603914	0.475566	0.436417	0.86974	0.416857	-0.107076	0.0421184	-0.305218	0.00318277	-0.049865	na	na	na	na	4931422A03Rik	4931422A03Rik;Lmo2	1.94217	1.32028	1.47501	1.13801	1.43308	1.37773	1	0	1	1	1	1
53064	http://genome.ucsc.edu/cgi-bin/hgTracks?hgS_doOtherUser=submit&hgS_otherUserName=Andrew%20Kossenkov&hgS_otherUserSessionName=506.BMAL1&position=chr6:38911956-38927722	chr6	38913956	38925722	ENSMUSG00000029925	Tbxas1	TSS.500	2	11766	1.91776	4.0751	0	0	0	-1.04416	1.00143	-1.04565	0.461476	0.980576	0.446816	0.836536	0.991384	0.791671	0.0739642	-0.0845408	0.0515486	-0.111562	0.124755	-0.0541657	Tbxas1	Tbxas1	Tbxas1	Tbxas1	Tbxas1	Tbxas1	1.84796	1.64528	1.81792	1.61289	1.91776	1.68241	1	1	1	1	1	1
141316	http://genome.ucsc.edu/cgi-bin/hgTracks?hgS_doOtherUser=submit&hgS_otherUserName=Andrew%20Kossenkov&hgS_otherUserSessionName=506.BMAL1&position=chr15:99215542-99225640	chr15	99217542	99223640	ENSMUSG00000037579	Kcnh3	TSS.5k	9	6098	1.91767	4.07496	0	0	0	1.07716	1.2349	-1.14644	0.292165	0.00278194	0.0526922	0.738851	0.0278101	0.358164	-0.202731	-0.116026	-0.0403657	0.00858119	0.188757	0.161784	na	na	Kcnh3	Kcnh3	na	Kcnh3;Spats2	1.43816	1.53344	1.62139	1.68079	1.91767	1.8803	1	1	0	1	1	1
96800	http://genome.ucsc.edu/cgi-bin/hgTracks?hgS_doOtherUser=submit&hgS_otherUserName=Andrew%20Kossenkov&hgS_otherUserSessionName=506.BMAL1&position=chr10:60682365-60688268	chr10	60684365	60686268	ENSMUSG00000012819	Cdh23	TSS.1k	4	1903	2.16785	4.07482	0	0	0	1.19293	1.02572	1.16302	0.130545	0.827777	0.195558	0.582288	0.919785	0.597931	-0.129201	-0.105076	-0.0130891	0.32425	-0.0957408	0.0188558	na	Cdh23	Cdh23	Cdh23	Cdh23	Cdh23	1.5562	1.58412	1.695	2.16785	1.59506	1.73519	0	0	1	1	1	1
96755	http://genome.ucsc.edu/cgi-bin/hgTracks?hgS_doOtherUser=submit&hgS_otherUserName=Andrew%20Kossenkov&hgS_otherUserSessionName=506.BMAL1&position=chr10:60405795-60420040	chr10	60407795	60418040	ENSMUSG00000012819	Cdh23	TSS.5k	9	10245	1.96203	4.0748	0	0	0	1.01838	-1.14629	1.16736	0.68227	0.00215929	0.000507879	0.918683	0.0231952	0.0329764	0.0802901	-0.0260256	0.0852754	0.0944775	-0.121324	-0.112694	na	na	Cdh23	Gm17455;Cdh23	Cdh23	Cdh23;Gm17455	1.94185	1.79679	1.94892	1.96203	1.67554	1.6862	1	1	1	1	1	1
1968	http://genome.ucsc.edu/cgi-bin/hgTracks?hgS_doOtherUser=submit&hgS_otherUserName=Andrew%20Kossenkov&hgS_otherUserSessionName=506.BMAL1&position=chr1:40258813-40263521	chr1	40260813	40261521	ENSMUSG00000026072	Il1r1	TSS.10k	10	708	1.94197	4.07454	0	0	0	-1.44486	-2.19353	1.51815	0.110444	0.000665647	0.0706543	0.552146	0.00987679	0.405074	0.717853	0.275528	-0.358576	0.36383	-0.415155	-0.583479	na	na	na	Il1r1	Il1r1	Il1r1	1.94197	1.40279	0.868306	1.49764	0.831067	0.728534	1	0	1	1	0	0
107614	http://genome.ucsc.edu/cgi-bin/hgTracks?hgS_doOtherUser=submit&hgS_otherUserName=Andrew%20Kossenkov&hgS_otherUserSessionName=506.BMAL1&position=chr11:69173005-69238302	chr11	69175005	69236302	ENSMUSG00000020891	Alox8	TSS.500	2	61297	1.9569	4.07432	0	0	0	1.00274	1.06963	-1.06671	0.914498	0.00814334	0.0111287	0.981584	0.0586198	0.178524	0.0457315	-0.162513	-0.00347079	-0.0314852	0.0618814	0.0898556	Alox8	Alox8;Gucy2e	Gm23194;Gucy2e;Alox8	Alox8;Gm23194;Gucy2e	Alox8;Gucy2e	Alox12b;Gucy2e;Gm23194;Alox8	1.89494	1.6268	1.82805	1.79098	1.9174	1.9569	1	1	1	1	1	1
97950	http://genome.ucsc.edu/cgi-bin/hgTracks?hgS_doOtherUser=submit&hgS_otherUserName=Andrew%20Kossenkov&hgS_otherUserSessionName=506.BMAL1&position=chr10:75352200-75359560	chr10	75354200	75357560	ENSMUSG00000033416	Gucd1	BODY	22	3360	2.02198	4.07412	0	0	0	1.01696	-1.07884	1.09713	0.863094	0.436525	0.341872	0.969074	0.670792	0.724696	0.160065	-0.153775	0.220793	-0.112596	-0.02291	-0.0915775	na	na	na	na	Gucd1	Gucd1	1.93451	1.53676	2.02198	1.58415	1.69217	1.60887	1	1	1	1	1	0
41407	http://genome.ucsc.edu/cgi-bin/hgTracks?hgS_doOtherUser=submit&hgS_otherUserName=Andrew%20Kossenkov&hgS_otherUserSessionName=506.BMAL1&position=chr4:138483328-138488276	chr4	138485328	138486276	na	na	na	na	948	1.91731	4.0738	0	0	0	1.54516	1.91666	-1.24043	0.0155242	0.000295008	0.230103	0.263464	0.00541045	0.633564	-0.487988	-0.511861	0.128381	0.0927843	0.605007	0.173677	na	na	na	na	na	na	0.845688	0.830168	1.34975	1.31442	1.91731	1.39599	0	0	0	1	1	1
57583	http://genome.ucsc.edu/cgi-bin/hgTracks?hgS_doOtherUser=submit&hgS_otherUserName=Andrew%20Kossenkov&hgS_otherUserSessionName=506.BMAL1&position=chr6:91428024-91440171	chr6	91430024	91438171	ENSMUSG00000098240;ENSMUSG00000097693	Gm4575;4930471M09Rik	TSS.5k	9	8147	2.26053	4.07344	0	0	0	-1.09161	-1.07892	-1.01177	0.257129	0.326116	0.879802	0.713121	0.574357	0.968045	0.280227	-0.189329	0.0779478	-0.14763	0.0533344	-0.0745505	na	na	Gm4575;4930471M09Rik	Gm4575;4930471M09Rik	4930471M09Rik	Gm4575;4930471M09Rik	2.26053	1.60474	1.95171	1.65473	1.91701	1.74591	1	1	1	1	1	1
54545	http://genome.ucsc.edu/cgi-bin/hgTracks?hgS_doOtherUser=submit&hgS_otherUserName=Andrew%20Kossenkov&hgS_otherUserSessionName=506.BMAL1&position=chr6:51822690-51828484	chr6	51824690	51826484	na	na	na	na	1794	1.94121	4.07334	0	0	0	-1.39892	-1.55207	1.10948	0.00328798	0.000119207	0.363585	0.125866	0.00271245	0.739668	0.46294	0.181246	-0.122435	-0.065546	-0.260988	-0.195216	na	na	na	na	na	na	1.94121	1.57915	1.26042	1.31514	1.13585	1.19349	1	1	0	0	0	1
7275	http://genome.ucsc.edu/cgi-bin/hgTracks?hgS_doOtherUser=submit&hgS_otherUserName=Andrew%20Kossenkov&hgS_otherUserSessionName=506.BMAL1&position=chr1:119998544-120012067	chr1	120000544	120010067	ENSMUSG00000026387	Sctr	TSS.500	2	9523	1.91691	4.07326	0	0	0	-1.00198	1.14141	-1.14367	0.971427	0.0165072	0.0149654	0.993839	0.0937866	0.205651	0.0186197	-0.187991	0.00772001	-0.111709	0.178648	0.094712	Sctr	Sctr	Sctr;Gm101	Gm101;Sctr	Sctr	Sctr;Gm101	1.70515	1.46429	1.69156	1.54922	1.91691	1.80291	1	1	1	1	1	1
85272	http://genome.ucsc.edu/cgi-bin/hgTracks?hgS_doOtherUser=submit&hgS_otherUserName=Andrew%20Kossenkov&hgS_otherUserSessionName=506.BMAL1&position=chr9:46338933-46351044	chr9	46340933	46349044	na	na	na	na	8111	1.94239	4.07173	0	0	0	-1.03042	-1.05665	1.02545	0.660313	0.419089	0.712487	0.912179	0.65641	0.912773	0.205725	-0.184709	0.0823267	-0.0653532	-0.0648058	0.0268165	na	na	na	na	na	na	1.94239	1.45814	1.77496	1.59253	1.59317	1.70418	1	1	1	1	1	1
99877	http://genome.ucsc.edu/cgi-bin/hgTracks?hgS_doOtherUser=submit&hgS_otherUserName=Andrew%20Kossenkov&hgS_otherUserSessionName=506.BMAL1&position=chr10:93533284-93541713	chr10	93535284	93539713	ENSMUSG00000015890	Amdhd1	TSS.500	2	4429	2.37696	4.07164	0	0	0	-1.17051	-1.18393	1.01146	0.0186433	0.0116463	0.864887	0.284244	0.0745936	0.9639	0.20728	0.040651	0.0153659	-0.130842	-0.0897003	-0.0427541	Amdhd1	Amdhd1;Ccdc38	Amdhd1;Ccdc38	Amdhd1;Ccdc38	Amdhd1	Amdhd1;Ccdc38	2.37696	2.10677	2.06843	1.85945	1.91613	1.98281	1	1	1	1	1	0
100139	http://genome.ucsc.edu/cgi-bin/hgTracks?hgS_doOtherUser=submit&hgS_otherUserName=Andrew%20Kossenkov&hgS_otherUserSessionName=506.BMAL1&position=chr10:95090234-95101251	chr10	95092234	95099251	na	na	na	na	7017	2.05523	4.07024	0	0	0	-1.05512	-1.18027	1.1186	0.538492	0.0574765	0.198945	0.869384	0.208561	0.601328	0.225061	-0.0673389	0.232017	-0.175987	-0.0233081	-0.190443	na	na	na	na	na	na	2.04486	1.65137	2.05523	1.52432	1.70565	1.50813	1	1	1	1	1	0
163640	http://genome.ucsc.edu/cgi-bin/hgTracks?hgS_doOtherUser=submit&hgS_otherUserName=Andrew%20Kossenkov&hgS_otherUserSessionName=506.BMAL1&position=chr19:53835440-53845712	chr19	53837440	53843712	ENSMUSG00000043639	Rbm20	TSS.500	2	6272	1.93931	4.06946	0	0	-1.17118	-1.22319	-1.43258	1.17118	0.00850149	2.67978e-06	0.0391512	0.19945	0.000129802	0.315744	0.39392	0.0596948	0.0645351	-0.0839807	-0.141916	-0.292253	Rbm20	Rbm20	Rbm20	Rbm20	Rbm20	Rbm20	1.93931	1.5176	1.52304	1.36427	1.30663	1.16743	1	1	1	1	1	1
98257	http://genome.ucsc.edu/cgi-bin/hgTracks?hgS_doOtherUser=submit&hgS_otherUserName=Andrew%20Kossenkov&hgS_otherUserSessionName=506.BMAL1&position=chr10:77766469-77772319	chr10	77768469	77770319	ENSMUSG00000095817	Gm3238	TSS.5k	9	1850	2.12568	4.06902	0	0	0	-1.02694	-1.17996	1.149	0.817312	0.150619	0.2277	0.957176	0.372212	0.631276	0.257363	-0.136841	0.185332	-0.0674998	-0.128829	-0.109525	na	na	Gm3238	Gm3238;Gm7138;Gm3233	na	Gm3238;Gm7138;Gm3233	2.12568	1.59354	2.01729	1.67693	1.60297	1.62591	1	1	0	0	1	1
54596	http://genome.ucsc.edu/cgi-bin/hgTracks?hgS_doOtherUser=submit&hgS_otherUserName=Andrew%20Kossenkov&hgS_otherUserSessionName=506.BMAL1&position=chr6:52149655-52160464	chr6	52151655	52158464	ENSMUSG00000098537;ENSMUSG00000029844;ENSMUSG00000087658	HOTAIRM1_1;Hoxa1;Gm15051	TSS.500	2	6809	2.30682	4.06861	0	-1.38061	-1.32907	-1.38061	-1.83493	1.32907	4.68273e-05	1.88905e-14	0.00033382	0.00965953	8.67369e-12	0.0255695	0.587223	0.199716	0.0284104	-0.0400604	-0.263633	-0.511656	HOTAIRM1_1;Hoxa1;Gm15051	HOTAIRM1_1;Hoxa1;Gm15051	HOTAIRM1_5;HOTAIRM1_2;HOTAIRM1_1;HOTAIRM1_4;Hoxa1;Gm15051	Gm15051;Hoxa2;HOTAIRM1_4;Hoxa1;HOTAIRM1_1;HOTAIRM1_2;HOTAIRM1_5;5730446D14Rik	Gm15051;Hoxa1;HOTAIRM1_1	HOTAIRM1_1;Hoxa1;HOTAIRM1_4;Hoxa2;Gm15051;5730446D14Rik;HOTAIRM1_5;Hoxa3;HOTAIRM1_2	2.30682	1.73989	1.5339	1.45816	1.23448	1.0237	1	1	1	1	1	1
57638	http://genome.ucsc.edu/cgi-bin/hgTracks?hgS_doOtherUser=submit&hgS_otherUserName=Andrew%20Kossenkov&hgS_otherUserSessionName=506.BMAL1&position=chr6:92040335-92069099	chr6	92042335	92067099	ENSMUSG00000034037	Fgd5	TSS.500	2	24764	2.17632	4.06842	0	-1.15938	0	-1.15938	-1.20212	1.03686	1.96962e-05	1.0809e-07	0.29633	0.00531206	8.7102e-06	0.691492	0.239966	0.010026	-0.021485	-0.0589491	-0.115238	-0.0543195	Fgd5	Fgd5	Fgd5	Fgd5	Fgd5	Fgd5	2.17632	1.84095	1.79901	1.75033	1.67953	1.75628	1	1	1	1	1	1
24608	http://genome.ucsc.edu/cgi-bin/hgTracks?hgS_doOtherUser=submit&hgS_otherUserName=Andrew%20Kossenkov&hgS_otherUserSessionName=506.BMAL1&position=chr2:163526637-163534960	chr2	163528637	163532960	ENSMUSG00000046840	0610008F07Rik	TSS.10k	10	4323	1.95682	4.06762	0	0	0	-1.14121	1.02607	-1.17097	0.105349	0.752271	0.0529915	0.543351	0.879807	0.359235	0.184017	-0.140022	-0.206486	-0.0341773	-0.000310837	0.19698	na	na	na	0610008F07Rik	0610008F07Rik;Hnf4a	0610008F07Rik;Hnf4a	1.93842	1.52835	1.45503	1.65231	1.69393	1.95682	1	1	1	1	1	1
32411	http://genome.ucsc.edu/cgi-bin/hgTracks?hgS_doOtherUser=submit&hgS_otherUserName=Andrew%20Kossenkov&hgS_otherUserSessionName=506.BMAL1&position=chr3:108738752-108744043	chr3	108740752	108742043	ENSMUSG00000049565	Aknad1	TSS.5k	9	1291	2.16374	4.06736	0	0	0	1.11242	-1.17818	1.31064	0.374735	0.172217	0.0242885	0.792288	0.402383	0.255378	0.115337	-0.115839	0.0979966	0.265538	-0.165863	-0.197169	na	na	Aknad1	Aknad1	Aknad1	Aknad1	1.93991	1.63788	1.91554	2.16374	1.57866	1.54262	1	1	1	1	0	1
60463	http://genome.ucsc.edu/cgi-bin/hgTracks?hgS_doOtherUser=submit&hgS_otherUserName=Andrew%20Kossenkov&hgS_otherUserSessionName=506.BMAL1&position=chr6:124981811-124987950	chr6	124983811	124985950	na	na	na	na	2139	1.99733	4.06668	0	0	0	-1.13599	-1.17709	1.03619	0.285025	0.171613	0.765736	0.734231	0.40162	0.932362	0.241766	-0.0198648	0.118413	-0.187188	0.0660601	-0.219187	na	na	na	na	na	na	1.99733	1.64947	1.82545	1.45789	1.75683	1.42372	0	1	1	1	0	0
57655	http://genome.ucsc.edu/cgi-bin/hgTracks?hgS_doOtherUser=submit&hgS_otherUserName=Andrew%20Kossenkov&hgS_otherUserSessionName=506.BMAL1&position=chr6:92282942-92288876	chr6	92284942	92286876	na	na	na	na	1934	1.93796	4.06664	0	0	0	-1.22075	-1.30595	1.06979	0.0995354	0.027539	0.577709	0.53325	0.131395	0.858128	0.377054	-0.00937887	0.0189219	-0.114112	-0.0292154	-0.24327	na	na	na	na	na	na	1.93796	1.45908	1.48996	1.34991	1.43779	1.22574	1	1	1	1	1	0
63227	http://genome.ucsc.edu/cgi-bin/hgTracks?hgS_doOtherUser=submit&hgS_otherUserName=Andrew%20Kossenkov&hgS_otherUserSessionName=506.BMAL1&position=chr7:25492287-25497199	chr7	25494287	25495199	na	na	na	na	912	1.93805	4.06652	0	0	0	-1.00053	1.00039	-1.00092	0.997873	0.998458	0.996331	0.999496	0.999328	0.99909	0.30167	-0.352533	0.246263	-0.226897	-0.240553	0.272051	na	na	na	na	na	na	1.93805	1.19503	1.86126	1.31286	1.29955	1.89663	1	0	1	1	0	1
109714	http://genome.ucsc.edu/cgi-bin/hgTracks?hgS_doOtherUser=submit&hgS_otherUserName=Andrew%20Kossenkov&hgS_otherUserSessionName=506.BMAL1&position=chr11:90354132-90368040	chr11	90356132	90366040	ENSMUSG00000003949	Hlf	BODY	22	9908	1.93782	4.06598	0	0	0	-1.00335	-1.1066	1.10291	0.949279	0.0538333	0.0622528	0.989467	0.200398	0.384336	0.11899	-0.0752386	-0.0116791	0.119115	-0.144079	-0.00710845	na	na	na	na	Hlf	Hlf	1.93764	1.68098	1.7612	1.93782	1.59799	1.7671	1	1	1	1	1	1
84727	http://genome.ucsc.edu/cgi-bin/hgTracks?hgS_doOtherUser=submit&hgS_otherUserName=Andrew%20Kossenkov&hgS_otherUserSessionName=506.BMAL1&position=chr9:41954620-41963690	chr9	41956620	41961690	ENSMUSG00000049313	Sorl1	NEAR.10k	27	5070	1.93761	4.0659	0	0	0	-1.33062	-1.48808	1.11834	0.004552	7.90274e-05	0.266869	0.148097	0.00196272	0.667604	0.552317	-0.00616132	-0.115925	-0.00883458	-0.101161	-0.320235	na	na	na	na	na	Sorl1	1.93761	1.28358	1.18222	1.28102	1.19541	1.0129	1	1	1	1	1	1
6786	http://genome.ucsc.edu/cgi-bin/hgTracks?hgS_doOtherUser=submit&hgS_otherUserName=Andrew%20Kossenkov&hgS_otherUserSessionName=506.BMAL1&position=chr1:92416659-92426680	chr1	92418659	92424680	na	na	na	na	6021	1.92434	4.06532	0	0	0	-1.05885	1.10578	-1.17085	0.43678	0.171381	0.0319276	0.825504	0.401309	0.288761	0.0498795	-0.137525	-0.00529339	-0.1695	0.226388	0.0360513	na	na	na	na	na	na	1.69122	1.47302	1.62401	1.43854	1.92434	1.67413	1	1	1	1	1	1
86716	http://genome.ucsc.edu/cgi-bin/hgTracks?hgS_doOtherUser=submit&hgS_otherUserName=Andrew%20Kossenkov&hgS_otherUserSessionName=506.BMAL1&position=chr9:56779810-56797942	chr9	56781810	56795942	na	na	na	na	14132	1.91272	4.0644	0	0	0	-1.01559	1.05284	-1.06926	0.703116	0.204681	0.099075	0.925645	0.444906	0.46174	0.0434401	-0.128712	-0.0320212	-0.0210228	0.0998989	0.0384172	na	na	na	na	na	na	1.83548	1.61777	1.73684	1.7509	1.91272	1.82875	1	1	1	1	1	1
56865	http://genome.ucsc.edu/cgi-bin/hgTracks?hgS_doOtherUser=submit&hgS_otherUserName=Andrew%20Kossenkov&hgS_otherUserSessionName=506.BMAL1&position=chr6:86173355-86181849	chr6	86175355	86179849	na	na	na	na	4494	2.38535	4.06432	0	-1.43498	-1.43498	-1.43498	-2.42554	1.6903	1.93201e-07	3.18852e-37	4.49357e-14	0.000170379	2.65722e-33	4.681e-10	0.64735	0.424942	0.0923102	0.0660248	-0.641955	-0.588673	na	na	na	na	na	na	2.38535	2.03028	1.59163	1.56108	0.916877	0.955135	1	1	0	0	0	1
97401	http://genome.ucsc.edu/cgi-bin/hgTracks?hgS_doOtherUser=submit&hgS_otherUserName=Andrew%20Kossenkov&hgS_otherUserSessionName=506.BMAL1&position=chr10:67728317-67733548	chr10	67730317	67731548	na	na	na	na	1231	2.04848	4.06405	0	0	0	-1.92447	-2.76431	1.4364	0.000659668	1.25328e-07	0.0599935	0.0521088	9.92658e-06	0.378895	0.742292	0.733286	0.206944	-0.518128	-0.748064	-0.416331	na	na	na	na	na	na	2.04848	2.03511	1.38243	0.796824	0.664697	0.86239	1	1	1	0	0	0
158793	http://genome.ucsc.edu/cgi-bin/hgTracks?hgS_doOtherUser=submit&hgS_otherUserName=Andrew%20Kossenkov&hgS_otherUserSessionName=506.BMAL1&position=chr19:8651554-8663565	chr19	8653554	8661565	ENSMUSG00000032773	Chrm1	TSS.5k	9	8011	2.26054	4.0639	0	0	0	1.075	1.25854	-1.17074	0.252407	0.000272462	0.0125745	0.709465	0.00509563	0.189619	-0.0312946	-0.294807	-0.0958638	0.0404662	0.0809775	0.300521	na	na	Chrm1	Chrm1	na	Chrm1	1.77553	1.46243	1.69344	1.87118	1.92732	2.26054	1	1	0	1	1	1
56950	http://genome.ucsc.edu/cgi-bin/hgTracks?hgS_doOtherUser=submit&hgS_otherUserName=Andrew%20Kossenkov&hgS_otherUserSessionName=506.BMAL1&position=chr6:87357891-87386139	chr6	87359891	87384139	ENSMUSG00000030049	Gkn2	TSS.500	2	24248	2.35147	4.06387	0	0	-1.07509	-1.10229	-1.18507	1.07509	0.00706111	2.65139e-06	0.0452642	0.183604	0.000128772	0.335705	0.228465	-0.0375153	0.0251681	-0.0264914	-0.113731	-0.0758952	Gkn2	Gkn2	Gkn3;Gkn2	Gkn1;Gkn2;Gkn3	Gkn3;Gkn2	Gkn3;Gkn2;Gkn1	2.35147	1.93872	2.02926	1.95436	1.83382	1.8852	1	1	1	1	1	1
112170	http://genome.ucsc.edu/cgi-bin/hgTracks?hgS_doOtherUser=submit&hgS_otherUserName=Andrew%20Kossenkov&hgS_otherUserSessionName=506.BMAL1&position=chr11:117423750-117434201	chr11	117425750	117432201	ENSMUSG00000085336	Gm11732	TSS.500	2	6451	1.93648	4.06356	0	0	0	1.0032	-1.03752	1.04084	0.96347	0.597547	0.566165	0.992122	0.787756	0.852716	0.178652	-0.204849	0.0114741	0.0532417	0.0429203	-0.0814399	Gm11732	Gm11732	Gm8624;Gm11732	Gm11732;Gm8624	Gm11732	Gm11732;Gm8624	1.93648	1.46111	1.71365	1.76693	1.75362	1.60053	1	1	1	1	1	1
148257	http://genome.ucsc.edu/cgi-bin/hgTracks?hgS_doOtherUser=submit&hgS_otherUserName=Andrew%20Kossenkov&hgS_otherUserSessionName=506.BMAL1&position=chr17:14270045-14279623	chr17	14272045	14277623	ENSMUSG00000023886	Smoc2	TSS.5k	9	5578	1.93644	4.06346	0	0	0	-1.0019	-1.15044	1.14826	0.978399	0.0452541	0.0482535	0.995383	0.179762	0.344585	0.172643	-0.0952239	0.0652548	0.0831979	-0.0205628	-0.205309	na	na	Smoc2	Smoc2	na	Smoc2	1.93644	1.59136	1.79036	1.81402	1.68119	1.4671	1	1	1	0	1	0
6523	http://genome.ucsc.edu/cgi-bin/hgTracks?hgS_doOtherUser=submit&hgS_otherUserName=Andrew%20Kossenkov&hgS_otherUserSessionName=506.BMAL1&position=chr1:90394939-90400715	chr1	90396939	90398715	na	na	na	na	1776	1.91214	4.06312	0	0	0	1.45618	1.79507	-1.23273	0.00206795	1.60953e-06	0.0859377	0.0977522	8.53538e-05	0.437025	-0.242082	-0.675104	0.0802412	0.0895759	0.4103	0.337068	na	na	na	na	na	na	1.18018	0.848241	1.50066	1.51105	1.91214	1.81255	1	0	0	1	1	1
88843	http://genome.ucsc.edu/cgi-bin/hgTracks?hgS_doOtherUser=submit&hgS_otherUserName=Andrew%20Kossenkov&hgS_otherUserSessionName=506.BMAL1&position=chr9:77653757-77674085	chr9	77655757	77672085	ENSMUSG00000044938	Klhl31	BODY	22	16328	1.93627	4.06308	0	-1.24843	-1.14016	-1.24843	-1.42342	1.14016	0.000147916	1.57324e-09	0.0249459	0.0205011	2.24118e-07	0.25851	0.421011	0.0414241	0.0482546	-0.111149	-0.219737	-0.179803	na	na	na	na	Klhl31	Klhl31	1.93627	1.46519	1.47262	1.30812	1.20602	1.24268	1	1	1	1	1	1
164107	http://genome.ucsc.edu/cgi-bin/hgTracks?hgS_doOtherUser=submit&hgS_otherUserName=Andrew%20Kossenkov&hgS_otherUserSessionName=506.BMAL1&position=chr19:56872620-56891448	chr19	56874620	56889448	ENSMUSG00000025082	Vwa2	TSS.500	2	14828	2.26094	4.06127	0	0	0	-1.05486	-1.00253	-1.0522	0.312535	0.961957	0.335957	0.753127	0.982849	0.720568	0.00900972	-0.0108768	-0.0906974	0.0197632	-0.0720419	0.144843	Vwa2	Vwa2	Vwa2	Vwa2	Vwa2	Vwa2;Tdrd1	2.04879	2.01938	1.9053	2.06487	1.9314	2.26094	1	1	1	1	1	1
21758	http://genome.ucsc.edu/cgi-bin/hgTracks?hgS_doOtherUser=submit&hgS_otherUserName=Andrew%20Kossenkov&hgS_otherUserSessionName=506.BMAL1&position=chr2:127831332-127854126	chr2	127833332	127852126	ENSMUSG00000027380	Acoxl	TSS.500	2	18794	1.9354	4.06126	0	0	0	-1.03513	-1.02086	-1.01398	0.3335	0.563122	0.697396	0.767866	0.764613	0.90702	0.0689399	-0.0714088	-0.0158552	-0.00626315	-0.028052	0.0526392	Acoxl	Acoxl	Acoxl;Bub1	Acoxl;Bub1	Acoxl	Acoxl;Bub1	1.9354	1.74672	1.81921	1.83202	1.80306	1.91253	1	1	1	1	1	1
86972	http://genome.ucsc.edu/cgi-bin/hgTracks?hgS_doOtherUser=submit&hgS_otherUserName=Andrew%20Kossenkov&hgS_otherUserSessionName=506.BMAL1&position=chr9:59214174-59220354	chr9	59216174	59218354	na	na	na	na	2180	1.93836	4.06057	0	0	0	-1.02208	1.11043	-1.13495	0.85751	0.389111	0.298002	0.967862	0.631147	0.692849	0.132767	-0.256564	-0.14618	0.0408036	0.28915	-0.0599753	na	na	na	na	na	na	1.72896	1.29638	1.40742	1.61602	1.93836	1.50024	1	1	1	1	0	0
48071	http://genome.ucsc.edu/cgi-bin/hgTracks?hgS_doOtherUser=submit&hgS_otherUserName=Andrew%20Kossenkov&hgS_otherUserSessionName=506.BMAL1&position=chr5:115386224-115400755	chr5	115388224	115398755	ENSMUSG00000087292	Gm13832	BODY	22	10531	1.9109	4.06052	0	0	0	1.05055	1.37378	-1.30768	0.396308	4.64293e-08	3.91003e-06	0.804669	4.28491e-06	0.00125203	-0.113566	-0.266327	-0.0950207	-0.0795399	0.372811	0.181643	na	na	na	na	Gm13832	Gm13832	1.33541	1.19119	1.35398	1.36967	1.9109	1.66134	1	1	1	1	1	1
56762	http://genome.ucsc.edu/cgi-bin/hgTracks?hgS_doOtherUser=submit&hgS_otherUserName=Andrew%20Kossenkov&hgS_otherUserSessionName=506.BMAL1&position=chr6:85141090-85154913	chr6	85143090	85152913	ENSMUSG00000089262	Gm22893	TSS.500	2	9823	1.93502	4.06044	0	0	0	-1.01632	-1.109	1.09119	0.789038	0.0873736	0.149354	0.950251	0.269374	0.541605	0.226392	-0.176761	0.0283642	0.060843	-0.0639962	-0.0748423	Gm22893	Gm22893	Gm10444;Gm22893;Spr-ps1	Gm10444;Gm22893;Spr;Spr-ps1	Gm10444;Gm22893	Spr;Spr-ps1;Gm22893;Gm10444	1.93502	1.43889	1.67401	1.7144	1.564	1.55153	1	1	1	1	1	1
110151	http://genome.ucsc.edu/cgi-bin/hgTracks?hgS_doOtherUser=submit&hgS_otherUserName=Andrew%20Kossenkov&hgS_otherUserSessionName=506.BMAL1&position=chr11:97555948-97576600	chr11	97557948	97574600	ENSMUSG00000038453;ENSMUSG00000086394	Srcin1;Gm11612	TSS.500	2	16652	2.04538	4.06016	0	0	0	1.0779	1.22909	-1.14027	0.112477	1.27012e-05	0.00546961	0.555632	0.000462724	0.124724	-0.0602441	-0.2461	-0.114734	0.0815195	0.123027	0.216532	Srcin1;Gm11612	Srcin1;Gm11612	Gm11612;Srcin1	Srcin1;Gm11612	Srcin1;Gm11612	Gm11612;Srcin1	1.67087	1.45682	1.60523	1.85372	1.91074	2.04538	1	1	1	1	1	1
162817	http://genome.ucsc.edu/cgi-bin/hgTracks?hgS_doOtherUser=submit&hgS_otherUserName=Andrew%20Kossenkov&hgS_otherUserSessionName=506.BMAL1&position=chr19:42216068-42237372	chr19	42218068	42235372	na	na	na	na	17304	2.09865	4.05982	0	0	0	1.00991	1.11769	-1.10672	0.806332	0.00565147	0.011666	0.95475	0.0455446	0.18252	0.0374549	-0.201064	-0.0822972	0.0200283	0.0766328	0.149245	na	na	na	na	na	na	1.93471	1.62465	1.77264	1.91028	1.99072	2.09865	1	1	1	1	1	1
149375	http://genome.ucsc.edu/cgi-bin/hgTracks?hgS_doOtherUser=submit&hgS_otherUserName=Andrew%20Kossenkov&hgS_otherUserSessionName=506.BMAL1&position=chr17:31700161-31705950	chr17	31702161	31703950	na	na	na	na	1789	1.91026	4.059	0	0	0	1.09621	1.19047	-1.08599	0.454644	0.155801	0.501818	0.833728	0.379663	0.820398	-0.139184	-0.149853	-0.00459187	0.0419047	0.284089	-0.0323641	na	na	na	na	na	na	1.39912	1.38807	1.5457	1.59961	1.91026	1.51433	1	0	0	1	1	1
57832	http://genome.ucsc.edu/cgi-bin/hgTracks?hgS_doOtherUser=submit&hgS_otherUserName=Andrew%20Kossenkov&hgS_otherUserSessionName=506.BMAL1&position=chr6:94322847-94327759	chr6	94324847	94325759	na	na	na	na	912	1.89469	4.05866	0	0	0	-1.12007	-1.32584	1.18371	0.619347	0.216699	0.460161	0.899319	0.459091	0.798708	0.342835	0.0259856	0.4249	-0.412118	-0.534844	0.15324	na	na	na	na	na	na	1.78439	1.41283	1.89469	1.01663	0.925567	1.55233	0	0	1	0	1	1
86837	http://genome.ucsc.edu/cgi-bin/hgTracks?hgS_doOtherUser=submit&hgS_otherUserName=Andrew%20Kossenkov&hgS_otherUserSessionName=506.BMAL1&position=chr9:57860394-57889613	chr9	57862394	57887613	na	na	na	na	25219	1.9337	4.0577	0	0	0	-1.12669	-1.19343	1.05923	0.00980271	0.000129027	0.212906	0.212854	0.0028743	0.616946	0.257306	-0.0416503	0.0356731	-0.0704132	-0.039615	-0.1413	na	na	na	na	na	na	1.9337	1.55308	1.64409	1.52045	1.55541	1.44275	1	1	1	1	1	1
104331	http://genome.ucsc.edu/cgi-bin/hgTracks?hgS_doOtherUser=submit&hgS_otherUserName=Andrew%20Kossenkov&hgS_otherUserSessionName=506.BMAL1&position=chr11:33668719-33674319	chr11	33670719	33672319	ENSMUSG00000053519	Kcnip1	BODY	22	1600	1.9332	4.05658	0	0	0	-1.34005	-1.41229	1.05391	0.031075	0.0110071	0.699161	0.349794	0.0717931	0.907766	0.505625	0.0032158	-0.0636093	-0.125085	-0.116888	-0.203258	na	na	na	na	Kcnip1	Kcnip1	1.9332	1.33529	1.27033	1.21316	1.22064	1.1439	1	1	0	0	1	1
52026	http://genome.ucsc.edu/cgi-bin/hgTracks?hgS_doOtherUser=submit&hgS_otherUserName=Andrew%20Kossenkov&hgS_otherUserSessionName=506.BMAL1&position=chr6:30616177-30630960	chr6	30618177	30628960	ENSMUSG00000029788	Cpa5	TSS.10k	10	10783	2.0398	4.05648	0	-1.15089	0	-1.214	-1.15089	-1.05484	9.19021e-05	0.00459027	0.281716	0.0150765	0.0394941	0.680161	0.180363	0.0723789	-0.0916801	-0.110703	0.0334452	-0.0838038	na	na	na	Cpa5	Cpa5	Cpa5	2.0398	1.88549	1.67207	1.64885	1.83262	1.68177	1	1	1	1	1	1
19469	http://genome.ucsc.edu/cgi-bin/hgTracks?hgS_doOtherUser=submit&hgS_otherUserName=Andrew%20Kossenkov&hgS_otherUserSessionName=506.BMAL1&position=chr2:91974229-91981810	chr2	91976229	91979810	ENSMUSG00000040479	Dgkz	TSS.500	2	3581	1.90904	4.05648	0	0	0	1.086	1.13711	-1.04707	0.287915	0.0978654	0.55346	0.736323	0.288609	0.846384	-0.0031198	-0.240388	0.0627341	-0.00824068	0.141048	0.0479664	Dgkz	Dgkz	Dgkz	Dgkz	na	Creb3l1;Dgkz	1.71798	1.44229	1.80289	1.71154	1.90904	1.78351	1	1	1	0	1	1
104132	http://genome.ucsc.edu/cgi-bin/hgTracks?hgS_doOtherUser=submit&hgS_otherUserName=Andrew%20Kossenkov&hgS_otherUserSessionName=506.BMAL1&position=chr11:32298263-32325087	chr11	32300263	32323087	ENSMUSG00000020295	Hbq1a	TSS.500	2	22824	1.90867	4.05578	0	0	0	1.03804	1.13932	-1.09757	0.37089	0.00177015	0.0256512	0.79013	0.020087	0.261777	-0.0530213	-0.151006	-0.0478619	0.0199296	0.180937	0.0510234	Hbq1a	Hbq1a	Hba-a2;Hbq1a	Hbq1a;Hba-a2	Hbq1a	Hbq1a;Hba-a2	1.60797	1.49582	1.61409	1.69655	1.90867	1.73569	1	1	1	1	1	1
6863	http://genome.ucsc.edu/cgi-bin/hgTracks?hgS_doOtherUser=submit&hgS_otherUserName=Andrew%20Kossenkov&hgS_otherUserSessionName=506.BMAL1&position=chr1:92954792-92967132	chr1	92956792	92965132	ENSMUSG00000026271;ENSMUSG00000026270	Gpr35;Capn10	TSS.10k	10	8340	1.93228	4.05472	0	0	0	-1.14868	-1.03432	-1.11057	0.014133	0.550235	0.0634054	0.253127	0.755817	0.387456	0.154884	-0.0495483	-0.0756421	-0.123003	0.113534	-0.0202251	na	na	na	Gpr35;Capn10	na	Capn10;Gpr35	1.93228	1.66378	1.63216	1.57622	1.87486	1.69999	1	1	1	1	1	1
56183	http://genome.ucsc.edu/cgi-bin/hgTracks?hgS_doOtherUser=submit&hgS_otherUserName=Andrew%20Kossenkov&hgS_otherUserSessionName=506.BMAL1&position=chr6:72258236-72280062	chr6	72260236	72278062	na	na	na	na	17826	2.12197	4.05438	0	0	0	-1.13889	-1.23262	1.0823	0.00533954	7.48508e-06	0.090335	0.160963	0.000300981	0.446065	0.203123	0.0557753	-0.109132	0.0816201	-0.0683451	-0.163041	na	na	na	na	na	na	2.12197	1.90624	1.68953	1.9425	1.74085	1.6239	1	1	1	1	1	1
18008	http://genome.ucsc.edu/cgi-bin/hgTracks?hgS_doOtherUser=submit&hgS_otherUserName=Andrew%20Kossenkov&hgS_otherUserSessionName=506.BMAL1&position=chr2:72677481-72682760	chr2	72679481	72680760	na	na	na	na	1279	1.9329	4.05414	0	0	0	1.04854	-1.24655	1.30706	0.743779	0.12883	0.0649677	0.937155	0.339568	0.391675	0.192214	-0.0769649	0.128072	0.192881	-0.462506	0.0263042	na	na	na	na	na	na	1.93196	1.5861	1.8436	1.9329	1.1907	1.71122	0	1	0	1	1	1
19518	http://genome.ucsc.edu/cgi-bin/hgTracks?hgS_doOtherUser=submit&hgS_otherUserName=Andrew%20Kossenkov&hgS_otherUserSessionName=506.BMAL1&position=chr2:92508202-92599234	chr2	92510202	92597234	ENSMUSG00000099223;ENSMUSG00000085293;ENSMUSG00000080860;ENSMUSG00000098406	mmu-mir-7221;Gm13817;Gm13815;mmu-mir-7222	TSS.500	2	87032	1.90787	4.05406	0	0	0	-1.02211	1.04306	-1.06612	0.415388	0.11637	0.0170981	0.814454	0.319657	0.218725	0.0771598	-0.14841	-0.0248253	-0.0312503	0.0957086	0.0316173	mmu-mir-7221;Gm13817;Gm13815;mmu-mir-7222	mmu-mir-7221;Gm13817;mmu-mir-7222;Gm13815	Gm13817;Gm13815;mmu-mir-7222;mmu-mir-7221;Chst1	Chst1;mmu-mir-7221;mmu-mir-7222;Gm13815;Gm13817	Gm13814;mmu-mir-7221;mmu-mir-7222;Gm13815;Gm13817	Gm13817;Gm13815;mmu-mir-7222;mmu-mir-7221;Chst1;Gm13814	1.88222	1.5953	1.74693	1.73872	1.90787	1.82062	1	1	1	1	1	1
60432	http://genome.ucsc.edu/cgi-bin/hgTracks?hgS_doOtherUser=submit&hgS_otherUserName=Andrew%20Kossenkov&hgS_otherUserSessionName=506.BMAL1&position=chr6:124651352-124658888	chr6	124653352	124656888	ENSMUSG00000004270	Lpcat3	TSS.10k	10	3536	1.93182	4.05378	0	0	0	-1.05721	-1.12817	1.06712	0.508082	0.151474	0.439816	0.856314	0.373368	0.787594	0.204187	-0.0967694	0.0896278	-0.0618808	-0.113615	-0.0215494	na	na	na	Lpcat3	na	Lpcat3	1.93182	1.54926	1.77672	1.58963	1.53011	1.63753	1	1	1	1	1	1
101496	http://genome.ucsc.edu/cgi-bin/hgTracks?hgS_doOtherUser=submit&hgS_otherUserName=Andrew%20Kossenkov&hgS_otherUserSessionName=506.BMAL1&position=chr10:121634087-121643778	chr10	121636087	121641778	ENSMUSG00000047642	D930020B18Rik	TSS.500	2	5691	2.08823	4.05372	0	0	0	-1.06391	-1.16789	1.09773	0.401517	0.0356278	0.20687	0.807634	0.154558	0.610614	0.201944	-0.0531105	0.144587	-0.10212	-0.0623215	-0.128979	D930020B18Rik	D930020B18Rik	D930020B18Rik	D930020B18Rik;Xpot	D930020B18Rik	D930020B18Rik;Xpot	2.08823	1.73364	2.00295	1.6724	1.72197	1.63971	1	1	1	1	1	1
47592	http://genome.ucsc.edu/cgi-bin/hgTracks?hgS_doOtherUser=submit&hgS_otherUserName=Andrew%20Kossenkov&hgS_otherUserSessionName=506.BMAL1&position=chr5:110542667-110567785	chr5	110544667	110565785	ENSMUSG00000033316	Galnt9	TSS.500	2	21118	1.94697	4.0529	0	0	1.11365	1.11365	1.3669	-1.2274	0.00338696	1.72264e-17	2.39376e-08	0.12747	1.4356e-14	2.55755e-05	-0.0961457	-0.33674	-0.0397204	-0.0279908	0.236187	0.26441	Galnt9	Galnt9	Galnt9	Galnt9	Galnt9	Galnt9	1.49431	1.24942	1.5579	1.57144	1.90732	1.94697	1	1	1	1	1	1
96843	http://genome.ucsc.edu/cgi-bin/hgTracks?hgS_doOtherUser=submit&hgS_otherUserName=Andrew%20Kossenkov&hgS_otherUserSessionName=506.BMAL1&position=chr10:60956587-60962500	chr10	60958587	60960500	ENSMUSG00000080526	Mir466j	TSS.500	2	1913	1.93107	4.05226	0	0	0	-1.25571	-1.55816	1.24086	0.0645953	0.00032133	0.0801858	0.460652	0.00576629	0.42536	0.49264	0.0504511	0.0579746	-0.0469399	-0.339146	-0.214979	Mir466j	Mir466j	Mir466j	Mir466j	na	Mir466j	1.93107	1.39491	1.40272	1.29732	1.04113	1.14369	1	0	1	1	1	1
24034	http://genome.ucsc.edu/cgi-bin/hgTracks?hgS_doOtherUser=submit&hgS_otherUserName=Andrew%20Kossenkov&hgS_otherUserSessionName=506.BMAL1&position=chr2:158186769-158196730	chr2	158188769	158194730	ENSMUSG00000078957	1700060C20Rik	TSS.500	2	5961	1.90701	4.05224	0	0	0	-1.01662	1.09679	-1.11502	0.792752	0.140726	0.0826108	0.951334	0.357502	0.430391	-0.039143	-0.0839203	-0.0847075	-0.00668355	0.140257	0.0741976	1700060C20Rik	1700060C20Rik	1700060C20Rik	1700060C20Rik	D630003M21Rik;1700060C20Rik	D630003M21Rik;1700060C20Rik	1.67233	1.61817	1.61723	1.71266	1.90701	1.81718	1	1	1	1	1	1
162199	http://genome.ucsc.edu/cgi-bin/hgTracks?hgS_doOtherUser=submit&hgS_otherUserName=Andrew%20Kossenkov&hgS_otherUserSessionName=506.BMAL1&position=chr19:37541511-37551991	chr19	37543511	37549991	ENSMUSG00000053799	Exoc6	TSS.500	2	6480	2.04974	4.05222	0	0	0	-1.05385	1.14202	-1.20352	0.380136	0.026218	0.00193251	0.795256	0.12739	0.0719562	0.0759578	-0.203171	-0.120237	-0.0734733	0.110899	0.210025	Exoc6	Exoc6	Exoc6	Exoc6	na	Exoc6	1.85897	1.51436	1.60988	1.66622	1.90699	2.04974	1	1	1	1	1	1
84908	http://genome.ucsc.edu/cgi-bin/hgTracks?hgS_doOtherUser=submit&hgS_otherUserName=Andrew%20Kossenkov&hgS_otherUserSessionName=506.BMAL1&position=chr9:43180964-43207462	chr9	43182964	43205462	ENSMUSG00000032015	Pou2f3	TSS.500	2	22498	1.90699	4.0522	0	0	0	-1.04502	1.01655	-1.06232	0.341708	0.722989	0.191818	0.773209	0.863663	0.593819	0.0850029	-0.110011	-0.0307542	-0.0399336	0.146728	-0.0510325	Pou2f3	Pou2f3	Pou2f3	Pou2f3	Pou2f3	Pou2f3	1.82293	1.57981	1.67467	1.66341	1.90699	1.6499	1	1	1	1	1	1
68647	http://genome.ucsc.edu/cgi-bin/hgTracks?hgS_doOtherUser=submit&hgS_otherUserName=Andrew%20Kossenkov&hgS_otherUserSessionName=506.BMAL1&position=chr7:99611506-99627299	chr7	99613506	99625299	ENSMUSG00000097974	Gm10605	TSS.1k	4	11793	1.90681	4.05182	0	0	0	-1.01088	1.08542	-1.09723	0.815284	0.0767774	0.0451547	0.956617	0.248863	0.335336	0.0326367	-0.149319	-0.059205	-0.0127087	0.141862	0.0467334	na	Gm10605	Gm4980;Gm10605	Gm10605;Gm4980	Gm4980	Arrb1;Gm10605;Gm4980	1.76049	1.54003	1.64574	1.70292	1.90681	1.77876	1	1	1	1	1	1
113223	http://genome.ucsc.edu/cgi-bin/hgTracks?hgS_doOtherUser=submit&hgS_otherUserName=Andrew%20Kossenkov&hgS_otherUserSessionName=506.BMAL1&position=chr12:17315156-17340197	chr12	17317156	17338197	ENSMUSG00000020566	Atp6v1c2	TSS.500	2	21041	1.91268	4.05076	0	0	0	1.03994	1.17055	-1.12559	0.354732	0.000198241	0.00517826	0.780638	0.00401527	0.121015	-0.00100605	-0.229391	0.0376135	-0.0907563	0.139484	0.144056	Atp6v1c2	Atp6v1c2	Atp6v1c2	Atp6v1c2	Atp6v1c2	Atp6v1c2	1.72015	1.45366	1.76953	1.61036	1.90631	1.91268	1	1	1	1	1	1
158603	http://genome.ucsc.edu/cgi-bin/hgTracks?hgS_doOtherUser=submit&hgS_otherUserName=Andrew%20Kossenkov&hgS_otherUserSessionName=506.BMAL1&position=chr19:6194608-6200916	chr19	6196608	6198916	ENSMUSG00000024786	1700123I01Rik	BODY	22	2308	2.29949	4.05024	0	0	0	1.10893	1.57555	-1.42078	0.3492	3.8125e-05	0.00146056	0.777396	0.00110531	0.0616452	-0.211879	-0.337564	0.00764913	-0.216061	0.238586	0.519268	na	na	na	na	1700123I01Rik	1700123I01Rik	1.34551	1.22491	1.58309	1.34133	1.87527	2.29949	1	0	0	0	1	1
56715	http://genome.ucsc.edu/cgi-bin/hgTracks?hgS_doOtherUser=submit&hgS_otherUserName=Andrew%20Kossenkov&hgS_otherUserSessionName=506.BMAL1&position=chr6:84353580-84369063	chr6	84355580	84367063	na	na	na	na	11483	2.08854	4.04998	0	-1.31525	-1.28237	-1.31525	-1.68664	1.28237	9.40291e-06	2.95517e-17	5.86363e-05	0.00316567	2.30164e-14	0.00836027	0.428365	0.244117	-0.102633	0.0969933	-0.236855	-0.429988	na	na	na	na	na	na	2.08854	1.82615	1.41464	1.63941	1.28008	1.10716	1	1	1	1	1	1
164761	http://genome.ucsc.edu/cgi-bin/hgTracks?hgS_doOtherUser=submit&hgS_otherUserName=Andrew%20Kossenkov&hgS_otherUserSessionName=506.BMAL1&position=chr19:60283379-60288875	chr19	60285379	60286875	na	na	na	na	1496	1.94545	4.04965	0	0	0	-1.10828	-1.02548	-1.08074	0.471445	0.860067	0.586575	0.840932	0.935441	0.862432	0.315895	-0.268202	-0.0736557	-0.053658	-0.104105	0.183726	na	na	na	na	na	na	1.94545	1.26445	1.46143	1.48322	1.42882	1.76639	0	0	1	1	1	1
6851	http://genome.ucsc.edu/cgi-bin/hgTracks?hgS_doOtherUser=submit&hgS_otherUserName=Andrew%20Kossenkov&hgS_otherUserSessionName=506.BMAL1&position=chr1:92863957-92893476	chr1	92865957	92891476	ENSMUSG00000034212	Ankmy1	BODY	22	25519	1.90576	4.0496	0	0	0	1.06577	1.18764	-1.11434	0.0776231	1.89295e-06	0.00270138	0.489926	9.73482e-05	0.0859584	-0.00194661	-0.26552	-0.0394019	0.0204877	0.149484	0.136897	na	na	na	na	Ankmy1	Gpc1;Ankmy1	1.7059	1.40436	1.65962	1.73421	1.90576	1.88834	1	1	1	1	1	1
60071	http://genome.ucsc.edu/cgi-bin/hgTracks?hgS_doOtherUser=submit&hgS_otherUserName=Andrew%20Kossenkov&hgS_otherUserSessionName=506.BMAL1&position=chr6:120644947-120651996	chr6	120646947	120649996	na	na	na	na	3049	1.99014	4.04936	0	0	0	-1.11171	-1.24303	1.11813	0.309375	0.0368057	0.283996	0.750799	0.157867	0.682355	0.227009	0.0247526	0.206105	-0.200972	-0.137628	-0.119266	na	na	na	na	na	na	1.99014	1.71673	1.96008	1.45361	1.52334	1.54413	1	1	1	0	1	1
100131	http://genome.ucsc.edu/cgi-bin/hgTracks?hgS_doOtherUser=submit&hgS_otherUserName=Andrew%20Kossenkov&hgS_otherUserSessionName=506.BMAL1&position=chr10:95069193-95076634	chr10	95071193	95074634	na	na	na	na	3441	2.10999	4.0489	0	0	0	-1.13128	-1.31949	1.16637	0.223193	0.00619854	0.128756	0.684237	0.0485474	0.512106	0.328154	-0.0113252	0.176963	-0.137394	-0.29135	-0.0650485	na	na	na	na	na	na	2.10999	1.64661	1.89011	1.50047	1.33847	1.58277	1	1	1	1	1	1
106908	http://genome.ucsc.edu/cgi-bin/hgTracks?hgS_doOtherUser=submit&hgS_otherUserName=Andrew%20Kossenkov&hgS_otherUserSessionName=506.BMAL1&position=chr11:61437480-61451168	chr11	61439480	61449168	ENSMUSG00000010086	Rnf112	TSS.5k	9	9688	1.90497	4.04788	0	0	0	1.05353	1.13483	-1.07717	0.424796	0.0528616	0.255162	0.818855	0.198098	0.657262	0.0905538	-0.30928	0.0193678	-0.0138398	0.18314	0.0300578	na	na	Rnf112	Rnf112	Rnf112	Rnf112	1.78034	1.32519	1.68981	1.64908	1.90497	1.70312	1	1	1	1	1	1
59031	http://genome.ucsc.edu/cgi-bin/hgTracks?hgS_doOtherUser=submit&hgS_otherUserName=Andrew%20Kossenkov&hgS_otherUserSessionName=506.BMAL1&position=chr6:113739089-113776124	chr6	113741089	113774124	ENSMUSG00000030298	Sec13	TSS.500	2	33035	1.92896	4.04776	0	0	0	-1.11435	-1.11485	1.00046	0.00151087	0.00144321	0.989365	0.0822679	0.0173016	0.997389	0.184343	-0.0396757	-0.0985465	0.0214217	-0.0326561	-0.034886	Sec13	Sec13	Sec13	Sec13	Atp2b2	Atp2b2;Sec13	1.92896	1.63715	1.56769	1.7123	1.64562	1.64293	1	1	1	1	1	1
57102	http://genome.ucsc.edu/cgi-bin/hgTracks?hgS_doOtherUser=submit&hgS_otherUserName=Andrew%20Kossenkov&hgS_otherUserSessionName=506.BMAL1&position=chr6:88655768-88671608	chr6	88657768	88669608	na	na	na	na	11840	1.92871	4.0472	0	0	0	-1.01417	-1.03664	1.02215	0.854484	0.639083	0.775202	0.967006	0.814219	0.935402	0.285407	-0.313165	0.0379525	0.0010844	0.0193698	-0.0306485	na	na	na	na	na	na	1.92871	1.23978	1.60895	1.56583	1.58708	1.52959	1	1	1	1	1	1
71320	http://genome.ucsc.edu/cgi-bin/hgTracks?hgS_doOtherUser=submit&hgS_otherUserName=Andrew%20Kossenkov&hgS_otherUserSessionName=506.BMAL1&position=chr7:127719537-127730347	chr7	127721537	127728347	ENSMUSG00000060034	Ctf2	TSS.500	2	6810	1.99171	4.04712	0	0	0	1.00609	1.10372	-1.09703	0.920032	0.102889	0.125882	0.982836	0.297355	0.506861	0.0755606	-0.225146	-0.0918948	0.0345036	0.0727977	0.134179	Ctf2	Ctf2	Ctf2	Ctf1;Ctf2	Ctf2	Ctf1;Ctf2	1.90843	1.53055	1.68833	1.85208	1.90459	1.99171	1	1	1	0	1	1
23055	http://genome.ucsc.edu/cgi-bin/hgTracks?hgS_doOtherUser=submit&hgS_otherUserName=Andrew%20Kossenkov&hgS_otherUserSessionName=506.BMAL1&position=chr2:147355349-147365096	chr2	147357349	147363096	ENSMUSG00000037034;ENSMUSG00000087521	Pax1;AI646519	TSS.500	2	5747	2.03554	4.0466	0	0	1.19086	1.19086	1.61495	-1.35612	0.00535638	2.06407e-14	1.16186e-06	0.161253	9.37402e-12	0.000519172	-0.239053	-0.401106	-0.0578673	-0.0410675	0.323811	0.415282	Pax1;AI646519	Pax1;AI646519	Pax1;AI646519	Pax1;AI646519	AI646519;Pax1	AI646519;Pax1	1.25686	1.11269	1.43842	1.45644	1.90435	2.03554	1	1	0	1	1	1
57623	http://genome.ucsc.edu/cgi-bin/hgTracks?hgS_doOtherUser=submit&hgS_otherUserName=Andrew%20Kossenkov&hgS_otherUserSessionName=506.BMAL1&position=chr6:91833558-91845659	chr6	91835558	91843659	ENSMUSG00000030098	Grip2	TSS.10k	10	8101	1.92814	4.04604	0	0	0	-1.10678	-1.03983	-1.06438	0.05281	0.455921	0.233736	0.428398	0.685889	0.636898	0.112075	-0.0364135	-0.116356	-0.0114485	-0.0170478	0.0691906	na	na	na	Grip2	na	Grip2	1.92814	1.72978	1.63114	1.76171	1.7545	1.86874	1	1	1	1	1	1
163117	http://genome.ucsc.edu/cgi-bin/hgTracks?hgS_doOtherUser=submit&hgS_otherUserName=Andrew%20Kossenkov&hgS_otherUserSessionName=506.BMAL1&position=chr19:44205572-44213260	chr19	44207572	44211260	ENSMUSG00000025202	Scd3	TSS.5k	9	3688	2.04032	4.046	0	0	0	1.06388	1.33621	-1.25598	0.429722	0.000217376	0.00363571	0.821904	0.00429759	0.100265	-0.0940617	-0.275769	-0.149381	0.0173425	0.203476	0.298393	na	na	Scd3	Scd3	Scd3	Scd3	1.53057	1.3376	1.46923	1.66147	1.90404	2.04032	1	1	1	1	1	1
158899	http://genome.ucsc.edu/cgi-bin/hgTracks?hgS_doOtherUser=submit&hgS_otherUserName=Andrew%20Kossenkov&hgS_otherUserSessionName=506.BMAL1&position=chr19:10320880-10326124	chr19	10322880	10324124	na	na	na	na	1244	2.01648	4.04595	0	0	0	1.07296	1.1754	-1.09547	0.632796	0.272822	0.536062	0.903713	0.522227	0.837665	-0.0161512	-0.233224	0.186564	-0.199499	-0.00938302	0.271693	na	na	na	na	na	na	1.63366	1.39148	1.8952	1.42676	1.64181	2.01648	0	0	1	1	1	1
21752	http://genome.ucsc.edu/cgi-bin/hgTracks?hgS_doOtherUser=submit&hgS_otherUserName=Andrew%20Kossenkov&hgS_otherUserSessionName=506.BMAL1&position=chr2:127675527-127715861	chr2	127677527	127713861	ENSMUSG00000084006;ENSMUSG00000087162;ENSMUSG00000089264	Gm14245;Gm14244;Gm22889	TSS.500	2	36334	1.92804	4.04582	0	0	0	-1.04257	1.00379	-1.04652	0.262845	0.919077	0.221993	0.717883	0.963605	0.625689	0.144374	-0.164539	-0.0139537	-0.0426201	0.058458	0.0182805	Gm14245;Gm14244;Gm22889	Gm14245;Gm14244;Gm22889	Gm14245;Gm22889;Gm14244	Gm14245;Gm14244;Gm22889	Gm14244;Gm22889;Gm14245;Mall	Gm14245;Mall;Gm14244;Gm22889	1.92804	1.53714	1.71726	1.6815	1.81079	1.75832	1	1	1	1	1	1
162872	http://genome.ucsc.edu/cgi-bin/hgTracks?hgS_doOtherUser=submit&hgS_otherUserName=Andrew%20Kossenkov&hgS_otherUserSessionName=506.BMAL1&position=chr19:42430536-42438392	chr19	42432536	42436392	ENSMUSG00000042401	Crtac1	TSS.1k	4	3856	2.0659	4.0458	0	0	0	1.13554	1.26791	-1.11657	0.0831261	0.00120918	0.132612	0.501822	0.0152531	0.517747	-0.107793	-0.274866	-0.0424195	0.0780345	0.117466	0.229578	na	Crtac1	Crtac1	Crtac1	na	Crtac1	1.61427	1.42681	1.69374	1.84993	1.90396	2.0659	1	1	1	1	1	1
56967	http://genome.ucsc.edu/cgi-bin/hgTracks?hgS_doOtherUser=submit&hgS_otherUserName=Andrew%20Kossenkov&hgS_otherUserSessionName=506.BMAL1&position=chr6:87437434-87459011	chr6	87439434	87457011	ENSMUSG00000030047;ENSMUSG00000030046	Arhgap25;Bmp10	NEAR.10k	27	17577	2.185	4.04542	0	0	0	-1.08213	-1.15731	1.06947	0.0602542	0.000506295	0.109938	0.44888	0.00809383	0.480616	0.220821	-0.0696352	0.0202901	-0.00867352	-0.0608746	-0.101928	na	na	na	na	na	Arhgap25;Bmp10	2.185	1.76832	1.88848	1.84896	1.7797	1.72696	1	1	1	1	1	1
30287	http://genome.ucsc.edu/cgi-bin/hgTracks?hgS_doOtherUser=submit&hgS_otherUserName=Andrew%20Kossenkov&hgS_otherUserSessionName=506.BMAL1&position=chr3:87032845-87044697	chr3	87034845	87042697	na	na	na	na	7852	1.92776	4.04524	0	0	0	1.08026	1.05183	1.02703	0.227262	0.429402	0.676538	0.687883	0.66494	0.898725	0.11364	-0.288463	0.0836565	0.0351721	0.00653033	0.0494636	na	na	na	na	na	na	1.92776	1.43452	1.88605	1.82042	1.78267	1.83953	1	1	1	1	1	1
162689	http://genome.ucsc.edu/cgi-bin/hgTracks?hgS_doOtherUser=submit&hgS_otherUserName=Andrew%20Kossenkov&hgS_otherUserSessionName=506.BMAL1&position=chr19:41064127-41073527	chr19	41066127	41071527	ENSMUSG00000050121	Opalin	TSS.10k	10	5400	2.00171	4.04515	0	0	0	-1.02831	1.08161	-1.11224	0.682573	0.25043	0.11919	0.918811	0.497829	0.496624	0.0838649	-0.181806	0.0342462	-0.139091	0.0997218	0.103064	na	na	na	Opalin	Opalin	Dntt;Opalin	1.97393	1.62512	1.90381	1.67696	1.99685	2.00171	1	1	0	1	1	1
54629	http://genome.ucsc.edu/cgi-bin/hgTracks?hgS_doOtherUser=submit&hgS_otherUserName=Andrew%20Kossenkov&hgS_otherUserSessionName=506.BMAL1&position=chr6:52253601-52258328	chr6	52255601	52256328	ENSMUSG00000038203;ENSMUSG00000098484	Hoxa13;HOTTIP_1	TSS.5k	9	727	2.18207	4.04452	0	0	0	-1.08023	1.15552	-1.24823	0.642236	0.383951	0.181842	0.906282	0.626495	0.582148	0.115	-0.229295	-0.134263	-0.110371	0.042672	0.316258	na	na	Hoxa13;HOTTIP_1	Gm15053;Hoxa11os;HOTTIP_3;HOXA11-AS1_2;Hoxa13;HOXA11-AS1_3;HOTTIP_2;Hoxa11;HOXA11-AS1_5;HOTTIP_1;HOXA11-AS1_6;HOXA11-AS1_4;HOXA11-AS1_1	na	Hoxa13;HOXA11-AS1_2;HOXA11-AS1_3;HOXA11-AS1_5;Hoxa11;HOTTIP_2;HOTTIP_1;HOXA11-AS1_6;HOXA11-AS1_4;HOXA11-AS1_1;Gm15053;Hoxa11os;HOTTIP_3	1.88492	1.46351	1.56997	1.59786	1.78787	2.18207	0	0	0	0	1	1
93232	http://genome.ucsc.edu/cgi-bin/hgTracks?hgS_doOtherUser=submit&hgS_otherUserName=Andrew%20Kossenkov&hgS_otherUserSessionName=506.BMAL1&position=chr10:13466690-13475746	chr10	13468690	13473746	ENSMUSG00000062866	Phactr2	TSS.1k	4	5056	1.92745	4.04452	0	0	0	-1.03489	-1.14724	1.10856	0.611252	0.0418107	0.126746	0.896569	0.171064	0.508628	0.163303	-0.0591585	0.00468487	0.0803828	-0.0338603	-0.155352	na	Phactr2	Phactr2	Phactr2	Phactr2	Phactr2	1.92745	1.63773	1.71636	1.81421	1.66847	1.52564	1	1	1	0	1	1
139199	http://genome.ucsc.edu/cgi-bin/hgTracks?hgS_doOtherUser=submit&hgS_otherUserName=Andrew%20Kossenkov&hgS_otherUserSessionName=506.BMAL1&position=chr15:76090625-76104585	chr15	76092625	76102585	ENSMUSG00000075590	Nrbp2	TSS.5k	9	9960	1.92731	4.04426	0	0	0	-1.01522	-1.02156	1.00625	0.77085	0.680757	0.90435	0.945307	0.839769	0.975037	0.0838597	-0.102043	0.049917	-0.0368412	-0.0652215	0.0703294	na	na	Nrbp2	Nrbp2	na	Nrbp2	1.92731	1.68221	1.88017	1.7646	1.72828	1.90839	1	1	1	1	1	1
161356	http://genome.ucsc.edu/cgi-bin/hgTracks?hgS_doOtherUser=submit&hgS_otherUserName=Andrew%20Kossenkov&hgS_otherUserSessionName=506.BMAL1&position=chr19:30188910-30197315	chr19	30190910	30195315	na	na	na	na	4405	1.95391	4.04299	0	0	0	1.11195	1.03149	1.078	0.258065	0.741083	0.423413	0.713724	0.873496	0.778285	-0.123795	-0.0524146	0.239063	-0.0603137	0.0661301	-0.0686703	na	na	na	na	na	na	1.49717	1.57818	1.95391	1.56902	1.7219	1.55938	1	1	1	1	0	0
57200	http://genome.ucsc.edu/cgi-bin/hgTracks?hgS_doOtherUser=submit&hgS_otherUserName=Andrew%20Kossenkov&hgS_otherUserSessionName=506.BMAL1&position=chr6:89224138-89288078	chr6	89226138	89286078	ENSMUSG00000087799	Gm25961	TSS.500	2	59940	2.01603	4.04212	0	0	0	-1.05283	-1.17545	1.11647	0.0885405	8.93843e-08	0.000268543	0.512837	7.41196e-06	0.022136	0.182326	-0.0408037	0.046388	0.0291564	-0.0659088	-0.151158	Gm25961	Gm25961	Gm25961	Gm25961;Gm839	Gm25961	Gm839;Gm25961	2.01603	1.71282	1.82575	1.80289	1.68154	1.57932	1	1	1	1	1	1
93773	http://genome.ucsc.edu/cgi-bin/hgTracks?hgS_doOtherUser=submit&hgS_otherUserName=Andrew%20Kossenkov&hgS_otherUserSessionName=506.BMAL1&position=chr10:19349366-19358621	chr10	19351366	19356621	ENSMUSG00000045591	Olig3	TSS.500	2	5255	1.96732	4.04192	0	0	0	1.28339	1.18335	1.08454	0.00784603	0.0728564	0.387116	0.192483	0.241402	0.755291	-0.379906	-0.0765843	0.170986	0.165553	0.124757	-0.00480539	Olig3	Olig3	Olig3	Olig3	Olig3	Olig3	1.31115	1.64133	1.96732	1.95955	1.90212	1.73016	1	1	0	1	1	1
71995	http://genome.ucsc.edu/cgi-bin/hgTracks?hgS_doOtherUser=submit&hgS_otherUserName=Andrew%20Kossenkov&hgS_otherUserSessionName=506.BMAL1&position=chr7:134476223-134481923	chr7	134478223	134479923	na	na	na	na	1700	1.92573	4.0411	0	0	0	-1.32591	-1.43097	1.07923	0.0380151	0.00841595	0.575264	0.377366	0.0600326	0.857203	0.511098	0.000293834	-0.142653	-0.0144512	-0.271399	-0.0828885	na	na	na	na	na	na	1.92573	1.32172	1.18761	1.30727	1.07768	1.24207	1	1	1	1	1	0
162270	http://genome.ucsc.edu/cgi-bin/hgTracks?hgS_doOtherUser=submit&hgS_otherUserName=Andrew%20Kossenkov&hgS_otherUserSessionName=506.BMAL1&position=chr19:38123126-38154103	chr19	38125126	38152103	ENSMUSG00000024992;ENSMUSG00000024990	Pde6c;Rbp4	TSS.500	2	26977	2.05036	4.04063	0	0	0	1.02566	1.16364	-1.13452	0.522631	0.00013114	0.00144784	0.862793	0.00291125	0.0613573	0.0221643	-0.235949	0.0114095	-0.0827838	0.172476	0.112683	Pde6c;Rbp4	Pde6c;Rbp4	Rbp4;Pde6c	Rbp4;Pde6c	Pde6c;Rbp4	Pde6c;Rbp4	1.83759	1.52018	1.8232	1.70165	2.05036	1.96306	1	1	1	1	1	1
109320	http://genome.ucsc.edu/cgi-bin/hgTracks?hgS_doOtherUser=submit&hgS_otherUserName=Andrew%20Kossenkov&hgS_otherUserSessionName=506.BMAL1&position=chr11:85868496-85888327	chr11	85870496	85886327	ENSMUSG00000000094	Tbx4	TSS.500	2	15831	1.92535	4.04018	0	0	0	-1.06867	-1.05901	-1.00912	0.169386	0.235488	0.851024	0.630607	0.48115	0.959896	0.15291	-0.0919335	0.0501102	-0.100133	-0.0330574	0.0221039	Tbx4	Tbx4	Tbx4	Tbx4	na	Tbx4	1.92535	1.60921	1.78605	1.59952	1.6804	1.74979	1	1	1	1	1	1
21107	http://genome.ucsc.edu/cgi-bin/hgTracks?hgS_doOtherUser=submit&hgS_otherUserName=Andrew%20Kossenkov&hgS_otherUserSessionName=506.BMAL1&position=chr2:119226441-119234064	chr2	119228441	119232064	ENSMUSG00000027317	Ppp1r14d	TSS.500	2	3623	1.89999	4.03736	0	0	0	1.15958	1.42705	-1.23066	0.104176	9.45525e-05	0.0226521	0.541577	0.00226266	0.247705	-0.205948	-0.295363	-0.15451	0.114884	0.332031	0.208907	Ppp1r14d	Ppp1r14d	Ppp1r14d	Spint1;Ppp1r14d	Ppp1r14d	Spint1;Ppp1r14d	1.27746	1.19468	1.32746	1.62052	1.89999	1.73638	1	1	1	1	1	0
86854	http://genome.ucsc.edu/cgi-bin/hgTracks?hgS_doOtherUser=submit&hgS_otherUserName=Andrew%20Kossenkov&hgS_otherUserSessionName=506.BMAL1&position=chr9:58163023-58206892	chr9	58165023	58204892	ENSMUSG00000051243;ENSMUSG00000057818	Islr2;1600029O15Rik	TSS.500	2	39869	1.89996	4.03726	0	0	0	-1.01132	1.0457	-1.05755	0.680735	0.102394	0.0408815	0.918364	0.29653	0.321316	0.0289121	-0.112207	-0.0110231	-0.0286167	0.0685165	0.0544185	Islr2;1600029O15Rik	Islr2;1600029O15Rik	Islr2;1600029O15Rik	Islr;1600029O15Rik;Islr2	1600029O15Rik;Islr2	Islr2;1600029O15Rik;Islr	1.8458	1.66448	1.79268	1.76974	1.89996	1.88051	1	1	1	1	1	1
30286	http://genome.ucsc.edu/cgi-bin/hgTracks?hgS_doOtherUser=submit&hgS_otherUserName=Andrew%20Kossenkov&hgS_otherUserSessionName=506.BMAL1&position=chr3:87020302-87035569	chr3	87022302	87033569	na	na	na	na	11267	1.92377	4.03686	0	0	0	-1.0695	-1.02147	-1.04702	0.177974	0.670194	0.357013	0.639237	0.8333	0.735307	0.165848	-0.140229	-0.033254	-0.0468833	0.00583322	0.048686	na	na	na	na	na	na	1.92377	1.5369	1.66289	1.64631	1.71131	1.76591	1	1	1	1	1	1
53125	http://genome.ucsc.edu/cgi-bin/hgTracks?hgS_doOtherUser=submit&hgS_otherUserName=Andrew%20Kossenkov&hgS_otherUserSessionName=506.BMAL1&position=chr6:39732697-39749893	chr6	39734697	39747893	ENSMUSG00000002413	Braf	TSS.10k	10	13196	1.9857	4.03668	0	0	0	-1.09394	-1.15569	1.05645	0.114923	0.0110728	0.335069	0.559141	0.072103	0.720017	0.261949	-0.104879	0.0465567	-0.0558049	-0.0355979	-0.112225	na	na	na	Braf	na	Braf	1.9857	1.51743	1.69644	1.5734	1.597	1.50922	1	1	1	1	1	1
57105	http://genome.ucsc.edu/cgi-bin/hgTracks?hgS_doOtherUser=submit&hgS_otherUserName=Andrew%20Kossenkov&hgS_otherUserSessionName=506.BMAL1&position=chr6:88682732-88691838	chr6	88684732	88689838	na	na	na	na	5106	2.06393	4.03649	0	0	0	-1.16146	-1.17312	1.01004	0.0348954	0.0244286	0.88803	0.365911	0.12158	0.970567	0.200858	0.0312895	0.0432625	-0.154381	-0.0418463	-0.0791825	na	na	na	na	na	na	2.06393	1.82397	1.84001	1.59163	1.72887	1.68215	1	1	0	1	1	1
15989	http://genome.ucsc.edu/cgi-bin/hgTracks?hgS_doOtherUser=submit&hgS_otherUserName=Andrew%20Kossenkov&hgS_otherUserSessionName=506.BMAL1&position=chr2:35082646-35092970	chr2	35084646	35090970	ENSMUSG00000035875	AI182371	TSS.5k	9	6324	1.88426	4.0364	0	0	0	1.15395	-1.05321	1.21535	0.0235458	0.412475	0.00204401	0.312733	0.651068	0.0744528	-0.02402	-0.111198	0.221572	0.10487	-0.10657	-0.0846551	na	na	AI182371	AI182371	AI182371	AI182371	1.57367	1.47553	1.88426	1.73007	1.48059	1.50478	1	1	1	1	1	1
83802	http://genome.ucsc.edu/cgi-bin/hgTracks?hgS_doOtherUser=submit&hgS_otherUserName=Andrew%20Kossenkov&hgS_otherUserSessionName=506.BMAL1&position=chr9:32568547-32576444	chr9	32570547	32574444	na	na	na	na	3897	1.92336	4.036	0	0	0	-1.18683	-1.04494	-1.13579	0.0299802	0.577438	0.106722	0.345306	0.774314	0.475316	0.225453	-0.0843652	-0.184299	-0.0638399	0.0878764	0.0191741	na	na	na	na	na	na	1.92336	1.53233	1.42309	1.55572	1.73932	1.65378	1	1	0	1	1	1
101859	http://genome.ucsc.edu/cgi-bin/hgTracks?hgS_doOtherUser=submit&hgS_otherUserName=Andrew%20Kossenkov&hgS_otherUserSessionName=506.BMAL1&position=chr10:127960307-127994434	chr10	127962307	127992434	ENSMUSG00000088687;ENSMUSG00000025396	Gm23996;Hsd17b6	TSS.10k	10	30127	1.9287	4.03542	0	0	0	-1.04476	-1.02233	-1.02194	0.263896	0.573169	0.579708	0.718915	0.771598	0.859058	0.110181	-0.101618	-0.0280325	-0.0081401	0.0889726	-0.0613628	na	na	na	Gm23996;Hsd17b6	Hsd17b6	Hsd17b6;Gm23996	1.9287	1.6517	1.74337	1.76896	1.8991	1.70127	1	1	1	1	1	1
15971	http://genome.ucsc.edu/cgi-bin/hgTracks?hgS_doOtherUser=submit&hgS_otherUserName=Andrew%20Kossenkov&hgS_otherUserSessionName=506.BMAL1&position=chr2:34978171-35021064	chr2	34980171	35019064	ENSMUSG00000085599;ENSMUSG00000026874	Gm13449;Hc	TSS.500	2	38893	1.9099	4.03442	0	0	0	1.02453	1.05272	-1.02751	0.388625	0.0676303	0.33438	0.80021	0.230883	0.719462	0.0323301	-0.153952	0.0280465	-0.00940706	0.0474322	0.0555506	Gm13449;Hc	Hc;Gm13449	Hc;Gm13449	Hc;Gm13449	Gm13449;Hc	Gm13449;Hc	1.87781	1.63823	1.87195	1.82141	1.89862	1.9099	1	1	1	1	1	1
49849	http://genome.ucsc.edu/cgi-bin/hgTracks?hgS_doOtherUser=submit&hgS_otherUserName=Andrew%20Kossenkov&hgS_otherUserSessionName=506.BMAL1&position=chr5:139551947-139574752	chr5	139553947	139572752	ENSMUSG00000029546	Uncx	NEAR.10k	27	18805	1.89859	4.03436	0	0	0	1.02415	1.32867	-1.29734	0.600069	4.21543e-10	1.05678e-08	0.892297	7.17673e-08	1.30283e-05	-0.0832362	-0.24566	-0.175217	-0.0191212	0.305048	0.218187	na	na	na	na	na	Uncx	1.427	1.2644	1.33268	1.49639	1.89859	1.78181	1	1	1	1	1	1
98543	http://genome.ucsc.edu/cgi-bin/hgTracks?hgS_doOtherUser=submit&hgS_otherUserName=Andrew%20Kossenkov&hgS_otherUserSessionName=506.BMAL1&position=chr10:80486800-80493515	chr10	80488800	80491515	ENSMUSG00000045518	Onecut3	TSS.5k	9	2715	2.17633	4.0339	0	0	0	1.11869	1.16368	-1.04022	0.299602	0.160889	0.715254	0.744301	0.386743	0.913793	0.0295242	-0.316001	-0.00156461	0.0992113	-0.112468	0.301298	na	na	Onecut3	Onecut3	na	Onecut3	1.78549	1.38392	1.74529	1.8788	1.60875	2.17633	1	1	1	1	1	1
23550	http://genome.ucsc.edu/cgi-bin/hgTracks?hgS_doOtherUser=submit&hgS_otherUserName=Andrew%20Kossenkov&hgS_otherUserSessionName=506.BMAL1&position=chr2:153014208-153033738	chr2	153016208	153031738	ENSMUSG00000042631	Xkr7	TSS.500	2	15530	1.90719	4.03384	0	0	0	-1.00489	-1.00071	-1.00418	0.912731	0.987334	0.925337	0.981177	0.994295	0.980637	0.0693251	-0.115729	0.0499882	-0.0371929	0.0629525	-0.0293438	Xkr7	Pdrg1;Xkr7	Xkr7;Pdrg1	Xkr7;Pdrg1	na	Xkr7;Pdrg1;Ttll9	1.90719	1.66556	1.88047	1.76433	1.89834	1.7745	1	1	1	1	1	1
53931	http://genome.ucsc.edu/cgi-bin/hgTracks?hgS_doOtherUser=submit&hgS_otherUserName=Andrew%20Kossenkov&hgS_otherUserSessionName=506.BMAL1&position=chr6:48770487-48776967	chr6	48772487	48774967	ENSMUSG00000039264	Gimap3	TSS.10k	10	2480	1.95169	4.03367	0	0	0	-1.30483	-1.42971	1.09571	0.00834262	0.000395558	0.365305	0.19757	0.00676853	0.74096	0.432787	0.072721	-0.0529461	-0.0822427	-0.197853	-0.172466	na	na	na	Gimap3	na	Gimap3	1.95169	1.49853	1.36518	1.33573	1.22517	1.24869	1	1	1	1	0	0
[truncated: 46,816 more rows]
