# Supplementary material for: Cell state dependent effects of Bmal1 on melanoma immunity and tumorigenicity
Source: Nat Commun. 2024 Jan 20;15:633. doi: 10.1038/s41467-024-44778-2 (PMC10799901; doi:10.1038/s41467-024-44778-2)
Supplement: Supplementary file 8 — Supplementary Data 5 [file 41467_2024_44778_MOESM8_ESM.xlsx]

## Sheet: Filtered Proteins
id	Majority protein IDs	Protein names	Gene names	Razor + unique peptides No Biotin-1	Razor + unique peptides No Biotin-2	Razor + unique peptides TbdHLH-1	Razor + unique peptides TbdHLH-2	Razor + unique peptides TbNLS-1	Razor + unique peptides TbNLS-2	Razor + unique peptides Tb-1	Razor + unique peptides Tb-2	Razor + unique peptides TbWT-1	Razor + unique peptides TbWT-2	Intensity No Biotin-1	Intensity No Biotin-2	Intensity TbdHLH-1	Intensity TbdHLH-2	Intensity TbNLS-1	Intensity TbNLS-2	Intensity Tb-1	Intensity Tb-2	Intensity TbWT-1	Intensity TbWT-2	iBAQ No Biotin-1	iBAQ No Biotin-2	iBAQ TbdHLH-1	iBAQ TbdHLH-2	iBAQ TbNLS-1	iBAQ TbNLS-2	iBAQ Tb-1	iBAQ Tb-2	iBAQ TbWT-1	iBAQ TbWT-2	MS/MS count No Biotin-1	MS/MS count No Biotin-2	MS/MS count TbdHLH-1	MS/MS count TbdHLH-2	MS/MS count TbNLS-1	MS/MS count TbNLS-2	MS/MS count Tb-1	MS/MS count Tb-2	MS/MS count TbWT-1	MS/MS count TbWT-2
342	Q3ULT2;P57780;Q3UDJ7;A0A1L1SV25;E9Q2W9	Alpha-actinin-4	Actn4	1	0	6	8	0	0	0	0	17	21	1608100	0	22053000	45650000	0	0	0	0	84297000	236000000	29238	0	400960	830000	0	0	0	0	1532700	4290900	1	0	6	10	0	0	0	0	17	29
437	Q5SV64;Q3UH59;Q61879;Q80T68;Q8BLI1	Myosin-10	Myh10	0	0	0	0	0	0	0	0	11	6	0	0	0	0	0	0	0	0	33925000	19752000	0	0	0	0	0	0	0	0	323100	188110	0	0	0	0	0	0	0	0	11	7
358	Q4V9X9;Q5M9M5;P62751;Q91YK6	60S ribosomal protein L23a	Rpl23a	2	3	1	0	0	0	3	3	4	2	15770000	28452000	9523400	0	0	0	26652000	28445000	33569000	18750000	2628400	4742000	1587200	0	0	0	4442000	4740900	5594800	3125000	2	3	1	0	0	0	4	3	4	2
21	A0A0J9YU61;Q6ZQD6;O08785-2;O08785	Circadian locomoter output cycles protein kaput	Clock	1	0	7	6	0	0	0	0	5	5	3210000	0	38700000	61406000	0	0	0	0	18604000	20789000	118890	0	1433300	2274300	0	0	0	0	689020	769970	1	0	8	7	0	0	0	0	5	5
295	Q8BVU9;Q8BV87;Q3TWG9;Q3TMD2;Q3TJK3;P19324;A0A140LHR4	Serpin H1	Serpinh1	3	4	0	1	0	0	1	1	3	3	10932000	17697000	0	9579800	0	0	7497000	5488000	9446000	34855000	475310	769450	0	416510	0	0	325960	238610	410700	1515400	4	5	0	2	0	0	1	1	4	4
452	Q4FZK2;Q9D8N0;Q8R1N8	Elongation factor 1-gamma	Eef1g	1	1	2	1	0	0	1	0	3	4	1056700	3366600	3853800	2075900	0	0	1398900	0	10969000	15150000	44027	140270	160580	86497	0	0	58289	0	457060	631260	1	1	2	1	0	0	1	0	3	4
340	P56480	ATP synthase subunit beta, mitochondrial	Atp5b	3	2	1	2	0	0	0	0	1	2	13174000	8658900	9887700	63658000	0	0	0	0	2527800	43762000	454270	298580	340950	2195100	0	0	0	0	87165	1509000	3	2	1	3	0	0	0	0	1	3
495	Q6P5H2;Q6P5H2-2	Nestin	Nes	13	0	0	2	0	0	0	0	6	4	42173000	0	0	9435100	0	0	0	0	9629400	11444000	473860	0	0	106010	0	0	0	0	108200	128580	16	0	0	2	0	0	0	0	6	5
237	F7CVJ5;F7DBB3;E9PYB0		Ahnak2	0	0	3	5	0	1	4	5	4	3	0	0	57505000	39743000	0	3972400	52923000	55660000	71204000	28583000	0	0	898520	620980	0	62068	826920	869680	1112600	446620	0	0	5	7	0	1	7	6	6	4
19	A0A0G2JG60;Q6P9Z1	SWI/SNF-related matrix-associated actin-dependent regulator of chromatin subfamily D member 3	Smarcd3	0	0	0	0	0	0	0	0	3	1	0	0	0	0	0	0	0	0	22074000	4617600	0	0	0	0	0	0	0	0	761160	159230	0	0	0	0	0	0	0	0	4	1
191	cs|C00003|C00003_CUST;cs|C00004|C00004_CUST;Q3UHZ2;A0A1B0GS77;Q9WTL8-3;Q9WTL8-2;Q9WTL8-4;Q9WTL8	Aryl hydrocarbon receptor nuclear translocator-like protein 1	Arntl	1	0	13	12	1	1	1	1	20	17	1027100	0	83408000	78318000	2270500	3733700	0	5234200	199360000	90987000	24454	0	1985900	1864700	54060	88898	0	124620	4746700	2166400	1	0	15	15	1	1	1	1	26	19
58	A1L0U3;B9EI85;A0A1W2P768;P84228;F8WI35;A1L0V4;P68433	Histone H3;Histone H3.2;Histone H3.1	Hist1h3e;Hist2h3b;Hist1h3b;H3f3a;Hist1h3i;Hist1h3a	1	2	2	3	1	1	2	3	3	1	14597000	91739000	7464900	51368000	11941000	0	37029000	76325000	130570000	31495000	3649200	22935000	1866200	12842000	2985400	0	9257300	19081000	32643000	7873700	1	2	2	4	1	1	3	4	3	3
546	Q8VDD5;Q3UFT0	Myosin-9	Myh9	6	8	49	31	13	17	10	11	99	89	15396000	14131000	475310000	187090000	32751000	45754000	27938000	42091000	1996200000	1228800000	148040	135870	4570300	1798900	314920	439950	268640	404720	19194000	11815000	7	9	65	37	13	17	10	11	166	157
335	Q545A2;P51881	ADP/ATP translocase 2;ADP/ATP translocase 2, N-terminally processed	Slc25a5	2	1	2	1	1	1	4	3	3	2	5579400	5304700	6882400	0	1109000	0	40318000	22841000	12096000	29007000	278970	265230	344120	0	55451	0	2015900	1142100	604820	1450300	2	1	2	1	1	1	6	3	3	3
545	Q8VC94;Q9CXW4;A2BH06	60S ribosomal protein L11	Rpl11	0	2	1	0	0	0	0	0	2	1	0	5395500	3385600	0	0	0	0	0	8794000	6423300	0	599500	376180	0	0	0	0	0	977110	713700	0	2	2	0	0	0	0	0	2	1
363	Q9CZP6;Q5YLW3;Q3UCL7;P62908;A0A140LI77;D3YV43;Q9D0A2;Q3UK56	40S ribosomal protein S3	Rps3	3	4	1	1	0	0	1	1	3	2	4843900	5785800	2077100	1921400	0	0	1294000	4116100	8409900	6652000	254940	304520	109320	101130	0	0	68106	216640	442630	350110	3	4	1	1	0	0	1	1	3	2
57	Q3TIG9;Q642K0;A0A1W2P6F6;A0A1W2P7Q9;Q60605-2;Q60605;A0A1W2P6G5	Myosin light polypeptide 6	Myl6	0	0	0	0	0	0	0	0	1	2	0	0	0	0	0	0	0	0	2695900	15699000	0	0	0	0	0	0	0	0	385130	2242600	0	0	0	0	0	0	0	0	1	2
23	A0A0J9YUQ8;Q6PAC1;Q3U9Q8;Q3TGJ9;P13020-2;P13020;Q3UCW8;P_Q3SX14;CON__sp|P_Q3SX14|GELS_BOVIN	Gelsolin	Gsn	0	0	0	1	0	0	0	0	2	1	0	0	0	2534300	0	0	0	0	6661800	6210100	0	0	0	115190	0	0	0	0	302810	282280	0	0	0	1	0	0	0	0	2	1
214	E9Q175;E9Q3L1;B2RWR8;E9PVU0;E9Q174;V9GXM4;V9GX76;Q64331	Unconventional myosin-VI	Myo6	0	0	1	0	0	0	2	1	4	1	0	0	3530900	0	0	0	4876900	3905000	7724600	5204900	0	0	58848	0	0	0	81282	65083	128740	86749	0	0	1	0	0	0	2	1	4	1
291	Q5SVY2;Q3UAJ1;Q3TE63;P17742;Q9CZK9;A0A1L1SST0	Peptidyl-prolyl cis-trans isomerase;Peptidyl-prolyl cis-trans isomerase A;Peptidyl-prolyl cis-trans isomerase A, N-terminally processed	Ppia	1	5	0	1	1	1	1	0	2	5	3768400	43687000	0	1813400	3112100	0	0	0	11265000	54330000	376840	4368700	0	181340	311210	0	0	0	1126500	5433000	1	5	0	1	1	1	1	0	3	8
322	P43275	Histone H1.1	Hist1h1a	0	4	0	0	0	1	0	0	2	4	0	19262000	0	0	0	1382100	0	0	13922000	19503000	0	2751800	0	0	0	197450	0	0	1988900	2786200	0	4	0	0	0	1	0	0	2	4
367	Q8CEH8;Q5SX50;P62962;Q5SX49;Q3U7V7	Profilin;Profilin-1	Pfn1	0	3	0	0	0	0	0	0	1	3	0	17229000	0	0	0	0	0	0	3762500	9734700	0	1914300	0	0	0	0	0	0	418060	1081600	0	3	0	0	0	0	0	0	1	3
104	Q5FWB7;A6ZI44;P05064;D3YWI1;Q6NY00;D3Z510;A0A0U1RPN8;D3YV98;A0A0U1RPT5;Q9CPQ9;A6ZI46	Fructose-bisphosphate aldolase;Fructose-bisphosphate aldolase A	Aldoa;Aldoart1	0	5	0	2	0	0	0	0	2	2	0	18658000	0	3067200	0	0	0	0	3982200	9154700	0	811230	0	133360	0	0	0	0	173140	398030	0	7	0	2	0	0	0	0	2	2
370	P63028;D3YU75	Translationally-controlled tumor protein	Tpt1	2	1	0	1	0	0	1	0	1	1	3532300	5455300	0	4075100	0	0	1209100	0	3290500	10591000	588710	909210	0	679180	0	0	201520	0	548410	1765100	2	2	0	1	0	0	1	0	1	2
270	Q91V38;Q3UBU0;Q3UAD6;P08113;Q3TUD6;Q8CCY5;F7C312	Endoplasmin	Hsp90b1	2	3	0	1	0	0	0	0	2	1	2313300	8064600	0	1475700	0	0	0	0	8221400	4141600	59314	206780	0	37839	0	0	0	0	210810	106190	2	4	0	1	0	0	0	0	2	1
366	Q71V06;Q810K5;Q60951;Q3UBT1;P62960;A2BGG7;Q60950	Nuclease-sensitive element-binding protein 1	Ybx1	2	1	1	1	1	0	0	0	8	3	3521400	1056700	7051000	3417200	5195000	0	0	0	53059000	9806500	293450	88062	587580	284760	432920	0	0	0	4421600	817210	2	1	1	1	1	0	0	0	8	3
272	P09411;S4R2M7	Phosphoglycerate kinase 1;Phosphoglycerate kinase	Pgk1	1	3	1	1	0	0	0	0	1	6	1461100	21213000	2941900	2899700	0	0	0	0	1157900	16589000	56194	815870	113150	111530	0	0	0	0	44533	638030	1	3	1	2	0	0	0	0	1	6
406	Q3U094;Q3TCE7;Q91Z25;Q9WV32;F6THG2;Q3TBA2	Actin-related protein 2/3 complex subunit 1B	Arpc1b	0	0	0	0	0	0	0	0	1	3	0	0	0	0	0	0	0	0	2974800	5735500	0	0	0	0	0	0	0	0	156570	301870	0	0	0	0	0	0	0	0	1	3
281	P11983-2;P11983;W0TYI4	T-complex protein 1 subunit alpha	Tcp1	0	0	0	0	0	0	1	0	1	3	0	0	0	0	0	0	2997100	0	2840600	5418100	0	0	0	0	0	0	111000	0	105210	200670	0	0	0	0	0	0	1	0	1	3
456	Q6ZWZ7;Q6PHZ1;Q505B1;Q80V08;Q9CPR4	60S ribosomal protein L17	Rpl17	1	1	1	0	0	0	0	1	2	1	1947800	2350900	2936000	0	0	0	0	1884400	9544300	1520600	216430	261210	326220	0	0	0	0	209380	1060500	168960	1	1	1	0	0	0	0	1	2	1
477	Q61171;D3Z4A4;Q5M9N9	Peroxiredoxin-2	Prdx2	1	0	1	1	1	0	1	1	1	2	7761800	0	40664000	11705000	4131400	0	5271900	22608000	22622000	13123000	597060	0	3128000	900360	317800	0	405530	1739100	1740200	1009500	1	0	2	1	1	0	1	1	1	2
9	Q9CY93;Q5M9K9;A0A0A6YX26;P62900;Q58DZ1;A0A0A6YXL3	60S ribosomal protein L31	Rpl31	2	2	0	0	0	0	0	0	2	1	3456400	5595900	0	0	0	0	0	0	5005500	2846500	493770	799410	0	0	0	0	0	0	715080	406640	2	2	0	0	0	0	0	0	2	1
344	P60335	Poly(rC)-binding protein 1	Pcbp1	0	2	0	1	0	0	1	1	2	1	0	2929700	0	981720	0	0	2402000	2439000	6784700	1936900	0	172340	0	57748	0	0	141290	143470	399100	113930	0	2	0	1	0	0	1	1	2	1
111	B2CY77;P14206;A0A1L1SRW0	40S ribosomal protein SA	Rpsa	0	4	0	0	0	0	1	0	1	2	0	13154000	0	0	0	0	1547600	0	1580400	8247000	0	1011800	0	0	0	0	119050	0	121570	634390	0	4	0	0	0	0	1	0	1	2
418	Q99LB4;Q3UJ44;Q3TNN6;D3YZN3;D3YU77;D3YTL5;P24452	Macrophage-capping protein	Capg	0	0	0	0	0	0	0	0	1	2	0	0	0	0	0	0	0	0	2418600	5366800	0	0	0	0	0	0	0	0	186050	412830	0	0	0	0	0	0	0	0	1	2
267	Q3UVB1;P04247;A0A2R8VK58;A0A2R8W6F8	Myoglobin	Mb	0	0	1	1	1	0	1	0	2	1	0	0	12693000	24704000	3326400	0	8073700	0	9355700	22068000	0	0	1813300	3529100	475200	0	1153400	0	1336500	3152600	0	0	3	3	1	0	1	0	2	1
391	Q8BNF8;Q01853	Transitional endoplasmic reticulum ATPase	Vcp	0	3	1	0	0	0	0	0	1	1	0	4879900	4347200	0	0	0	0	0	1990000	5778500	0	125130	111470	0	0	0	0	0	51026	148170	0	3	1	0	0	0	0	0	1	1
364	Q5PR09;P62911	60S ribosomal protein L32	Rpl32	0	2	1	1	0	0	0	0	3	0	0	14626000	2157800	2351000	0	0	0	0	50421000	0	0	2089500	308260	335860	0	0	0	0	7203100	0	0	2	1	1	0	0	0	0	3	0
240	G3UWR2;G3UYG6;Q6Y7W8;G3UZX7;Q6Y7W8-2	PERQ amino acid-rich with GYF domain-containing protein 2	Gigyf2	0	0	1	0	0	0	4	1	1	0	0	0	71327000	0	0	0	9677500	1921800	45520000	0	0	0	1550600	0	0	0	210380	41778	989570	0	0	0	2	0	0	0	4	1	1	0
380	Q9JJD8;Q542X7;P80314;A0A1W2P6Q3;A0A1W2P7B7	T-complex protein 1 subunit beta	Cct2	0	0	0	0	0	0	1	0	1	2	0	0	0	0	0	0	4211500	0	1958800	4528800	0	0	0	0	0	0	145220	0	67545	156170	0	0	0	0	0	0	1	0	1	2
211	F6Z4B2;E9Q9V3;E9PY55;E9Q701;F8VQL9;Q9WU42-2;Q9WU42;D3Z2J5	Nuclear receptor corepressor 2	Ncor2	0	0	0	0	0	0	0	0	2	1	0	0	0	0	0	0	0	0	4255700	1972600	0	0	0	0	0	0	0	0	47817	22165	0	0	0	0	0	0	0	0	2	1
263	Q0VGQ1;O70503	Very-long-chain 3-oxoacyl-CoA reductase	Hsd17b12	0	0	0	0	0	0	0	0	1	2	0	0	0	0	0	0	0	0	3870300	2074200	0	0	0	0	0	0	0	0	241890	129640	0	0	0	0	0	0	0	0	1	2
473	Q921L6;Q8BNA5;Q60598	Src substrate cortactin	Cttn	0	0	0	1	0	0	1	6	1	1	0	0	0	1413500	0	0	2810300	38216000	3049900	2612500	0	0	0	61457	0	0	122190	1661600	132600	113580	0	0	0	1	0	0	1	6	1	1
360	Q3ULW0;P62827;Q14AA6	GTP-binding nuclear protein Ran	Ran;1700009N14Rik	0	0	2	0	0	0	1	1	1	1	0	0	7389100	0	0	0	4482500	5798700	2388800	3288000	0	0	671740	0	0	0	407500	527150	217160	298910	0	0	2	0	0	0	1	1	1	1
356	Q545F8;Q545X8;Q3UXQ6;P62702;Q3V1Z5;V9GWY0	40S ribosomal protein S4;40S ribosomal protein S4, X isoform	Rps4x;Rps4l;Gm15013	0	1	0	0	0	0	0	0	3	1	0	1467400	0	0	0	0	0	0	7378300	1007200	0	91714	0	0	0	0	0	0	461140	62951	0	1	0	0	0	0	0	0	3	1
508	Q80X90	Filamin-B	Flnb	0	1	2	0	0	0	1	0	2	2	0	1247700	3976600	0	0	0	4409900	0	6295600	1155100	0	8786.4	28004	0	0	0	31056	0	44335	8134.6	0	1	2	0	0	0	1	0	2	2
192	D3YVM5;Q5M8R8;Q5FWB6;P14869;O89073;S4R1N1	60S acidic ribosomal protein P0	Rplp0	2	2	0	0	0	0	1	0	1	1	2150700	4267800	0	0	0	0	4344800	0	4304200	1591800	238970	474200	0	0	0	0	482760	0	478250	176870	2	2	0	0	0	0	1	0	1	1
491	Q6NV99;Q8CB73;Q8BP50;Q69ZG0;Q6P252		Haus6;mKIAA1574	0	0	6	2	1	2	1	1	10	7	0	0	26256000	4810600	1454500	4931200	3508900	3460400	56648000	21342000	0	0	477380	87466	26445	89657	63799	62917	1030000	388040	0	0	6	2	1	2	1	1	10	7
328	Q58E35;P47955	60S acidic ribosomal protein P1	Rplp1	0	0	0	1	0	0	1	1	0	2	0	0	0	10737000	0	0	7900100	9196000	0	33212000	0	0	0	3579200	0	0	2633400	3065300	0	11071000	0	0	0	1	0	0	1	1	0	2
581	Q9QXS1-2;Q9QXS1;Q9QXS1-15;Q9QXS1-10;Q9QXS1-9;Q9QXS1-12;Q9QXS1-11;Q9QXS1-13;Q9QXS1-5;Q9QXS1-3;Q9QXS1-16;Q9QXS1-4;Q9QXS1-14;Q9QXS1-6;Q9QXS1-7;Q9QXS1-8;E9Q3W4;Q6S390;Q6S388;Q6S392;Q6S393;Q6S387;Q6S385	Plectin	Plec	72	13	43	13	6	8	5	2	57	32	212140000	21129000	187810000	23620000	9824700	17358000	192000000	5737400	258650000	104490000	726490	72360	643170	80891	33646	59445	657520	19649	885780	357860	76	13	49	13	6	8	5	2	62	32
108	B1AXW5;B1AXW6;P35700;Q3U9J9;B1AXW4	Peroxiredoxin-1	Prdx1	0	2	2	0	0	1	0	0	3	3	0	3183100	19578000	0	0	4600300	0	0	17628000	7950000	0	244850	1506000	0	0	353870	0	0	1356000	611540	0	2	2	0	0	1	0	0	3	3
297	Q5FWJ3;P20152;Q3V2S4;Q3TFD9;Q3U6S1;A0A0A6YWC8;Q3TWV0;Q3UAX1;Q3UD36;A4IF59	Vimentin	Vim	32	33	41	36	22	24	35	27	45	45	998110000	541920000	1439400000	990560000	167220000	361840000	1212200000	530210000	2207800000	2893500000	29356000	15939000	42334000	29134000	4918200	10642000	35654000	15594000	64934000	85102000	63	48	87	73	29	34	117	40	87	215
72	A0A494BBD8;Q4FK88;Q4FJV4;B7STB7;Q3US43;P10107;Q3U5N9	Annexin;Annexin A1	Anxa1	5	9	4	6	4	4	2	2	8	11	13162000	42945000	17504000	26512000	7182400	12317000	5059500	9567200	49464000	181410000	658080	2147200	875210	1325600	359120	615850	252980	478360	2473200	9070300	5	10	4	7	4	4	2	2	9	18
52	A0A1L1SQA8;Q58EA6;P62852	40S ribosomal protein S25	Rps25	1	2	1	0	1	0	0	0	2	1	2935800	8548700	3384300	0	1503200	0	0	0	7266600	3782300	587170	1709700	676860	0	300640	0	0	0	1453300	756450	1	2	1	0	1	0	0	0	2	1
372	P63101;A0A2I3BQ03	14-3-3 protein zeta/delta	Ywhaz	1	1	0	1	0	0	0	0	0	4	1340200	1830700	0	1347500	0	0	0	0	0	17693000	95729	130760	0	96253	0	0	0	0	0	1263800	1	1	0	1	0	0	0	0	0	4
445	Q3UW40;Q8BP67;Q8BT08;Q9CS31	60S ribosomal protein L24	Rpl24	1	2	2	0	1	0	1	3	3	1	6487900	7002000	7014800	0	3908100	0	3631500	13176000	24730000	2794800	720880	778000	779420	0	434230	0	403500	1464000	2747800	310540	1	2	2	0	1	0	1	3	3	1
118	Q3UAF7;Q3UAF6;Q3U5R4;B2RRX1;P60710;Q3UAA9;Q3UA89;Q3U939;Q61276;Q3UGS0;Q3UCF8;Q3TIJ9;Q3U804;E9Q1F2;E9Q5F4;Q61272	Actin, cytoplasmic 1;Actin, cytoplasmic 1, N-terminally processed	Actb;Acta1	10	10	14	9	8	8	7	8	19	18	142170000	388320000	568410000	572770000	132780000	174210000	70162000	86158000	1143400000	1760900000	7108600	19416000	28420000	28639000	6638800	8710400	3508100	4307900	57172000	88043000	14	20	30	39	13	13	12	11	52	101
507	Q80X50;Q80X50-5;Q80X50-2;Q80X50-4;Q8BJ53;A0A0H2UH17;A0A0G2JDV6;Q80X50-3;Q812D4;Q812D5	Ubiquitin-associated protein 2-like	Ubap2l;lig-2a	0	0	0	0	0	0	12	6	2	1	0	0	0	0	0	0	164860000	73862000	1900300	1740200	0	0	0	0	0	0	5318200	2382600	61301	56135	0	0	0	0	0	0	15	7	2	1
345	Q4FZL1;Q5F2A7;Q3UXC2;Q3TGK7;Q3TFG3;P60843;Q3U8I0;Q3TLL6;Q3TSJ4;Q78WR5;Q8BTU6;Q52KC1;P10630;P10630-2	Eukaryotic initiation factor 4A-I;Eukaryotic initiation factor 4A-II;Eukaryotic initiation factor 4A-II, N-terminally processed	Eif4a1;Eif4a2	2	2	1	0	0	1	2	1	1	5	3416100	4054700	5772000	0	0	4025900	5654500	4028000	3862700	16843000	148520	176290	250960	0	0	175040	245850	175130	167940	732300	2	2	1	0	0	1	2	1	1	5
222	E9Q616		Ahnak	3	3	74	61	10	13	47	51	95	41	12788000	6500600	1211000000	519270000	54009000	88089000	369450000	546570000	1218000000	308630000	35132	17859	3326800	1426600	148380	242000	1015000	1501600	3346200	847880	3	3	94	74	12	16	58	60	114	51
290	Q5FW97;P17182;Q6PHC1;Q8CF78	Alpha-enolase;Enolase	EG433182;Eno1	2	5	3	2	1	1	0	0	4	8	4148000	19102000	23840000	6151900	2873100	2836300	0	0	15139000	41599000	188550	868260	1083700	279630	130590	128920	0	0	688150	1890900	2	5	4	2	1	1	0	0	4	9
26	A0A0N4SV32;Q3V274;Q3UEI6;Q3UJK2;Q3UMP4;Q9CY58-3;Q9CY58-2;Q9CY58;Q9CY58-4;A0A0N4SUQ1;A0A0N4SUN8;A0A0N4SWH2;A0A0N4SV40	Plasminogen activator inhibitor 1 RNA-binding protein	Serbp1	2	1	2	2	0	2	6	6	2	1	4078600	9697100	9820300	7845200	0	12621000	55720000	68519000	19594000	8473600	254920	606070	613770	490320	0	788840	3482500	4282400	1224600	529600	2	1	2	2	0	2	8	6	2	1
409	Q4FK11;Q3TFC2;Q3UM20;Q3TF40;Q99K48;Q3TTV7;Q3TMM5;Q99K48-2	Non-POU domain-containing octamer-binding protein	Nono	0	0	0	0	0	0	3	4	0	2	0	0	0	0	0	0	30203000	47820000	0	12309000	0	0	0	0	0	0	1438200	2277100	0	586120	0	0	0	0	0	0	4	5	0	2
346	Q5BLK2;P60867	40S ribosomal protein S20	Rps20	1	1	0	0	0	0	0	0	1	3	1188000	2380400	0	0	0	0	0	0	0	12025000	237600	476070	0	0	0	0	0	0	0	2404900	1	1	0	0	0	0	0	0	1	4
247	G5E8Z3		2310050C09Rik	1	0	2	1	0	1	1	0	3	0	2340100	0	33750000	1615300	0	0	1488400	0	9516400	0	180010	0	2596100	124250	0	0	114490	0	732030	0	1	0	3	1	0	1	1	0	3	0
89	I7HLV2;Q3THJ6;A2AM97;Q6ZWV3;P86048	60S ribosomal protein L10;60S ribosomal protein L10-like	Rpl10;Rpl10l	3	1	1	0	0	0	0	0	1	0	5789800	1597300	1706400	0	0	0	0	0	8879100	0	723730	199660	213310	0	0	0	0	0	1109900	0	3	1	1	0	0	0	0	0	1	0
128	Q149V4;B2RWH3;Q64523;Q6GSS7	Histone H2A;Histone H2A type 2-C;Histone H2A type 2-A	Hist2h2ac;Hist2h2aa1	2	5	1	3	2	1	2	0	2	4	32534000	117440000	22807000	36865000	25285000	12482000	9668600	0	40229000	332590000	6506800	23487000	4561400	7373000	5057000	2496400	1933700	0	8045800	66518000	2	7	1	3	2	1	2	0	2	26
431	Q3UJB0;Q3UAI4;Q3UQU5;Q80W39;Q3UBH2;Q8BL33		Sf3b2	0	0	0	0	0	1	7	5	1	1	0	0	0	0	0	1565500	39381000	27338000	3507800	3755500	0	0	0	0	0	36406	915830	635780	81577	87337	0	0	0	0	0	1	7	5	1	1
536	Q8K3G7;Q99P72-5;Q99P72-4;Q99P72	Reticulon;Reticulon-4	Rtn4	0	1	0	0	0	1	0	0	1	2	0	4550000	0	0	0	1719600	0	0	2944700	4790100	0	350000	0	0	0	132270	0	0	226510	368470	0	3	0	0	0	1	0	0	1	2
75	A0PJE6;Q7TMF4;Q8CFZ3		Pccb	16	10	13	10	5	11	2	2	13	14	161640000	40005000	132020000	46200000	15260000	67995000	9417100	4933000	221990000	175840000	5573700	1379500	4552300	1593100	526200	2344700	324730	170100	7654700	6063500	19	10	17	10	5	12	2	2	18	19
343	Q8C153;Q8BMA8;Q3UZ14;Q3UMI7;Q3UDC8;Q3UBL9;Q3TWX1;Q3TW58;P58252;Q6P9L9;Q3TX47;Q3TK17;Q3TLB1;Q3TJZ1;Q3TSK4;Q99LT6;Q3TPG2;Q61509	Elongation factor 2	Eef2	8	7	5	3	1	4	4	5	9	7	85473000	38329000	28285000	23529000	4000200	15299000	18973000	58721000	44549000	44603000	1899400	851750	628560	522870	88893	339980	421630	1304900	989970	991190	14	9	6	4	1	4	4	5	11	8
330	P48678;P48678-2;P48678-3	Prelamin-A/C;Lamin-A/C	Lmna	10	11	12	8	4	6	5	7	15	18	40420000	43897000	47396000	26140000	9363600	23909000	14992000	19117000	82141000	84345000	939990	1020900	1102200	607910	217760	556020	348640	444570	1910300	1961500	11	12	12	9	4	6	6	7	16	20
369	Q3UDS0;Q3UBA6;Q3TZJ3;Q3TF16;Q3TEK2;P63017;Q3ULM1;Q504P4;Q3U9L2;Q3TQ13;Q3TH56;Q3TRH3;Q3TB63;Q3KQJ4;Q3TH04	Heat shock cognate 71 kDa protein	Hspa8	7	9	6	7	4	6	9	9	15	14	22971000	47056000	34510000	35788000	14288000	31836000	68356000	73998000	119490000	106610000	792100	1622600	1190000	1234100	492690	1097800	2357100	2551700	4120300	3676300	8	11	8	9	4	6	11	9	17	16
348	Q4FZE6;P62082	40S ribosomal protein S7	Rps7	5	3	0	0	0	0	0	0	0	1	10025000	12549000	0	0	0	0	0	0	0	5493100	1002500	1254900	0	0	0	0	0	0	0	549310	5	4	0	0	0	0	0	0	0	1
29	A0A0R4J008;P70288;Q3UXH8;Q8BQ10	Histone deacetylase 2	Hdac2	0	0	1	0	2	0	5	3	1	2	0	0	1513900	0	6147300	0	24816000	23567000	3960000	8400600	0	0	75696	0	307360	0	1240800	1178400	198000	420030	0	0	1	0	3	0	6	3	1	2
374	P68040	Guanine nucleotide-binding protein subunit beta-2-like 1;Guanine nucleotide-binding protein subunit beta-2-like 1, N-terminally processed	Gnb2l1	3	2	1	0	0	1	0	0	2	2	6788800	5836200	2212100	0	0	5575800	0	0	3435500	8498100	339440	291810	110610	0	0	278790	0	0	171770	424900	3	2	1	0	0	1	0	0	2	2
392	Q02257	Junction plakoglobin	Jup	12	10	23	5	4	7	2	16	24	9	65544000	60941000	692140000	78253000	12416000	32146000	11028000	309880000	321930000	32292000	1424900	1324800	15047000	1701100	269910	698830	239750	6736500	6998400	701990	15	12	41	7	4	8	3	23	36	11
299	Q3UF58;Q8C6E3;Q542K4;Q3UZE7;Q3TVZ1;P24270;Q91XI2	Catalase	Cat	1	0	2	0	0	0	0	1	1	0	1289300	0	12311000	0	0	0	0	4081200	5047900	0	40289	0	384730	0	0	0	0	127540	157750	0	1	0	2	0	0	0	0	1	1	0
231	G5E8R3;Q3T9S7;E9QPD7;Q3TCQ3;Q05920;Q3UFS6;Q62043;Q8BP54	Pyruvate carboxylase;Pyruvate carboxylase, mitochondrial	Pcx;Pc	25	10	19	12	10	14	4	1	23	21	229530000	43453000	246110000	91491000	33139000	81534000	4246500	3516600	332260000	196170000	4098800	775950	4394900	1633800	591770	1456000	75831	62797	5933300	3503000	30	10	22	14	11	16	4	2	35	26
287	Q5NC80;Q5NC81;P15532;B0LAA8;Q5NC82;E9PZF0;Q8R4B4;Q01768	Nucleoside diphosphate kinase;Nucleoside diphosphate kinase A;Nucleoside diphosphate kinase B	Nme1;Nme2;Gm20390	0	1	1	1	0	0	0	3	0	2	0	1207700	1659800	1266000	0	0	0	3015500	0	4740900	0	150960	207470	158250	0	0	0	376940	0	592610	0	1	1	1	0	0	0	3	0	3
587	Q9WVA4	Transgelin-2	Tagln2	0	0	0	0	0	0	3	3	0	1	0	0	0	0	0	0	14062000	33169000	0	4692500	0	0	0	0	0	0	1004400	2369200	0	335180	0	0	0	0	0	0	3	4	0	2
557	Q99MR8;Q3TVD9	Methylcrotonoyl-CoA carboxylase subunit alpha, mitochondrial	Mccc1	29	11	23	12	8	14	7	3	23	18	560590000	65373000	333240000	138260000	41462000	124580000	40175000	12272000	372830000	318300000	14374000	1676200	8544600	3545000	1063100	3194400	1030100	314680	9559900	8161500	54	12	35	16	10	19	8	4	31	28
132	B9EKP5;B7FAU9;Q8BTM8;B7FAV1;Q6KAM8	Filamin-A	Flna	2	4	8	8	2	5	32	32	9	14	3108200	10414000	31109000	17348000	5642300	15352000	304010000	394970000	38275000	50573000	23024	77139	230440	128500	41795	113720	2252000	2925700	283520	374610	2	4	9	8	2	5	37	41	9	14
379	Q3UK68;Q60817;P70670	Nascent polypeptide-associated complex subunit alpha;Nascent polypeptide-associated complex subunit alpha, muscle-specific form	Naca	0	1	0	0	0	0	1	1	2	0	0	3799300	0	0	0	0	6434500	0	4433400	0	0	633220	0	0	0	0	1072400	0	738910	0	0	1	0	0	0	0	1	1	2	0
470	Q5SWU9;Q5SWU9-2	Acetyl-CoA carboxylase 1;Biotin carboxylase	Acaca	125	84	60	40	28	34	10	6	77	50	6353100000	1236800000	1030000000	458180000	169820000	335020000	36228000	34977000	1518500000	825770000	52505000	10221000	8512500	3786600	1403500	2768700	299400	289070	12549000	6824600	291	119	97	60	32	48	10	7	107	89
563	Q9CX86	Heterogeneous nuclear ribonucleoprotein A0	Hnrnpa0	2	2	1	1	1	2	1	1	3	2	2611600	3972800	1479100	1449500	1344700	2404600	2924100	2451500	11348000	5965400	186540	283770	105650	103540	96052	171760	208860	175110	810550	426100	2	2	1	1	1	2	1	1	4	2
36	A0A0R4J293;Q9JLF6	Protein-glutamine gamma-glutamyltransferase K	Tgm1	0	0	2	1	0	0	0	0	2	0	0	0	10609000	1819000	0	0	0	0	3948000	0	0	0	225720	38702	0	0	0	0	84000	0	0	0	2	1	0	0	0	0	2	0
136	B9EKE9;B7ZWF1;Q3TQX5;Q62167;B9EIA2;P16381;Q3U484;Q62095	ATP-dependent RNA helicase DDX3X;Putative ATP-dependent RNA helicase Pl10;ATP-dependent RNA helicase DDX3Y	Ddx3x;D1Pas1;Ddx3y	3	1	2	0	1	1	3	3	3	3	5877500	3011000	6425600	0	1524800	3599700	8261600	6264900	7837800	13195000	150710	77204	164760	0	39096	92300	211840	160640	200970	338320	4	2	2	0	1	1	4	3	3	3
512	Q810A7-2;Q810A7	ATP-dependent RNA helicase DDX42	Ddx42	0	0	0	0	2	0	4	3	1	3	0	0	0	0	3855200	0	35318000	12736000	3150600	4568500	0	0	0	0	94029	0	861430	310630	76843	111430	0	0	0	0	2	0	4	3	1	3
336	P52480;P52480-2	Pyruvate kinase PKM	Pkm	8	11	7	3	4	7	3	3	15	7	44434000	84105000	61955000	29437000	11161000	31506000	11235000	36864000	85964000	76160000	1346500	2548600	1877400	892040	338210	954730	340450	1117100	2605000	2307900	10	13	8	5	5	8	3	4	15	10
279	Q71LX8;P11499	Heat shock protein HSP 90-beta	Hsp90ab1	7	9	5	3	4	4	7	6	6	9	26081000	33820000	19338000	9697300	7406100	13131000	38336000	28944000	33310000	48432000	790320	1024800	585990	293860	224430	397900	1161700	877090	1009400	1467600	9	10	5	3	4	4	7	6	6	10
292	P17751;H7BXC3	Triosephosphate isomerase	Tpi1	2	5	4	3	1	1	1	1	2	3	2478800	27839000	38045000	18030000	3935100	5498000	4736700	8396400	11508000	31173000	130470	1465200	2002400	948960	207110	289370	249300	441910	605700	1640700	2	5	4	4	1	1	1	1	2	4
76	A1BN54;Q7TPR4	Alpha-actinin-1	Actn1	0	0	0	0	0	0	0	0	0	2	0	0	0	0	0	0	0	0	0	3167700	0	0	0	0	0	0	0	0	0	60916	0	0	0	0	0	0	0	0	0	2
61	A0A286YEB7;Q9D7P1;Q9CY61;Q5M9M7;Q3TIF8;Q9CQK2;P62849-2;P62849-3;P62849;Q9DCA4	40S ribosomal protein S24	Rps24	3	1	0	1	2	1	1	1	1	1	8424400	1319200	0	1473300	3806100	2177800	27890000	25113000	4161800	31420000	1684900	263850	0	294660	761230	435560	5578000	5022600	832370	6283900	4	1	0	1	2	1	1	1	1	1
401	Q14C24;Q9D883;G3UW94;E9Q5Y2;E9PUZ3;E9Q1I7;Q8BGJ9	Splicing factor U2AF 35 kDa subunit;Splicing factor U2AF 26 kDa subunit	U2af1;U2af1l4	1	1	0	0	0	1	4	3	1	1	2443100	1431200	0	0	0	3465700	23275000	56887000	5210000	2081700	222100	130110	0	0	0	315060	2115900	5171500	473640	189240	1	1	0	0	0	1	4	3	1	1
269	Q9CZI7;Q542G9;P07356;Q3UCD3;B0V2N7;B0V2N8;Q99KH3;B0V2N5	Annexin;Annexin A2	Anxa2	7	7	10	8	5	5	3	5	8	9	22615000	29965000	114180000	31510000	12128000	19937000	10126000	46342000	91638000	41259000	983250	1302800	4964500	1370000	527300	866810	440240	2014900	3984200	1793900	9	9	17	8	5	6	4	7	11	10
388	P99024;B2RSN3;Q9CWF2;Q7TMM9	Tubulin beta-5 chain;Tubulin beta-2B chain;Tubulin beta-2A chain	Tubb5;Tubb2b;Tubb2a	3	5	4	2	3	7	4	2	9	9	5912000	32155000	20150000	8893500	10712000	26180000	16533000	10894000	49062000	89215000	295600	1607800	1007500	444680	535590	1309000	826670	544700	2453100	4460800	3	6	5	2	3	7	4	2	10	13
80	A1L3S7;Q8VHR5;Q69ZQ5;Q6PAH8;A0A0U1RNM2;Q8VHR5-2	Transcriptional repressor p66-beta	Gatad2b	0	0	0	0	0	0	2	1	1	0	0	0	0	0	0	0	3089400	2201000	2868500	0	0	0	0	0	0	0	106530	75897	98913	0	0	0	0	0	0	0	2	1	1	0
268	P05213;Q99KA2;A0A0A0MQA5;P68368;A0A2R8VHF3	Tubulin alpha-1B chain;Tubulin alpha-4A chain	Tuba1b;Tuba4a	4	4	8	4	2	6	10	8	6	7	13978000	38758000	61460000	17163000	12091000	57391000	88409000	85885000	107610000	91706000	665630	1845600	2926700	817290	575780	2732900	4210000	4089800	5124200	4367000	4	7	12	4	2	11	14	11	9	13
202	D3Z6F5;Q03265	ATP synthase subunit alpha;ATP synthase subunit alpha, mitochondrial	Atp5a1	0	1	4	1	2	2	1	0	5	3	0	5381600	7893100	15904000	3591000	11445000	1892200	0	18591000	31289000	0	192200	281900	567990	128250	408750	67577	0	663950	1117500	0	1	4	2	2	2	1	0	5	4
578	Q9ERU9	E3 SUMO-protein ligase RanBP2	Ranbp2	0	0	0	0	0	0	2	3	1	0	0	0	0	0	0	0	4886300	13160000	2828300	0	0	0	0	0	0	0	28244	76069	16349	0	0	0	0	0	0	0	2	3	1	0
33	Q3URH5;G3UX35;A0A0R4J170;Q3TKT4;Q3TKT4-2;Q8R0K1;Q3UI73	Transcription activator BRG1	Smarca4	0	0	0	0	2	0	1	0	2	1	0	0	0	0	2602400	0	1140100	0	4684400	1354900	0	0	0	0	52048	0	22802	0	93689	27098	0	0	0	0	2	0	1	0	2	1
314	Q545F0;P34884	Macrophage migration inhibitory factor	Mif	0	2	0	0	0	0	0	0	0	1	0	4110900	0	0	0	0	0	0	0	2378200	0	685150	0	0	0	0	0	0	0	396370	0	2	0	0	0	0	0	0	0	1
208	E9PVC6;E9Q9E1;E9PVC5;Q6NZJ6-2;Q6NZJ6;A0A0J9YUS5;Q6PD42;Q8K0J8	Eukaryotic translation initiation factor 4 gamma 1	Eif4g1	0	0	0	0	0	0	3	5	0	1	0	0	0	0	0	0	40623000	38439000	0	2316700	0	0	0	0	0	0	615510	582400	0	35102	0	0	0	0	0	0	5	5	0	1
114	B2RQH0;Q61495;Q7TSF1;Q7TSF0	Desmoglein-1-alpha;Desmoglein-1-beta;Desmoglein-1-gamma	Dsg1b;Dsg1a;Dsg1c	3	2	5	2	0	4	0	2	5	1	8888100	5122400	79752000	19142000	0	44452000	0	25216000	41825000	2457400	211620	121960	1898900	455770	0	1058400	0	600380	995830	58508	3	2	8	3	0	9	0	3	7	1
288	P16045;A0A2R8VHJ0	Galectin-1	Lgals1	1	3	1	2	2	2	1	0	1	2	2366800	40372000	2884600	17537000	3409000	7561000	4019800	0	5998900	44062000	262980	4485800	320510	1948600	378780	840110	446650	0	666540	4895800	1	5	1	3	2	2	1	0	2	3
442	Q3UL36;A0A140LIS5;Q3UL36-2	Arginine and glutamate-rich protein 1	Arglu1	4	4	4	6	3	4	0	3	7	4	31802000	22292000	43937000	35892000	10954000	17974000	0	13866000	86257000	20583000	2891100	2026500	3994300	3262900	995840	1634000	0	1260500	7841500	1871200	4	4	4	7	3	4	0	3	7	4
296	Q9DC41;Q3U9G2;Q3TWF2;P20029;Q3U7T8;Q3TKF8;Q3TI47;Q3U6V3;Q3UEM8	78 kDa glucose-regulated protein	Hspa5	2	3	5	2	1	3	3	4	4	4	1900200	7094600	21229000	5015300	1543200	9553600	8499600	19985000	11253000	11551000	63341	236490	707630	167180	51440	318450	283320	666160	375110	385030	2	4	5	2	1	3	3	4	4	4
257	O08553;Q71H75;Q3TY94;Q3TXY0;Q6P1J1;P97427	Dihydropyrimidinase-related protein 2;Dihydropyrimidinase-related protein 1	Dpysl2;Crmp1	1	2	0	0	0	0	0	0	0	1	718780	2512300	0	0	0	0	0	0	0	1760100	23186	81041	0	0	0	0	0	0	0	56779	1	2	0	0	0	0	0	0	0	1
493	Q8R3Q7;Q6P239;Q8CJG0;Q6PHA2;H3BJ70;Q8CGT7;Q8BJP2;Q8CGT9;A2VDG1;Q8CJG1	Piwi-like protein;Protein argonaute-2;Protein argonaute;Protein argonaute-1	Ago2;Ago1;Ago5	0	0	0	0	0	0	2	2	1	0	0	0	0	0	0	0	11623000	10168000	1703100	0	0	0	0	0	0	0	363220	317760	53223	0	0	0	0	0	0	0	2	2	1	0
538	Q8R016;E9PY26	Bleomycin hydrolase	Blmh	1	1	4	0	0	1	0	0	4	0	2411900	3229400	28961000	0	0	1780200	0	0	15085000	0	92764	124210	1113900	0	0	68467	0	0	580190	0	1	1	5	0	0	1	0	0	4	0
88	Q5U3M2;Q6P6I7;A2AL12;B2RXM2;Q0VG47;Q5FB19;Q3UZG3;Q8BG05-2;Q8BG05;Q58E39;Q6PFA7	Heterogeneous nuclear ribonucleoprotein A3	Hnrnpa3;Gm6793	2	4	1	0	2	2	2	2	3	2	5312100	23861000	2448000	0	4894200	7745600	5887600	6930100	23143000	13093000	354140	1590800	163200	0	326280	516370	392510	462010	1542900	872860	2	5	1	0	2	2	3	2	3	2
125	B2RUK5;Q3ULD5;Q8K1L7;Q6PD20	Methylcrotonoyl-CoA carboxylase beta chain, mitochondrial	Mccc2	2	1	0	0	0	0	0	0	1	0	3407200	1117000	0	0	0	0	0	0	1508000	0	121690	39892	0	0	0	0	0	0	53856	0	3	1	0	0	0	0	0	0	1	0
436	Q3UGC8;Q91ZA3	Propionyl-CoA carboxylase alpha chain, mitochondrial	Pcca	43	28	47	31	33	37	14	18	46	36	1207700000	359000000	1611900000	595970000	375150000	907830000	97472000	189180000	2139700000	1194700000	27449000	8159100	36635000	13545000	8526000	20632000	2215300	4299600	48628000	27153000	81	41	99	65	48	79	16	25	100	103
352	Q3UC02;Q9DB79;P62281;A0A1B0GRR3;A0A1B0GSE8;Q9D0P6	40S ribosomal protein S11	Rps11	1	3	2	1	1	2	3	2	3	3	1113100	5222900	7424800	2856000	2721000	11670000	12621000	14834000	19305000	12006000	111310	522290	742480	285600	272100	1167000	1262100	1483400	1930500	1200600	1	3	2	1	2	2	3	2	4	3
284	Q545I9;P14069	Protein S100;Protein S100-A6	S100a6	0	0	0	1	0	1	0	0	0	2	0	0	0	5832200	0	2966900	0	0	0	21395000	0	0	0	1166400	0	593370	0	0	0	4279000	0	0	0	1	0	1	0	0	0	2
232	Q9CY59;F2Z456;Q9DCN2-2;Q9DCN2;A0A0A0MQM3	NADH-cytochrome b5 reductase;NADH-cytochrome b5 reductase 3;NADH-cytochrome b5 reductase 3 membrane-bound form;NADH-cytochrome b5 reductase 3 soluble form	Cyb5r3	3	1	5	2	1	1	0	0	6	1	6687800	3466100	23387000	7143200	1070700	1133900	0	0	41909000	0	371540	192560	1299300	396850	59484	62993	0	0	2328300	0	3	2	5	3	1	1	0	0	7	1
74	A0JLV3;B2RVD5;B2RTK3;Q8CBB6;Q921L4;Q8CGP2;Q8CGP1;Q6ZWY9;Q64525;Q64478;Q64475;P10854;P10853;Q8CGP2-2;Q8VEE3;A0JNS9;Q9D2U9;Q8CGP0;Q64524;P70696	Histone H2B;Histone H2B type 1-P;Histone H2B type 1-K;Histone H2B type 1-C/E/G;Histone H2B type 2-B;Histone H2B type 1-H;Histone H2B type 1-B;Histone H2B type 1-M;Histone H2B type 1-F/J/L;Histone H2B type 3-A;Histone H2B type 3-B;Histone H2B type 2-E;Histone H2B type 1-A	Hist1h2bj;Hist1h2bk;Hist1h2bm;Hist1h2br;LOC665622;Hist1h2bp;Hist1h2bc;Hist2h2bb;Hist1h2bh;Hist1h2bb;Hist1h2bf;Hist1h2ba;Hist3h2ba;Hist3h2bb;Hist2h2be	3	7	3	4	4	4	4	4	4	6	34304000	303390000	87001000	80796000	110110000	58947000	61571000	30019000	152070000	279600000	4900600	43342000	12429000	11542000	15731000	8421000	8795900	4288500	21724000	39943000	6	15	7	7	7	4	5	4	7	13
576	Q9DCL9;D3Z6P1	Multifunctional protein ADE2;Phosphoribosylaminoimidazole-succinocarboxamide synthase;Phosphoribosylaminoimidazole carboxylase	Paics	0	0	0	0	0	0	3	2	1	0	0	0	0	0	0	0	12610000	5078500	1274300	0	0	0	0	0	0	0	630510	253930	63714	0	0	0	0	0	0	0	3	2	1	0
242	G3UY38;Q3UMT7;G5E924;Q8R081	Heterogeneous nuclear ribonucleoprotein L	Hnrnpl	1	0	1	1	1	1	1	2	4	1	2199700	0	5941900	2420500	3251900	4766300	7771700	11610000	17458000	5632100	146650	0	396130	161360	216790	317750	518110	773980	1163900	375480	2	0	1	1	1	1	1	2	4	1
47	A0A1B0GSR9;Q564E2;Q3TI99;Q3TCI7;A0A1B0GSX0;P06151;Q99K20;Q3UDU4;Q3THB4;Q3UIC3;A0A1B0GT41;A0A1B0GQX5;D3YZQ9	L-lactate dehydrogenase;L-lactate dehydrogenase A chain	Ldha	2	3	2	1	1	2	0	1	2	3	2405600	6567400	5540000	1828900	1604300	9249400	0	3238900	5149500	17488000	141500	386320	325880	107580	94368	544080	0	190520	302910	1028700	2	3	2	1	1	2	0	1	2	3
24	A0A0J9YV01;H9H9S3;Q3URW5;Q80TX6;A0A0M3HEP2;Q9R0G7;A0A0J9YVF6	Zinc finger E-box-binding homeobox 2	Zeb2	0	0	0	1	3	1	0	0	4	3	0	0	0	1585100	5727600	3732400	0	0	18713000	6817500	0	0	0	31702	114550	74648	0	0	374250	136350	0	0	0	1	3	1	0	0	4	3
381	Q5M9P1;P83882;A0A0A6YW33;A0A2I3BPG9	60S ribosomal protein L36a	Rpl36a;Gm6525	1	1	2	2	1	1	2	3	2	1	7222600	5886700	13817000	7564400	5800000	5098900	13653000	24730000	23992000	7291900	1805700	1471700	3454300	1891100	1450000	1274700	3413200	6182500	5998100	1823000	1	1	2	2	1	1	2	3	2	1
112	B2M1R6;Q3U9Q3;Q3U6X2;Q3TUA1;Q3TJ38;Q5FWJ5;Q3TL71;P61979-3;P61979;P61979-2;H3BKD0;Q3TG17;H3BLL4;A0A286YDM3;H3BK96;H3BKI8	Heterogeneous nuclear ribonucleoprotein K	Hnrnpk	3	3	0	0	1	2	4	3	4	2	5502900	19957000	0	0	2464200	14278000	20270000	43156000	24108000	8632400	220120	798270	0	0	98570	571100	810790	1726200	964330	345290	3	4	0	0	1	2	4	3	4	2
402	Q9D6G1;Q544Z3;Q80XR6;Q3TMZ8;Q20BD0;Q99020;Q8CIR3	Heterogeneous nuclear ribonucleoprotein A/B	Hnrnpab	1	2	0	0	0	0	0	0	0	1	1634800	3894400	0	0	0	0	0	0	0	1131900	136230	324530	0	0	0	0	0	0	0	94329	2	2	0	0	0	0	0	0	0	1
122	B2RTM0;P62806;Q61667	Histone H4	Hist2h4;Hist1h4a	6	8	6	8	10	8	7	8	7	9	240220000	486360000	342300000	333430000	284610000	186730000	77121000	229750000	501020000	588310000	40036000	81060000	57049000	55571000	47436000	31121000	12854000	38291000	83504000	98052000	14	20	15	20	21	15	13	17	17	46
6	D2KHZ9;A0A0A0MQF6;P16858;S4R257;S4R1W1;A0A1D5RLD8;Q3TUZ9	Glyceraldehyde-3-phosphate dehydrogenase	GAPDH;Gapdh;Gm3839;Gm10481	7	8	7	5	4	7	2	6	7	6	49952000	60222000	82501000	49216000	29045000	59675000	10449000	122180000	106520000	90080000	3122000	3763900	5156300	3076000	1815300	3729700	653050	7636400	6657300	5630000	9	8	8	7	6	8	2	7	9	17
251	H3BL49;Q9WVS5;Q8BVY8;Q3UL22;Q3UKQ2;Q6A0F1;P42932;Q9CS06;Q9CRW7	T-complex protein 1 subunit theta	Cct8;Cctq	0	0	0	1	1	1	18	18	1	2	0	0	0	910580	1892100	1951000	561210000	949730000	3698300	5425400	0	0	0	28456	59128	60967	17538000	29679000	115570	169540	0	0	0	1	1	1	56	46	1	2
301	Q3UHS6;Q80TM2;P26039;Q3TBC3;Q0V930	Talin-1	Tln1	0	0	0	0	0	0	0	3	0	1	0	0	0	0	0	0	0	5855300	0	1047800	0	0	0	0	0	0	0	43696	0	7819.2	0	0	0	0	0	0	0	3	0	1
217	E9Q2B2;Q5PRE9;Q5RIM6;F7C134;Q8VDE8;E9Q9Y2;Q8CHB6		Ncor1	0	0	0	0	0	1	0	0	4	0	0	0	0	0	0	1663300	0	0	8253400	0	0	0	0	0	0	13306	0	0	66027	0	0	0	0	0	0	1	0	0	4	0
474	Q60749	KH domain-containing, RNA-binding, signal transduction-associated protein 1	Khdrbs1	0	0	0	0	0	0	3	2	1	0	0	0	0	0	0	0	8653000	5967700	975480	0	0	0	0	0	0	0	786630	542520	88680	0	0	0	0	0	0	0	3	2	1	0
498	Z4YJT3;Q6ZQ58;Q3UU34	La-related protein 1	Larp1	0	0	0	0	0	0	4	3	0	1	0	0	0	0	0	0	24380000	16057000	0	972360	0	0	0	0	0	0	420340	276850	0	16765	0	0	0	0	0	0	5	3	0	1
274	Q58E64;Q3UA81;P10126;Q3UZQ3;Q3TII3;D3YZ68;D3Z3I8;P62631	Elongation factor 1-alpha;Elongation factor 1-alpha 1;Elongation factor 1-alpha 2	Eef1a1;Eef1a2	9	12	6	3	5	6	5	5	8	10	131070000	188780000	128520000	63485000	69110000	121560000	63688000	143270000	262380000	149420000	6241600	8989300	6120000	3023100	3291000	5788600	3032800	6822500	12494000	7115400	15	16	7	4	7	9	9	8	11	25
119	B2RSC8;P46935;Q3TUU1	E3 ubiquitin-protein ligase NEDD4	Nedd4	0	0	0	0	0	0	0	0	0	1	0	0	0	0	0	0	0	0	0	927400	0	0	0	0	0	0	0	0	0	23185	0	0	0	0	0	0	0	0	0	1
1	A0A087WP83;Q3V1M8;Q3U4Z7;Q8VDJ3;A0PJE9	Vigilin	Hdlbp	0	0	0	0	0	0	3	1	0	1	0	0	0	0	0	0	4045800	3545200	0	864290	0	0	0	0	0	0	65254	57181	0	13940	0	0	0	0	0	0	3	1	0	1
64	A2AFI4;A2AFI3;A0A2I3BRL8;Q9WV02-2;Q91VM5;Q9WV02	RNA-binding motif protein, X chromosome;RNA-binding motif protein, X chromosome, N-terminally processed;RNA binding motif protein, X-linked-like-1	Rbmx;Rbmxl1	1	0	0	0	2	0	1	2	1	1	961740	0	0	0	4843200	0	2246600	4793000	2073400	1810800	160290	0	0	0	807190	0	374440	798830	345570	301800	1	0	0	0	2	0	1	2	1	1
384	Q564F3;Q3UAC2;Q3U5P8;P97351;Q9D1S3;Q3UJU5	40S ribosomal protein S3a	Rps3a1;Rps3a	1	2	0	1	1	2	0	1	2	4	1690200	6984000	0	2213900	2534000	6300800	0	1302600	4888400	11604000	99422	410830	0	130230	149060	370640	0	76624	287550	682610	1	3	0	1	1	2	0	1	2	4
365	Q3UJS0;P62918;Q3THC7;Q9Z237	60S ribosomal protein L8	Rpl8	4	6	5	3	4	6	3	4	5	4	18474000	49974000	81904000	42065000	41367000	68959000	28262000	47493000	210170000	48153000	1847400	4997400	8190400	4206500	4136700	6895900	2826200	4749300	21017000	4815300	4	6	8	4	5	8	4	4	7	4
503	Q792Z1;Q7M754		Try10;Gm5409	2	0	1	1	0	1	0	0	1	0	65205000	0	19607000	3994800	0	4374900	0	0	15399000	0	7245000	0	2178600	443870	0	486100	0	0	1711000	0	2	0	1	1	0	1	0	0	1	0
407	Q3TDD8;Q3UGC0;Q3TSY9;Q3TLQ9;Q8BGD9;Q3THB0;B2RWE8;Q922K6	Eukaryotic translation initiation factor 4B	Eif4b	0	1	1	1	2	2	11	7	3	3	0	2703100	3633800	3728800	5571600	6325400	188540000	109740000	11280000	10895000	0	103960	139760	143410	214290	243290	7251700	4220800	433860	419030	0	1	1	1	2	2	15	12	3	3
286	Q5M9N8;Q3UBI6;P14148;Q3TK73;F6XI62	60S ribosomal protein L7	Rpl7	24	22	24	18	21	20	14	24	26	18	1284500000	996650000	1862500000	930240000	1096600000	928990000	612780000	1418900000	3295900000	1055600000	98808000	76666000	143270000	71557000	84354000	71461000	47137000	109150000	253530000	81198000	36	32	48	51	44	36	65	66	57	73
524	Q8CAQ5;Q3U6E4;Q0VGU2;Q8C2T3;Q3U8X6;Q3UA54;P26350	Prothymosin alpha;Prothymosin alpha, N-terminally processed;Thymosin alpha	Gm12504;Ptma	0	0	0	0	0	1	0	1	0	2	0	0	0	0	0	1942400	0	8543100	0	6513700	0	0	0	0	0	647480	0	2847700	0	2171200	0	0	0	0	0	1	0	1	0	2
195	S4R1M2;D3YXK2	Scaffold attachment factor B1	Safb	0	0	0	0	2	0	8	6	1	1	0	0	0	0	4117400	0	43101000	33857000	1901400	1419400	0	0	0	0	114370	0	1197300	940480	52816	39429	0	0	0	0	2	0	8	6	1	1
351	Q9CWI9;Q497E1;Q9CZI5;P62267;Q9CSN9	40S ribosomal protein S23	Rps23	0	1	1	1	1	1	3	1	2	1	0	7333100	3308800	8431700	4455100	9436500	41257000	2144900	11324000	12011000	0	1222200	551460	1405300	742510	1572700	6876200	357480	1887400	2001900	0	1	1	1	1	1	3	1	2	1
362	P62862;A0A494B9Z0;A0A494BBA8;Q642K5;Q3THB2;Q920W8;Q91V99	40S ribosomal protein S30	Fau;fau	3	2	4	4	3	3	3	2	3	2	444840000	158200000	218410000	267190000	135990000	117570000	129170000	101900000	426910000	119090000	222420000	79100000	109210000	133600000	67994000	58786000	64586000	50950000	213460000	59546000	12	6	7	14	7	9	14	12	10	12
135	B7ZP22;O88569-3;O88569-2;O88569	Heterogeneous nuclear ribonucleoproteins A2/B1	Hnrnpa2b1	1	3	0	0	1	1	2	1	1	2	2564600	7185000	0	0	3059500	1685800	4732100	4480600	1154800	13402000	134980	378160	0	0	161030	88724	249060	235820	60777	705370	1	3	0	0	1	1	2	1	1	2
285	P14115	60S ribosomal protein L27a	Rpl27a	5	2	1	1	3	2	2	2	2	1	56292000	22393000	15687000	7162500	6034900	10881000	23814000	20203000	33859000	5669300	8041700	3199000	2241000	1023200	862130	1554500	3402000	2886100	4836900	809900	5	2	1	1	3	2	3	3	2	1
572	Q9DAM7	Transmembrane protein 263	Tmem263	4	2	5	2	5	3	3	1	5	2	42149000	23681000	53615000	41149000	90038000	52470000	15392000	15159000	169890000	80041000	7024900	3946900	8935800	6858100	15006000	8745000	2565300	2526600	28315000	13340000	5	3	8	3	8	4	3	1	9	4
526	Q8CD39;Q8CD14;Q8K4L0;Q8VDG2;Q6IQZ1;Q7TPP4	ATP-dependent RNA helicase DDX54	Ddx54	0	0	0	0	1	0	1	2	1	0	0	0	0	0	979890	0	1489600	0	2699800	0	0	0	0	0	22270	0	33854	0	61358	0	0	0	0	0	1	0	1	2	1	0
293	Q544Y7;P18760;A0A494B9A7;F8WGL3;Q9CX22	Cofilin-1	Cfl1	1	2	0	1	1	2	1	0	2	1	5245300	7379900	0	6447600	922930	11650000	3129700	0	9321400	3171700	524530	737990	0	644760	92293	1165000	312970	0	932140	317170	1	2	0	1	1	2	1	0	2	1
220	E9Q557;E9PZW0	Desmoplakin	Dsp	22	20	61	19	10	19	4	36	42	7	123150000	103010000	1256400000	162690000	25748000	123370000	14721000	624320000	380170000	21352000	746350	624300	7614800	985970	156050	747690	89218	3783700	2304100	129410	24	21	93	24	12	22	4	56	47	7
82	A2A547;Q5I0T8;P84099	Ribosomal protein L19;60S ribosomal protein L19	Rpl19	4	4	4	6	7	3	6	5	4	4	68668000	67246000	100970000	169460000	159270000	32424000	125940000	81812000	189580000	62676000	11445000	11208000	16829000	28244000	26544000	5404000	20990000	13635000	31597000	10446000	4	5	5	12	8	4	6	6	5	4
264	O70555;O70559;G5E8D1;A9JTY7;O70562;O70558;O70554	Small proline-rich protein 2D;Small proline-rich protein 2H;Small proline-rich protein 2K;Small proline-rich protein 2G;Small proline-rich protein 2B	Sprr2d;Sprr2h;Sprr2k;Sprr2b;Sprr2g	1	0	2	1	0	1	0	0	1	0	2421900	0	15878000	1437700	0	2099100	0	0	4457300	0	345990	0	2268200	205380	0	299870	0	0	636760	0	1	0	5	1	0	1	0	0	1	0
357	P62717;A0A1D5RLW5;Q3THJ0;A0A1D5RM85;A0A1D5RME4;Q05CK2;A0A1D5RM79	60S ribosomal protein L18a	Rpl18a	3	1	2	1	3	2	2	3	5	1	10602000	2214000	8224900	2162800	8282900	2111500	10043000	13187000	22778000	1570900	1177900	245990	913870	240310	920320	234610	1115900	1465200	2530900	174540	3	1	2	1	3	2	2	3	5	1
300	Q58EU3;Q3TXS9;Q3TLE5;Q3TL20;P25444;Q3TXR5;Q3TI78;Q3UB36;D3YVC1;D3YWJ3;Q9DC49;O89072	40S ribosomal protein S2	Rps2	3	5	2	1	6	3	8	6	5	3	20188000	27601000	18866000	8283400	47268000	14595000	155030000	99662000	63113000	21967000	1121500	1533400	1048100	460190	2626000	810850	8612500	5536800	3506300	1220400	3	5	2	1	7	3	14	6	6	3
500	Q6ZWN5;F7CJS8;D3YWH9;Q96EC0;Q9CXW7	40S ribosomal protein S9	Rps9	7	4	5	4	6	6	7	6	8	5	44377000	29120000	45813000	42499000	52397000	41424000	119130000	109930000	122250000	33412000	4034200	2647200	4164800	3863500	4763400	3765800	10830000	9993600	11113000	3037500	7	4	5	5	8	6	10	6	9	6
441	Q3UKP5;Q9DCD2;F6TM12	Pre-mRNA-splicing factor SYF1	Xab2	0	0	0	0	1	4	4	4	4	1	0	0	0	0	2121400	10279000	12159000	13611000	15097000	2715000	0	0	0	0	43294	209770	248140	277790	308110	55409	0	0	0	0	1	4	4	4	4	1
463	Q5M8Q0;Q9CZM2;Q3U7D2	Ribosomal protein L15;60S ribosomal protein L15	Rpl15	12	11	14	12	14	13	8	10	15	11	580580000	417560000	797670000	518860000	530430000	407870000	238920000	511630000	1199600000	335490000	52780000	37960000	72516000	47170000	48220000	37079000	21720000	46511000	109050000	30499000	27	23	41	55	39	36	39	46	43	38
320	Q5M9N5;Q5M9J8;P41105	60S ribosomal protein L28	Rpl28	6	6	8	7	9	9	9	8	9	6	78741000	71920000	195240000	123950000	129470000	109220000	118650000	150750000	325600000	80621000	9842700	8990000	24405000	15494000	16184000	13653000	14831000	18844000	40700000	10078000	7	7	9	9	11	9	12	9	10	8
20	A0A0G2JGD2;Q545V2;P07091	Protein S100;Protein S100-A4	S100a4	1	3	0	2	1	0	0	0	0	2	6051400	38042000	0	55218000	9232400	0	0	0	0	16713000	1210300	7608400	0	11044000	1846500	0	0	0	0	3342600	1	3	0	2	2	0	0	0	0	2
506	Q80WJ7;E9PUX0;F6ZQL0;F6QHD1	Protein LYRIC	Mtdh	0	0	0	0	1	0	2	1	1	0	0	0	0	0	746860	0	5569000	1939300	1262300	0	0	0	0	0	31119	0	232040	80805	52596	0	0	0	0	0	1	0	2	1	1	0
570	Q9D823	60S ribosomal protein L37	Rpl37	0	1	1	1	0	2	1	1	2	0	0	7433000	11418000	13006000	0	10672000	7223600	8969400	17681000	0	0	2477700	3806000	4335200	0	3557400	2407900	2989800	5893600	0	0	1	1	1	0	2	1	1	2	0
321	P43274	Histone H1.4	Hist1h1e	4	6	5	5	7	6	4	6	6	8	57751000	117440000	61815000	65080000	146250000	80167000	63246000	104150000	135980000	141870000	6416800	13049000	6868300	7231100	16250000	8907400	7027400	11572000	15109000	15764000	4	6	5	5	10	7	6	8	6	14
501	Q6ZWV7	60S ribosomal protein L35	Rpl35	3	3	1	2	1	1	0	1	2	1	31743000	28629000	13685000	18924000	8833500	10961000	0	9659000	38846000	3731800	10581000	9542800	4561700	6308000	2944500	3653800	0	3219700	12949000	1243900	4	4	2	3	1	2	0	2	3	1
475	Q60848-2;Q60848	Lymphocyte-specific helicase	Hells	0	0	11	5	19	24	4	4	24	16	0	0	80219000	20319000	146880000	335820000	27911000	35326000	387230000	168320000	0	0	1910000	483780	3497200	7995800	664540	841090	9219700	4007600	0	0	12	5	22	40	4	6	27	20
317	Q642K1;Q58EW0;P35980;A0A1B0GQU8;A0A1B0GSS8;Q0QEW9;A0A1B0GSF7;A0A1B0GSA8	60S ribosomal protein L18	Rpl18	7	9	9	5	9	6	6	8	10	9	489260000	313020000	561060000	296140000	582030000	366060000	225690000	443850000	983320000	283700000	69894000	44717000	80151000	42306000	83147000	52294000	32241000	63407000	140470000	40528000	15	15	21	10	21	16	9	20	23	21
383	P97350	Plakophilin-1	Pkp1	1	1	12	1	3	2	1	4	3	1	3528600	3207300	114650000	5629500	4345200	6994600	2316800	41707000	24552000	1616100	76708	69723	2492300	122380	94462	152060	50366	906680	533730	35133	1	1	14	1	3	2	1	4	3	1
368	Q642L7;P62983	Ubiquitin-40S ribosomal protein S27a;Ubiquitin;40S ribosomal protein S27a	Rps27a	5	6	7	5	5	6	6	7	7	5	284280000	193790000	147340000	194390000	132040000	151990000	148060000	136530000	235800000	108950000	47380000	32298000	24557000	32398000	22006000	25332000	24677000	22756000	39299000	18158000	15	15	15	21	14	17	22	21	12	12
225	F7AA45;Q0VGU9;E9Q8F0;Q3UXT6;Q3U313;Q8VH51-3;Q8VH51-2;Q8VH51;B7ZD61	RNA-binding protein 39	Rbm39	1	1	2	0	1	1	3	2	2	2	1853600	3357600	5808400	0	5904700	4450400	11702000	11816000	7613400	4216000	123580	223840	387230	0	393640	296690	780140	787700	507560	281070	1	1	2	0	1	1	3	2	2	2
107	B1AUX2;Q61191	Host cell factor 1;HCF N-terminal chain 1;HCF N-terminal chain 2;HCF N-terminal chain 3;HCF N-terminal chain 4;HCF N-terminal chain 5;HCF N-terminal chain 6;HCF C-terminal chain 1;HCF C-terminal chain 2;HCF C-terminal chain 3;HCF C-terminal chain 4;HCF C-terminal chain 5;HCF C-terminal chain 6	Hcfc1	0	0	0	0	2	2	2	3	3	2	0	0	0	0	3272600	6180000	11442000	15539000	6160700	3882800	0	0	0	0	46093	87042	161150	218860	86770	54687	0	0	0	0	3	2	4	3	4	2
294	Q5M9M0;P19253;A0A1B0GSQ6;A0A1B0GS68;A0A1B0GSB2;A0A1B0GTA1	60S ribosomal protein L13a	Rpl13a	7	4	7	6	7	5	4	5	8	3	74071000	20177000	75050000	38892000	55964000	37369000	37695000	67527000	160470000	14360000	8230100	2241900	8338900	4321300	6218300	4152100	4188400	7503000	17830000	1595600	11	7	13	9	11	7	4	5	18	3
549	Q8VIJ6;Q3TZL2;Q9Z1Q0	Splicing factor, proline- and glutamine-rich	Sfpq	1	2	0	1	4	1	12	6	2	3	1280800	9714800	0	1926800	14921000	3473700	152060000	89502000	4631200	12277000	42695	323830	0	64226	497360	115790	5068700	2983400	154370	409220	1	2	0	1	4	1	14	7	2	3
560	Q9CR57;Q569Z0;Q9CWK0	60S ribosomal protein L14	Rpl14;Rpl14-ps1	3	4	3	2	5	4	5	5	3	3	25304000	40257000	29455000	10860000	70289000	30565000	56898000	65669000	77966000	30096000	5060900	8051500	5890900	2171900	14058000	6113100	11380000	13134000	15593000	6019300	5	6	5	3	8	7	6	6	5	4
5	S4R294;S4R2J9;A0A0A0MQ79;Q3TLH4-5;Q3TLH4;S4R209	Protein PRRC2C	Prrc2c	0	0	0	0	0	0	3	1	0	0	0	0	0	0	0	0	5932000	1920100	0	0	0	0	0	0	0	0	63107	20426	0	0	0	0	0	0	0	0	3	1	0	0
12	A0A0G2JFK3;A0A0G2JDY5;A0A0G2JG35;A0A140T8T5;E9PZ43;P27546-3;P27546-2;P27546;A0A0G2JFT4;A0A0G2JDN7;P27546-4	Microtubule-associated protein;Microtubule-associated protein 4	Map4	0	0	0	0	0	0	3	3	0	0	0	0	0	0	0	0	29252000	24076000	0	0	0	0	0	0	0	0	3250200	2675100	0	0	0	0	0	0	0	0	4	4	0	0
30	D3YZ35;A0A0R4J036;P08553	Neurofilament medium polypeptide	Nefm	0	0	0	0	0	0	4	4	0	0	0	0	0	0	0	0	21378000	11825000	0	0	0	0	0	0	0	0	855110	473020	0	0	0	0	0	0	0	0	5	4	0	0
38	Q3TGG2;A0A0U1RPL0;Q7TQH0-3;Q7TQH0;Q7TQH0-2;E9Q5Q0;Q3TYH7	Ataxin-2-like protein	Atxn2l	0	0	0	0	0	0	3	0	0	0	0	0	0	0	0	0	11464000	0	0	0	0	0	0	0	0	0	309850	0	0	0	0	0	0	0	0	0	4	0	0	0
39	A0A0U1RPW2;B9EHJ3;P39447	Tight junction protein ZO-1	Tjp1	0	0	0	0	0	0	3	1	0	0	0	0	0	0	0	0	15022000	7455000	0	0	0	0	0	0	0	0	263550	130790	0	0	0	0	0	0	0	0	3	1	0	0
50	A0A1D5RLF2;A0A1D5RLI3;A0A1D5RLY1;A0A1D5RLX7;A0A1D5RLW0;A0A1D5RLU2;Q91WE2;A0A1D5RM30;A0A1D5RLD7;A0A1D5RLT4;A0A1D5RLJ3	Protein FAM192A	Fam192a	0	0	0	0	0	0	2	1	0	0	0	0	0	0	0	0	4039300	3070800	0	0	0	0	0	0	0	0	673210	511790	0	0	0	0	0	0	0	0	2	1	0	0
73	A0ELI5;Q8K2D3	Enhancer of mRNA-decapping protein 3	Edc3	0	0	0	0	0	0	2	1	0	0	0	0	0	0	0	0	7650000	5514800	0	0	0	0	0	0	0	0	263790	190170	0	0	0	0	0	0	0	0	2	1	0	0
77	Q3TU85;Q3TAI8;A1E2B8;Q61696;P17879	Heat shock 70 kDa protein 1A;Heat shock 70 kDa protein 1B	Hspa1b;Hspa1a	1	0	0	0	0	0	4	2	0	0	1299300	0	0	0	0	0	19423000	7605200	0	0	39372	0	0	0	0	0	588590	230460	0	0	1	0	0	0	0	0	4	2	0	0
115	B2RQQ5;P14873	Microtubule-associated protein 1B;MAP1B heavy chain;MAP1 light chain LC1	Map1b	0	0	0	0	0	0	3	0	0	0	0	0	0	0	0	0	11736000	0	0	0	0	0	0	0	0	0	115060	0	0	0	0	0	0	0	0	0	3	0	0	0
120	B2RSV4;Q921M3-2;Q921M3	Splicing factor 3B subunit 3	Sf3b3	0	0	0	0	0	0	2	1	0	0	0	0	0	0	0	0	3898000	4789300	0	0	0	0	0	0	0	0	74961	92102	0	0	0	0	0	0	0	0	2	1	0	0
121	B2RTB0;Q3UHX2;Q1WWJ8	28 kDa heat- and acid-stable phosphoprotein	Pdap1	0	1	0	0	0	0	3	4	0	0	0	1738100	0	0	0	0	21147000	28528000	0	0	0	248300	0	0	0	0	3020900	4075400	0	0	0	1	0	0	0	0	4	4	0	0
193	D3YW09;Q7TN25;G3UVU2;Q62203	Splicing factor 3A subunit 2	Sf3a2	0	0	0	0	0	0	3	1	0	0	0	0	0	0	0	0	13079000	5942600	0	0	0	0	0	0	0	0	1307900	594260	0	0	0	0	0	0	0	0	3	1	0	0
199	E9Q4Q2;D3YZC9;D3YZD0;Q3UK67;Q3UI45;Q64213-2;Q64213-3;Q64213;D3YVH4;Q3TZI3	Splicing factor 1	Sf1	0	0	0	0	0	0	8	4	0	0	0	0	0	0	0	0	58829000	15981000	0	0	0	0	0	0	0	0	3460500	940060	0	0	0	0	0	0	0	0	8	4	0	0
200	D3Z0M9		Ddx23	0	0	0	0	0	0	1	2	0	0	0	0	0	0	0	0	2179400	6296900	0	0	0	0	0	0	0	0	49532	143110	0	0	0	0	0	0	0	0	1	2	0	0
212	E9PYX7;E9Q852;E9Q9C3;Q9QZQ1-2;Q9QZQ1;F7C3I9	Afadin	Mllt4	0	0	0	0	0	0	1	2	0	0	0	0	0	0	0	0	2316900	5245400	0	0	0	0	0	0	0	0	27258	61710	0	0	0	0	0	0	0	0	1	2	0	0
218	Q80WR0;E9Q3G8;A0A286YCP2;Q8BRF6;Q80UN3		Nup153	0	0	0	0	0	0	2	1	0	0	0	0	0	0	0	0	5776400	4424300	0	0	0	0	0	0	0	0	91689	70227	0	0	0	0	0	0	0	0	2	1	0	0
236	F7AMS7;Q7TT13;Q5SXG1;Q5SXG3;G3X9G2;Q9JM52-2;Q9JM52;Q9JM52-3;J3QM71	Misshapen-like kinase 1	Mink1	0	0	0	0	0	0	2	1	0	0	0	0	0	0	0	0	2740100	1020100	0	0	0	0	0	0	0	0	51700	19247	0	0	0	0	0	0	0	0	2	1	0	0
241	G3UX48;Q7TSC1;Q5DTJ4	Protein PRRC2A	Prrc2a	0	0	0	0	0	0	7	4	0	0	0	0	0	0	0	0	45126000	30541000	0	0	0	0	0	0	0	0	442410	299420	0	0	0	0	0	0	0	0	10	5	0	0
261	O54916-4;O54916;D3Z2E3;F6R6F1;E9Q632;O54916-3	RalBP1-associated Eps domain-containing protein 1	Reps1	0	0	0	0	0	0	3	1	0	0	0	0	0	0	0	0	9694600	2187600	0	0	0	0	0	0	0	0	248580	56092	0	0	0	0	0	0	0	0	3	1	0	0
307	P27773	Protein disulfide-isomerase A3	Pdia3	1	2	0	0	0	0	0	0	0	0	627250	2442400	0	0	0	0	0	0	0	0	20234	78786	0	0	0	0	0	0	0	0	1	2	0	0	0	0	0	0	0	0
341	Q8CFQ9;Q564D0;Q3USY4;P56959;G3UXT7;Q3UK30	RNA-binding protein FUS	Fus	0	1	0	0	0	0	3	1	0	0	0	2988300	0	0	0	0	17246000	3477300	0	0	0	229870	0	0	0	0	1326600	267490	0	0	0	1	0	0	0	0	3	1	0	0
353	Q921R2;Q5BLJ7;P62301	40S ribosomal protein S13	Rps13	1	2	0	0	0	0	0	0	0	0	655740	1776700	0	0	0	0	0	0	0	0	81967	222080	0	0	0	0	0	0	0	0	1	2	0	0	0	0	0	0	0	0
396	Q05CJ7;Q05DK2;Q62018;Q62018-2;Q62018-3	RNA polymerase-associated protein CTR9 homolog	Ctr9	0	0	0	0	0	0	3	0	0	0	0	0	0	0	0	0	4814900	0	0	0	0	0	0	0	0	0	107000	0	0	0	0	0	0	0	0	0	3	0	0	0
397	Q05D44;Q8BYY7	Eukaryotic translation initiation factor 5B	Eif5b	0	0	0	0	0	0	5	3	0	0	0	0	0	0	0	0	26229000	21635000	0	0	0	0	0	0	0	0	535280	441530	0	0	0	0	0	0	0	0	6	4	0	0
413	Q3TH57;Q8CGF7-2;Q8CGF7;Q8CGF7-3;A0A494B9W7	Transcription elongation regulator 1	Tcerg1	0	0	0	0	0	0	4	2	0	0	0	0	0	0	0	0	18148000	6629700	0	0	0	0	0	0	0	0	442640	161700	0	0	0	0	0	0	0	0	4	2	0	0
438	Q3UH70;Q9ESU6;O35692;B2RSE4;B0V2V8;Q9ESU6-2	Bromodomain-containing protein 4	Brd4	0	0	0	0	0	0	2	1	0	0	0	0	0	0	0	0	5336800	4650400	0	0	0	0	0	0	0	0	111180	96884	0	0	0	0	0	0	0	0	2	1	0	0
440	Q8BRV3;Q3UJN6;Q3URU4;Q61216-2;Q61216;F6RX99;B2KF76	Double-strand break repair protein MRE11A	Mre11a	0	0	0	0	0	0	2	1	0	0	0	0	0	0	0	0	18516000	4865300	0	0	0	0	0	0	0	0	771480	202720	0	0	0	0	0	0	0	0	6	1	0	0
462	Q5F2E7;Q5F2E7-2	Nuclear fragile X mental retardation-interacting protein 2	Nufip2	0	0	0	0	0	0	4	4	0	0	0	0	0	0	0	0	31735000	14382000	0	0	0	0	0	0	0	0	1220600	553140	0	0	0	0	0	0	0	0	5	5	0	0
466	Q5SFM8-2;Q5SFM8;Q5SFM8-3	RNA-binding protein 27	Rbm27	0	0	0	0	0	0	4	2	0	0	0	0	0	0	0	0	13391000	2430900	0	0	0	0	0	0	0	0	371960	67525	0	0	0	0	0	0	0	0	4	2	0	0
472	Q5XJY5;Q8C0G7;Q8R1S6;Q3U4S9	Coatomer subunit delta	Arcn1	0	0	0	0	0	0	2	1	0	0	0	0	0	0	0	0	3706700	6066800	0	0	0	0	0	0	0	0	137290	224700	0	0	0	0	0	0	0	0	2	1	0	0
482	Q62448-2;Q62448;F7CBP1;G3XA17;A0JNY7	Eukaryotic translation initiation factor 4 gamma 2	Eif4g2	0	0	0	0	0	0	5	5	0	0	0	0	0	0	0	0	27320000	36793000	0	0	0	0	0	0	0	0	569180	766530	0	0	0	0	0	0	0	0	5	5	0	0
511	Q80YR5;Q3UGR1;Q6A0C0	Scaffold attachment factor B2	Safb2;mKIAA0138	0	0	0	0	0	0	3	1	0	0	0	0	0	0	0	0	14043000	1525000	0	0	0	0	0	0	0	0	360080	39103	0	0	0	0	0	0	0	0	3	1	0	0
519	Q8BTV2-2;Q8BTV2	Cleavage and polyadenylation specificity factor subunit 7	Cpsf7	0	0	0	0	0	0	2	3	0	0	0	0	0	0	0	0	24591000	18443000	0	0	0	0	0	0	0	0	1294300	970680	0	0	0	0	0	0	0	0	3	5	0	0
525	Q8CB77	Transcription elongation factor B polypeptide 3	Tceb3	0	0	0	0	0	0	2	1	0	0	0	0	0	0	0	0	9454900	2259900	0	0	0	0	0	0	0	0	255540	61077	0	0	0	0	0	0	0	0	2	1	0	0
529	Q8CH18-2;Q8CH18-3;Q8CH18	Cell division cycle and apoptosis regulator protein 1	Ccar1	0	0	0	0	0	0	2	1	0	0	0	0	0	0	0	0	4409600	1774000	0	0	0	0	0	0	0	0	400870	161270	0	0	0	0	0	0	0	0	2	1	0	0
530	Q8CIN4;Q8BGF1;Q8BVX1;Q8K0Z3;Q811J8;Q5DTJ2;G5E884;O88643	Serine/threonine-protein kinase PAK 2;PAK-2p27;PAK-2p34;Non-specific serine/threonine protein kinase;Serine/threonine-protein kinase PAK 1	Pak2;Pak1	0	0	0	0	0	0	2	1	0	0	0	0	0	0	0	0	7769100	7081100	0	0	0	0	0	0	0	0	298810	272350	0	0	0	0	0	0	0	0	2	1	0	0
537	Q8QZY9	Splicing factor 3B subunit 4	Sf3b4	0	0	0	0	0	0	0	3	0	0	0	0	0	0	0	0	0	23293000	0	0	0	0	0	0	0	0	0	1455800	0	0	0	0	0	0	0	0	0	3	0	0
539	Q8R050-2;Q8R050;Q8CCV1;Q3UL02;Q8BPH0;Q149F3	Eukaryotic peptide chain release factor GTP-binding subunit ERF3A;Eukaryotic peptide chain release factor GTP-binding subunit ERF3B	Gspt1;Gspt2	0	0	0	0	0	0	8	6	0	0	0	0	0	0	0	0	40945000	49799000	0	0	0	0	0	0	0	0	1462300	1778500	0	0	0	0	0	0	0	0	9	6	0	0
542	Q8R1B4;Q66JU1	Eukaryotic translation initiation factor 3 subunit C	Eif3c	0	0	1	0	1	0	9	10	0	0	0	0	1008800	0	0	0	63766000	55895000	0	0	0	0	24020	0	0	0	1518200	1330800	0	0	0	0	1	0	1	0	11	11	0	0
547	Q8VHG2-2;Q8VHG2;F6YMV1;A0A067XG49;F6QYS7;B1AXE9	Angiomotin	Amot	0	0	0	0	0	0	6	6	0	0	0	0	0	0	0	0	49775000	54327000	0	0	0	0	0	0	0	0	1082100	1181000	0	0	0	0	0	0	0	0	9	6	0	0
561	Q9CSN5;Q9D3J1;Q9CXG3	Peptidyl-prolyl cis-trans isomerase-like 4	Ppil4	0	0	0	0	0	0	6	2	0	0	0	0	0	0	0	0	39892000	20124000	0	0	0	0	0	0	0	0	1994600	1006200	0	0	0	0	0	0	0	0	6	3	0	0
568	Q9D2D7;Q9D2D7-3;Q9D2D7-2	Zinc finger protein 687	Znf687	0	0	0	0	0	0	1	2	0	0	0	0	0	0	0	0	2494400	2146500	0	0	0	0	0	0	0	0	47063	40501	0	0	0	0	0	0	0	0	1	2	0	0
577	Q9EPU0-2;Q9EPU0	Regulator of nonsense transcripts 1	Upf1	0	0	0	0	0	0	2	3	0	0	0	0	0	0	0	0	5264700	7591700	0	0	0	0	0	0	0	0	92364	133190	0	0	0	0	0	0	0	0	2	3	0	0
583	Q9R0P4;D6RI64	Small acidic protein	Smap;1110004F10Rik	0	0	0	0	0	0	3	1	0	0	0	0	0	0	0	0	13964000	4591900	0	0	0	0	0	0	0	0	2792900	918390	0	0	0	0	0	0	0	0	3	1	0	0
359	Q5BLK1;P62754;Q8BT09;Q3TL53	40S ribosomal protein S6	Rps6	9	10	8	10	12	11	13	13	13	11	80162000	74187000	129000000	112100000	236870000	150280000	434810000	432440000	306700000	110750000	10020000	9273300	16125000	14012000	29609000	18786000	54351000	54055000	38338000	13844000	10	12	13	12	22	17	38	22	16	21
349	Q497E9;P62242;Q5M9L9;Q3UJU6;Q9CQW4;Q3UA25	40S ribosomal protein S8	Rps8	11	7	6	7	12	10	12	7	9	6	134780000	56655000	87855000	59014000	114610000	104610000	191510000	102540000	180950000	61783000	14975000	6295000	9761700	6557100	12734000	11624000	21279000	11394000	20105000	6864800	18	11	9	11	18	13	31	14	12	8
190	P_P22629;CON__sp|P_P22629|SAV_STRAV			8	8	9	9	9	9	9	8	9	8	23783000000	26208000000	63659000000	46395000000	50625000000	60105000000	27416000000	43260000000	66070000000	41322000000	3963900000	4368000000	10610000000	7732500000	8437500000	10018000000	4569400000	7210000000	11012000000	6887100000	480	465	484	683	561	584	509	523	674	638
393	Q04750	DNA topoisomerase 1	Top1	2	1	1	0	1	4	4	3	5	1	3027500	1234900	874470	0	1919000	8662300	8055800	4408200	12763000	1124300	79670	32497	23012	0	50499	227950	212000	116000	335860	29587	2	1	1	0	1	4	4	3	5	1
245	G5E866;Q99NB9;Q3US00;A0JLN0;Q3UIB4	Splicing factor 3B subunit 1	Sf3b1	0	0	0	0	1	7	11	12	5	2	0	0	0	0	2390400	25997000	78166000	71455000	12512000	4263400	0	0	0	0	38555	419310	1260700	1152500	201800	68765	0	0	0	0	1	8	12	14	5	2
35	G3UZI2;A0A0R4J259;G3V018;Q7TMK9-2;Q7TMK9;G3UXJ6;G3UWM1;G3UZ48	Heterogeneous nuclear ribonucleoprotein Q	Syncrip	0	2	0	0	2	2	4	2	1	3	0	5066600	0	0	8615600	5534300	31669000	6803700	3460600	11813000	0	180950	0	0	307700	197650	1131000	242990	123590	421880	0	2	0	0	2	2	4	2	1	3
327	Q5M8M8;P47915;W4VSN7;A0A1L1SS27	60S ribosomal protein L29	Rpl29;Gm3550	3	3	2	3	3	4	5	3	3	1	73817000	76090000	106160000	61559000	112970000	87487000	96813000	30381000	164760000	50190000	14763000	15218000	21232000	12312000	22595000	17497000	19363000	6076100	32952000	10038000	3	4	2	3	3	4	5	3	3	1
324	Q149Z9;P43277;Q3U292	Histone H1.3	Hist1h1d	2	2	3	2	4	2	1	3	3	2	9924100	28477000	30819000	14742000	55094000	27017000	7276600	40532000	51267000	23039000	992410	2847700	3081900	1474200	5509400	2701700	727660	4053200	5126700	2303900	2	3	3	2	4	3	1	3	3	3
337	Q6NSP9;P52927	High mobility group protein HMGI-C	Hmga2	2	0	3	1	2	3	1	2	3	2	6487800	0	24056000	4040900	23941000	24030000	20178000	33411000	22133000	18236000	1081300	0	4009300	673480	3990200	4004900	3362900	5568500	3688900	3039300	2	0	5	1	3	4	4	5	3	3
282	Q6P1A9;Q5EBG5;Q58ET1;Q80UT7;P12970	60S ribosomal protein L7a	Rpl7a	7	2	5	2	5	4	8	6	6	2	37938000	10113000	33576000	5854500	42643000	27215000	56421000	47239000	52789000	14925000	3448900	919390	3052400	532230	3876700	2474100	5129200	4294500	4799000	1356900	7	2	5	2	5	4	9	7	6	2
85	A2A6A1;A0PJ58	G patch domain-containing protein 8	Gpatch8	0	0	0	0	2	1	1	1	1	1	0	0	0	0	3648200	4192600	2880200	2508500	3670600	2443800	0	0	0	0	58843	67622	46454	40459	59203	39417	0	0	0	0	2	1	1	1	1	1
420	Q3ULH5;Q3TXW2;Q3TVV6;Q8VEK3-2;Q8VEK3;O88568;Q8C290;Q3TWN5;Q3TGN5;Q3TS50	Heterogeneous nuclear ribonucleoprotein U	Hnrnpu	7	5	4	2	8	10	21	18	11	6	20220000	33613000	22990000	12625000	72764000	83925000	367750000	271600000	84411000	40830000	577710	960370	656860	360710	2079000	2397800	10507000	7760100	2411700	1166600	8	7	5	2	11	14	46	24	14	8
46	Q6PAI8;A0A1B0GRU3;E9Q8K8;Q6ZPZ3-2;Q6ZPZ3	Zinc finger CCCH domain-containing protein 4	Zc3h4	0	0	0	0	1	2	2	2	0	1	0	0	0	0	2887900	0	12170000	26106000	0	1550400	0	0	0	0	125560	0	529150	1135000	0	67407	0	0	0	0	1	2	2	2	0	1
323	Q1WWK3;P43276	Histone H1.5	Hist1h1b	2	2	1	2	4	4	0	0	2	4	10309000	18901000	5705700	9193200	40907000	22090000	0	0	16908000	25938000	1145500	2100100	633960	1021500	4545200	2454500	0	0	1878700	2882000	2	2	1	2	5	4	0	0	2	5
221	E9Q5G3;Q05DU6;A0A1L1SRP4	Kinesin-like protein KIF23;Kinesin-like protein	Kif23	0	0	0	0	1	4	0	0	2	1	0	0	0	0	1803200	10015000	0	0	4914400	1758800	0	0	0	0	35357	196370	0	0	96360	34487	0	0	0	0	1	4	0	0	2	1
361	Q497N1;P62855	40S ribosomal protein S26	Rps26	1	0	1	0	2	1	2	2	1	1	3421900	0	4728000	0	5902400	2725500	12676000	12911000	5911200	1261600	684380	0	945610	0	1180500	545090	2535200	2582100	1182200	252320	1	0	1	0	2	1	2	2	1	1
534	Q8K298;Q05CD5	Actin-binding protein anillin	Anln	0	0	0	0	2	2	0	0	3	1	0	0	0	0	6241200	13659000	0	0	8825900	4188600	0	0	0	0	113480	248340	0	0	160470	76157	0	0	0	0	2	2	0	0	3	1
488	Q69ZA1;Q69ZA1-2;A0A1Y7VLM0	Cyclin-dependent kinase 13	Cdk13	0	0	0	1	3	2	4	4	1	1	0	0	0	5288900	7424100	8181200	23765000	29404000	4158900	6107800	0	0	0	81368	114220	125870	365610	452370	63983	93966	0	0	0	1	3	2	5	5	1	1
305	Q3UB90;Q3UB67;Q3UB15;P27659;Q3U9L3;Q3T9U9	60S ribosomal protein L3	Rpl3	8	3	4	5	11	9	10	6	9	7	46986000	13542000	27746000	21065000	86648000	98514000	66355000	74077000	127130000	27497000	2472900	712760	1460300	1108700	4560400	5184900	3492400	3898800	6691000	1447200	9	3	4	6	15	13	15	8	15	7
204	D6RET6;Q9DBM1;Q3U3V2	G patch domain-containing protein 1	Gpatch1	0	0	1	2	15	5	1	0	10	2	0	0	3451200	8574200	86048000	18850000	3217600	0	41078000	15712000	0	0	90820	225640	2264400	496040	84673	0	1081000	413480	0	0	1	2	18	6	1	0	11	2
332	Q3U7F3;Q3TIK8;Q5EBP8;Q3UK83;P49312;Q3TFB1;P49312-2	Heterogeneous nuclear ribonucleoprotein A1;Heterogeneous nuclear ribonucleoprotein A1, N-terminally processed	Hnrnpa1	2	6	1	0	10	6	8	8	8	5	2445400	17456000	3901300	0	39232000	55914000	96411000	142510000	40393000	20483000	135850	969760	216740	0	2179500	3106300	5356200	7917400	2244100	1137900	2	6	1	0	11	11	11	17	9	5
553	Q99LX5	Multiple myeloma tumor-associated protein 2 homolog	Mmtag2	1	0	0	2	0	3	2	0	1	0	3083900	0	0	3470600	0	7573100	9843900	0	2796700	0	192740	0	0	216910	0	473320	615240	0	174790	0	1	0	0	2	0	3	2	0	1	0
457	Q564E8;Q9D8E6;Q9CSM5	60S ribosomal protein L4	Rpl4	12	12	16	8	21	12	10	12	22	7	83549000	76912000	160220000	55616000	276470000	97362000	98920000	126800000	329000000	29504000	5221800	4807000	10014000	3476000	17279000	6085100	6182500	7925000	20563000	1844000	14	13	17	10	29	16	12	14	24	8
326	Q3UCH0;P47911;Q3UFI4	60S ribosomal protein L6	Rpl6	7	6	5	3	10	6	10	10	12	5	33429000	33851000	87606000	19760000	163870000	109190000	154290000	163750000	156000000	38980000	2387800	2417900	6257600	1411400	11705000	7799400	11021000	11696000	11143000	2784300	7	6	7	3	15	9	20	18	15	6
329	P47963;Q5RKP3	60S ribosomal protein L13	Rpl13	4	4	3	4	10	7	8	7	5	5	20692000	21220000	21399000	18407000	104760000	41425000	65266000	77805000	47077000	30655000	2299100	2357700	2377600	2045300	11640000	4602800	7251800	8645000	5230800	3406200	5	4	3	4	13	7	11	8	5	5
425	Q3U6A2;Q8C2Q3;E9QL13;Q8C2Q3-2	RNA-binding protein 14	Rbm14	3	0	0	0	0	3	4	4	1	0	4319400	0	0	0	0	9141100	28270000	23402000	2777600	0	187800	0	0	0	0	397440	1229100	1017500	120760	0	3	0	0	0	0	3	4	4	1	0
78	Q8BTS0;A1L333;Q5U222;Q3V0Z8;Q61656;Q3UXW3;S4R1I6	Probable ATP-dependent RNA helicase DDX5	Ddx5	1	1	0	0	4	2	3	2	2	2	3480500	523740	0	0	12950000	13729000	11797000	11014000	10625000	4891000	108760	16367	0	0	404680	429020	368670	344190	332040	152840	1	1	0	0	4	3	3	2	2	2
71	A0A3Q4EHZ1;Q9DBC3;A0A3Q4EBV9	Cap-specific mRNA (nucleoside-2-O-)-methyltransferase 1	Cmtr1	0	0	0	0	4	4	3	0	2	2	0	0	0	0	6498800	9275800	11989000	0	4295000	3731400	0	0	0	0	129980	185520	239770	0	85899	74628	0	0	0	0	4	4	4	0	2	3
433	Q3UCC5;Q6P8I4;D3YWA4;Q3TM89;Q3KQH9;F8WI88	PEST proteolytic signal-containing nuclear protein	Pcnp	0	0	0	0	0	2	2	3	0	1	0	0	0	0	0	7800700	16066000	16574000	0	1615900	0	0	0	0	0	780070	1606600	1657400	0	161590	0	0	0	0	0	2	2	3	0	1
255	I3PQW3;Q05CL8	La-related protein 7	Larp7	0	0	0	0	1	0	0	0	0	0	0	0	0	0	1165400	0	0	0	0	0	0	0	0	0	38846	0	0	0	0	0	0	0	0	0	1	0	0	0	0	0
303	Q80XR5;P26369;Q505Q1;Q922I0;Q3KQM4	Splicing factor U2AF 65 kDa subunit	U2af2	0	0	0	1	1	1	4	6	0	2	0	0	0	7952200	4649800	3812400	43450000	80025000	0	10688000	0	0	0	530150	309990	254160	2896700	5335000	0	712540	0	0	0	1	1	1	4	7	0	2
516	Q8BK67	Protein RCC2	Rcc2	0	1	0	0	1	0	2	1	0	0	0	886060	0	0	1736200	0	8070700	2850800	0	0	0	32817	0	0	64305	0	298920	105580	0	0	0	1	0	0	1	0	2	1	0	0
265	Q3UJS5;O70569;P62264	40S ribosomal protein S14	Rps14;rps14	1	2	2	0	1	1	1	2	1	1	2010600	4570000	7526800	0	2256600	2944300	2862300	4185500	3726800	0	502650	1142500	1881700	0	564160	736060	715580	1046400	931700	0	1	2	2	0	1	1	1	2	1	1
110	B1AZS9;O08807	Peroxiredoxin-4	Prdx4	0	0	2	0	1	1	0	0	1	0	0	0	7040000	0	2619300	3954400	0	0	5694200	0	0	0	502860	0	187090	282460	0	0	406730	0	0	0	2	0	1	1	0	0	1	0
355	P62315	Small nuclear ribonucleoprotein Sm D1	Snrpd1	1	1	1	2	2	2	3	2	2	2	2932500	9394400	4427700	24477000	102000000	93786000	420880000	588940000	32407000	32454000	733130	2348600	1106900	6119300	25501000	23446000	105220000	147240000	8101700	8113500	1	1	1	2	5	5	10	7	3	3
70	A0A3Q4EH04;A0A3Q4L335;A0A3Q4L393;Q3THA6;Q8BL97-3;Q8BL97-4;Q8BL97-2;Q8BL97	Serine/arginine-rich splicing factor 7	Srsf7	0	1	1	0	2	1	0	1	1	0	0	1797700	5131300	0	5580900	2654900	0	6826800	7878900	0	0	224710	641420	0	697620	331860	0	853350	984860	0	0	1	1	0	2	1	0	1	1	0
548	Q8VI84	Nucleolar complex protein 3 homolog	Noc3l	0	0	0	0	1	2	0	0	0	0	0	0	0	0	0	1967600	0	0	0	0	0	0	0	0	0	56217	0	0	0	0	0	0	0	0	1	2	0	0	0	0
259	Q3TUQ5;O35691;Q9CV89	Pinin	Pnn	0	2	0	0	0	4	3	2	0	1	0	2761300	0	0	0	19681000	9597800	9629900	0	1946300	0	83675	0	0	0	596380	290840	291820	0	58979	0	2	0	0	0	5	3	2	0	1
419	Q3TS64;Q3UL54;Q8BVY0;Q3TGI9;Q3TAJ5;Q3TH37;Q3TLJ3;Q3TN25;A0A2R8VHW2;Q9CSF9	Ribosomal L1 domain-containing protein 1	Rsl1d1	0	3	1	2	6	7	2	1	4	3	0	4933800	2139900	4059000	27064000	37085000	8859200	7561800	16018000	6105100	0	274100	118880	225500	1503500	2060300	492180	420100	889900	339170	0	3	1	2	6	8	2	2	4	4
87	G3UZ34;Q7TMX4;Q543F1;Q3U5Q3;Q3TMY8;A2AH85;Q6A0E3;O08810	116 kDa U5 small nuclear ribonucleoprotein component	Eftud2	0	0	0	0	0	1	4	3	0	0	0	0	0	0	0	2069800	12548000	9064800	0	0	0	0	0	0	0	41396	250970	181300	0	0	0	0	0	0	0	1	4	3	0	0
476	Q61033	Lamina-associated polypeptide 2, isoforms alpha/zeta	Tmpo	1	3	0	1	6	8	6	4	4	2	1327900	9389900	0	2858800	30819000	31953000	51251000	13774000	16503000	5165700	33198	234750	0	71469	770480	798830	1281300	344350	412580	129140	1	3	0	1	7	8	7	4	4	2
443	Q3ULI5;Q80W00-2;Q80W00;A0PJI3	Serine/threonine-protein phosphatase 1 regulatory subunit 10	Ppp1r10	0	0	0	0	1	0	3	4	0	0	0	0	0	0	2405900	0	36953000	47565000	0	0	0	0	0	0	47174	0	724570	932640	0	0	0	0	0	0	1	0	3	5	0	0
461	Q5DTT3;A0A1Y7VLA4	Protein FAM208B	Fam208b	0	0	0	0	0	1	0	0	0	0	0	0	0	0	0	2409700	0	0	0	0	0	0	0	0	0	20422	0	0	0	0	0	0	0	0	0	1	0	0	0	0
123	Q3UV64;E9QM61;B2RUC3;P35689;Q6P9Q0;Q3TUN4;Q3TPQ3	DNA repair protein complementing XP-G cells homolog	Ercc5	0	0	0	1	2	0	0	0	0	0	0	0	0	641630	2782100	0	0	0	0	0	0	0	0	11666	50583	0	0	0	0	0	0	0	0	1	2	0	0	0	0	0
591	Q9Z315	U4/U6.U5 tri-snRNP-associated protein 1	Sart1	0	0	0	1	14	5	11	7	5	3	0	0	0	1544100	56449000	14699000	75840000	41525000	11530000	5010600	0	0	0	40634	1485500	386820	1995800	1092800	303410	131860	0	0	0	1	18	5	12	7	5	3
428	Q99KG1;Q3UZI0;Q3UKV5;Q8VHM5;Q3UMT8;Q3U8W9;F7B5B5;A2AW41;Q9CT37		Hnrnpr	0	0	0	0	0	1	2	1	0	0	0	0	0	0	0	3097100	5528500	4020100	0	0	0	0	0	0	0	99906	178340	129680	0	0	0	0	0	0	0	1	2	1	0	0
552	Q922U1;Q3UT19	U4/U6 small nuclear ribonucleoprotein Prp3	Prpf3	0	0	0	0	2	8	6	5	1	3	0	0	0	0	3562000	55319000	26883000	33614000	1535500	8229100	0	0	0	0	107940	1676300	814650	1018600	46530	249370	0	0	0	0	2	9	6	6	1	3
86	E9QKA4;A2A8V8;A2A8V9;E9PUK6;Q52KI8-2;Q52KI8	Serine/arginine repetitive matrix protein 1	Srrm1	0	1	0	0	1	3	3	3	1	1	0	862250	0	0	6267600	19937000	16535000	23230000	2163000	3681700	0	21031	0	0	152870	486260	403280	566590	52755	89797	0	1	0	0	1	3	3	3	1	1
509	Q80X98;Q6A0A1		Dhx38;mKIAA0224	0	0	0	0	0	1	2	4	0	0	0	0	0	0	0	3837300	3893800	16091000	0	0	0	0	0	0	0	65038	65996	272740	0	0	0	0	0	0	0	1	2	4	0	0
223	Q8C0Z3;Q8CFF2;Q8CGI3;Q9CT17;Q6NSR2;Q3UIX4;F6RDI8;E9Q6E5;D3Z4B0		Srsf11	1	0	1	0	4	4	5	6	2	1	2053200	0	2496200	0	13081000	22439000	31633000	36013000	8258400	1833800	256650	0	312030	0	1635100	2804800	3954100	4501600	1032300	229220	1	0	1	0	5	6	6	6	2	1
429	Q3U9G9	Lamin-B receptor	Lbr	0	0	1	1	6	3	2	1	2	1	0	0	2142500	2274300	19935000	12690000	7354000	4605200	3977000	2549400	0	0	93152	98882	866730	551750	319740	200230	172910	110840	0	0	1	1	6	3	2	1	2	1
584	Q9R1C7;A0A1B0GRU8;Q9R1C7-2	Pre-mRNA-processing factor 40 homolog A	Prpf40a	0	0	1	2	9	7	11	14	4	2	0	0	2552500	7301000	89888000	65002000	268610000	224260000	17218000	12429000	0	0	72930	208600	2568200	1857200	7674700	6407300	491950	355100	0	0	1	2	11	9	19	18	4	3
131	B2RY56;Q8BU35;S4R2B0	RNA-binding protein 25	Rbm25	0	0	0	0	2	2	12	8	2	0	0	0	0	0	3626300	7344500	80838000	49662000	4857300	0	0	0	0	0	113320	229520	2526200	1552000	151790	0	0	0	0	0	2	2	14	8	2	0
469	Q5SUF2;Q5SUF2-3;Q5SUF2-2;F8WGA8	Luc7-like protein 3	Luc7l3	0	0	0	0	3	1	3	3	1	1	0	0	0	0	9244500	4296000	19124000	17255000	2033900	694530	0	0	0	0	486550	226110	1006500	908160	107040	36554	0	0	0	0	3	1	3	3	1	1
194	F6YTL8;D3YWX2;Q8C8U8;E9Q803;Q9R0I7	YLP motif-containing protein 1	Ylpm1	0	0	0	0	1	1	2	2	0	0	0	0	0	0	1031400	1157100	7720000	5396700	0	0	0	0	0	0	15168	17017	113530	79363	0	0	0	0	0	0	1	1	2	2	0	0
244	G3X956;Q920B9	FACT complex subunit SPT16	Supt16;Supt16h	0	0	0	0	2	0	2	1	0	0	0	0	0	0	6315500	0	7434300	3490200	0	0	0	0	0	0	116950	0	137670	64634	0	0	0	0	0	0	2	0	2	1	0	0
18	A0A0G2JG10;Q3UDX4;Q497W9;Q3UKJ6;Q3TFE5;O35286;A0A0G2JGQ5	Pre-mRNA-splicing factor ATP-dependent RNA helicase DHX15	Dhx15	0	0	0	0	2	2	5	2	0	1	0	0	0	0	3880800	3975900	32644000	6870300	0	2360300	0	0	0	0	138600	141990	1165900	245370	0	84298	0	0	0	0	3	2	5	2	0	1
304	P27048;Q3UN87;P63163;O70499;A0A0G2JGN4	Small nuclear ribonucleoprotein-associated protein B;Small nuclear ribonucleoprotein-associated protein;Small nuclear ribonucleoprotein-associated protein N	Snrpb;Snrpn	0	2	1	1	3	3	8	6	1	2	0	3987900	3069000	1936000	23853000	23383000	219190000	136990000	3743000	4140600	0	265860	204600	129060	1590200	1558900	14612000	9132700	249530	276040	0	2	1	1	4	6	24	19	1	2
427	Q3UKQ3;Q3U6Q1;Q923D5	WW domain-binding protein 11	Wbp11	0	0	0	0	1	2	2	1	0	0	0	0	0	0	0	7489900	12922000	2702100	0	0	0	0	0	0	0	249660	430730	90071	0	0	0	0	0	0	1	2	3	1	0	0
421	Q3TWW8;Q8BKL0	Serine/arginine-rich splicing factor 6	Srsf6	0	2	0	0	3	3	2	2	3	0	0	6027200	0	0	11355000	9003200	4946500	3321000	13552000	0	0	401810	0	0	757020	600210	329770	221400	903450	0	0	2	0	0	3	3	2	2	3	0
84	E9Q6A7;A2A655;A2A654;E5D6T0		Bptf	0	0	0	0	9	9	0	0	3	4	0	0	0	0	21533000	25337000	0	0	1503600	9529200	0	0	0	0	159500	187680	0	0	11137	70587	0	0	0	0	9	9	0	0	3	4
460	Q8BRU5;Q5BKP5;Q99MJ9	ATP-dependent RNA helicase DDX50	Ddx50	0	0	0	0	2	0	3	1	0	0	0	0	0	0	7874800	0	12318000	1206700	0	0	0	0	0	0	224990	0	351940	34478	0	0	0	0	0	0	2	0	3	1	0	0
275	P10639	Thioredoxin	Txn	1	1	2	1	2	1	0	2	2	0	3774800	4258200	29025000	12882000	7192400	20079000	0	22279000	17847000	0	539260	608310	4146400	1840200	1027500	2868400	0	3182800	2549500	0	1	1	2	1	2	1	0	2	2	0
590	Q9Z2X1-2;Q9Z2X1;J3QMT0;J3QM80	Heterogeneous nuclear ribonucleoprotein F;Heterogeneous nuclear ribonucleoprotein F, N-terminally processed	Hnrnpf	1	2	1	0	2	3	2	2	1	0	1340100	4919000	3080200	0	4994100	10925000	5900200	5977400	6355000	0	89339	327930	205340	0	332940	728310	393350	398490	423670	0	1	2	1	0	2	3	2	2	1	0
454	Q4V9W2-2;Q4V9W2	Protein SREK1IP1	Srek1ip1	1	1	0	1	2	1	2	2	2	0	4283300	5036600	0	18360000	21929000	11198000	13052000	19342000	27529000	0	856660	1007300	0	3671900	4385700	2239700	2610300	3868500	5505800	0	1	2	0	1	3	1	3	3	3	0
523	Q8C9B9	Death-inducer obliterator 1	Dido1	0	0	0	1	3	3	1	1	0	2	0	0	0	1074100	5556900	7444300	2936400	10925000	0	4584900	0	0	0	9764.4	50517	67676	26694	99314	0	41681	0	0	0	1	3	3	1	1	0	2
518	Q8BTI8;Q8BTI8-3;Q8BTI8-2	Serine/arginine repetitive matrix protein 2	Srrm2	1	5	24	22	61	54	44	44	30	21	775520	8387900	189960000	212100000	2910800000	2406500000	1299700000	2034200000	539820000	265240000	6572.2	71084	1609800	1797400	24668000	20394000	11015000	17239000	4574800	2247800	1	5	28	26	146	131	123	121	39	32
567	Q9D1R9;A0A0G2JGY8;A0A0G2JEY6	60S ribosomal protein L34	Rpl34	1	2	2	1	2	1	2	1	0	1	3513300	8199500	8622200	2957700	8305900	3183200	15669000	7986100	0	2676400	585560	1366600	1437000	492950	1384300	530530	2611500	1331000	0	446070	1	2	2	1	2	1	2	1	0	1
550	Q91VE6-2;Q91VE6	MKI67 FHA domain-interacting nucleolar phosphoprotein	Nifk	0	0	0	0	2	1	0	0	1	0	0	0	0	0	5087100	4824300	0	0	2397900	0	0	0	0	0	299240	283780	0	0	141050	0	0	0	0	0	2	1	0	0	1	0
458	Q569Z5;F8WHR6;Q569Z5-2	Probable ATP-dependent RNA helicase DDX46	Ddx46	0	0	1	0	29	13	36	38	4	1	0	0	2308500	0	163930000	71012000	642480000	861250000	20515000	9495700	0	0	43557	0	3093100	1339800	12122000	16250000	387080	179160	0	0	1	0	35	15	71	60	4	1
210	M1VHG3;F8WHY8;M1VHG6;E9PX23;M1VHG1;M1VMF6;Q8K4B0;M1VQI8;M1V1V1;M1VB37;Q2KHS8	Metastasis-associated protein MTA1	Mta1	0	0	0	0	1	4	0	0	1	0	0	0	0	0	2094500	7181400	0	0	1077400	0	0	0	0	0	49870	170990	0	0	25652	0	0	0	0	0	1	4	0	0	1	0
455	Q9CQM8;Q4VA28;O09167	60S ribosomal protein L21	Rpl21	2	0	2	1	2	1	2	2	1	0	13454000	0	14156000	5145400	8566500	10301000	17800000	28005000	5736900	0	2242400	0	2359400	857560	1427700	1716800	2966600	4667500	956140	0	2	0	2	1	2	1	2	2	1	0
565	Q9CZX5	PIN2/TERF1-interacting telomerase inhibitor 1	Pinx1	0	0	0	0	5	0	0	0	0	0	0	0	0	0	18245000	0	0	0	0	0	0	0	0	0	2280600	0	0	0	0	0	0	0	0	0	5	0	0	0	0	0
253	H7BX95;Q6PDM2;Q6PDM2-3;Q6PDM2-2	Serine/arginine-rich splicing factor 1	Srsf1	0	2	0	0	1	2	1	0	0	0	0	2646600	0	0	983650	3774800	2479200	0	0	0	0	189040	0	0	70261	269630	177090	0	0	0	0	2	0	0	1	2	1	0	0	0
423	Q3U2W2;Q7TPV4;A0JLT5;Q3TLF6	Myb-binding protein 1A	Mybbp1a	1	1	0	1	11	8	1	1	1	1	7222600	1750100	0	1747300	34843000	28835000	2570900	2351800	3151400	3235900	101730	24649	0	24610	490740	406120	36210	33123	44386	45576	1	1	0	1	13	8	1	1	1	1
248	Q80XN4;G5E905;Q80T67		Zfp871	0	0	0	0	2	3	0	0	1	0	0	0	0	0	3033400	8216900	0	0	1141900	0	0	0	0	0	116670	316040	0	0	43921	0	0	0	0	0	2	4	0	0	1	0
569	Q9D6Z1;Q3UJZ7;Q3USZ5;A2APD7;F7CHQ7	Nucleolar protein 56	Nop56	0	0	1	0	11	9	5	1	2	2	0	0	12621000	0	71837000	51568000	20689000	6685700	6288800	5264300	0	0	407120	0	2317300	1663500	667380	215670	202870	169820	0	0	1	0	13	9	5	1	2	2
315	Q3UJS2;P35550	rRNA 2-O-methyltransferase fibrillarin	Fbl	0	3	0	2	5	4	9	4	1	1	0	3869300	0	3948600	19477000	22524000	49481000	53198000	1174700	3319200	0	193470	0	197430	973870	1126200	2474100	2659900	58737	165960	0	3	0	2	5	4	9	6	1	1
404	Q3TAH3;Q9CPP0	Nucleoplasmin-3	Npm3	0	1	0	0	2	1	1	0	1	0	0	1283000	0	0	7628000	6718800	4524300	0	2049200	0	0	160380	0	0	953500	839850	565540	0	256140	0	0	1	0	0	2	2	1	0	1	0
198	D3YZ09;Q3TKG5;Q9CY66-3;Q9CY66-2;Q9CY66;F6SL78	H/ACA ribonucleoprotein complex subunit 1	Gar1	0	0	0	0	2	1	0	0	0	0	0	0	0	0	2790900	1819300	0	0	0	0	0	0	0	0	232570	151610	0	0	0	0	0	0	0	0	2	1	0	0	0	0
103	A6H6H9;Q5QGZ6;Q61818-2;Q61818	Retinoic acid-induced protein 1	Rai1	0	0	0	0	6	4	0	0	1	2	0	0	0	0	12758000	12268000	0	0	1918600	641190	0	0	0	0	157510	151460	0	0	23687	7915.9	0	0	0	0	6	4	0	0	1	2
541	Q8R149-2;Q8R149;A0A1L1SSX5	BUD13 homolog	Bud13	0	0	0	1	5	2	3	2	1	1	0	0	0	1839700	29372000	22064000	9094300	5344600	4075800	1201100	0	0	0	52561	839190	630390	259840	152700	116450	34317	0	0	0	1	6	2	3	2	1	1
382	Q3U781;Q9D6W4;P84104-2;P84104;A2A4X6	Serine/arginine-rich splicing factor 3	Srsf3;Gm12355	2	1	2	1	3	4	3	4	2	0	8445700	4620400	19278000	1434700	27743000	21315000	12214000	36896000	20735000	0	1055700	577550	2409700	179340	3467900	2664400	1526800	4611900	2591800	0	2	1	3	1	5	6	3	8	3	0
562	Q9CWZ5;Q9JIK5;Q3ULC7;Q6PCP0;Q8K2L4	Nucleolar RNA helicase 2	Ddx21	1	3	3	0	10	13	5	3	3	1	1877700	6074700	7620100	0	61018000	69271000	47392000	25162000	11552000	2092400	39118	126560	158750	0	1271200	1443200	987330	524210	240680	43592	1	3	3	0	10	14	5	3	3	1
505	Q80U76;Q9CYH6	Ribosome biogenesis regulatory protein homolog	Rrs1	0	0	0	0	2	1	0	0	0	0	0	0	0	0	3287200	2158900	0	0	0	0	0	0	0	0	182620	119940	0	0	0	0	0	0	0	0	2	1	0	0	0	0
502	Q71RY3;Q8CFC7;Q8CFC7-2;Q8CFC7-3	CLK4-associating serine/arginine rich protein	Clasrp	0	0	0	0	1	2	1	1	0	0	0	0	0	0	2099700	3560100	2889700	3483600	0	0	0	0	0	0	161520	273850	222280	267970	0	0	0	0	0	0	1	2	1	1	0	0
490	Q6NV83-2;Q6NV83;Q6NV83-3	U2 snRNP-associated SURP motif-containing protein	U2surp	0	0	0	0	16	10	20	19	5	2	0	0	0	0	140720000	76299000	292100000	343170000	14103000	4020500	0	0	0	0	3608300	1956400	7489800	8799200	361610	103090	0	0	0	0	18	13	33	26	5	2
226	E9QAS4;E9QAS5;Q5DTP7;Q6PDQ2;Q99JM0	Chromodomain-helicase-DNA-binding protein 4	Chd4	0	0	0	0	10	10	16	14	2	1	0	0	0	0	35075000	34458000	79902000	97708000	6008000	1005700	0	0	0	0	394100	387170	897780	1097800	67506	11300	0	0	0	0	11	11	19	15	2	1
468	Q5U438;Q5SQB7;Q61937;Q9DAY9;Q5BL09;Q5SQB5;Q3U536;Q5SQB0;Q8BSZ3	Nucleophosmin	Npm1	1	5	3	0	12	14	11	5	4	4	1159000	39315000	27025000	0	413350000	561640000	210860000	71037000	30883000	36166000	96581	3276200	2252100	0	34445000	46804000	17571000	5919800	2573600	3013800	1	7	5	0	26	33	13	7	5	4
99	A2AW05;Q05DR5;Q08943;Q08943-2	FACT complex subunit SSRP1	Ssrp1	0	0	0	0	1	1	2	3	0	0	0	0	0	0	2022400	4203600	21376000	6246600	0	0	0	0	0	0	74904	155690	791690	231360	0	0	0	0	0	0	1	1	3	3	0	0
117	D3Z4U0;B2RRT9;Q9R020;E9PUD0;Q9R020-2	Zinc finger Ran-binding domain-containing protein 2	Zranb2	0	0	0	0	2	1	3	4	0	0	0	0	0	0	5211900	1684500	24645000	25165000	0	0	0	0	0	0	289550	93584	1369100	1398100	0	0	0	0	0	0	2	1	3	4	0	0
113	B2RQG2;Q80U54		Phf3	0	0	0	0	2	2	0	0	0	0	0	0	0	0	2657800	3703200	0	0	0	0	0	0	0	0	27400	38177	0	0	0	0	0	0	0	0	2	2	0	0	0	0
105	B0QZF8;B1AQJ2	Ubiquitin carboxyl-terminal hydrolase 36	Usp36	0	0	0	0	1	2	0	0	0	0	0	0	0	0	2204100	4618800	0	0	0	0	0	0	0	0	44081	92375	0	0	0	0	0	0	0	0	1	2	0	0	0	0
310	Q8CBP6;P30415	NK-tumor recognition protein;Putative peptidyl-prolyl cis-trans isomerase	Nktr	0	0	0	0	2	1	0	0	0	0	0	0	0	0	5874800	1770600	0	0	0	0	0	0	0	0	158780	47855	0	0	0	0	0	0	0	0	2	1	0	0	0	0
254	H9KV00;Q9QX47-3;Q9QX47;H9KV15;H9KV01;Q9QX47-4;Q9QX47-2	Protein SON	Son	0	0	2	2	17	11	7	12	3	1	0	0	5443100	4699100	86216000	63384000	37465000	96096000	9969000	2000400	0	0	67199	58014	1064400	782510	462530	1186400	123070	24696	0	0	2	2	18	13	9	13	3	1
494	Q6P4T2	U5 small nuclear ribonucleoprotein 200 kDa helicase	Snrnp200	0	0	0	0	1	2	2	5	0	0	0	0	0	0	2393500	4609600	9276100	17660000	0	0	0	0	0	0	20284	39064	78611	149660	0	0	0	0	0	0	1	2	2	5	0	0
554	Q99M28-2;Q99M28;Q62150	RNA-binding protein with serine-rich domain 1	Rnps1	0	2	0	0	3	3	2	2	1	0	0	3699900	0	0	12950000	12302000	9197600	11212000	2880200	0	0	308330	0	0	1079100	1025200	766470	934340	240010	0	0	2	0	0	3	3	2	2	1	0
589	Q9Z2D6;Q9Z2D6-2	Methyl-CpG-binding protein 2	Mecp2	0	0	0	0	2	2	0	0	0	0	0	0	0	0	2665100	4427600	0	0	0	0	0	0	0	0	121140	201260	0	0	0	0	0	0	0	0	2	2	0	0	0	0
45	A2AHM2;A2ARW1;F7CEW8;A2BE23;A2ART4;A2ARR7;A0A1B0GRI2;A2ARL5;A2ARW5;Q8BYD9;Q2TBY2;Q569M1;E9QA51;A2ARV7;Q62512;Q569M0;L7N246;A2AW66;A2ARR6;A2BFU6;A2ARW3;F6YAM1;A0A1D5RM15;F8VPV1;A0A087WRH0;Q9CZ86;A0A087WRL6;A2AW67;A2ARX1;Q80V87;A2BFG5;A2ART0;Q640N4;A0A1B0GT13;A2ARX0;A2ARW8;Q9CZ01;Q6NXM6;Q8BUQ3;A2BG91;E9PZ68;E9Q980;Q66JZ1;G3X9T2		Zfp931;Gm14410;Gm4631;Gm14305;Gm14434;Gm14412;Gm14419;Gm14393;Zfp930;Gm14325;Gm14399;Gm14401;Gm14322;Gm14418;Gm14406;Gm14444;Zfp951;Zfp248;Gm14391;Gm14326;Gm6710;Gm14443;Zfp788;Zfp663;Gm14295;Zfp619	0	0	0	0	2	2	0	0	0	0	0	0	0	0	3440300	3800200	0	0	0	0	0	0	0	0	264640	292320	0	0	0	0	0	0	0	0	2	2	0	0	0	0
137	B9EI57;Q8CH25-2;Q8CH25;A0A1L1STF9	SAFB-like transcription modulator	Sltm	0	0	0	0	2	3	2	0	0	0	0	0	0	0	2868300	5029100	4145500	0	0	0	0	0	0	0	69958	122660	101110	0	0	0	0	0	0	0	2	3	2	0	0	0
585	Q9WTU0;Q3UYU8;A2ABV3;Q80TJ7-2;Q80TJ7	Lysine-specific demethylase PHF2;Histone lysine demethylase PHF8	Phf2;Phf8	0	0	0	0	1	2	0	0	0	0	0	0	0	0	2805500	5410700	0	0	0	0	0	0	0	0	59692	115120	0	0	0	0	0	0	0	0	1	2	0	0	0	0
230	E9QN31;Q922K7	Probable 28S rRNA (cytosine-C(5))-methyltransferase	Nop2	3	1	2	0	15	14	4	4	4	1	6015200	2014900	6946600	0	158460000	135940000	13940000	126930000	20280000	2475800	207420	69480	239540	0	5464100	4687400	480690	4377000	699300	85372	3	1	2	0	21	18	4	4	4	1
390	Q01320	DNA topoisomerase 2-alpha	Top2a	0	0	0	0	17	10	4	1	3	1	0	0	0	0	101980000	87834000	12427000	2598300	9979700	2078300	0	0	0	0	1290900	1111800	157300	32889	126320	26308	0	0	0	0	18	13	4	1	3	1
504	Q7TSY8	Shugoshin-like 2	Sgol2	0	0	0	0	1	6	0	0	0	0	0	0	0	0	900440	19813000	0	0	0	0	0	0	0	0	16675	366910	0	0	0	0	0	0	0	0	2	7	0	0	0	0
233	F6RJ39;Q9JIX8-4;Q9JIX8;Q80TU6	Apoptotic chromatin condensation inducer in the nucleus	Acin1	0	0	1	1	6	7	2	4	4	0	0	0	1410200	0	30387000	28460000	8574200	20729000	9557300	0	0	0	22034	0	474800	444680	133970	323900	149330	0	0	0	1	1	6	7	3	5	4	0
92	A2APB8;Q9CT36;Q8BTJ3	Targeting protein for Xklp2	Tpx2	0	0	0	0	11	15	0	0	1	2	0	0	0	0	35491000	68277000	0	0	1908200	2710800	0	0	0	0	910030	1750700	0	0	48929	69509	0	0	0	0	13	16	0	0	1	2
283	Q3UHZ3;Q7TSJ0;P13864;J3QNW0;P13864-2	DNA (cytosine-5)-methyltransferase;DNA (cytosine-5)-methyltransferase 1	Dnmt1	0	0	0	0	2	3	0	0	0	0	0	0	0	0	2848800	6621700	0	0	0	0	0	0	0	0	32745	76112	0	0	0	0	0	0	0	0	2	3	0	0	0	0
227	E9QK83;Q5XG71;Q3ULE2	Small subunit processome component 20 homolog	Utp20	0	0	0	0	4	2	0	0	0	0	0	0	0	0	8422000	2242100	0	0	0	0	0	0	0	0	61474	16365	0	0	0	0	0	0	0	0	4	2	0	0	0	0
207	E0CY81;Q62511;Q62511-2	E3 ubiquitin-protein ligase ZFP91	Zfp91	0	0	0	0	2	1	3	1	0	0	0	0	0	0	4287400	4705300	12821000	1577400	0	0	0	0	0	0	186410	204580	557440	68583	0	0	0	0	0	0	2	1	3	1	0	0
564	Q9CZ91	Serum response factor-binding protein 1	Srfbp1	0	0	0	0	2	2	0	0	0	1	0	0	0	0	7609200	8882100	0	0	0	622210	0	0	0	0	345870	403730	0	0	0	28282	0	0	0	0	2	2	0	0	0	1
260	O54774;Q3U237;Q3UR54;Q8CGH7;Q05CQ3	AP-3 complex subunit delta-1	Ap3d1	0	0	0	0	1	1	3	0	0	0	0	0	0	0	4364900	5419900	9993700	0	0	0	0	0	0	0	77945	96784	178460	0	0	0	0	0	0	0	1	1	3	0	0	0
224	E9Q7G0		Numa1	0	0	0	0	10	18	0	0	3	1	0	0	0	0	26281000	77211000	0	0	4305600	792390	0	0	0	0	228530	671400	0	0	37440	6890.4	0	0	0	0	11	18	0	0	3	1
535	Q8K2T8	RNA polymerase II-associated factor 1 homolog	Paf1	0	0	0	0	2	2	1	1	0	0	0	0	0	0	3873600	6612600	3810200	2879000	0	0	0	0	0	0	138340	236160	136080	102820	0	0	0	0	0	0	2	3	1	1	0	0
449	Q3V0N4;Q6PGF5;Q6ZQH0;Q3UYW7;Q8K0N8		Bms1	0	0	0	0	3	2	2	2	0	0	0	0	0	0	6157400	4397500	7651500	9766900	0	0	0	0	0	0	136830	97721	170030	217040	0	0	0	0	0	0	3	2	2	2	0	0
11	A0A0B4J1E2;Q9CSN1;Q3TM37;Q9CV75	SNW domain-containing protein 1	Snw1	0	0	0	0	3	1	8	5	0	0	0	0	0	0	6806400	4019300	32956000	17888000	0	0	0	0	0	0	272260	160770	1318200	715510	0	0	0	0	0	0	3	1	9	5	0	0
95	B2RWT5;A2AR02;Q05CC5;Q05DE4;Q80VC1;A2AR01;Q3UZ38	Peptidyl-prolyl cis-trans isomerase G;Peptidyl-prolyl cis-trans isomerase	Ppig	0	0	0	0	8	3	3	2	1	0	0	0	0	0	32044000	15312000	10530000	8364200	3565500	0	0	0	0	0	1393200	665750	457850	363660	155020	0	0	0	0	0	9	4	3	2	1	0
289	Q3TE85;Q566K0;P17095;A0A338P6F6	High mobility group protein HMG-I/HMG-Y	Hmga1	0	2	1	1	2	3	2	2	0	1	0	21702000	4017000	4516400	25830000	46828000	25186000	28524000	0	8141000	0	3617000	669500	752730	4305000	7804700	4197700	4754000	0	1356800	0	3	1	1	2	4	3	3	0	1
228	E9QK89;Q5PSV9	Mediator of DNA damage checkpoint protein 1	Mdc1	0	0	0	0	3	3	0	0	0	0	0	0	0	0	4875700	6116100	0	0	0	0	0	0	0	0	68672	86143	0	0	0	0	0	0	0	0	3	3	0	0	0	0
339	P55200-2;P55200;D3Z5H5	Histone-lysine N-methyltransferase 2A;MLL cleavage product N320;MLL cleavage product C180	Kmt2a	0	0	0	0	8	9	0	3	2	0	0	0	0	0	22322000	24608000	0	9181400	3666300	0	0	0	0	0	136950	150970	0	56327	22492	0	0	0	0	0	8	9	0	3	2	0
439	Q3UJL0;Q99LH1;Q3V3N5;P70410	Nucleolar GTP-binding protein 2	Gnl2	0	0	0	0	3	2	1	0	0	0	0	0	0	0	4051100	8039800	2525300	0	0	0	0	0	0	0	112530	223330	70146	0	0	0	0	0	0	0	3	2	1	0	0	0
109	B1AZI6;F6SBF2	THO complex subunit 2	Thoc2	0	0	0	0	2	3	2	1	0	0	0	0	0	0	4108700	8617900	8126300	5857200	0	0	0	0	0	0	54062	113390	106920	77069	0	0	0	0	0	0	2	3	2	1	0	0
575	Q9DCC5;I6L9I7;Q32P00;P23198;D3Z313	Chromobox protein homolog 3	Cbx3	0	0	0	0	3	1	4	3	0	0	0	0	0	0	11700000	3562800	20686000	15644000	0	0	0	0	0	0	1671400	508970	2955100	2234900	0	0	0	0	0	0	3	1	4	3	0	0
15	A0A0G2JEW4;Q80SY5;A0A0G2JGW4;Q8CI29	Pre-mRNA-splicing factor 38B	Prpf38b	0	0	0	0	2	1	1	1	0	0	0	0	0	0	8376700	5003000	3689100	5495900	0	0	0	0	0	0	837670	500300	368910	549590	0	0	0	0	0	0	2	1	1	1	0	0
528	Q8CGC6;F6SB18;Q8R2W6	RNA-binding protein 28	Rbm28	0	0	0	0	2	1	0	0	0	0	0	0	0	0	7715300	5525500	0	0	0	0	0	0	0	0	226920	162520	0	0	0	0	0	0	0	0	2	1	0	0	0	0
540	Q8R0F5;Q3TVB5	RNA-binding motif protein, X-linked 2	Rbmx2	0	0	0	0	6	4	1	1	1	0	0	0	0	0	27442000	18755000	3169300	3657000	2404100	0	0	0	0	0	2110900	1442700	243790	281300	184930	0	0	0	0	0	6	4	1	1	1	0
543	Q8R2M2	Deoxynucleotidyltransferase terminal-interacting protein 2	Dnttip2	0	0	0	0	3	1	0	0	0	0	0	0	0	0	12219000	3542000	0	0	0	0	0	0	0	0	359380	104180	0	0	0	0	0	0	0	0	3	1	0	0	0	0
533	Q8K224	N-acetyltransferase 10	Nat10	0	0	0	0	1	3	0	0	0	0	0	0	0	0	4384000	10316000	0	0	0	0	0	0	0	0	81186	191030	0	0	0	0	0	0	0	0	1	3	0	0	0	0
459	Q569Z6;Q8BZN7;Q91VL2;Q8BV76	Thyroid hormone receptor-associated protein 3	Thrap3	0	0	0	0	13	10	4	5	1	2	0	0	0	0	82061000	64315000	75254000	55209000	2072000	2222600	0	0	0	0	1908400	1495700	1750100	1283900	48187	51688	0	0	0	0	17	13	12	7	1	2
446	Q5RKY4;Q5BL11;Q6ZQ47;Q3UYC8;Q9Z103	Activity-dependent neuroprotector homeobox protein	Adnp	0	0	0	0	4	1	0	1	0	0	0	0	0	0	8658900	5683500	0	4867600	0	0	0	0	0	0	169780	111440	0	95444	0	0	0	0	0	0	4	1	0	1	0	0
54	A0A1L1STE4;Q9Z1X4;Q9Z1X4-3;Q45VK5;Q45VK6;Q9Z1X4-2;Q3UD30	Interleukin enhancer-binding factor 3	Ilf3	0	0	0	0	6	7	1	4	1	0	0	0	0	0	19904000	20677000	3960900	10496000	1643400	0	0	0	0	0	523780	544130	104240	276220	43246	0	0	0	0	0	6	8	1	4	1	0
216	Q3UJN9;E9Q284;Q5SU73	Coilin	Coil	0	0	0	0	1	2	0	0	0	0	0	0	0	0	6469400	8004200	0	0	0	0	0	0	0	0	248820	307850	0	0	0	0	0	0	0	0	1	3	0	0	0	0
271	Q8CD23;Q3TL52;P09405;Q3TT41;Q3TGR3	Nucleolin	Ncl	3	10	4	3	34	35	5	8	8	8	4025000	60947000	18572000	12141000	1336500000	1555100000	54531000	122420000	53985000	29221000	108780	1647200	501950	328130	36123000	42030000	1473800	3308600	1459100	789740	3	11	4	3	78	94	10	9	8	8
203	H7BWX9;D3Z794;P61957	Small ubiquitin-related modifier 2	Sumo2	0	0	0	0	2	3	2	0	0	0	0	0	0	0	5534900	10298000	6983600	0	0	0	0	0	0	0	2767400	5148800	3491800	0	0	0	0	0	0	0	2	3	2	0	0	0
93	B2RXU2;A2APY6;Q3V1V3	ESF1 homolog	Esf1	0	0	0	0	3	3	1	0	0	0	0	0	0	0	7921900	7870400	1063600	0	0	0	0	0	0	0	208470	207120	27990	0	0	0	0	0	0	0	3	3	1	0	0	0
400	Q14B71	Cell division cycle-associated protein 2	Cdca2	0	0	0	0	4	1	0	0	0	0	0	0	0	0	13328000	4738800	0	0	0	0	0	0	0	0	289730	103020	0	0	0	0	0	0	0	0	6	1	0	0	0	0
497	Q6PR54-2;Q6PR54;Q6PR54-3;J7I1C3;A0A2I3BQI4	Telomere-associated protein RIF1	Rif1	0	0	0	0	3	6	0	0	0	0	0	0	0	0	4468000	14651000	0	0	0	0	0	0	0	0	42151	138220	0	0	0	0	0	0	0	0	3	6	0	0	0	0
531	Q8CJF7	Protein ELYS	Ahctf1	0	0	0	1	4	3	0	0	0	0	0	0	0	2067400	7812300	8615300	0	0	0	0	0	0	0	18296	69135	76242	0	0	0	0	0	0	0	1	4	3	0	0	0	0
571	Q9D824-3;Q9D824-2;Q9D824;D3Z3F1;Q9D824-4	Pre-mRNA 3-end-processing factor FIP1	Fip1l1	0	0	0	1	5	5	4	2	0	1	0	0	0	1552900	21229000	25291000	30551000	40534000	0	1453800	0	0	0	73949	1010900	1204300	1454800	1930200	0	69229	0	0	0	1	5	5	4	2	0	1
551	Q91ZW3	SWI/SNF-related matrix-associated actin-dependent regulator of chromatin subfamily A member 5	Smarca5	0	0	0	0	10	13	3	1	2	0	0	0	0	0	23847000	77433000	4769500	1978100	4650100	0	0	0	0	0	433570	1407900	86718	35966	84548	0	0	0	0	0	11	17	3	1	2	0
249	H3BJ30;H3BJW3;Q6NVF9;H3BKW0	Cleavage and polyadenylation specificity factor subunit 6	Cpsf6	0	0	0	1	2	2	5	4	0	0	0	0	0	2978600	10465000	7775300	85941000	97683000	0	0	0	0	0	165480	581400	431960	4774500	5426800	0	0	0	0	0	1	2	2	7	6	0	0
378	Q3V1X4;P70279;A2ALA0	Surfeit locus protein 6	Surf6	0	0	0	0	9	5	0	0	1	0	0	0	0	0	56323000	29002000	0	0	3124700	0	0	0	0	0	2964400	1526400	0	0	164460	0	0	0	0	0	9	5	0	0	1	0
386	P97868-2;P97868;A0A338P6W1	E3 ubiquitin-protein ligase RBBP6	Rbbp6	0	0	2	1	19	13	3	6	3	0	0	0	8233300	2011500	83992000	74711000	34186000	75759000	11654000	0	0	0	109780	26821	1119900	996150	455810	1010100	155380	0	0	0	2	1	20	13	3	8	3	0
555	Q99ME9;Q3TPJ4;Q3UR29	Nucleolar GTP-binding protein 1	Gtpbp4	0	0	0	0	4	4	1	0	0	0	0	0	0	0	12428000	8922000	3340200	0	0	0	0	0	0	0	365530	262410	98240	0	0	0	0	0	0	0	4	4	1	0	0	0
485	Q64511	DNA topoisomerase 2-beta	Top2b	0	0	0	0	7	2	0	0	0	0	0	0	0	0	14548000	8590000	0	0	0	0	0	0	0	0	167220	98736	0	0	0	0	0	0	0	0	7	2	0	0	0	0
60	A0A286YDA2;A0A286YDT3;E9Q5C9;A0A286YDV7;E9Q5C9-2		Nolc1	0	3	0	0	9	11	0	1	2	0	0	8417700	0	0	93234000	91793000	0	2490500	12651000	0	0	280590	0	0	3107800	3059800	0	83018	421690	0	0	3	0	0	12	14	0	1	3	0
559	Q99PV0	Pre-mRNA-processing-splicing factor 8	Prpf8	0	0	0	0	5	3	12	5	0	0	0	0	0	0	10757000	12859000	52132000	30281000	0	0	0	0	0	0	84700	101260	410490	238430	0	0	0	0	0	0	5	3	12	5	0	0
28	A0A0N4SV80;E9QML5;Q61464-4;Q61464;Q3TQM2;A0A0N4SVM8;Q3TNM0;Q3TQ35;Q3TZK9;A0A0N4SV38;A0A0N4SVI8;E9QKZ7;Q61464-7;Q61464-2;Q61464-5;Q61464-3	Zinc finger protein 638	Zfml;Znf638	0	0	0	0	4	4	4	2	0	0	0	0	0	0	11364000	13672000	14661000	12672000	0	0	0	0	0	0	127680	153610	164730	142380	0	0	0	0	0	0	4	4	4	2	0	0
126	B2RUM8;Q8K363	ATP-dependent RNA helicase DDX18	Ddx18	0	0	0	0	4	4	0	0	0	0	0	0	0	0	12530000	19693000	0	0	0	0	0	0	0	0	368530	579200	0	0	0	0	0	0	0	0	4	5	0	0	0	0
416	Q3TM67;Q9ESX5;Q3TI79;B7ZCL7	H/ACA ribonucleoprotein complex subunit 4	Dkc1	0	0	0	0	4	4	3	1	0	0	0	0	0	0	14536000	17207000	6190500	2962800	0	0	0	0	0	0	484520	573580	206350	98759	0	0	0	0	0	0	4	4	3	1	0	0
573	Q9DBE9	pre-rRNA processing protein FTSJ3	Ftsj3	0	0	0	0	10	7	1	4	1	0	0	0	0	0	56369000	42498000	3450000	18112000	1768900	0	0	0	0	0	1610500	1214200	98571	517480	50541	0	0	0	0	0	10	8	1	4	1	0
252	H7BX94;Q9Z2Q2;F6ZLH4;K4DI66;Q9Z2Q2-3;Q9Z2Q2-2	Lysine-rich nucleolar protein 1	Knop1	0	0	0	0	5	7	0	0	1	0	0	0	0	0	34113000	40055000	0	0	889300	0	0	0	0	0	1364500	1602200	0	0	35572	0	0	0	0	0	6	9	0	0	1	0
434	Q3UDL9;Q8K019-2;Q8K019;A0A087WQA0;Q3UR37;F8WI22;Q8K019-3;Q3TSZ0;A0A087WRN1;Q3TRC6	Bcl-2-associated transcription factor 1	Bclaf1	0	0	0	0	12	11	14	13	2	1	0	0	0	0	98855000	72451000	141450000	125100000	4316400	0	0	0	0	0	2907500	2130900	4160200	3679300	126950	0	0	0	0	0	16	12	17	15	2	1
480	Q61687	Transcriptional regulator ATRX	Atrx	0	0	0	0	4	6	0	0	0	0	0	0	0	0	14388000	26555000	0	0	0	0	0	0	0	0	121940	225040	0	0	0	0	0	0	0	0	5	7	0	0	0	0
49	A0A1D5RL92;G5E8I8;Q8CGZ0	Calcium homeostasis endoplasmic reticulum protein	Cherp	0	0	0	0	6	4	9	2	0	0	0	0	0	0	26487000	16043000	82514000	13011000	0	0	0	0	0	0	802640	486160	2500400	394270	0	0	0	0	0	0	6	4	12	2	0	0
238	F8VQ93;Q8VDD9;Q8BSJ8;Q05BL7	PH-interacting protein	Phip	0	0	0	0	7	4	0	0	0	0	0	0	0	0	24770000	17623000	0	0	0	0	0	0	0	0	294880	209800	0	0	0	0	0	0	0	0	7	4	0	0	0	0
100	A2BE93;Q3T9S3;Q9EQU5;A2BE92;Q5U445;Q9EQU5-2	Protein SET	Set;BC085271	0	0	0	1	8	6	0	1	0	2	0	0	0	5203000	108440000	165970000	0	2178700	0	7510600	0	0	0	578110	12049000	18441000	0	242080	0	834510	0	0	0	1	12	12	0	1	0	2
246	G5E870;A0A087WNZ7	E3 ubiquitin-protein ligase TRIP12	Trip12	0	0	0	0	15	12	9	6	0	1	0	0	0	0	56690000	69246000	50632000	29821000	0	1388500	0	0	0	0	578470	706590	516660	304290	0	14168	0	0	0	0	15	13	9	6	0	1
98	A2AVJ7;Q99PL5;Q6ZPS0	Ribosome-binding protein 1	Rrbp1	0	0	0	0	18	16	7	0	0	1	0	0	0	0	74868000	93560000	30283000	0	0	2410300	0	0	0	0	726880	908350	294010	0	0	23401	0	0	0	0	18	17	9	0	0	1
182	C7G3P2;Q61136;A0A1Y7VLT3	Serine/threonine-protein kinase PRP4 homolog	Prpf4b	0	0	0	0	7	2	2	3	1	0	0	0	0	0	53880000	11880000	7216800	14710000	0	0	0	0	0	0	1314100	289750	176020	358790	0	0	0	0	0	0	10	5	3	5	1	0
515	Q8BK35;Q8R126;Q8BTX4		Gltscr2	0	0	0	0	7	5	0	0	0	0	0	0	0	0	31927000	40806000	0	0	0	0	0	0	0	0	1596400	2040300	0	0	0	0	0	0	0	0	7	7	0	0	0	0
209	E9PVX6;E9PVX6-2		Mki67	0	0	0	0	133	153	5	5	12	3	0	0	0	0	1784600000	2558400000	8091900	9965200	29111000	4657200	0	0	0	0	11897000	17056000	53946	66435	194070	31048	0	0	0	0	168	220	5	5	12	3
483	Q640M1;Q3UYD0	U3 small nucleolar RNA-associated protein 14 homolog A	Utp14a	0	0	0	0	9	9	0	0	0	0	0	0	0	0	35689000	51251000	0	0	0	0	0	0	0	0	915100	1314100	0	0	0	0	0	0	0	0	9	9	0	0	0	0
410	Q3TFK5;A0A0A6YWB3;Q3TFK5-2	G patch domain-containing protein 4	Gpatch4	0	0	0	0	4	8	1	0	0	0	0	0	0	0	36012000	55884000	1292500	0	0	0	0	0	0	0	1565700	2429700	56194	0	0	0	0	0	0	0	6	9	1	0	0	0
319	P40201;Q8C7Q2;Q9D5K6;G3V014	Chromodomain-helicase-DNA-binding protein 1	Chd1	0	0	0	0	7	11	0	0	0	0	0	0	0	0	32804000	71648000	0	0	0	0	0	0	0	0	381440	833120	0	0	0	0	0	0	0	0	8	13	0	0	0	0
489	Q6DFW4;A0A0A0MQ76;A0A087WQ46	Nucleolar protein 58	Nop58	1	2	1	1	14	8	5	3	0	0	600060	2348400	4253100	873040	89187000	35647000	25467000	9671700	0	0	26090	102110	184920	37958	3877700	1549900	1107300	420510	0	0	1	3	1	1	19	8	5	3	0	0
250	H3BL37;O08784;Q7TPZ2;Q05BH6;H3BIX0;F6R3V4;Q6PFZ6	Treacle protein	Tcof1	0	1	0	0	14	18	4	1	1	0	0	508390	0	0	139230000	191760000	25907000	16365000	1351100	0	0	7702.8	0	0	2109500	2905400	392530	247950	20472	0	0	1	0	0	18	23	7	4	1	0
588	Q9Z277;Q9Z277-2	Tyrosine-protein kinase BAZ1B	Baz1b	0	0	0	0	12	16	0	1	0	0	0	0	0	0	60518000	97691000	0	3361600	0	0	0	0	0	0	775880	1252400	0	43097	0	0	0	0	0	0	13	17	0	1	0	0
408	Z4YKB8;Q3TEA8-2;Q3TEA8;Z4YKA3;Q3TEA8-3;A2AM65	Heterochromatin protein 1-binding protein 3	Hp1bp3	0	0	0	0	10	12	3	1	0	0	0	0	0	0	116540000	111110000	9939700	8008300	0	0	0	0	0	0	4661700	4444400	397590	320330	0	0	0	0	0	0	12	12	3	1	0	0

## Sheet: Enriched in TbNLS vs Tb q<0.05
id	Majority protein IDs	Protein names	Gene names	Razor + unique peptides No Biotin-1	Razor + unique peptides No Biotin-2	Razor + unique peptides TbdHLH-1	Razor + unique peptides TbdHLH-2	Razor + unique peptides TbNLS-1	Razor + unique peptides TbNLS-2	Razor + unique peptides Tb-1	Razor + unique peptides Tb-2	Razor + unique peptides TbWT-1	Razor + unique peptides TbWT-2	Intensity No Biotin-1	Intensity No Biotin-2	Intensity TbdHLH-1	Intensity TbdHLH-2	Intensity TbNLS-1	Intensity TbNLS-2	Intensity Tb-1	Intensity Tb-2	Intensity TbWT-1	Intensity TbWT-2	p-value NLS/NoNLS	q-value NLS/NoNLS	FoldChange NLS/NoNLS	High Confident	iBAQ No Biotin-1	iBAQ No Biotin-2	iBAQ TbdHLH-1	iBAQ TbdHLH-2	iBAQ TbNLS-1	iBAQ TbNLS-2	iBAQ Tb-1	iBAQ Tb-2	iBAQ TbWT-1	iBAQ TbWT-2	MS/MS count No Biotin-1	MS/MS count No Biotin-2	MS/MS count TbdHLH-1	MS/MS count TbdHLH-2	MS/MS count TbNLS-1	MS/MS count TbNLS-2	MS/MS count Tb-1	MS/MS count Tb-2	MS/MS count TbWT-1	MS/MS count TbWT-2
92	A2APB8;Q9CT36;Q8BTJ3	Targeting protein for Xklp2	Tpx2	0	0	0	0	11	15	0	0	1	2	0	0	0	0	35491000	68277000	0	0	1908200	2710800	0.0035119	0.0246536	246.131	TRUE	0	0	0	0	910030	1750700	0	0	48929	69509	0	0	0	0	13	16	0	0	1	2
319	P40201;Q8C7Q2;Q9D5K6;G3V014	Chromodomain-helicase-DNA-binding protein 1	Chd1	0	0	0	0	7	11	0	0	0	0	0	0	0	0	32804000	71648000	0	0	0	0	0.00502296	0.0284364	242.402	TRUE	0	0	0	0	381440	833120	0	0	0	0	0	0	0	0	8	13	0	0	0	0
209	E9PVX6;E9PVX6-2		Mki67	0	0	0	0	133	153	5	5	12	3	0	0	0	0	1784600000	2558400000	8091900	9965200	29111000	4657200	0.00144207	0.0144619	237.95	TRUE	0	0	0	0	11897000	17056000	53946	66435	194070	31048	0	0	0	0	168	220	5	5	12	3
224	E9Q7G0		Numa1	0	0	0	0	10	18	0	0	3	1	0	0	0	0	26281000	77211000	0	0	4305600	792390	0.00975003	0.0462467	225.232	TRUE	0	0	0	0	228530	671400	0	0	37440	6890.4	0	0	0	0	11	18	0	0	3	1
483	Q640M1;Q3UYD0	U3 small nucleolar RNA-associated protein 14 homolog A	Utp14a	0	0	0	0	9	9	0	0	0	0	0	0	0	0	35689000	51251000	0	0	0	0	0.00113549	0.0132738	213.84	TRUE	0	0	0	0	915100	1314100	0	0	0	0	0	0	0	0	9	9	0	0	0	0
378	Q3V1X4;P70279;A2ALA0	Surfeit locus protein 6	Surf6	0	0	0	0	9	5	0	0	1	0	0	0	0	0	56323000	29002000	0	0	3124700	0	0.0038853	0.0257309	202.082	TRUE	0	0	0	0	2964400	1526400	0	0	164460	0	0	0	0	0	9	5	0	0	1	0
252	H7BX94;Q9Z2Q2;F6ZLH4;K4DI66;Q9Z2Q2-3;Q9Z2Q2-2	Lysine-rich nucleolar protein 1	Knop1	0	0	0	0	5	7	0	0	1	0	0	0	0	0	34113000	40055000	0	0	889300	0	0.000236538	0.00690775	184.824	TRUE	0	0	0	0	1364500	1602200	0	0	35572	0	0	0	0	0	6	9	0	0	1	0
515	Q8BK35;Q8R126;Q8BTX4		Gltscr2	0	0	0	0	7	5	0	0	0	0	0	0	0	0	31927000	40806000	0	0	0	0	0.000557155	0.00850267	180.473	TRUE	0	0	0	0	1596400	2040300	0	0	0	0	0	0	0	0	7	7	0	0	0	0
323	Q1WWK3;P43276	Histone H1.5	Hist1h1b	2	2	1	2	4	4	0	0	2	4	10309000	18901000	5705700	9193200	40907000	22090000	0	0	16908000	25938000	0.00375632	0.0253551	150.303	TRUE	1145500	2100100	633960	1021500	4545200	2454500	0	0	1878700	2882000	2	2	1	2	5	4	0	0	2	5
84	E9Q6A7;A2A655;A2A654;E5D6T0		Bptf	0	0	0	0	9	9	0	0	3	4	0	0	0	0	21533000	25337000	0	0	1503600	9529200	0.00029183	0.00690775	116.788	TRUE	0	0	0	0	159500	187680	0	0	11137	70587	0	0	0	0	9	9	0	0	3	4
238	F8VQ93;Q8VDD9;Q8BSJ8;Q05BL7	PH-interacting protein	Phip	0	0	0	0	7	4	0	0	0	0	0	0	0	0	24770000	17623000	0	0	0	0	0.00133791	0.0142305	104.465	TRUE	0	0	0	0	294880	209800	0	0	0	0	0	0	0	0	7	4	0	0	0	0
480	Q61687	Transcriptional regulator ATRX	Atrx	0	0	0	0	4	6	0	0	0	0	0	0	0	0	14388000	26555000	0	0	0	0	0.00444174	0.0273518	97.7335	TRUE	0	0	0	0	121940	225040	0	0	0	0	0	0	0	0	5	7	0	0	0	0
126	B2RUM8;Q8K363	ATP-dependent RNA helicase DDX18	Ddx18	0	0	0	0	4	4	0	0	0	0	0	0	0	0	12530000	19693000	0	0	0	0	0.00267327	0.0195944	78.5419	TRUE	0	0	0	0	368530	579200	0	0	0	0	0	0	0	0	4	5	0	0	0	0
103	A6H6H9;Q5QGZ6;Q61818-2;Q61818	Retinoic acid-induced protein 1	Rai1	0	0	0	0	6	4	0	0	1	2	0	0	0	0	12758000	12268000	0	0	1918600	641190	2.24146e-05	0.00239737	62.553	TRUE	0	0	0	0	157510	151460	0	0	23687	7915.9	0	0	0	0	6	4	0	0	1	2
485	Q64511	DNA topoisomerase 2-beta	Top2b	0	0	0	0	7	2	0	0	0	0	0	0	0	0	14548000	8590000	0	0	0	0	0.00425931	0.0271424	55.8944	TRUE	0	0	0	0	167220	98736	0	0	0	0	0	0	0	0	7	2	0	0	0	0
534	Q8K298;Q05CD5	Actin-binding protein anillin	Anln	0	0	0	0	2	2	0	0	3	1	0	0	0	0	6241200	13659000	0	0	8825900	4188600	0.0102819	0.0481193	46.1651	TRUE	0	0	0	0	113480	248340	0	0	160470	76157	0	0	0	0	2	2	0	0	3	1
564	Q9CZ91	Serum response factor-binding protein 1	Srfbp1	0	0	0	0	2	2	0	0	0	1	0	0	0	0	7609200	8882100	0	0	0	622210	0.000432855	0.00759661	41.1053	TRUE	0	0	0	0	345870	403730	0	0	0	28282	0	0	0	0	2	2	0	0	0	1
531	Q8CJF7	Protein ELYS	Ahctf1	0	0	0	1	4	3	0	0	0	0	0	0	0	2067400	7812300	8615300	0	0	0	0	0.000173445	0.00608794	41.0199	TRUE	0	0	0	18296	69135	76242	0	0	0	0	0	0	0	1	4	3	0	0	0	0
216	Q3UJN9;E9Q284;Q5SU73	Coilin	Coil	0	0	0	0	1	2	0	0	0	0	0	0	0	0	6469400	8004200	0	0	0	0	0.000881379	0.0121205	35.98	TRUE	0	0	0	0	248820	307850	0	0	0	0	0	0	0	0	1	3	0	0	0	0
528	Q8CGC6;F6SB18;Q8R2W6	RNA-binding protein 28	Rbm28	0	0	0	0	2	1	0	0	0	0	0	0	0	0	7715300	5525500	0	0	0	0	0.00228518	0.0174369	32.6462	TRUE	0	0	0	0	226920	162520	0	0	0	0	0	0	0	0	2	1	0	0	0	0
228	E9QK89;Q5PSV9	Mediator of DNA damage checkpoint protein 1	Mdc1	0	0	0	0	3	3	0	0	0	0	0	0	0	0	4875700	6116100	0	0	0	0	0.00117233	0.0132738	27.304	TRUE	0	0	0	0	68672	86143	0	0	0	0	0	0	0	0	3	3	0	0	0	0
550	Q91VE6-2;Q91VE6	MKI67 FHA domain-interacting nucleolar phosphoprotein	Nifk	0	0	0	0	2	1	0	0	1	0	0	0	0	0	5087100	4824300	0	0	2397900	0	6.82684e-05	0.00342317	24.7698	TRUE	0	0	0	0	299240	283780	0	0	141050	0	0	0	0	0	2	1	0	0	1	0
24	A0A0J9YV01;H9H9S3;Q3URW5;Q80TX6;A0A0M3HEP2;Q9R0G7;A0A0J9YVF6	Zinc finger E-box-binding homeobox 2	Zeb2	0	0	0	1	3	1	0	0	4	3	0	0	0	1585100	5727600	3732400	0	0	18713000	6817500	0.00461615	0.0274622	23.118	TRUE	0	0	0	31702	114550	74648	0	0	374250	136350	0	0	0	1	3	1	0	0	4	3
45	A2AHM2;A2ARW1;F7CEW8;A2BE23;A2ART4;A2ARR7;A0A1B0GRI2;A2ARL5;A2ARW5;Q8BYD9;Q2TBY2;Q569M1;E9QA51;A2ARV7;Q62512;Q569M0;L7N246;A2AW66;A2ARR6;A2BFU6;A2ARW3;F6YAM1;A0A1D5RM15;F8VPV1;A0A087WRH0;Q9CZ86;A0A087WRL6;A2AW67;A2ARX1;Q80V87;A2BFG5;A2ART0;Q640N4;A0A1B0GT13;A2ARX0;A2ARW8;Q9CZ01;Q6NXM6;Q8BUQ3;A2BG91;E9PZ68;E9Q980;Q66JZ1;G3X9T2		Zfp931;Gm14410;Gm4631;Gm14305;Gm14434;Gm14412;Gm14419;Gm14393;Zfp930;Gm14325;Gm14399;Gm14401;Gm14322;Gm14418;Gm14406;Gm14444;Zfp951;Zfp248;Gm14391;Gm14326;Gm6710;Gm14443;Zfp788;Zfp663;Gm14295;Zfp619	0	0	0	0	2	2	0	0	0	0	0	0	0	0	3440300	3800200	0	0	0	0	0.000295203	0.00690775	18.0789	TRUE	0	0	0	0	264640	292320	0	0	0	0	0	0	0	0	2	2	0	0	0	0
589	Q9Z2D6;Q9Z2D6-2	Methyl-CpG-binding protein 2	Mecp2	0	0	0	0	2	2	0	0	0	0	0	0	0	0	2665100	4427600	0	0	0	0	0.00787325	0.0394787	17.1756	TRUE	0	0	0	0	121140	201260	0	0	0	0	0	0	0	0	2	2	0	0	0	0
110	B1AZS9;O08807	Peroxiredoxin-4	Prdx4	0	0	2	0	1	1	0	0	1	0	0	0	7040000	0	2619300	3954400	0	0	5694200	0	0.00545065	0.0303679	16.0917	FALSE	0	0	502860	0	187090	282460	0	0	406730	0	0	0	2	0	1	1	0	0	1	0
113	B2RQG2;Q80U54		Phf3	0	0	0	0	2	2	0	0	0	0	0	0	0	0	2657800	3703200	0	0	0	0	0.00361016	0.0248464	15.6863	TRUE	0	0	0	0	27400	38177	0	0	0	0	0	0	0	0	2	2	0	0	0	0
290	Q5FW97;P17182;Q6PHC1;Q8CF78	Alpha-enolase;Enolase	EG433182;Eno1	2	5	3	2	1	1	0	0	4	8	4148000	19102000	23840000	6151900	2873100	2836300	0	0	15139000	41599000	5.87788e-06	0.00164924	14.2732	FALSE	188550	868260	1083700	279630	130590	128920	0	0	688150	1890900	2	5	4	2	1	1	0	0	4	9
505	Q80U76;Q9CYH6	Ribosome biogenesis regulatory protein homolog	Rrs1	0	0	0	0	2	1	0	0	0	0	0	0	0	0	3287200	2158900	0	0	0	0	0.00652718	0.0352468	13.3199	TRUE	0	0	0	0	182620	119940	0	0	0	0	0	0	0	0	2	1	0	0	0	0
423	Q3U2W2;Q7TPV4;A0JLT5;Q3TLF6	Myb-binding protein 1A	Mybbp1a	1	1	0	1	11	8	1	1	1	1	7222600	1750100	0	1747300	34843000	28835000	2570900	2351800	3151400	3235900	0.00166949	0.0157009	12.8906	TRUE	101730	24649	0	24610	490740	406120	36210	33123	44386	45576	1	1	0	1	13	8	1	1	1	1
408	Z4YKB8;Q3TEA8-2;Q3TEA8;Z4YKA3;Q3TEA8-3;A2AM65	Heterochromatin protein 1-binding protein 3	Hp1bp3	0	0	0	0	10	12	3	1	0	0	0	0	0	0	116540000	111110000	9939700	8008300	0	0	0.00188303	0.0167754	12.7543	TRUE	0	0	0	0	4661700	4444400	397590	320330	0	0	0	0	0	0	12	12	3	1	0	0
198	D3YZ09;Q3TKG5;Q9CY66-3;Q9CY66-2;Q9CY66;F6SL78	H/ACA ribonucleoprotein complex subunit 1	Gar1	0	0	0	0	2	1	0	0	0	0	0	0	0	0	2790900	1819300	0	0	0	0	0.00771448	0.0392432	11.2666	TRUE	0	0	0	0	232570	151610	0	0	0	0	0	0	0	0	2	1	0	0	0	0
232	Q9CY59;F2Z456;Q9DCN2-2;Q9DCN2;A0A0A0MQM3	NADH-cytochrome b5 reductase;NADH-cytochrome b5 reductase 3;NADH-cytochrome b5 reductase 3 membrane-bound form;NADH-cytochrome b5 reductase 3 soluble form	Cyb5r3	3	1	5	2	1	1	0	0	6	1	6687800	3466100	23387000	7143200	1070700	1133900	0	0	41909000	0	0.000282261	0.00690775	5.50924	FALSE	371540	192560	1299300	396850	59484	62993	0	0	2328300	0	3	2	5	3	1	1	0	0	7	1

## Sheet: Enriched in Tb vs. TbNLS q<0.05
id	Majority protein IDs	Protein names	Gene names	Razor + unique peptides No Biotin-1	Razor + unique peptides No Biotin-2	Razor + unique peptides TbdHLH-1	Razor + unique peptides TbdHLH-2	Razor + unique peptides TbNLS-1	Razor + unique peptides TbNLS-2	Razor + unique peptides Tb-1	Razor + unique peptides Tb-2	Razor + unique peptides TbWT-1	Razor + unique peptides TbWT-2	Intensity No Biotin-1	Intensity No Biotin-2	Intensity TbdHLH-1	Intensity TbdHLH-2	Intensity TbNLS-1	Intensity TbNLS-2	Intensity Tb-1	Intensity Tb-2	Intensity TbWT-1	Intensity TbWT-2	p-value NLS/NoNLS	q-value NLS/NoNLS	FoldChange NLS/NoNLS	High Confident	iBAQ No Biotin-1	iBAQ No Biotin-2	iBAQ TbdHLH-1	iBAQ TbdHLH-2	iBAQ TbNLS-1	iBAQ TbNLS-2	iBAQ Tb-1	iBAQ Tb-2	iBAQ TbWT-1	iBAQ TbWT-2	MS/MS count No Biotin-1	MS/MS count No Biotin-2	MS/MS count TbdHLH-1	MS/MS count TbdHLH-2	MS/MS count TbNLS-1	MS/MS count TbNLS-2	MS/MS count Tb-1	MS/MS count Tb-2	MS/MS count TbWT-1	MS/MS count TbWT-2
315	Q3UJS2;P35550	rRNA 2-O-methyltransferase fibrillarin	Fbl	0	3	0	2	5	4	9	4	1	1	0	3869300	0	3948600	19477000	22524000	49481000	53198000	1174700	3319200	0.00811437	0.0401147	-2.44953	TRUE	0	193470	0	197430	973870	1126200	2474100	2659900	58737	165960	0	3	0	2	5	4	9	6	1	1
488	Q69ZA1;Q69ZA1-2;A0A1Y7VLM0	Cyclin-dependent kinase 13	Cdk13	0	0	0	1	3	2	4	4	1	1	0	0	0	5288900	7424100	8181200	23765000	29404000	4158900	6107800	0.00905308	0.0435292	-3.39189	TRUE	0	0	0	81368	114220	125870	365610	452370	63983	93966	0	0	0	1	3	2	5	5	1	1
249	H3BJ30;H3BJW3;Q6NVF9;H3BKW0	Cleavage and polyadenylation specificity factor subunit 6	Cpsf6	0	0	0	1	2	2	5	4	0	0	0	0	0	2978600	10465000	7775300	85941000	97683000	0	0	0.0048335	0.0278124	-10.1574	TRUE	0	0	0	165480	581400	431960	4774500	5426800	0	0	0	0	0	1	2	2	7	6	0	0
568	Q9D2D7;Q9D2D7-3;Q9D2D7-2	Zinc finger protein 687	Znf687	0	0	0	0	0	0	1	2	0	0	0	0	0	0	0	0	2494400	2146500	0	0	0.000939652	0.0121205	-11.5696	TRUE	0	0	0	0	0	0	47063	40501	0	0	0	0	0	0	0	0	1	2	0	0
344	P60335	Poly(rC)-binding protein 1	Pcbp1	0	2	0	1	0	0	1	1	2	1	0	2929700	0	981720	0	0	2402000	2439000	6784700	1936900	9.3974e-06	0.00164924	-12.1022	FALSE	0	172340	0	57748	0	0	141290	143470	399100	113930	0	2	0	1	0	0	1	1	2	1
80	A1L3S7;Q8VHR5;Q69ZQ5;Q6PAH8;A0A0U1RNM2;Q8VHR5-2	Transcriptional repressor p66-beta	Gatad2b	0	0	0	0	0	0	2	1	1	0	0	0	0	0	0	0	3089400	2201000	2868500	0	0.00433041	0.0271424	-13.0382	TRUE	0	0	0	0	0	0	106530	75897	98913	0	0	0	0	0	0	0	2	1	1	0
50	A0A1D5RLF2;A0A1D5RLI3;A0A1D5RLY1;A0A1D5RLX7;A0A1D5RLW0;A0A1D5RLU2;Q91WE2;A0A1D5RM30;A0A1D5RLD7;A0A1D5RLT4;A0A1D5RLJ3	Protein FAM192A	Fam192a	0	0	0	0	0	0	2	1	0	0	0	0	0	0	0	0	4039300	3070800	0	0	0.00227555	0.0174369	-17.6096	TRUE	0	0	0	0	0	0	673210	511790	0	0	0	0	0	0	0	0	2	1	0	0
1	A0A087WP83;Q3V1M8;Q3U4Z7;Q8VDJ3;A0PJE9	Vigilin	Hdlbp	0	0	0	0	0	0	3	1	0	1	0	0	0	0	0	0	4045800	3545200	0	864290	0.000503861	0.00803888	-18.9362	TRUE	0	0	0	0	0	0	65254	57181	0	13940	0	0	0	0	0	0	3	1	0	1
120	B2RSV4;Q921M3-2;Q921M3	Splicing factor 3B subunit 3	Sf3b3	0	0	0	0	0	0	2	1	0	0	0	0	0	0	0	0	3898000	4789300	0	0	0.00112079	0.0132738	-21.6036	TRUE	0	0	0	0	0	0	74961	92102	0	0	0	0	0	0	0	0	2	1	0	0
214	E9Q175;E9Q3L1;B2RWR8;E9PVU0;E9Q174;V9GXM4;V9GX76;Q64331	Unconventional myosin-VI	Myo6	0	0	1	0	0	0	2	1	4	1	0	0	3530900	0	0	0	4876900	3905000	7724600	5204900	0.00129685	0.0142249	-21.8199	TRUE	0	0	58848	0	0	0	81282	65083	128740	86749	0	0	1	0	0	0	2	1	4	1
472	Q5XJY5;Q8C0G7;Q8R1S6;Q3U4S9	Coatomer subunit delta	Arcn1	0	0	0	0	0	0	2	1	0	0	0	0	0	0	0	0	3706700	6066800	0	0	0.00600015	0.0329071	-23.7107	TRUE	0	0	0	0	0	0	137290	224700	0	0	0	0	0	0	0	0	2	1	0	0
407	Q3TDD8;Q3UGC0;Q3TSY9;Q3TLQ9;Q8BGD9;Q3THB0;B2RWE8;Q922K6	Eukaryotic translation initiation factor 4B	Eif4b	0	1	1	1	2	2	11	7	3	3	0	2703100	3633800	3728800	5571600	6325400	188540000	109740000	11280000	10895000	0.00751708	0.0392432	-24.2298	TRUE	0	103960	139760	143410	214290	243290	7251700	4220800	433860	419030	0	1	1	1	2	2	15	12	3	3
438	Q3UH70;Q9ESU6;O35692;B2RSE4;B0V2V8;Q9ESU6-2	Bromodomain-containing protein 4	Brd4	0	0	0	0	0	0	2	1	0	0	0	0	0	0	0	0	5336800	4650400	0	0	0.000458051	0.007656	-24.909	TRUE	0	0	0	0	0	0	111180	96884	0	0	0	0	0	0	0	0	2	1	0	0
218	Q80WR0;E9Q3G8;A0A286YCP2;Q8BRF6;Q80UN3		Nup153	0	0	0	0	0	0	2	1	0	0	0	0	0	0	0	0	5776400	4424300	0	0	0.00169982	0.0157009	-25.2767	TRUE	0	0	0	0	0	0	91689	70227	0	0	0	0	0	0	0	0	2	1	0	0
360	Q3ULW0;P62827;Q14AA6	GTP-binding nuclear protein Ran	Ran;1700009N14Rik	0	0	2	0	0	0	1	1	1	1	0	0	7389100	0	0	0	4482500	5798700	2388800	3288000	0.00157638	0.0153697	-25.4915	FALSE	0	0	671740	0	0	0	407500	527150	217160	298910	0	0	2	0	0	0	1	1	1	1
577	Q9EPU0-2;Q9EPU0	Regulator of nonsense transcripts 1	Upf1	0	0	0	0	0	0	2	3	0	0	0	0	0	0	0	0	5264700	7591700	0	0	0.00279666	0.0200332	-31.6101	TRUE	0	0	0	0	0	0	92364	133190	0	0	0	0	0	0	0	0	2	3	0	0
295	Q8BVU9;Q8BV87;Q3TWG9;Q3TMD2;Q3TJK3;P19324;A0A140LHR4	Serpin H1	Serpinh1	3	4	0	1	0	0	1	1	3	3	10932000	17697000	0	9579800	0	0	7497000	5488000	9446000	34855000	0.00201655	0.0168088	-32.0716	FALSE	475310	769450	0	416510	0	0	325960	238610	410700	1515400	4	5	0	2	0	0	1	1	4	4
73	A0ELI5;Q8K2D3	Enhancer of mRNA-decapping protein 3	Edc3	0	0	0	0	0	0	2	1	0	0	0	0	0	0	0	0	7650000	5514800	0	0	0.0022031	0.0174369	-32.4762	TRUE	0	0	0	0	0	0	263790	190170	0	0	0	0	0	0	0	0	2	1	0	0
474	Q60749	KH domain-containing, RNA-binding, signal transduction-associated protein 1	Khdrbs1	0	0	0	0	0	0	3	2	1	0	0	0	0	0	0	0	8653000	5967700	975480	0	0.00267958	0.0195944	-35.93	TRUE	0	0	0	0	0	0	786630	542520	88680	0	0	0	0	0	0	0	3	2	1	0
530	Q8CIN4;Q8BGF1;Q8BVX1;Q8K0Z3;Q811J8;Q5DTJ2;G5E884;O88643	Serine/threonine-protein kinase PAK 2;PAK-2p27;PAK-2p34;Non-specific serine/threonine protein kinase;Serine/threonine-protein kinase PAK 1	Pak2;Pak1	0	0	0	0	0	0	2	1	0	0	0	0	0	0	0	0	7769100	7081100	0	0	0.000164602	0.00608794	-37.0857	TRUE	0	0	0	0	0	0	298810	272350	0	0	0	0	0	0	0	0	2	1	0	0
328	Q58E35;P47955	60S acidic ribosomal protein P1	Rplp1	0	0	0	1	0	0	1	1	0	2	0	0	0	10737000	0	0	7900100	9196000	0	33212000	0.000409421	0.00756352	-42.6173	FALSE	0	0	0	3579200	0	0	2633400	3065300	0	11071000	0	0	0	1	0	0	1	1	0	2
193	D3YW09;Q7TN25;G3UVU2;Q62203	Splicing factor 3A subunit 2	Sf3a2	0	0	0	0	0	0	3	1	0	0	0	0	0	0	0	0	13079000	5942600	0	0	0.0106801	0.0493252	-44.0804	TRUE	0	0	0	0	0	0	1307900	594260	0	0	0	0	0	0	0	0	3	1	0	0
39	A0A0U1RPW2;B9EHJ3;P39447	Tight junction protein ZO-1	Tjp1	0	0	0	0	0	0	3	1	0	0	0	0	0	0	0	0	15022000	7455000	0	0	0.00770187	0.0392432	-52.9125	TRUE	0	0	0	0	0	0	263550	130790	0	0	0	0	0	0	0	0	3	1	0	0
493	Q8R3Q7;Q6P239;Q8CJG0;Q6PHA2;H3BJ70;Q8CGT7;Q8BJP2;Q8CGT9;A2VDG1;Q8CJG1	Piwi-like protein;Protein argonaute-2;Protein argonaute;Protein argonaute-1	Ago2;Ago1;Ago5	0	0	0	0	0	0	2	2	1	0	0	0	0	0	0	0	11623000	10168000	1703100	0	0.000279983	0.00690775	-54.356	TRUE	0	0	0	0	0	0	363220	317760	53223	0	0	0	0	0	0	0	2	2	1	0
30	D3YZ35;A0A0R4J036;P08553	Neurofilament medium polypeptide	Nefm	0	0	0	0	0	0	4	4	0	0	0	0	0	0	0	0	21378000	11825000	0	0	0.00454702	0.0274622	-79.4976	TRUE	0	0	0	0	0	0	855110	473020	0	0	0	0	0	0	0	0	5	4	0	0
498	Z4YJT3;Q6ZQ58;Q3UU34	La-related protein 1	Larp1	0	0	0	0	0	0	4	3	0	1	0	0	0	0	0	0	24380000	16057000	0	972360	0.0020592	0.0168088	-98.928	TRUE	0	0	0	0	0	0	420340	276850	0	16765	0	0	0	0	0	0	5	3	0	1
519	Q8BTV2-2;Q8BTV2	Cleavage and polyadenylation specificity factor subunit 7	Cpsf7	0	0	0	0	0	0	2	3	0	0	0	0	0	0	0	0	24591000	18443000	0	0	0.000948267	0.0121205	-106.481	TRUE	0	0	0	0	0	0	1294300	970680	0	0	0	0	0	0	0	0	3	5	0	0
462	Q5F2E7;Q5F2E7-2	Nuclear fragile X mental retardation-interacting protein 2	Nufip2	0	0	0	0	0	0	4	4	0	0	0	0	0	0	0	0	31735000	14382000	0	0	0.00710049	0.0377617	-106.819	TRUE	0	0	0	0	0	0	1220600	553140	0	0	0	0	0	0	0	0	5	5	0	0
587	Q9WVA4	Transgelin-2	Tagln2	0	0	0	0	0	0	3	3	0	1	0	0	0	0	0	0	14062000	33169000	0	4692500	0.00829404	0.0404335	-107.984	TRUE	0	0	0	0	0	0	1004400	2369200	0	335180	0	0	0	0	0	0	3	4	0	2
397	Q05D44;Q8BYY7	Eukaryotic translation initiation factor 5B	Eif5b	0	0	0	0	0	0	5	3	0	0	0	0	0	0	0	0	26229000	21635000	0	0	0.000405431	0.00756352	-119.108	TRUE	0	0	0	0	0	0	535280	441530	0	0	0	0	0	0	0	0	6	4	0	0
121	B2RTB0;Q3UHX2;Q1WWJ8	28 kDa heat- and acid-stable phosphoprotein	Pdap1	0	1	0	0	0	0	3	4	0	0	0	1738100	0	0	0	0	21147000	28528000	0	0	0.000966881	0.0121205	-122.809	TRUE	0	248300	0	0	0	0	3020900	4075400	0	0	0	1	0	0	0	0	4	4	0	0
12	A0A0G2JFK3;A0A0G2JDY5;A0A0G2JG35;A0A140T8T5;E9PZ43;P27546-3;P27546-2;P27546;A0A0G2JFT4;A0A0G2JDN7;P27546-4	Microtubule-associated protein;Microtubule-associated protein 4	Map4	0	0	0	0	0	0	3	3	0	0	0	0	0	0	0	0	29252000	24076000	0	0	0.000396549	0.00756352	-132.691	TRUE	0	0	0	0	0	0	3250200	2675100	0	0	0	0	0	0	0	0	4	4	0	0
358	Q4V9X9;Q5M9M5;P62751;Q91YK6	60S ribosomal protein L23a	Rpl23a	2	3	1	0	0	0	3	3	4	2	15770000	28452000	9523400	0	0	0	26652000	28445000	33569000	18750000	4.36913e-05	0.00306713	-137.67	FALSE	2628400	4742000	1587200	0	0	0	4442000	4740900	5594800	3125000	2	3	1	0	0	0	4	3	4	2
561	Q9CSN5;Q9D3J1;Q9CXG3	Peptidyl-prolyl cis-trans isomerase-like 4	Ppil4	0	0	0	0	0	0	6	2	0	0	0	0	0	0	0	0	39892000	20124000	0	0	0.00473664	0.0277094	-141.667	TRUE	0	0	0	0	0	0	1994600	1006200	0	0	0	0	0	0	0	0	6	3	0	0
482	Q62448-2;Q62448;F7CBP1;G3XA17;A0JNY7	Eukaryotic translation initiation factor 4 gamma 2	Eif4g2	0	0	0	0	0	0	5	5	0	0	0	0	0	0	0	0	27320000	36793000	0	0	0.000862162	0.0121205	-158.523	TRUE	0	0	0	0	0	0	569180	766530	0	0	0	0	0	0	0	0	5	5	0	0
241	G3UX48;Q7TSC1;Q5DTJ4	Protein PRRC2A	Prrc2a	0	0	0	0	0	0	7	4	0	0	0	0	0	0	0	0	45126000	30541000	0	0	0.00139338	0.0143846	-185.62	TRUE	0	0	0	0	0	0	442410	299420	0	0	0	0	0	0	0	0	10	5	0	0
409	Q4FK11;Q3TFC2;Q3UM20;Q3TF40;Q99K48;Q3TTV7;Q3TMM5;Q99K48-2	Non-POU domain-containing octamer-binding protein	Nono	0	0	0	0	0	0	3	4	0	2	0	0	0	0	0	0	30203000	47820000	0	12309000	0.00191172	0.0167754	-190.02	TRUE	0	0	0	0	0	0	1438200	2277100	0	586120	0	0	0	0	0	0	4	5	0	2
208	E9PVC6;E9Q9E1;E9PVC5;Q6NZJ6-2;Q6NZJ6;A0A0J9YUS5;Q6PD42;Q8K0J8	Eukaryotic translation initiation factor 4 gamma 1	Eif4g1	0	0	0	0	0	0	3	5	0	1	0	0	0	0	0	0	40623000	38439000	0	2316700	2.73204e-05	0.00239737	-197.58	TRUE	0	0	0	0	0	0	615510	582400	0	35102	0	0	0	0	0	0	5	5	0	1
539	Q8R050-2;Q8R050;Q8CCV1;Q3UL02;Q8BPH0;Q149F3	Eukaryotic peptide chain release factor GTP-binding subunit ERF3A;Eukaryotic peptide chain release factor GTP-binding subunit ERF3B	Gspt1;Gspt2	0	0	0	0	0	0	8	6	0	0	0	0	0	0	0	0	40945000	49799000	0	0	0.000326039	0.00715248	-225.778	TRUE	0	0	0	0	0	0	1462300	1778500	0	0	0	0	0	0	0	0	9	6	0	0
547	Q8VHG2-2;Q8VHG2;F6YMV1;A0A067XG49;F6QYS7;B1AXE9	Angiomotin	Amot	0	0	0	0	0	0	6	6	0	0	0	0	0	0	0	0	49775000	54327000	0	0	6.19064e-05	0.00342317	-260.006	TRUE	0	0	0	0	0	0	1082100	1181000	0	0	0	0	0	0	0	0	9	6	0	0
542	Q8R1B4;Q66JU1	Eukaryotic translation initiation factor 3 subunit C	Eif3c	0	0	1	0	1	0	9	10	0	0	0	0	1008800	0	0	0	63766000	55895000	0	0	0.000133587	0.00586111	-298.505	TRUE	0	0	24020	0	0	0	1518200	1330800	0	0	0	0	1	0	1	0	11	11	0	0
251	H3BL49;Q9WVS5;Q8BVY8;Q3UL22;Q3UKQ2;Q6A0F1;P42932;Q9CS06;Q9CRW7	T-complex protein 1 subunit theta	Cct8;Cctq	0	0	0	1	1	1	18	18	1	2	0	0	0	910580	1892100	1951000	561210000	949730000	3698300	5425400	0.00196178	0.0167948	-379.981	TRUE	0	0	0	28456	59128	60967	17538000	29679000	115570	169540	0	0	0	1	1	1	56	46	1	2
507	Q80X50;Q80X50-5;Q80X50-2;Q80X50-4;Q8BJ53;A0A0H2UH17;A0A0G2JDV6;Q80X50-3;Q812D4;Q812D5	Ubiquitin-associated protein 2-like	Ubap2l;lig-2a	0	0	0	0	0	0	12	6	2	1	0	0	0	0	0	0	164860000	73862000	1900300	1740200	0.00401933	0.0261257	-551.745	TRUE	0	0	0	0	0	0	5318200	2382600	61301	56135	0	0	0	0	0	0	15	7	2	1
