# Supplementary material for: Cell state dependent effects of Bmal1 on melanoma immunity and tumorigenicity
Source: Nat Commun. 2024 Jan 20;15:633. doi: 10.1038/s41467-024-44778-2 (PMC10799901; doi:10.1038/s41467-024-44778-2)
Supplement: Supplementary file 9 — Supplementary Data 6 [file 41467_2024_44778_MOESM9_ESM.xlsx]

## Sheet: Overall
		Fold Change			pv			FDR			Normalized Counts
		Comparisons			Comparisons			Comparisons			YUMM2.1 EV				YUMM2.1 WT		YUMM2.1 dHLH
Ensembl	Gene	shMyh9/shNC	WT/EV	dHLH/EV	shMyh9/shNC	WT/EV	dHLH/EV	shMyh9/shNC	WT/EV	dHLH/EV	shNC_1	shNC_2	shMyh9_1	shMyh9_2	shNC_1	shNC_2	shNC_1	shNC_2
ENSMUSG00000079297	Gm2223	598.961	320.691	434.469	0.000139812	0.000594949	0.00029858	0.00757923	0.00836034	0.00387279	0	0	134.172	75.0629	46.0791	65.9281	67.6907	84.119
ENSMUSG00000044250	Pced1b	79.53	49.2967	200.434	5.50212e-05	0.000372165	7.9585e-07	0.00348618	0.00562539	1.94949e-05	0	0	9.66037	18.0151	6.58272	10.5103	29.9615	40.7452
ENSMUSG00000016179	Camk1g	47.8748	89.3314	149.6	0.000185743	1.28749e-05	1.08273e-06	0.00942952	0.000307582	2.5767e-05	0	0.903842	18.2474	27.0226	51.5647	33.4418	61.5874	81.4903
ENSMUSG00000023913	Pla2g7	47.586	86.9497	203.181	0.000396667	3.39361e-05	6.41214e-07	0.0170312	0.000719806	1.60784e-05	0	0	9.66037	7.00587	12.0683	18.1541	36.6196	34.1734
ENSMUSG00000017737	Mmp9	47.2583	74.1553	187.918	0.000460878	7.82008e-05	1.20066e-06	0.019025	0.00149487	2.8248e-05	0	0	6.44024	10.0084	5.4856	20.0651	31.626	34.1733
ENSMUSG00000059187	Fam19a1	47.1014	80.8898	117.178	0.000628284	8.1215e-05	1.7255e-05	0.0241319	0.00153999	0.000309316	0	0	5.36687	11.0092	20.8453	7.64383	19.9743	21.0297
ENSMUSG00000114005	AC159238.2	39.2286	66.1798	131.369	0.0019757	0.000350485	2.70747e-05	0.0574217	0.00533022	0.000460047	0	0	11.8071	2.00168	17.5539	5.73287	28.2969	17.0867
ENSMUSG00000031543	Ank1	44.9611	34.5872	43.3512	0.00347524	0.00681321	0.00373935	0.0862965	0.0605853	0.0326883	0	0	10.7337	5.00419	4.38848	7.64383	4.99358	10.5149
ENSMUSG00000086311	Gm12122	32.7973	160.308	122.335	0.00193419	3.42316e-06	1.1274e-05	0.0565066	9.60423e-05	0.000213209	0	0	7.51362	4.00335	26.3309	29.6199	20.5292	22.3441
ENSMUSG00000053004	Hrh1	32.7193	34.6567	62.091	0.00377735	0.00317654	0.000487494	0.0910311	0.0331629	0.00586271	0	0	6.44024	5.00419	4.38848	7.64383	8.87747	13.1436
ENSMUSG00000030413	Pglyrp1	65.3151	48.1108	32.4496	0.000794601	0.00197615	0.0057213	0.028696	0.022672	0.0457815	0	0	11.8071	11.0092	3.29136	13.3767	2.77421	9.20052
ENSMUSG00000051339	2900026A02Rik	35.0052	32.338	103.607	0.000791145	0.00104586	9.70979e-06	0.0286129	0.0132941	0.000186618	0	0.903842	17.174	16.0134	15.3597	15.2877	47.1616	51.26
ENSMUSG00000024512	Dynap	29.6865	34.8995	57.248	0.0127572	0.00877882	0.00255131	0.202206	0.0737274	0.0239236	0	0	5.36687	5.00419	5.4856	6.68835	8.32263	11.8292
ENSMUSG00000051515	Fam181b	49.8893	28.5	27.2229	0.00152954	0.00742263	0.00808098	0.0471891	0.0645449	0.0600115	0	0	5.36687	12.0101	2.19424	7.64383	3.32905	6.5718
ENSMUSG00000049098	Olfr147	26.8579	82.1759	171.309	0.00412981	7.59537e-05	3.24654e-06	0.0968864	0.00146206	6.98176e-05	0	0	6.44024	3.00251	15.3597	13.3767	16.6453	44.6882
ENSMUSG00000074678	Defb25	25.4199	35.0459	31.5759	0.00352349	0.00126644	0.00174798	0.0869432	0.0157425	0.0174685	0.997083	0	19.3207	5.00419	13.1654	20.0651	12.2065	18.401
ENSMUSG00000030116	Mfap5	24.1785	35.2229	39.614	0.0139381	0.00540008	0.00385488	0.214875	0.0504817	0.0334191	0	0	7.51362	1.00084	6.58272	5.73287	7.21294	6.5718
ENSMUSG00000032564	Cpne4	35.2808	23.795	24.1291	0.010011	0.023349	0.0221828	0.172831	0.153924	0.133226	0	0	4.2935	8.00671	5.4856	2.86644	5.54842	2.62872
ENSMUSG00000110247	Gm45269	23.7492	41.8205	53.6941	0.0281366	0.00873429	0.0049152	0.331228	0.0734998	0.0405547	0	0	4.2935	4.00335	9.87409	4.7774	8.32263	10.5149
ENSMUSG00000042115	Klhdc8a	23.7355	202.075	212.331	0.00450195	6.08451e-07	4.65196e-07	0.101581	2.05926e-05	1.19219e-05	0	0	4.2935	4.00335	36.205	34.3972	31.626	43.3739
ENSMUSG00000003271	Sult2b1	23.5845	29.3603	82.2888	0.0287103	0.0185885	0.0017889	0.335346	0.129467	0.0178199	0	0	3.22012	5.00419	5.4856	4.7774	15.5356	13.1436
ENSMUSG00000024033	Rsph1	22.9608	34.5962	23.8865	0.00542757	0.00155289	0.00473547	0.115045	0.0186552	0.0393548	0.997083	0	12.8805	9.00754	18.6511	14.3322	7.76779	15.7723
ENSMUSG00000025347	Mettl7b	21.1025	108.853	48.3751	0.0164409	0.000129866	0.00170501	0.236124	0.00230796	0.017115	0	0	6.44024	1.00084	20.8453	17.1986	5.54842	11.8292
ENSMUSG00000031375	Bgn	20.8696	20.9732	56.5623	3.06705e-110	1.22548e-110	2.20882e-196	7.59831e-106	1.012e-106	2.73607e-192	60.822	40.6729	1072.3	1031.86	958.884	1154.22	2845.23	2857.42
ENSMUSG00000035783	Acta2	20.6613	87.1818	122.008	0.00780413	4.07413e-05	9.1903e-06	0.145807	0.000845331	0.000177693	0	0	2.14675	5.00419	13.1654	17.1986	13.8711	30.2303
ENSMUSG00000063873	Slc24a3	38.7165	20.4396	251.367	0.000852602	0.00738058	2.14334e-07	0.0303047	0.0642468	5.81589e-06	0	0	8.58699	5.00419	3.29136	3.82192	56.039	30.2303
ENSMUSG00000089828	Gm16300	18.8177	20.4175	62.8394	0.0107727	0.00863914	0.000255001	0.18104	0.0728723	0.0033819	0	0.903842	12.8805	5.00419	8.77697	10.5103	24.413	35.4877
ENSMUSG00000068327	Tlx2	46.9939	67.3321	18.7642	0.00238001	0.000830572	0.0235755	0.0655138	0.0110008	0.13946	0	0	5.36687	11.0092	3.29136	20.0651	2.77421	3.94308
ENSMUSG00000071604	Fam189a2	18.0678	42.0681	36.1749	0.0269549	0.0032769	0.00479603	0.322756	0.0339429	0.0398046	0	0	5.36687	1.00084	10.9712	3.82192	6.10326	6.5718
ENSMUSG00000021732	Fgf10	18.0327	77.0207	53.3905	0.0204964	0.000282526	0.000924249	0.271103	0.00440485	0.0101993	0	0	5.36687	1.00084	16.4568	10.5103	10.542	7.88616
ENSMUSG00000109953	5430430B14Rik	17.81	70.3024	39.0356	0.0407764	0.00180132	0.00755435	0.409483	0.02105	0.0570292	0	0	3.22012	3.00251	4.38848	20.0651	10.542	2.62872
ENSMUSG00000029420	Rimbp2	17.806	65.2346	76.0463	0.0198726	0.000428535	0.000247182	0.265547	0.00632689	0.00329053	0	0	3.22012	3.00251	14.2626	8.59931	11.0968	15.7723
ENSMUSG00000035177	Nlrp2	62.1465	17.57	288.023	0.000139522	0.0117562	1.08648e-07	0.00757923	0.0915585	3.12256e-06	0	0	9.66037	12.0101	3.29136	2.86644	39.9486	61.7749
ENSMUSG00000052353	Cemip	17.2549	21.4494	46.8802	0.010262	0.0054758	0.000416172	0.175817	0.050999	0.00513202	0.997083	0	4.2935	12.0101	9.87409	10.5103	19.9743	24.9728
ENSMUSG00000075318	Scn2a	16.3514	19.1953	68.0111	0.0114007	0.00720852	9.37517e-05	0.187985	0.0632155	0.00139412	0	0.903842	6.44024	9.00754	6.58273	11.4658	31.626	32.859
ENSMUSG00000060961	Slc4a4	16.28	22.9798	20.2843	0.0122387	0.00454363	0.00641139	0.197106	0.0440218	0.0500428	0.997083	0	6.44024	9.00754	15.3597	6.68835	9.98715	9.20052
ENSMUSG00000052605	Isoc2b	16.249	37.8911	19.6538	0.0184117	0.00182907	0.0112327	0.253829	0.0212838	0.0782559	0	0.903842	4.2935	11.0092	18.6511	17.1986	3.88389	15.7723
ENSMUSG00000104043	Gm6525	23.8843	20.9232	16.0803	0.0127378	0.0175261	0.0307863	0.202122	0.123984	0.169376	0	0	5.36687	3.00251	5.4856	1.91096	3.88389	1.31436
ENSMUSG00000068245	Phf11d	15.0305	17.867	24.1505	0.0444435	0.0309333	0.0153788	0.429759	0.188707	0.100363	0	0	4.2935	1.00084	4.38848	1.91096	4.43874	3.94308
ENSMUSG00000025221	Kcnip2	14.6534	46.6413	41.8579	0.0457459	0.00291422	0.00380886	0.43634	0.0309858	0.0331439	0	0	1.07337	4.00335	7.67985	8.59931	1.10968	14.458
ENSMUSG00000046623	Gjb4	14.652	151.612	104.889	0.0464369	8.56531e-05	0.000279769	0.439995	0.00161489	0.00365366	0	0	1.07337	4.00335	25.2338	27.7089	24.413	11.8292
ENSMUSG00000047227	Gm527	14.0627	17.1333	24.6484	0.0480185	0.0328663	0.0153822	0.447895	0.196864	0.100363	0	0.903842	3.22012	10.0084	6.58273	9.55479	13.871	9.20052
ENSMUSG00000028965	Tnfrsf9	21.4868	13.8811	28.0174	2.82822e-06	7.04954e-05	3.02322e-07	0.000294396	0.00136762	8.01898e-06	1.99416	0.903842	33.2746	28.0235	16.4568	22.9315	30.5163	51.26
ENSMUSG00000017417	Plxdc1	13.7941	56.6024	118.656	0.000737649	1.00674e-07	2.41226e-10	0.0271538	3.96517e-06	1.01635e-08	0	1.80768	19.3207	7.00587	51.5647	55.4178	112.633	111.721
ENSMUSG00000025932	Eya1	13.746	42.469	39.3872	0.000774068	8.65702e-07	1.40477e-06	0.0280772	2.81825e-05	3.2525e-05	0	1.80768	16.1006	10.0084	36.205	43.952	44.9422	27.6016
ENSMUSG00000024502	Jakmip2	20.5053	13.1761	68.3654	0.000127356	0.00122228	5.17797e-08	0.00702698	0.0152779	1.56629e-06	1.99417	0	12.8805	26.0218	6.58273	18.1541	61.0326	69.6611
ENSMUSG00000042842	Serpinb6b	13.0887	48.8094	207.415	0.0175002	0.000224469	3.34315e-07	0.245916	0.00364578	8.78294e-06	0.997083	0	6.44024	6.00503	27.428	19.1096	112.078	84.119
ENSMUSG00000105796	Gm42845	25.1316	29.1198	13.0433	0.0123764	0.0089003	0.0464787	0.198386	0.0744165	0.230847	12.9621	0	135.245	189.158	136.043	239.825	73.794	94.6339
ENSMUSG00000043263	Ifi209	20.1982	12.9947	15.8021	0.0196552	0.0484435	0.032503	0.264353	0.256879	0.176199	0.997083	0	3.22012	16.0134	7.67985	4.7774	6.10326	9.20052
ENSMUSG00000033082	Clec1a	12.9448	20.144	20.7576	0.0337355	0.0118522	0.010818	0.365317	0.0922481	0.0761374	0.997083	0	4.2935	8.00671	7.67985	11.4657	14.9807	3.94308
ENSMUSG00000097035	Gm26692	12.7045	23.6396	19.156	0.00562583	0.000489108	0.00115226	0.117914	0.00707365	0.0122778	1.99416	0	22.5409	2.00168	26.3309	19.1096	17.2001	19.7154
ENSMUSG00000028456	Unc13b	11.8685	11.8671	179.598	0.0459428	0.0457319	5.34242e-06	0.437607	0.246779	0.000108486	0	0	2.14675	2.00168	3.29136	0.955479	36.0647	26.2872
ENSMUSG00000028464	Tpm2	11.5416	27.9208	31.1811	0.000393758	8.61178e-07	3.41746e-07	0.01696	2.81091e-05	8.95917e-06	2.99125	0	15.0272	18.0151	34.0108	45.863	37.7293	52.5744
ENSMUSG00000073177	Gm773	11.1659	18.9482	19.4473	4.57397e-06	1.4084e-08	9.42352e-09	0.000447887	6.62083e-07	3.18497e-07	1.99416	2.71153	27.9077	25.0209	32.9136	56.3733	47.1616	44.6882
ENSMUSG00000020325	Fstl3	11.0098	18.9854	49.599	0.00356914	0.000279748	1.01157e-06	0.087982	0.00437253	2.42365e-05	0	1.80768	11.8071	9.00754	18.6511	17.1986	41.6131	52.5744
ENSMUSG00000090124	Ugt1a7c	22.8729	10.9966	15.9629	0.000173874	0.00448101	0.000923763	0.00894708	0.0435871	0.0101984	2.99125	0	32.2012	34.0285	26.3309	5.73287	31.0711	14.458
ENSMUSG00000031616	Ednra	10.9288	19.0578	27.6765	0.00554666	0.000521948	8.19779e-05	0.116848	0.00747874	0.00124291	0.997083	0.903842	10.7337	10.0084	21.9424	14.3322	22.7485	30.2303
ENSMUSG00000026564	Dusp27	10.8344	11.6867	33.5311	0.0450821	0.0381026	0.0024285	0.433061	0.217088	0.0229896	0.997083	0	4.2935	6.00503	4.38848	6.68835	14.9807	17.0867
ENSMUSG00000027500	Stmn2	10.8135	13.4027	76.148	1.30166e-13	4.07383e-16	3.30117e-44	6.08438e-11	5.51503e-14	1.43479e-41	0	11.7499	67.6226	65.0545	94.3524	70.7055	464.957	469.226
ENSMUSG00000086528	Gm15731	24.7594	10.7542	19.581	0.00598397	0.0461688	0.0109689	0.122721	0.248164	0.0769154	0.997083	0	7.51362	16.0134	5.4856	4.7774	9.43231	9.20052
ENSMUSG00000001506	Col1a1	10.6113	24.4365	94.7665	5.35209e-33	1.27078e-61	2.33794e-126	1.89418e-29	2.09882e-58	6.43556e-123	14.9562	17.173	145.979	195.163	393.866	393.657	1586.85	1462.88
ENSMUSG00000044646	Zbtb7c	10.2731	14.6019	25.1022	1.99711e-09	2.97899e-12	2.02043e-17	3.99004e-07	2.47656e-10	1.80701e-15	4.98541	4.51921	50.4486	47.0394	54.856	83.1267	123.175	114.349
ENSMUSG00000078920	Ifi47	9.79574	48.9533	76.6565	0.0465843	0.000439564	8.30218e-05	0.44032	0.00646661	0.00125567	0	0.903842	3.22012	6.00503	17.5539	28.6644	32.1808	40.7452
ENSMUSG00000032561	Acpp	9.34833	13.479	51.1373	0.00981729	0.00234642	2.58217e-06	0.170557	0.026044	5.69641e-05	0.997083	0.903842	11.8071	6.00503	13.1654	12.4212	65.4713	30.2303
ENSMUSG00000000317	Bcl6b	10.0547	9.00125	11.0813	0.0350243	0.0452685	0.0273109	0.374567	0.24524	0.155362	0	1.80768	10.7337	8.00671	12.0683	4.7774	7.76779	13.1436
ENSMUSG00000051124	Gimap9	13.3152	8.76485	28.6111	0.00308619	0.0143605	9.78297e-05	0.079674	0.106652	0.00144522	0	1.80768	16.1006	9.00754	9.87409	6.68835	22.7485	31.5446
ENSMUSG00000031379	Pir	8.74438	9.20694	15.7005	0.0218336	0.0186367	0.00302728	0.281722	0.129692	0.0275424	1.99417	0	12.8805	4.00335	12.0683	5.73288	13.3162	17.0867
ENSMUSG00000031209	Heph	8.60961	9.91871	20.5017	0.00317313	0.00156614	2.17213e-05	0.080959	0.0187528	0.000378413	2.99125	0	9.66037	15.0126	13.1654	15.2877	31.0711	27.6015
ENSMUSG00000096971	4930556M19Rik	8.56943	14.7172	18.6921	0.000341644	5.29858e-06	6.06662e-07	0.0151906	0.000140845	1.52583e-05	0.997083	3.61537	19.3207	21.0176	24.1367	44.9075	41.0583	47.3169
ENSMUSG00000038508	Gdf15	8.54244	13.4398	37.1804	7.83413e-05	1.15806e-06	5.20732e-12	0.00468799	3.63623e-05	2.77433e-10	2.99125	1.80768	24.6876	16.0134	26.3309	37.2637	83.7811	93.3195
ENSMUSG00000103317	Gm38359	8.45138	9.03612	9.3933	0.000558929	0.000363255	0.000272891	0.0220844	0.00550752	0.00357948	2.99125	3.61537	46.1551	10.0084	35.1079	24.8425	43.8325	17.0867
ENSMUSG00000092448	Gm20387	8.96945	10.6116	8.1415	0.00150151	0.000599183	0.00239097	0.0466147	0.00840299	0.0227124	2.99125	1.80768	25.761	17.0142	20.8453	29.6199	27.1873	10.5149
ENSMUSG00000104528	Gm43314	7.8968	8.12883	12.9841	0.000333973	0.000269832	6.06617e-06	0.0149592	0.00424702	0.000121588	3.98833	1.80768	15.0272	30.0252	18.6511	27.7089	31.626	43.3739
ENSMUSG00000097183	Gm17501	7.73876	27.0757	40.5893	0.00366701	1.21577e-06	4.22997e-08	0.0893278	3.7791e-05	1.3034e-06	0	2.71153	13.9539	8.00671	37.3021	39.1746	52.1551	63.0893
ENSMUSG00000039167	Adgrl4	14.2046	7.50966	191.352	4.69806e-08	5.39614e-05	6.3288e-29	7.36643e-06	0.00108598	1.41252e-26	1.99416	2.71153	33.2746	34.0285	13.1654	21.976	421.68	487.627
ENSMUSG00000025161	Slc16a3	8.71775	7.88331	7.37905	0.00786198	0.0115022	0.0142275	0.146446	0.0901187	0.0945475	1.99416	0.903842	13.9539	11.0092	12.0683	10.5103	12.7614	7.88616
ENSMUSG00000015085	Entpd2	7.07558	10.8425	22.1859	0.020818	0.00409297	0.000137339	0.273255	0.0404788	0.00196219	0.997083	0.903842	5.36687	8.00671	12.0683	8.59931	19.9743	22.3441
ENSMUSG00000037820	Tgm2	6.9616	50.9586	36.6329	0.000566459	2.79278e-13	2.40892e-11	0.022332	2.80115e-11	1.17247e-09	1.99417	2.71153	11.8071	21.0176	147.014	94.5924	69.9101	105.149
ENSMUSG00000021614	Vcan	6.79567	10.3475	23.2996	2.94846e-07	2.0174e-10	2.28834e-18	3.94838e-05	1.3257e-08	2.31393e-16	2.99125	8.13458	46.1551	31.026	55.9532	61.1507	135.936	127.493
ENSMUSG00000028943	Espn	6.76829	10.6096	16.1598	0.00601864	0.000569356	4.02314e-05	0.123126	0.00804633	0.000660062	1.99416	1.80768	8.58699	17.0143	24.1367	16.2431	21.6388	40.7452
ENSMUSG00000106981	Gm45495	6.63859	10.6348	7.2989	0.016415	0.00229247	0.010937	0.236022	0.0255426	0.076779	0	2.71153	9.66037	9.00754	17.5539	12.4212	11.0968	9.20052
ENSMUSG00000062310	Glrp1	13.1175	6.58498	22.8914	0.000330929	0.0103976	9.58286e-06	0.0148523	0.0833358	0.000184608	0.997083	1.80768	17.174	20.0168	13.1654	5.73287	33.2905	31.5446
ENSMUSG00000038065	Mturn	6.50729	19.2565	14.3715	0.0107464	2.9814e-05	0.000177017	0.180864	0.000639491	0.00243229	1.99416	0.903842	7.51362	11.0092	35.1079	20.0651	25.5227	14.458
ENSMUSG00000035864	Syt1	11.1947	6.46141	29.7406	0.000464649	0.00827494	4.83985e-07	0.0190583	0.0704721	1.23611e-05	1.99417	0.903842	11.8071	20.0168	9.87409	8.59931	42.7228	42.0595
ENSMUSG00000032769	Trpa1	11.9032	6.41763	22.4883	2.522e-07	0.000155746	4.67431e-11	3.45194e-05	0.00267577	2.17263e-09	3.98833	2.71153	27.9077	51.0427	18.6511	23.887	68.8004	81.4903
ENSMUSG00000079018	Ly6c1	6.3238	8.81663	20.5065	2.02835e-07	4.67735e-10	8.01688e-19	2.80728e-05	2.90418e-08	8.52405e-17	5.9825	6.3269	45.0817	33.0277	70.2157	39.1746	126.504	126.178
ENSMUSG00000086539	Gm16759	8.02265	6.30346	6.34842	0.0236507	0.0469368	0.0452033	0.296788	0.251093	0.226023	0.997083	1.80768	9.66037	13.0109	13.1654	4.7774	13.3162	3.94308
ENSMUSG00000068246	Apol9b	8.47143	6.21653	9.41007	0.000742552	0.00433081	0.000365249	0.0272937	0.0423241	0.00458859	1.99416	2.71153	13.9539	26.0218	23.0395	6.68835	23.3034	21.0297
ENSMUSG00000070031	Sp140	6.16127	9.98543	11.3945	0.000110287	5.9717e-07	1.05086e-07	0.00631006	2.02536e-05	3.03427e-06	3.98833	3.61537	26.8344	20.0168	29.6223	45.863	33.2905	55.2031
ENSMUSG00000033174	Mgll	6.06464	15.1134	19.52	1.25388e-15	1.38641e-35	7.7909e-43	8.17462e-13	7.98765e-33	3.11309e-40	11.965	19.8845	104.117	91.0763	231.493	254.157	311.266	316.761
ENSMUSG00000044734	Serpinb1a	5.93293	14.9804	35.4988	0.00492705	9.36597e-06	2.9684e-09	0.10879	0.000235534	1.06733e-07	2.99125	0.903842	6.44024	16.0134	27.428	29.6199	76.5682	57.8318
ENSMUSG00000103711	Tstd1	5.75762	6.73704	11.474	0.0285239	0.0163783	0.00182268	0.334062	0.117566	0.0181187	1.99416	1.80768	12.8805	9.00754	13.1654	12.4212	18.8646	24.9728
ENSMUSG00000111753	AC115300.1	5.46506	8.02427	9.15784	0.0032179	0.000248551	8.77956e-05	0.0816553	0.00396753	0.00131502	4.98541	1.80768	24.6876	12.0101	23.0395	30.5753	18.3098	44.6882
ENSMUSG00000030134	Rasgef1a	5.4547	8.07174	5.9749	0.00288874	0.000197838	0.00153379	0.0759721	0.00329384	0.0157082	5.9825	0.903842	26.8344	10.0084	28.5251	25.7979	13.8711	27.6015
ENSMUSG00000045102	Poln	5.81203	5.3841	5.83468	3.29479e-05	7.3728e-05	2.96591e-05	0.00233883	0.00142476	0.000500868	11.965	5.42305	26.8344	73.0612	53.7589	39.1746	49.3809	51.26
ENSMUSG00000024803	Ankrd1	5.35949	8.86579	15.5199	4.39812e-25	8.89224e-43	2.02893e-68	9.90537e-22	7.59643e-40	1.73327e-65	39.8833	37.9614	217.895	199.167	355.467	334.418	601.449	605.92
ENSMUSG00000020875	Hoxb9	5.33868	9.76185	7.51818	0.000318943	5.86491e-07	1.0466e-05	0.0144982	1.99584e-05	0.000199363	5.9825	4.51921	25.761	30.0251	50.4676	51.5959	48.2712	28.9159
ENSMUSG00000027070	Lrp2	5.32827	9.7342	10.0868	0.0158093	0.000808238	0.000639707	0.231341	0.0107479	0.00746847	0	4.51921	11.8071	13.0109	26.3309	19.1096	22.1937	24.9728
ENSMUSG00000110148	5830408C22Rik	5.28592	8.77448	8.11711	0.0122929	0.000867775	0.00130316	0.1975	0.011417	0.0136693	0	4.51921	8.58699	16.0134	12.0683	28.6644	20.5292	17.0867
ENSMUSG00000028278	Rragd	5.24812	5.78389	5.43892	0.000633393	0.000282159	0.000446298	0.024253	0.0044019	0.00544391	2.99125	8.13458	31.1278	28.0235	30.7194	34.3972	35.5099	24.9728
ENSMUSG00000101716	Gm12057	5.16127	8.43464	6.70468	0.0275093	0.00372166	0.00981567	0.326039	0.0375104	0.070383	1.99416	3.61537	17.174	12.0101	20.8453	26.7534	19.4195	18.401
ENSMUSG00000068566	Myadm	5.13663	10.6813	12.6782	4.77333e-11	1.12149e-22	3.5996e-26	1.27155e-08	2.5258e-20	5.985e-24	16.9504	13.5576	70.8427	85.0713	160.18	164.342	204.737	178.753
ENSMUSG00000025137	Pcyt2	5.09721	6.98863	6.96641	0.0174199	0.00402797	0.00394107	0.245195	0.0400116	0.033984	0	4.51921	10.7337	13.0109	15.3597	17.1986	21.084	10.5149
ENSMUSG00000027864	Ptgfrn	5.04811	8.16044	10.9288	3.61183e-12	3.81573e-20	3.46507e-26	1.19306e-09	7.44339e-18	5.80024e-24	22.9329	15.3653	105.191	87.0729	164.568	146.188	206.956	208.983
ENSMUSG00000025494	Sigirr	5.03623	10.833	6.17276	0.011992	0.000137949	0.00405823	0.194954	0.00242897	0.0348487	2.99125	1.80768	15.0272	9.00754	20.8453	30.5753	12.7614	17.0867
ENSMUSG00000032289	Thsd4	7.13071	5.03383	13.1435	6.69351e-13	6.4639e-09	4.23873e-22	2.475e-10	3.26144e-07	5.49792e-20	5.9825	14.4615	75.1362	73.0612	58.1474	46.8185	134.272	139.322
ENSMUSG00000025665	Rps6ka6	4.99113	9.4935	14.0173	3.96352e-05	3.89323e-09	2.95785e-12	0.00272756	2.09676e-07	1.61405e-10	9.97083	4.51921	35.4213	36.0302	50.4676	85.0377	88.7747	113.035
ENSMUSG00000104822	Gm42967	4.96343	4.90166	7.46038	0.0144031	0.0151903	0.00170081	0.218374	0.110912	0.0170937	2.99125	1.80768	7.51362	16.0134	9.87409	13.3767	18.3098	17.0867
ENSMUSG00000045954	Sdpr	4.85642	6.53026	8.22858	7.19188e-22	8.72093e-31	4.68418e-39	1.04807e-18	3.54184e-28	1.61175e-36	54.8395	43.3844	257.61	218.183	283.057	355.438	375.073	433.739
ENSMUSG00000053519	Kcnip1	4.80407	12.4121	10.537	9.5003e-16	1.7261e-40	1.5101e-35	6.36109e-13	1.37943e-37	4.61867e-33	23.93	30.7306	143.832	120.101	322.553	358.305	286.853	291.788
ENSMUSG00000097354	2310001H17Rik	4.64808	6.24465	6.83611	0.0221337	0.00566169	0.00342451	0.284262	0.0524346	0.0304105	0	4.51921	9.66037	12.0101	9.87409	19.1096	17.2001	14.458
ENSMUSG00000020312	Shc2	4.96927	4.84563	4.64411	0.000763565	0.000929433	0.00123119	0.0278185	0.0120879	0.0130126	8.97374	3.61537	25.761	36.0302	30.7194	29.6199	24.413	34.1733
ENSMUSG00000048163	Selplg	4.64205	9.0902	5.29558	0.0253577	0.00097336	0.0139695	0.309769	0.012579	0.0932327	0.997083	3.61537	11.8071	10.0084	28.5251	14.3322	17.2001	6.5718
ENSMUSG00000028546	Elavl4	4.52698	25.6284	38.6704	2.02489e-05	2.32655e-22	3.02852e-28	0.00160107	5.14624e-20	6.30492e-26	2.99125	9.94227	21.4675	38.0318	172.248	166.253	232.479	279.959
ENSMUSG00000087107	AI662270	4.40674	8.26259	14.5505	2.07229e-05	4.31847e-10	8.24728e-16	0.00162465	2.68808e-08	6.24827e-14	4.98541	10.8461	40.7882	30.0252	73.5071	59.2397	118.736	114.349
ENSMUSG00000006221	Hspb7	9.4019	4.36442	37.2706	0.000144894	0.0160105	2.94515e-10	0.00780349	0.115505	1.22217e-08	0.997083	3.61537	17.174	27.0226	12.0683	8.59931	77.6779	98.577
ENSMUSG00000027661	Slc2a10	4.35424	8.2554	6.54748	0.000113948	1.31016e-08	4.54863e-07	0.00645985	6.17072e-07	1.16775e-05	9.97083	5.42305	35.4213	31.026	55.9532	69.75	45.497	55.2031
ENSMUSG00000039942	Ptger4	4.35383	6.91219	6.11816	0.0243558	0.00246994	0.00454491	0.302148	0.0272563	0.0381551	1.99416	2.71153	7.51362	13.0109	16.4568	16.2431	15.5356	13.1436
ENSMUSG00000030782	Tgfb1i1	4.19439	10.3584	12.0702	1.98558e-18	2.90292e-49	2.99724e-56	2.13873e-15	3.59585e-46	2.00686e-53	52.8454	35.2499	173.887	193.162	382.895	522.647	524.88	532.316
ENSMUSG00000028581	Laptm5	4.29358	4.14653	4.92657	1.86566e-14	8.23817e-14	1.81558e-17	9.834e-12	8.7219e-12	1.62968e-15	26.9212	31.6345	134.172	118.099	114.101	128.99	134.272	157.723
ENSMUSG00000054675	Tmem119	4.13108	6.37685	9.22098	1.15905e-12	5.84077e-21	7.31647e-30	4.10205e-10	1.20583e-18	1.77704e-27	29.9125	69.5959	207.161	207.174	238.075	400.346	426.119	500.771
ENSMUSG00000015619	Gata3	4.12583	9.69535	19.7269	0.0495713	0.0010754	1.27902e-05	0.455288	0.0135998	0.000237885	1.99416	1.80768	10.7337	5.00419	18.6511	18.1541	27.1872	48.6313
ENSMUSG00000029759	Pon3	4.12561	5.79656	9.60491	9.49318e-11	3.03104e-16	6.81678e-27	2.42458e-08	4.14867e-14	1.23586e-24	22.9329	21.6922	105.191	79.0662	108.615	149.055	219.717	207.669
ENSMUSG00000008540	Mgst1	4.1042	7.0237	7.92147	0.037543	0.00324958	0.00164109	0.39051	0.0337265	0.0166013	3.98833	0.903842	9.66037	10.0084	16.4568	17.1986	14.9807	23.6585
ENSMUSG00000052415	Tchh	10.6495	4.0919	9.53869	3.75212e-07	0.00378292	1.23852e-06	4.81632e-05	0.0380349	2.90294e-05	5.9825	1.80768	50.4486	31.026	9.87409	21.0205	37.1744	35.4877
ENSMUSG00000048126	Col6a3	4.8059	4.05263	16.8019	3.33589e-13	1.18657e-10	9.80959e-42	1.42489e-10	8.12049e-09	3.79723e-39	21.9358	30.7306	118.071	136.114	96.5466	117.524	473.28	414.023
ENSMUSG00000038347	Tcte2	4.01579	4.8279	6.97196	6.18533e-05	4.80677e-06	1.04165e-08	0.00383089	0.000129579	3.49672e-07	12.9621	10.8461	49.3752	46.0386	50.4676	64.0171	80.4521	85.4334
ENSMUSG00000008136	Fhl2	3.87373	28.2745	19.6891	0.0493731	2.0469e-07	3.8811e-06	0.454541	7.56863e-06	8.16216e-05	1.99417	1.80768	12.8805	2.00168	37.3021	69.75	35.5099	39.4308
ENSMUSG00000037362	Nov	3.81459	4.12653	5.27346	0.0072498	0.0042933	0.000669883	0.138795	0.0420086	0.00779505	3.98833	6.3269	24.6876	15.0126	20.8453	21.976	31.626	22.3441
ENSMUSG00000022816	Fstl1	3.77287	11.667	15.8047	2.23399e-33	4.37783e-117	8.08475e-149	9.22414e-30	1.08456e-112	2.86131e-145	114.665	131.057	474.431	454.38	1325.32	1545.01	1888.68	2004.4
ENSMUSG00000042515	Mum1l1	4.18674	3.71662	5.11972	1.93711e-07	2.04405e-06	1.84437e-09	2.69606e-05	5.99282e-05	6.90216e-08	17.9475	19.8845	81.5764	77.0645	88.8668	52.5514	88.7747	106.463
ENSMUSG00000030257	Srgap3	3.70311	6.38144	5.1858	1.50023e-15	8.00692e-31	1.54507e-24	9.52995e-13	3.30606e-28	2.29207e-22	50.8512	52.4228	178.18	204.171	315.971	343.017	251.898	286.53
ENSMUSG00000107468	5730507A11Rik	3.63743	6.45719	10.0401	0.0494867	0.00358961	0.00025827	0.455248	0.0364464	0.00342159	4.98541	0.903842	16.1006	5.00419	23.0395	14.3322	26.6324	31.5446
ENSMUSG00000026414	Tnnt2	3.61195	5.61589	7.10825	5.2977e-22	1.20116e-39	1.39889e-51	8.20282e-19	9.29921e-37	8.66404e-49	74.7812	102.134	325.232	316.265	528.812	469.14	639.733	621.692
ENSMUSG00000107881	Gm44250	3.61183	4.08567	7.41409	5.76734e-08	2.10699e-09	2.11351e-18	8.93e-06	1.18904e-07	2.1459e-16	22.9329	22.5961	97.677	67.0562	104.227	82.1712	170.337	166.924
ENSMUSG00000021676	Iqgap2	6.51501	3.60695	4.90044	0.000101649	0.00945001	0.0010394	0.00588379	0.0778834	0.0112477	8.97374	1.80768	44.0083	25.021	12.0683	25.7979	33.2905	17.0867
ENSMUSG00000004655	Aqp1	3.55381	4.79767	5.45334	9.97363e-43	8.92958e-65	1.00996e-75	6.17717e-39	1.84351e-61	1.00083e-72	693.97	823.4	2851.95	2544.13	3352.8	3929.89	3885	4400.48
ENSMUSG00000106110	Gm43571	4.70218	4.25747	3.54381	0.0151623	0.0235548	0.0484663	0.225771	0.154993	0.237622	6.97958	0	12.8805	19.0159	17.5539	11.4657	12.2065	11.8292
ENSMUSG00000070476	Fam217b	3.52116	6.1505	8.26148	0.000118701	1.19664e-08	2.00759e-11	0.00666826	5.66836e-07	9.86824e-10	8.97374	14.4615	46.1551	37.031	44.982	99.3698	97.6522	97.2626
ENSMUSG00000107726	Gm44037	3.51078	5.78987	6.59898	0.000215433	1.12332e-07	8.87361e-09	0.0106743	4.35512e-06	3.01144e-07	13.9592	7.23074	39.7148	34.0285	60.3417	61.1507	61.0326	78.8616
ENSMUSG00000049866	Arl4c	3.50305	3.4709	7.09022	4.22168e-20	7.84274e-20	1.51956e-48	4.98037e-17	1.46087e-17	8.55583e-46	116.659	106.653	418.616	363.304	325.845	447.164	726.843	859.591
ENSMUSG00000056481	Cd248	3.46713	7.13172	6.54444	1.12933e-13	3.45048e-33	1.59176e-30	5.48589e-11	1.74453e-30	4.10774e-28	60.822	63.269	225.409	205.172	365.341	518.825	403.925	408.766
ENSMUSG00000018427	Ypel2	3.45213	6.54098	7.85189	0.00865204	3.99069e-05	5.35007e-06	0.157334	0.000830802	0.000108552	6.97958	3.61537	17.174	19.0159	26.3309	42.0411	43.8325	38.1164
ENSMUSG00000091562	Crybg3	3.43898	4.15423	4.57128	0.0443916	0.0192723	0.011756	0.429592	0.13318	0.0811939	4.98541	2.71153	20.3941	6.00503	16.4568	15.2877	15.5356	19.7154
ENSMUSG00000075602	Ly6a	3.43413	14.0092	18.1096	0.00276931	7.13967e-12	3.52543e-14	0.0736915	5.63307e-10	2.34153e-12	9.97083	0.903842	15.0272	21.0176	68.0215	79.3048	97.0973	93.3195
ENSMUSG00000064080	Fbln2	3.39573	5.44353	9.46947	2.32476e-13	2.76265e-25	8.73343e-45	1.04716e-10	7.77747e-23	3.93385e-42	55.8366	39.7691	138.465	184.154	288.543	230.27	479.938	417.966
ENSMUSG00000026207	Speg	6.13472	3.3765	5.25623	2.3039e-06	0.00204922	1.55941e-05	0.000252553	0.0233521	0.000284066	5.9825	9.94227	49.3752	49.0411	27.428	26.7534	48.8261	34.1734
ENSMUSG00000033540	Idua	3.32725	3.94526	4.10388	0.01061	0.00330314	0.0023792	0.179543	0.0340907	0.0226266	1.99416	14.4615	22.5409	33.0277	38.3992	27.7089	47.1616	19.7154
ENSMUSG00000039457	Ppl	3.32645	6.15557	5.32509	3.68656e-10	2.36124e-22	3.77802e-19	8.45655e-08	5.17676e-20	4.15985e-17	43.8716	34.346	137.392	122.102	256.726	223.582	207.511	207.669
ENSMUSG00000044337	Ackr3	3.60965	3.32095	6.67817	0.000228323	0.00059713	2.073e-08	0.0111348	0.00838146	6.72204e-07	15.9533	7.23074	40.7882	42.0352	34.0108	42.0411	67.6907	86.7477
ENSMUSG00000028487	Bnc2	3.31287	6.9974	7.50201	2.06305e-09	9.53894e-24	1.35774e-25	4.0888e-07	2.33978e-21	2.14246e-23	26.9212	40.6729	121.291	104.087	226.007	249.38	237.472	274.701
ENSMUSG00000014329	Bicc1	3.28214	9.78672	11.5452	0.00235685	8.10482e-10	3.31786e-11	0.0651658	4.90926e-08	1.58988e-09	6.97958	7.23074	24.6876	22.0184	62.5359	76.4383	96.5425	65.718
ENSMUSG00000055301	Adh7	3.80136	3.27696	4.05917	1.54091e-14	1.08268e-11	4.98783e-16	8.48322e-12	8.30409e-10	3.9104e-14	53.8425	75.0189	254.39	237.199	200.773	222.627	259.666	265.501
ENSMUSG00000036617	Etl4	7.36604	3.25341	10.4363	7.97866e-09	0.00106868	6.60937e-12	1.45341e-06	0.0135355	3.46174e-10	8.97374	8.13458	71.9161	54.0453	32.9136	22.9315	71.5746	109.092
ENSMUSG00000031442	Mcf2l	4.05793	3.25059	5.49051	0.00347022	0.0148526	0.000309581	0.0862965	0.109414	0.0040029	5.9825	7.23074	24.6876	29.0243	23.0395	20.0651	38.2841	34.1733
ENSMUSG00000057137	Tmem140	4.44007	3.24523	10.1731	0.00399672	0.0249234	4.43541e-06	0.0946603	0.161425	9.16454e-05	1.99416	9.03842	25.761	24.0201	14.2626	21.976	47.7164	67.0323
ENSMUSG00000031748	Gnao1	3.23458	11.316	10.1896	0.00109294	1.34081e-12	1.16023e-11	0.0369393	1.20352e-10	5.90216e-10	8.97374	9.94227	34.348	27.0226	97.6438	116.568	107.639	84.119
ENSMUSG00000097418	Mir155hg	3.21056	5.31022	8.66262	0.00139081	2.70792e-06	6.60722e-10	0.0440661	7.71992e-05	2.62319e-08	9.97083	9.94227	25.761	38.0318	48.2733	57.3287	89.3295	82.8047
ENSMUSG00000022587	Ly6e	3.19989	9.42408	12.7121	0.00116912	3.20405e-11	2.85934e-14	0.0387734	2.32778e-09	1.92492e-12	9.97083	5.42305	25.761	23.0193	57.0503	85.9931	102.091	90.6908
ENSMUSG00000025427	Rnf165	3.15329	4.68833	3.27674	3.42705e-20	1.86923e-36	8.17576e-22	4.24509e-17	1.15771e-33	1.0387e-19	98.7112	100.326	334.893	293.246	455.305	477.74	329.576	322.018
ENSMUSG00000024548	Setbp1	3.14738	6.42985	11.2312	3.74701e-08	4.33052e-20	1.23349e-33	6.14758e-06	8.33887e-18	3.6379e-31	39.8833	33.4422	141.685	89.0746	266.6	204.473	446.093	373.278
ENSMUSG00000012889	Podnl1	3.14697	3.60434	4.64296	0.00321416	0.000886256	5.03457e-05	0.0816553	0.011617	0.000804687	8.97374	8.13458	24.6876	29.0243	23.0395	38.2192	35.5099	44.6882
ENSMUSG00000019539	Rcn3	3.14102	7.51636	6.70161	5.46926e-07	6.2219e-20	6.62908e-18	6.77477e-05	1.16774e-17	6.34088e-16	30.9096	24.4037	69.7693	103.086	205.162	209.25	194.75	173.495
ENSMUSG00000024451	Arap3	3.14018	4.1515	3.90684	4.82576e-10	5.86457e-15	7.27903e-14	1.07706e-07	6.75762e-13	4.77065e-12	66.8045	84.9612	238.289	239.2	265.503	364.993	301.834	291.788
ENSMUSG00000029661	Col1a2	3.12232	6.02481	44.2571	0.000957447	1.12706e-07	4.61086e-30	0.0333612	4.36277e-06	1.13098e-27	22.9329	15.3653	60.1089	59.0495	140.431	89.815	871.102	817.532
ENSMUSG00000064899	Snord118	4.29158	3.10386	3.51089	0.000261676	0.0051448	0.00169103	0.0123717	0.0486242	0.0170292	9.97083	9.03842	34.348	47.0394	26.3309	32.4863	24.9679	43.3739
ENSMUSG00000035105	Egln3	3.09765	4.08382	3.40604	4.13655e-11	1.0747e-16	5.51342e-13	1.1139e-08	1.56615e-14	3.29926e-11	89.7374	52.4228	199.648	238.2	310.485	267.534	231.924	251.043
ENSMUSG00000017754	Pltp	3.09175	6.26713	8.65535	0.000327204	1.21007e-09	4.10825e-13	0.0147343	7.08707e-08	2.49455e-11	10.9679	11.75	32.2012	38.0318	76.7985	65.9281	93.7683	103.834
ENSMUSG00000035413	Tmem98	3.05999	4.15621	5.02925	0.000133746	8.08546e-07	1.59901e-08	0.00736317	2.64959e-05	5.25383e-07	24.9271	14.4615	52.5953	67.0562	74.6042	87.9041	108.749	86.7477
ENSMUSG00000026576	Atp1b1	3.12893	3.56471	3.05077	9.7258e-23	3.5975e-28	5.08395e-22	1.60631e-19	1.17269e-25	6.55988e-20	133.609	126.538	393.928	419.351	476.151	450.986	416.131	373.278
ENSMUSG00000063415	Cyp26b1	3.04597	4.73484	6.77208	6.99473e-44	6.50855e-85	1.32397e-128	5.77625e-40	2.68738e-81	4.09999e-125	670.039	762.843	2201.49	2165.81	3107.05	3679.55	4690.63	5023.48
ENSMUSG00000020635	Fkbp1b	3.034	3.53531	4.03602	0.00368902	0.000865751	0.000199491	0.0895997	0.0114025	0.00270675	9.97083	11.7499	27.9077	38.0319	51.5647	25.7979	44.3873	43.3739
ENSMUSG00000107768	Gm44275	3.02009	3.15485	3.15693	0.00895253	0.0064643	0.00618902	0.161185	0.0579611	0.048637	9.97083	12.6538	36.4947	32.0268	36.205	35.3527	36.0647	35.4877
ENSMUSG00000018819	Lsp1	3.01214	4.56701	5.52174	3.45346e-07	6.32071e-13	2.45559e-16	4.47938e-05	5.95397e-11	1.96876e-14	23.93	29.8268	77.2829	85.0713	134.946	111.791	143.704	155.094
ENSMUSG00000006586	Runx1t1	3.00688	5.8132	6.39289	2.74974e-13	1.83827e-33	1.86359e-37	1.21646e-10	9.48777e-31	5.99592e-35	66.8045	55.1344	183.547	182.153	364.244	343.017	386.17	391.679
ENSMUSG00000037860	Aim2	3.00534	3.36	3.67015	8.09267e-17	2.70744e-20	1.64143e-23	6.91338e-14	5.49787e-18	2.32371e-21	83.7549	105.75	312.352	259.217	310.485	327.729	336.789	362.763
ENSMUSG00000028755	Cda	3.1286	3.96747	2.99761	1.41652e-11	1.98704e-16	7.01746e-11	4.22807e-09	2.79698e-14	3.16092e-09	85.7491	91.2881	276.931	277.232	300.611	401.301	271.318	258.929
ENSMUSG00000030790	Adm	3.03052	4.68513	2.99556	2.66388e-08	4.58929e-15	3.33407e-08	4.61504e-06	5.33779e-13	1.05087e-06	58.8279	76.8266	200.721	211.177	256.726	379.325	205.846	201.097
ENSMUSG00000025432	Avil	2.98464	4.13505	4.28381	0.00393583	0.000141066	8.63185e-05	0.0935909	0.00247346	0.00129603	11.965	9.03842	37.5681	25.021	40.5935	45.863	44.9422	44.6882
ENSMUSG00000027316	Gfra4	2.97661	5.24819	4.34262	0.00158384	7.98334e-07	1.28831e-05	0.0484422	2.62655e-05	0.000239256	14.9562	9.03842	46.1551	25.021	66.9244	58.2842	53.2648	49.9457
ENSMUSG00000019853	Hebp2	5.37961	2.97485	3.853	7.69522e-05	0.0125299	0.00164892	0.00461602	0.0960442	0.0166532	3.98833	11.75	38.6415	47.0394	17.5539	29.6199	34.4002	26.2872
ENSMUSG00000036136	Fam110c	2.9612	7.32663	5.0218	0.000357538	8.66048e-12	4.07207e-08	0.0156789	6.76829e-10	1.26418e-06	12.9621	15.3653	46.1551	38.0318	92.1582	115.613	71.5746	70.9754
ENSMUSG00000031380	Vegfd	2.9607	4.98174	5.66564	7.47364e-07	5.66791e-14	2.66326e-16	8.94454e-05	6.15863e-12	2.12838e-14	27.9183	30.7306	83.7232	90.0754	150.306	142.366	167.007	165.609
ENSMUSG00000042918	Mamstr	2.95086	4.51054	3.27502	0.000126945	5.39236e-08	2.13046e-05	0.00701995	2.24145e-06	0.00037169	16.9504	24.4037	67.6226	55.0461	78.9927	107.969	71.0198	64.4036
ENSMUSG00000031994	Adamts8	2.94973	3.81577	6.79916	4.42593e-06	7.91324e-09	2.32397e-17	0.000440354	3.88203e-07	2.06359e-15	29.9125	19.8845	95.5303	51.0427	94.3524	94.5924	160.349	177.439
ENSMUSG00000032281	Acsbg1	2.94682	5.61943	4.67369	4.61571e-05	2.54067e-11	2.71758e-09	0.00304121	1.86773e-09	9.85729e-08	15.9533	33.4422	66.5492	80.067	148.111	131.856	119.291	113.035
ENSMUSG00000043943	Naalad2	2.92994	4.51945	5.20154	0.00763454	0.000117327	1.99871e-05	0.14416	0.00211393	0.000351178	3.98833	9.94227	19.3207	22.0184	37.3021	26.7534	37.7293	35.4877
ENSMUSG00000036459	Wtip	2.92947	6.36248	6.74895	0.00621165	1.17645e-06	4.75545e-07	0.126034	3.67996e-05	1.2158e-05	7.97666	12.6538	23.6142	37.031	50.4676	81.2157	72.6843	67.0323
ENSMUSG00000023904	Hcfc1r1	2.90679	3.30155	5.75072	2.38451e-10	8.79861e-13	5.06867e-27	5.62609e-08	8.13346e-11	9.37098e-25	39.8833	60.5574	134.172	159.133	182.122	151.921	284.634	297.045
ENSMUSG00000109783	Gm45338	2.89958	5.39777	3.88039	0.0242149	0.000229527	0.00328691	0.301306	0.00371168	0.0293652	3.98833	8.13458	23.6142	12.0101	39.4964	26.7534	22.7485	24.9728
ENSMUSG00000004558	Ndrg2	3.14012	2.89749	7.45015	1.45901e-09	2.10027e-08	5.35504e-28	2.98724e-07	9.4604e-07	1.06133e-25	49.8541	41.5767	154.566	132.111	109.712	153.832	312.931	369.335
ENSMUSG00000026360	Rgs2	2.85925	4.4367	9.71407	1.11658e-05	1.86339e-10	2.17892e-23	0.000960488	1.22775e-08	3.06708e-21	29.9125	22.5961	62.2557	87.0729	118.489	113.702	249.679	258.929
ENSMUSG00000026278	Bok	2.84152	5.10772	6.27222	0.000281726	4.79146e-09	2.61073e-11	0.0130702	2.51491e-07	1.26325e-09	13.9592	18.0769	50.4486	41.0344	80.0898	84.0822	95.9876	106.463
ENSMUSG00000031119	Gpc4	2.82468	4.12124	4.59945	0.00452586	7.95072e-05	1.80232e-05	0.101768	0.00151633	0.000321228	12.9621	10.8461	28.9811	38.0319	57.0503	41.0856	64.3617	43.3739
ENSMUSG00000062151	Unc13c	2.84609	3.49928	2.81898	0.00779813	0.00127926	0.00794014	0.145805	0.01587	0.0592319	9.97083	11.75	26.8344	35.0293	24.1367	51.5959	29.9615	31.5446
ENSMUSG00000112922	AC158605.3	2.81654	2.91714	2.92276	0.0163409	0.0128857	0.012353	0.235299	0.0980134	0.0845629	14.9562	10.8461	53.6687	19.0159	32.9136	42.0411	24.413	52.5744
ENSMUSG00000031871	Cdh5	3.56506	4.33946	2.81242	4.85935e-07	4.49413e-09	4.60028e-05	6.04953e-05	2.3841e-07	0.000743913	28.9154	17.173	72.9894	90.0754	104.226	94.5924	64.3617	64.4036
ENSMUSG00000052085	Dock8	4.31261	4.76697	2.80491	7.90473e-09	6.07479e-10	5.67639e-05	1.45061e-06	3.72517e-08	0.000894573	31.9066	22.5961	118.071	116.097	115.198	143.322	80.4521	70.9754
ENSMUSG00000104045	Gm37565	2.79497	3.81301	3.046	1.39624e-05	9.78598e-09	1.99093e-06	0.00115302	4.70753e-07	4.4921e-05	33.9008	34.346	98.7504	92.0771	128.363	131.856	133.162	69.6611
ENSMUSG00000027827	Kcnab1	2.79012	5.6776	5.99274	0.00285016	1.45964e-07	4.82758e-08	0.0751168	5.50399e-06	1.46927e-06	7.97666	12.6538	27.9077	30.0251	53.7589	64.0171	53.8197	72.2898
ENSMUSG00000055805	Fmnl1	2.77816	8.13011	12.7483	5.36565e-05	2.51985e-18	6.83429e-27	0.00342599	4.13423e-16	1.23586e-24	12.9621	25.3076	45.0817	62.052	153.597	160.52	225.266	269.444
ENSMUSG00000035441	Myo1d	2.77528	2.77948	4.09383	9.12251e-13	8.23206e-13	1.22541e-23	3.32354e-10	7.63824e-11	1.76502e-21	116.659	117.499	278.004	371.311	309.388	341.106	469.396	490.256
ENSMUSG00000058135	Gstm1	2.77318	3.61398	3.6892	4.65723e-15	1.35782e-23	1.36495e-24	2.7471e-12	3.29792e-21	2.03706e-22	82.7579	106.653	256.536	270.226	365.341	321.996	340.118	362.763
ENSMUSG00000046709	Mapk10	3.87668	2.76494	3.02249	8.48416e-06	0.0010367	0.000298218	0.000761546	0.0131979	0.00387012	13.9592	15.3653	54.7421	59.0495	46.0791	35.3527	48.2712	39.4308
ENSMUSG00000020773	Trim47	2.76296	7.61777	9.32977	4.05103e-23	3.47945e-93	1.70103e-113	7.16858e-20	2.155e-89	3.01009e-110	183.463	160.884	498.046	452.379	1271.56	1347.23	1723.89	1476.03
ENSMUSG00000032507	Fbxl2	2.75199	3.66317	6.2289	4.40569e-06	2.19637e-09	6.56204e-18	0.000440107	1.23106e-07	6.3256e-16	37.8891	26.2114	98.7504	77.0645	134.946	99.3698	170.891	230.013
ENSMUSG00000034685	Fam171a2	2.74929	4.85682	6.17225	2.75573e-06	3.43569e-14	8.49466e-19	0.000288221	3.76619e-12	8.99345e-17	25.9242	28.0191	82.6498	66.0553	139.334	123.257	165.343	168.238
ENSMUSG00000003032	Klf4	2.74341	5.52013	6.66099	8.18165e-33	3.31245e-92	1.32645e-113	2.53365e-29	1.64125e-88	2.5278e-110	839.543	777.304	2312.05	2122.78	4434.56	4487.89	5120.64	5651.75
ENSMUSG00000021779	Thrb	2.7294	5.28905	4.06373	3.89986e-05	1.92247e-12	3.69292e-09	0.00269123	1.67702e-10	1.31638e-07	32.9037	18.9807	65.4758	75.0629	116.295	155.743	112.078	95.9483
ENSMUSG00000031024	St5	2.71344	3.31375	3.10417	3.20513e-06	1.63787e-08	8.6719e-08	0.000329477	7.55617e-07	2.53645e-06	46.8629	32.5383	110.558	104.087	117.392	144.277	126.504	118.292
ENSMUSG00000055322	Tns1	2.7133	4.55995	6.18876	2.99205e-16	6.64828e-37	1.42932e-53	2.18015e-13	4.45147e-34	9.07946e-51	126.629	127.442	316.645	372.312	608.902	550.356	804.521	766.272
ENSMUSG00000030468	Siglecg	2.70447	9.20411	12.7917	0.0069052	1.65171e-10	1.30213e-13	0.134383	1.10295e-08	8.40078e-12	11.965	6.3269	32.2012	17.0143	76.7985	89.815	122.065	109.092
ENSMUSG00000056220	Pla2g4a	2.70315	3.48241	5.1403	1.82994e-11	1.74766e-17	1.25592e-29	5.21092e-09	2.70604e-15	2.90786e-27	97.7141	122.019	306.985	288.241	414.712	352.572	623.642	503.4
ENSMUSG00000057596	Trim30d	2.67463	5.44516	5.34267	0.000177185	1.88461e-11	2.63568e-11	0.00905304	1.40631e-09	1.27283e-09	15.9533	22.5961	52.5953	51.0427	100.935	109.88	102.091	105.149
ENSMUSG00000051650	B3gnt2	2.66702	2.69351	2.8695	7.41395e-05	6.18033e-05	1.7903e-05	0.00447983	0.00122196	0.000319776	44.8687	35.2498	104.117	109.091	142.626	73.5719	97.6522	134.065
ENSMUSG00000037902	Sirpa	2.65855	4.48856	4.5696	0.0020657	1.55339e-06	1.0917e-06	0.059215	4.71038e-05	2.59558e-05	21.9358	30.7306	44.0083	96.0805	127.266	109.88	120.401	120.921
ENSMUSG00000078794	Dact3	2.65709	5.678	4.77225	0.00845231	1.06815e-06	1.16823e-05	0.154765	3.40133e-05	0.000220089	11.965	7.23074	22.5409	28.0235	43.8848	64.0171	49.3809	40.7452
ENSMUSG00000003282	Plag1	2.64702	3.17772	4.59103	0.00414858	0.000605407	4.66121e-06	0.0969594	0.00846885	9.58122e-05	27.9183	14.4615	50.4486	61.0511	59.2445	74.5274	92.6586	101.206
ENSMUSG00000087413	Gm11266	2.63724	3.71416	5.10689	0.0284195	0.0025648	0.00014357	0.333364	0.0280531	0.00203362	9.97083	8.13458	23.6142	24.0201	49.3704	18.1541	42.7228	49.9457
ENSMUSG00000101414	Gm29101	2.79289	4.59332	2.63686	0.00511416	2.3386e-05	0.00800676	0.111139	0.00051868	0.0595853	23.93	8.13458	37.5681	51.0427	80.0898	65.9281	32.7357	52.5744
ENSMUSG00000038349	Plcl1	2.63272	2.95704	3.63256	0.000402098	6.61464e-05	1.48196e-06	0.0172048	0.0012944	3.41527e-05	13.9592	33.4422	54.7421	71.0595	55.9532	85.0376	92.6586	80.1759
ENSMUSG00000034614	Pik3ip1	2.62863	10.9242	14.9	0.00850473	2.37741e-12	1.35315e-15	0.15561	2.02399e-10	1.00068e-13	9.97083	6.3269	22.5409	20.0168	78.9927	97.4589	124.839	115.664
ENSMUSG00000097156	Gm3764	2.81103	2.74656	2.62829	0.000919417	0.00120576	0.00185402	0.0321264	0.0151169	0.0183579	15.9533	17.173	46.1551	47.0394	47.1762	43.952	52.1551	32.859
ENSMUSG00000020758	Itgb4	2.61142	3.27699	5.14049	0.00675637	0.000668767	1.44362e-06	0.132633	0.00921983	3.3331e-05	9.97083	11.75	25.761	31.026	44.982	26.7534	53.2648	59.1462
ENSMUSG00000005124	Wisp1	2.61068	6.64111	14.4405	4.15361e-08	1.57333e-29	6.98837e-59	6.67753e-06	5.99656e-27	4.94657e-56	44.8687	53.3267	107.337	149.125	325.845	327.729	721.294	699.239
ENSMUSG00000021260	Hhipl1	2.59949	2.9058	3.65351	0.000452707	8.10745e-05	1.18377e-06	0.0188177	0.00153999	2.79622e-05	21.9358	27.1153	51.522	76.0637	60.3417	82.1712	75.4585	106.463
ENSMUSG00000020303	Stc2	2.59528	4.23912	4.56784	0.00276241	3.50446e-06	9.09745e-07	0.0736663	9.8101e-05	2.19669e-05	21.9358	12.6538	47.2285	42.0352	78.9927	66.8835	64.3617	94.6339
ENSMUSG00000106671	Gm42900	2.58965	2.77157	3.57564	0.0140273	0.00828657	0.000838057	0.215846	0.0705227	0.00941161	14.9562	17.173	49.3752	34.0285	47.1762	42.0411	56.039	59.1462
ENSMUSG00000000567	Sox9	2.57611	2.93375	2.84933	3.52494e-36	1.63154e-46	3.21239e-44	1.74654e-32	1.68416e-43	1.42114e-41	956.202	925.535	2426.9	2420.03	2560.68	2957.21	2661.02	2701.01
ENSMUSG00000035184	Fam124a	2.55878	3.67044	3.76546	0.00154623	8.46397e-06	5.03721e-06	0.0474089	0.000215063	0.000102879	26.9212	18.0769	51.522	63.0528	73.5071	90.7705	77.6779	92.0052
ENSMUSG00000033467	Crlf2	2.54394	4.8697	6.28418	0.000174073	5.48178e-11	1.44959e-14	0.00894708	3.90246e-09	1.00313e-12	26.9212	28.0191	69.7693	70.0587	116.295	150.966	145.923	202.411
ENSMUSG00000038668	Lpar1	2.53422	3.16428	3.18801	5.23578e-09	2.92274e-13	1.64961e-13	9.97779e-07	2.89632e-11	1.05329e-11	86.7462	104.846	233.995	252.211	325.845	281.866	297.395	315.446
ENSMUSG00000039497	Dse	2.53314	3.10468	3.51099	0.00154165	9.58713e-05	1.26072e-05	0.0473268	0.00178312	0.000234659	28.9154	15.3653	47.2285	64.0536	55.9532	80.2602	84.8908	68.3467
ENSMUSG00000044667	Plppr4	2.52114	3.96359	6.22532	0.015935	0.000231145	6.15839e-07	0.231947	0.00373298	1.54734e-05	10.9679	9.94227	22.5409	30.0251	51.5647	31.5308	76.0133	52.5744
ENSMUSG00000059588	Calcrl	2.52032	3.31914	4.07371	0.00130482	2.38771e-05	5.74578e-07	0.0418726	0.000528153	1.45251e-05	19.9417	29.8268	74.0628	52.0436	95.4495	70.7055	109.304	93.3195
ENSMUSG00000006519	Cyba	2.51795	3.44103	3.02721	0.00142886	1.41153e-05	9.91452e-05	0.0449138	0.000333994	0.00146204	17.9475	21.6922	62.2557	38.0319	57.0503	79.3048	57.7036	63.0893
ENSMUSG00000031129	Slc9a9	2.5067	2.82034	6.50341	0.00187981	0.000404458	3.04983e-11	0.0553093	0.00604767	1.46712e-09	19.9416	14.4615	40.7882	45.0377	43.8848	52.5514	95.9876	128.807
ENSMUSG00000030220	Arhgdib	3.4229	2.47489	5.27459	0.000107687	0.00516072	8.27445e-08	0.0061899	0.0486869	2.42881e-06	16.9504	10.8461	53.6687	41.0344	21.9424	45.863	65.4713	81.4903
ENSMUSG00000048387	Osr1	2.47109	6.01166	5.74364	1.50305e-11	1.32036e-43	1.24475e-41	4.43293e-09	1.16823e-40	4.74421e-39	113.667	94.9034	228.629	285.239	609.999	641.127	621.423	571.746
ENSMUSG00000032024	Clmp	2.47098	3.72645	3.34606	2.24381e-10	4.1897e-21	4.56255e-18	5.34502e-08	8.72232e-19	4.48542e-16	79.7666	86.7689	220.042	192.161	302.805	318.175	282.415	274.701
ENSMUSG00000027204	Fbn1	2.46963	12.3689	29.586	0.0239093	3.40431e-12	1.4069e-21	0.298378	2.81128e-10	1.76033e-19	4.98541	6.3269	18.2474	10.0084	76.7985	64.0171	177.549	157.723
ENSMUSG00000027962	Vcam1	2.46522	4.01271	4.25676	2.98825e-11	1.00198e-25	3.77203e-28	8.13527e-09	2.85323e-23	7.59742e-26	89.7374	100.326	232.922	236.198	378.507	385.058	416.686	391.679
ENSMUSG00000026072	Il1r1	2.45523	2.64573	3.29522	0.000205639	5.30717e-05	4.65345e-07	0.0102712	0.00107068	1.19219e-05	28.9154	28.923	72.9894	69.0578	74.6042	78.3493	81.5618	111.721
ENSMUSG00000079492	Gm11127	2.45125	5.71255	4.70158	5.65406e-09	1.58433e-31	3.94747e-25	1.06926e-06	6.65259e-29	6.0742e-23	91.7316	79.5381	203.941	215.18	492.607	484.428	407.809	395.622
ENSMUSG00000032261	Sh3bgrl2	2.45037	3.86805	4.91857	0.0158077	0.000190926	8.63148e-06	0.231341	0.00319594	0.000167978	9.97083	14.4615	31.1278	29.0243	37.3021	57.3287	66.0262	53.8888
ENSMUSG00000037035	Inhbb	2.44734	4.12833	19.4468	0.02312	0.000183846	2.10804e-16	0.29283	0.00309126	1.70669e-14	7.97666	7.23074	15.0272	22.0184	24.1367	38.2192	149.252	145.894
ENSMUSG00000072674	Plac9b	2.44581	5.45648	10.0444	3.19581e-05	4.63391e-16	5.31903e-29	0.00227509	6.17206e-14	1.19794e-26	49.8541	41.5767	101.971	121.101	262.212	236.003	445.538	471.855
ENSMUSG00000026674	Ddr2	2.44445	2.77438	3.54789	3.7083e-29	1.03112e-37	7.84379e-58	1.02077e-25	7.29859e-35	5.39784e-55	652.092	724.881	1720.62	1647.38	1789.4	2031.35	2348.65	2544.6
ENSMUSG00000020154	Ptprb	2.44348	10.9219	24.2186	0.00203027	4.79274e-19	1.77126e-33	0.0586224	8.42095e-17	5.1625e-31	18.9446	9.03842	40.7882	27.0226	166.762	135.678	306.273	365.392
ENSMUSG00000097336	Fendrr	2.44325	9.97754	9.79705	0.00336187	9.99764e-16	1.48559e-15	0.0846412	1.27671e-13	1.09536e-13	9.97083	19.8845	38.6415	35.0293	144.82	155.743	150.362	144.58
ENSMUSG00000096965	3300005D01Rik	2.42783	3.99078	8.73483	0.000231848	2.8111e-09	7.0884e-22	0.0112609	1.54076e-07	9.05196e-20	26.9212	18.0768	50.4486	58.0486	97.6438	81.2157	178.659	214.241
ENSMUSG00000030717	Nupr1	2.41762	6.75874	7.6893	1.66192e-11	7.41532e-53	1.07479e-60	4.84382e-09	1.00302e-49	8.32091e-58	86.7462	86.7689	209.308	210.176	605.611	567.555	663.036	671.638
ENSMUSG00000046447	Camk2n1	2.4149	6.33428	5.4633	4.63342e-08	4.93643e-33	3.62911e-28	7.31136e-06	2.35183e-30	7.36948e-26	58.8279	59.6536	149.199	137.115	356.564	393.657	306.828	343.048
ENSMUSG00000037348	Paqr7	2.4147	2.52337	2.94275	3.12054e-07	7.23019e-08	2.15681e-10	4.11214e-05	2.94122e-06	9.11823e-09	80.7637	70.4997	185.694	179.15	183.219	197.784	224.711	219.498
ENSMUSG00000108601	Gm44645	2.39753	2.45996	2.80712	0.0138237	0.0111033	0.00318594	0.213642	0.0876025	0.0286387	12.9621	17.173	35.4213	37.031	35.1079	39.1746	43.8325	40.7452
ENSMUSG00000049184	Purg	3.16599	3.02968	2.38993	0.00693284	0.00949626	0.0424152	0.134815	0.0781667	0.215193	10.9679	12.6538	24.6876	50.0419	37.3021	34.3973	39.9486	14.458
ENSMUSG00000040552	C3ar1	3.64137	2.37823	2.4651	5.85313e-06	0.00283194	0.00173073	0.000551351	0.030293	0.0173311	17.9475	32.5383	100.897	84.0704	52.6618	67.839	61.0326	64.4036
ENSMUSG00000028885	Smpdl3b	2.72706	2.37295	3.03157	0.000155724	0.00120635	2.42116e-05	0.00822125	0.0151169	0.000414812	36.8921	22.5961	78.3563	83.0696	65.8273	74.5274	105.975	70.9754
ENSMUSG00000024084	Qpct	2.37165	3.38294	5.23585	0.0173243	0.00059667	1.85855e-06	0.244276	0.00837977	4.21647e-05	10.9679	12.6538	32.2012	24.0201	43.8848	36.3082	63.252	60.4605
ENSMUSG00000031841	Cdh13	2.37082	4.7855	6.31736	3.95829e-23	1.20869e-75	1.05508e-105	7.16858e-20	3.32712e-72	1.63365e-102	352.967	269.345	753.509	718.602	1465.75	1504.88	1959.7	1962.34
ENSMUSG00000034949	Zfr2	2.36226	4.66994	4.72795	0.0159935	7.04912e-06	5.29997e-06	0.232525	0.000182672	0.000107801	11.965	10.8461	25.761	28.0235	44.982	61.1507	48.2712	60.4605
ENSMUSG00000038963	Slco4a1	2.36046	3.24648	3.0139	5.33803e-05	2.07372e-08	1.45272e-07	0.00341717	9.35783e-07	4.07122e-06	55.8366	60.5574	108.411	166.139	173.345	204.473	171.446	180.067
ENSMUSG00000071369	Map3k5	2.35362	3.10211	2.52805	2.6072e-05	1.8321e-08	4.30394e-06	0.00195138	8.34347e-07	8.92267e-05	64.8104	50.6152	129.878	141.118	167.859	189.185	147.588	143.265
ENSMUSG00000039103	Nexn	2.37024	2.34586	2.50224	1.45736e-17	3.49306e-17	5.37958e-20	1.38864e-14	5.27666e-15	6.19878e-18	174.489	213.307	464.771	456.382	460.791	450.986	489.37	482.37
ENSMUSG00000040189	Ccdc114	2.34117	4.9745	4.7766	0.0381738	5.28412e-05	7.8407e-05	0.39446	0.00106777	0.00119389	8.97374	12.6538	26.8344	24.0201	42.7877	64.9726	59.3681	43.3739
ENSMUSG00000019889	Ptprk	2.3365	3.37277	3.27023	1.09846e-08	9.54708e-17	4.60289e-16	1.98637e-06	1.39952e-14	3.63159e-14	126.629	88.5765	286.591	215.18	382.895	341.106	362.312	337.79
ENSMUSG00000034463	Scara3	2.32468	3.37154	2.68574	4.32333e-05	1.88514e-09	1.15876e-06	0.00293896	1.06871e-07	2.74709e-05	48.8571	38.8652	109.484	94.0788	145.917	149.055	104.865	132.75
ENSMUSG00000032356	Rasgrf1	2.32073	4.38377	2.99065	1.08923e-09	2.76298e-28	5.68077e-16	2.34648e-07	9.25001e-26	4.419e-14	107.685	83.1535	227.555	214.179	396.061	437.61	271.873	299.674
ENSMUSG00000033355	Rtp4	2.39851	2.49355	2.3162	0.0284052	0.0217042	0.034246	0.333355	0.145482	0.183242	6.97958	16.2692	34.348	22.0184	31.8165	26.7534	31.0711	22.3441
ENSMUSG00000064120	Mocs1	2.31184	3.05509	2.8361	0.00164551	2.05132e-05	6.73753e-05	0.0497081	0.000463681	0.00104288	24.9271	28.0191	47.2285	75.0629	76.7985	85.0376	67.6907	84.119
ENSMUSG00000028152	Tspan5	2.30423	2.73474	3.05186	1.30317e-07	1.37598e-10	6.68513e-13	1.86618e-05	9.23806e-09	3.95268e-11	84.752	84.9612	206.088	185.155	235.881	228.36	285.189	228.699
ENSMUSG00000000031	H19	2.30357	8.93342	20.916	0.0102881	4.0397e-13	1.21521e-24	0.176143	3.92469e-11	1.82459e-22	15.9533	7.23074	24.6876	28.0235	77.8956	126.123	232.479	247.1
ENSMUSG00000046714	Foxc2	2.29265	3.0873	3.05466	0.0150978	0.000830812	0.000892538	0.225593	0.0110008	0.00992448	18.9446	23.4999	32.2012	65.0545	61.4388	69.75	54.9293	76.2329
ENSMUSG00000073489	Ifi204	2.28303	2.87307	2.584	1.265e-05	1.57058e-08	3.55196e-07	0.00106959	7.27283e-07	9.2823e-06	49.8541	57.8459	118.071	128.107	159.083	150.966	148.143	128.807
ENSMUSG00000051457	Spn	2.28035	2.63944	2.76516	3.00624e-05	7.36011e-07	1.72427e-07	0.00219049	2.44423e-05	4.74633e-06	56.8337	53.3267	93.3835	157.132	140.431	150.01	154.246	149.837
ENSMUSG00000028031	Dkk2	2.27435	8.13811	6.32391	2.7076e-11	1.39475e-71	1.74932e-55	7.53687e-09	3.45536e-68	1.14046e-52	106.688	115.692	269.417	237.199	876.6	934.459	663.036	749.185
ENSMUSG00000074934	Grem1	2.69485	2.27223	2.38105	5.69808e-13	2.91616e-09	2.82728e-10	2.13885e-10	1.5913e-07	1.17522e-08	136.6	197.941	494.825	409.343	425.683	337.284	397.822	400.88
ENSMUSG00000026890	Lhx6	2.2711	4.53537	2.63666	0.00491986	8.65518e-08	0.000732171	0.108728	3.45881e-06	0.00841708	18.9446	24.4037	55.8154	43.036	98.7409	98.4144	68.8004	43.3739
ENSMUSG00000030352	Tspan9	2.26869	2.76168	2.95275	8.47055e-17	3.42508e-25	1.46023e-28	6.99498e-14	9.53404e-23	3.14572e-26	507.515	479.94	1089.47	1149.96	1348.36	1377.8	1385.44	1533.86
ENSMUSG00000028179	Cth	2.2608	3.32189	5.75624	0.000681475	3.21122e-07	2.45541e-14	0.0256314	1.13975e-05	1.66658e-12	24.9271	35.2499	65.4758	71.0595	95.4495	105.103	144.814	206.355
ENSMUSG00000029769	Ccdc136	2.25914	2.65337	4.61253	0.00581458	0.00087257	1.00311e-07	0.120343	0.0114558	2.90317e-06	20.9387	31.6345	80.5031	39.0327	61.4388	78.3493	110.414	134.065
ENSMUSG00000041642	Kif21b	2.25678	2.37757	3.29101	0.00636656	0.00356142	4.1271e-05	0.127816	0.0362492	0.000674882	27.9183	12.6538	37.5681	53.0444	43.8848	51.5959	63.252	69.6611
ENSMUSG00000072941	Sod3	2.2534	4.44126	6.56358	0.0444154	0.000121889	8.06309e-07	0.429655	0.00218027	1.96997e-05	6.97958	10.8461	20.3941	20.0168	39.4963	40.1301	50.4906	68.3467
ENSMUSG00000113250	AC123705.2	2.25323	2.36269	2.29296	0.0410558	0.0301166	0.0355148	0.411455	0.18491	0.188202	16.9504	11.7499	36.4947	28.0235	44.982	22.9315	21.6388	46.0026
ENSMUSG00000027848	Olfml3	2.25157	2.59962	4.16765	0.000452528	3.08406e-05	1.67959e-10	0.0188177	0.000659796	7.18657e-09	25.9242	40.6729	85.8699	65.0545	100.935	73.5719	146.478	131.436
ENSMUSG00000030409	Dmpk	2.24933	4.26858	5.08301	4.89138e-12	1.79597e-36	8.40454e-46	1.57375e-09	1.14085e-33	4.00412e-43	223.346	195.23	434.716	505.423	830.521	953.568	1059.75	1065.95
ENSMUSG00000038225	Primpol	2.46566	2.24295	2.81075	0.0064736	0.0152544	0.00159614	0.129232	0.111249	0.0162394	18.9446	18.0769	47.2285	44.0369	34.0108	48.7294	61.5874	40.7452
ENSMUSG00000046532	Ar	2.23649	4.34558	4.46091	8.36005e-11	3.89602e-34	1.4638e-35	2.15741e-08	2.05362e-31	4.53303e-33	117.656	159.98	296.251	326.273	637.427	573.288	625.307	616.435
ENSMUSG00000029581	Fscn1	2.23607	3.43713	3.84329	1e-10	9.23867e-24	3.44554e-28	2.52796e-08	2.31191e-21	7.05454e-26	215.37	207.884	463.698	482.404	735.071	719.476	778.443	850.391
ENSMUSG00000020241	Col6a2	2.23206	3.71739	7.53243	9.17015e-06	7.49347e-14	3.49117e-32	0.00081427	8.0365e-12	9.71801e-30	58.8279	38.8652	118.071	99.083	167.859	193.007	352.325	381.164
ENSMUSG00000108207	1810059H22Rik	2.2306	3.45611	2.23857	0.00227935	1.41786e-06	0.00199652	0.0636626	4.35267e-05	0.0194849	27.9183	28.0191	71.9161	53.0444	89.9639	103.192	64.3617	60.4605
ENSMUSG00000039831	Arhgap29	2.65885	2.22835	2.56725	2.88305e-18	1.38877e-12	3.182e-17	2.97602e-15	1.2376e-10	2.78555e-15	160.53	187.095	492.679	433.363	373.021	402.257	430.002	466.598
ENSMUSG00000022150	Dab2	2.22313	2.55459	3.02035	1.96453e-21	3.47657e-29	1.9515e-40	2.70384e-18	1.24824e-26	7.2159e-38	482.588	484.459	1136.7	1013.85	1249.62	1221.1	1443.7	1478.65
ENSMUSG00000101438	Gm19412	2.22086	2.55789	3.14893	0.0274033	0.00878064	0.00113953	0.32545	0.0737274	0.0121947	13.9592	13.5576	30.0545	31.026	34.0107	36.3082	38.8389	48.6313
ENSMUSG00000037613	Tnfrsf23	2.34567	2.22082	2.30486	2.19345e-05	7.38113e-05	2.926e-05	0.00170882	0.00142525	0.000494803	46.8629	68.692	127.731	144.121	139.334	118.479	123.175	145.894
ENSMUSG00000061288	Taok3	2.21266	2.74637	3.19304	9.94245e-13	5.82642e-20	3.20558e-26	3.56977e-10	1.10186e-17	5.40239e-24	196.425	266.633	502.339	524.439	653.884	621.061	781.217	696.611
ENSMUSG00000030287	Itpr2	2.20223	2.66657	2.59501	3.99374e-15	8.51695e-23	9.58541e-22	2.4132e-12	1.93577e-20	1.21158e-19	308.099	298.268	647.245	687.576	805.287	811.202	781.217	792.559
ENSMUSG00000107355	AI839979	2.20205	3.12643	3.13512	0.0445734	0.00308544	0.00285003	0.430512	0.0323756	0.0261216	9.97083	13.5576	30.0545	22.0184	39.4963	34.3972	40.5035	32.859
ENSMUSG00000022995	Enah	2.20104	2.94024	3.2003	4.20162e-16	2.86778e-29	4.0975e-34	2.89141e-13	1.0448e-26	1.22303e-31	361.941	284.71	723.454	697.584	917.193	980.322	1065.3	997.599
ENSMUSG00000050335	Lgals3	2.18343	3.60802	4.21308	8.37784e-24	1.19681e-62	8.73452e-79	1.72961e-20	2.11785e-59	9.40822e-76	746.815	757.42	1708.81	1576.32	2577.14	2849.24	3128.75	3210.98
ENSMUSG00000026483	Fam129a	3.52355	2.17648	6.97938	3.14942e-05	0.0126931	3.61225e-11	0.00225713	0.0968459	1.71437e-09	14.9562	15.3653	36.4947	70.0587	28.5251	37.2637	107.639	103.834
ENSMUSG00000040387	Klhl32	2.48739	2.70334	2.17561	0.00129385	0.000414561	0.00600213	0.0417366	0.00617207	0.0475221	26.9212	16.2692	55.8155	51.0427	64.7301	51.5959	41.0583	53.8887
ENSMUSG00000036111	Lmo1	2.57183	2.77344	2.1756	0.00126075	0.000469173	0.00803083	0.0411512	0.00683723	0.0597286	21.9358	22.5961	49.3752	65.0545	51.5647	71.6609	49.3809	47.3169
ENSMUSG00000020435	Osbp2	2.87337	2.17507	2.78977	0.000147714	0.00578706	0.000212502	0.00790383	0.0533763	0.00286115	17.9475	38.8652	76.2096	88.0738	60.3417	64.0171	74.9036	85.4334
ENSMUSG00000055725	Paqr3	2.17193	2.38273	2.46893	0.01455	0.00599105	0.00398648	0.219601	0.0547482	0.0343516	22.9329	26.2114	37.5681	69.0578	47.1762	69.75	63.252	57.8318
ENSMUSG00000040183	Ankrd6	2.16751	2.25501	3.20334	0.000393667	0.000186847	4.70701e-08	0.01696	0.00313615	1.43434e-06	45.8658	42.4806	90.1634	101.085	118.489	81.2157	121.51	164.295
ENSMUSG00000055421	Pcdh9	2.16329	3.76077	3.48192	1.93309e-10	6.70263e-29	7.16344e-26	4.64956e-08	2.30626e-26	1.15992e-23	154.548	194.326	377.828	378.317	648.398	665.969	610.881	605.92
ENSMUSG00000019194	Scn1b	2.35698	2.15881	2.42716	0.000474243	0.0017885	0.00026599	0.0193557	0.020949	0.00350703	30.9096	35.2498	72.9894	83.0696	61.4388	81.2157	88.2199	70.9754
ENSMUSG00000022676	Snai2	2.15695	3.4835	4.87053	7.53144e-11	2.61296e-27	4.19281e-44	1.96404e-08	8.09169e-25	1.79091e-41	127.627	157.269	298.398	317.266	559.532	436.654	711.862	676.895
ENSMUSG00000019806	Aig1	2.14784	2.85627	2.41059	4.17781e-13	7.08224e-24	3.3934e-17	1.66937e-10	1.79036e-21	2.96014e-15	212.379	246.749	478.725	508.426	687.895	625.839	600.339	500.771
ENSMUSG00000028931	Kcnab2	2.14738	2.62405	4.77078	0.00676588	0.000536238	7.96441e-09	0.132714	0.00765251	2.71031e-07	21.9358	24.4037	53.6687	46.0386	52.6618	68.7945	135.381	82.8047
ENSMUSG00000025140	Pycr1	2.14614	4.10134	4.72813	0.00165396	1.77615e-09	2.35466e-11	0.0498482	1.01155e-07	1.15058e-09	29.9125	29.8268	59.0356	69.0578	130.557	114.658	120.956	164.295
ENSMUSG00000042812	Foxf1	2.13941	4.67567	5.76618	0.0440759	2.10638e-05	1.06403e-06	0.427707	0.000474826	2.53952e-05	11.965	11.7499	24.6876	26.0218	60.3416	50.6404	66.0262	70.9754
ENSMUSG00000024921	Smarca2	2.12653	3.16145	2.58491	7.06709e-15	3.62144e-33	5.09217e-23	4.07163e-12	1.79435e-30	7.00852e-21	417.778	422.998	931.689	856.717	1308.87	1349.14	992.057	1189.5
ENSMUSG00000028893	Sesn2	2.12187	2.16938	2.30028	2.98757e-05	1.69305e-05	3.30266e-06	0.00218331	0.000390537	7.0816e-05	128.624	98.5188	232.922	248.208	208.453	282.822	244.685	278.644
ENSMUSG00000031125	3830403N18Rik	2.11825	2.61489	6.38532	0.00557801	0.000309452	3.6007e-13	0.117209	0.00477358	2.20801e-11	21.9358	19.8845	30.0545	58.0486	53.7589	55.4178	130.388	136.693
ENSMUSG00000028348	Murc	2.10159	2.4497	3.52598	4.8404e-05	7.68615e-07	1.41822e-12	0.0031474	2.53214e-05	7.98521e-11	57.8308	75.9227	122.365	159.133	170.054	158.61	238.582	233.956
ENSMUSG00000051323	Pcdh19	2.09427	3.40132	4.40206	3.26001e-13	1.09185e-34	6.50245e-51	1.4169e-10	6.01098e-32	3.74631e-48	255.253	265.73	558.154	533.447	907.319	865.664	1122.44	1173.72
ENSMUSG00000026536	Ifi211	2.16792	2.36302	2.09404	3.97926e-10	2.87647e-12	1.92421e-09	8.96202e-08	2.40749e-10	7.12563e-08	133.609	180.768	335.966	347.291	383.992	361.171	343.447	314.132
ENSMUSG00000037217	Syn1	2.08365	2.49412	2.99456	0.0112189	0.001432	0.000106948	0.186285	0.0174846	0.00156499	24.9271	28.0191	67.6226	43.036	70.2157	62.1061	83.2263	74.9185
ENSMUSG00000015243	Abca1	2.07963	3.08296	2.29726	3.70353e-06	4.72413e-13	1.09519e-07	0.000372973	4.57171e-11	3.14393e-06	100.705	104.846	210.381	217.182	331.33	302.887	259.666	208.983
ENSMUSG00000028883	Sema3a	2.07588	2.63225	2.48337	2.66811e-17	1.1639e-29	1.7632e-26	2.44814e-14	4.57691e-27	3.05466e-24	403.818	434.748	878.02	863.723	1175.02	1034.78	1091.93	985.77
ENSMUSG00000085912	Trp53cor1	2.07282	3.43407	2.60791	0.00214297	1.05435e-07	3.99401e-05	0.060883	4.11347e-06	0.000656151	47.86	31.6345	91.2368	73.0612	147.014	125.168	93.7683	114.349
ENSMUSG00000002885	Adgre5	2.06938	2.26206	3.38829	0.00834656	0.00290959	5.35998e-06	0.153282	0.0309498	0.000108665	27.9183	28.923	70.8427	47.0394	83.3812	45.863	108.194	82.8047
ENSMUSG00000027313	Chac1	2.06686	2.26226	2.76708	1.30925e-06	4.6547e-08	5.60673e-12	0.000152279	1.9479e-06	2.97433e-10	121.644	126.538	244.729	268.225	315.971	246.514	367.305	316.761
ENSMUSG00000027221	Chst1	2.06273	2.12389	2.43804	1.72396e-11	2.51117e-12	9.81733e-17	4.96621e-09	2.13054e-10	8.30084e-15	847.52	835.15	1746.38	1724.44	1550.23	2021.79	1881.47	2226.53
ENSMUSG00000037108	Zcwpw1	2.06082	2.89134	2.73046	0.0124343	0.000192517	0.000406162	0.198853	0.00321823	0.00502236	28.9154	28.0191	63.3291	54.0453	83.3812	81.2157	72.1294	84.119
ENSMUSG00000022836	Mylk	2.26043	2.05841	2.1576	7.43092e-06	7.70535e-05	2.25051e-05	0.0006814	0.00147892	0.000388987	76.7754	101.23	241.509	162.136	160.18	206.383	183.653	202.411
ENSMUSG00000020828	Pld2	2.05734	3.86151	4.47719	0.0381977	6.56733e-05	8.14328e-06	0.394461	0.00129024	0.000159102	22.9329	13.5576	39.7148	35.0293	54.856	85.0376	96.5425	64.4036
ENSMUSG00000072915	Gm12258	2.05653	3.1911	3.58969	0.0215678	0.000144273	2.3166e-05	0.279602	0.0025206	0.000397998	12.9621	21.6922	40.7882	31.026	54.856	56.3733	62.1423	63.0893
ENSMUSG00000044197	Gpr146	2.05385	2.3732	3.09338	0.00544115	0.000759993	7.64962e-06	0.115213	0.0102215	0.000150287	40.8804	22.5961	67.6226	62.052	71.3129	78.3493	86.5553	110.406
ENSMUSG00000022791	Tnk2	2.05275	3.1346	2.77572	1.13401e-11	5.3372e-28	1.11266e-22	3.46839e-09	1.71719e-25	1.4981e-20	249.271	223.249	514.146	455.381	712.032	767.25	609.216	707.125
ENSMUSG00000030748	Il4ra	2.0481	3.38706	2.91188	1.11404e-07	2.74699e-20	6.66736e-16	1.62348e-05	5.53284e-18	5.11384e-14	128.624	134.673	285.517	254.213	397.158	493.983	357.873	412.709
ENSMUSG00000001911	Nfix	2.0424	4.04644	3.93778	3.37284e-14	7.69246e-53	3.91068e-51	1.70528e-11	1.00302e-49	2.363e-48	251.265	236.807	514.146	482.404	999.477	974.589	924.921	1000.23
ENSMUSG00000040618	Pck2	2.04108	2.54238	2.3096	3.41518e-17	8.96031e-29	1.63316e-23	3.0217e-14	3.04086e-26	2.32371e-21	407.807	383.229	787.857	825.692	987.409	1022.36	868.882	963.426
ENSMUSG00000022311	Csmd3	2.03936	5.0476	11.4504	0.000135925	3.37141e-20	5.37591e-46	0.00741722	6.73575e-18	2.61143e-43	43.8716	33.4422	67.6226	89.0746	199.676	189.185	453.306	427.167
ENSMUSG00000032177	Pde4a	2.03357	2.11447	3.13333	3.66245e-05	1.25788e-05	9.28925e-12	0.00257122	0.000301673	4.77452e-10	83.7549	63.269	166.373	132.111	150.306	159.565	219.163	241.842
ENSMUSG00000020961	Ston2	2.03327	3.56033	2.51811	0.0159813	8.86141e-06	0.00137008	0.232485	0.000224471	0.0142435	23.93	19.8845	40.7882	48.0402	91.061	64.9726	54.9293	55.2031
ENSMUSG00000105041	Gm42676	2.03163	3.23627	2.77206	0.00220158	2.18961e-07	6.99207e-06	0.0620748	8.04827e-06	0.000138135	37.8891	47.9036	99.8238	75.0629	133.849	144.277	94.878	147.208
ENSMUSG00000019102	Aldh3a1	2.31407	3.37651	2.0189	2.75726e-06	6.42213e-12	8.69052e-05	0.000288221	5.11346e-10	0.00130247	114.665	105.749	240.436	269.226	374.118	369.771	220.272	224.756
ENSMUSG00000034271	Jdp2	2.01674	2.67931	2.47085	7.15043e-07	2.02433e-12	1.04168e-10	8.71332e-05	1.74741e-10	4.56752e-09	183.463	157.269	356.36	330.277	412.517	498.76	388.389	456.083
ENSMUSG00000031647	Mfap3l	2.00615	3.31909	2.59746	0.0127343	1.21849e-05	0.000526433	0.202122	0.000293647	0.00627918	47.86	24.4037	95.5303	49.0411	116.295	122.301	88.7747	98.577
ENSMUSG00000044345	Marveld1	1.99044	3.24013	3.03597	3.08247e-08	1.08798e-21	1.4935e-19	5.23049e-06	2.32358e-19	1.6895e-17	314.081	253.076	625.777	502.421	878.794	956.435	856.676	863.534
ENSMUSG00000025582	Nptx1	1.98388	2.49029	2.83366	1.67024e-10	1.45869e-17	1.73013e-22	4.09687e-08	2.2728e-15	2.2921e-20	925.293	1015.92	1904.17	1947.63	1991.27	2841.59	2631.61	2873.19
ENSMUSG00000031762	Mt2	1.97896	5.14292	7.34194	1.37943e-09	3.34316e-49	1.67213e-72	2.84782e-07	3.94397e-46	1.59328e-69	429.743	471.806	843.672	940.788	2273.23	2364.81	3150.95	3473.85
ENSMUSG00000003617	Cp	1.97771	6.96032	10.7468	9.99863e-08	8.75123e-58	2.84732e-87	1.47444e-05	1.27531e-54	3.71261e-84	109.679	108.461	247.949	184.154	804.19	714.698	1151.85	1193.44
ENSMUSG00000060600	Eno3	1.97631	3.38257	4.03307	4.20192e-08	9.40906e-24	4.23831e-31	6.67753e-06	2.331e-21	1.11702e-28	157.539	145.519	295.178	303.254	511.258	513.092	637.513	580.947
ENSMUSG00000026413	Pkp1	1.96771	5.40804	3.18394	1.5929e-06	5.77421e-36	2.26744e-17	0.000183546	3.40596e-33	2.02063e-15	98.7112	97.615	191.061	195.163	507.967	553.222	324.582	298.36
ENSMUSG00000039405	Prss23	1.96714	4.71832	7.24406	0.000840615	9.98609e-16	2.55032e-25	0.0299216	1.27671e-13	3.94885e-23	46.8629	37.0575	80.5031	84.0704	184.316	210.205	314.595	290.474
ENSMUSG00000038070	Cntln	1.96621	2.38504	2.4459	8.96744e-10	1.9704e-15	2.12926e-16	1.94877e-07	2.38121e-13	1.71825e-14	246.279	233.191	485.165	457.383	626.456	517.87	570.932	603.291
ENSMUSG00000088252	Snord13	2.98303	2.63996	1.95874	6.05737e-08	1.56286e-06	0.000917523	9.32083e-06	4.72173e-05	0.0101386	124.635	159.076	531.32	316.265	390.575	359.26	281.305	274.701
ENSMUSG00000032271	Nnmt	1.95872	2.5744	3.64903	3.33683e-06	3.49108e-11	3.42127e-20	0.000340192	2.51418e-09	3.99805e-18	127.627	117.499	282.297	198.166	328.039	302.887	442.209	452.14
ENSMUSG00000026193	Fn1	1.9543	3.14492	3.28171	1.12859e-28	5.74094e-82	2.20768e-88	2.79596e-25	1.77783e-78	3.0385e-85	1507.59	1509.42	2950.71	2945.47	4485.03	5000.98	4781.63	5127.32
ENSMUSG00000054065	Pkp3	2.238	2.74944	1.95118	0.00963012	0.00102837	0.0316585	0.168582	0.0131252	0.172755	24.9271	22.5961	64.4024	42.0352	44.982	85.0377	45.497	47.3169
ENSMUSG00000046546	Fam43a	1.9509	7.81021	8.50691	0.000994388	6.97714e-28	2.12278e-30	0.0342152	2.21605e-25	5.41519e-28	32.9037	34.346	85.8699	46.0386	267.697	257.979	292.957	278.644
ENSMUSG00000036278	Macrod1	1.94838	2.17751	2.10704	0.0422805	0.0172185	0.0220569	0.418816	0.122297	0.132598	27.9183	25.3076	52.5953	51.0427	61.4388	54.4623	31.626	84.119
ENSMUSG00000006205	Htra1	1.94796	9.39507	9.73022	8.63024e-05	1.23542e-45	2.89324e-47	0.00509061	1.17717e-42	1.49327e-44	53.8425	55.1344	81.5764	130.109	492.607	531.246	517.667	544.145
ENSMUSG00000037411	Serpine1	1.94049	4.05605	5.37894	0.0486209	2.28777e-05	3.16538e-07	0.451644	0.00050923	8.35134e-06	40.8804	35.2498	48.3018	99.083	178.831	129.945	195.304	214.241
ENSMUSG00000039476	Prrx2	1.93901	5.2724	11.5783	0.0215179	1.0457e-09	4.54316e-20	0.279298	6.22648e-08	5.28414e-18	18.9446	19.8845	31.1278	44.0369	107.518	97.4589	238.582	210.298
ENSMUSG00000016262	Sertad4	1.93201	5.7639	4.95178	0.000881428	5.79022e-20	6.91456e-17	0.0311061	1.10186e-17	5.92738e-15	77.7724	63.269	148.126	124.104	443.237	368.815	384.505	310.189
ENSMUSG00000028469	Npr2	1.93047	2.6061	2.94399	0.000265398	7.30421e-08	9.47987e-10	0.0124634	2.96647e-06	3.65817e-08	73.7841	90.3842	167.446	150.126	183.219	244.603	194.195	295.731
ENSMUSG00000001507	Itga3	1.92779	2.1612	2.23659	1.12614e-06	9.8442e-09	1.89234e-09	0.000132852	4.72636e-07	7.03917e-08	300.122	270.249	566.742	532.446	494.802	735.719	606.997	670.323
ENSMUSG00000046982	Tshz1	1.9256	2.02	2.39764	7.17493e-07	9.72855e-08	2.08944e-11	8.71332e-05	3.83782e-06	1.023e-09	198.419	161.788	340.26	352.295	330.233	395.568	427.783	435.053
ENSMUSG00000024799	Tm7sf2	1.91738	3.68366	3.18666	0.00705678	5.8404e-08	1.43912e-06	0.136369	2.41957e-06	3.32582e-05	188.449	262.114	377.828	486.407	814.064	846.555	584.803	854.334
ENSMUSG00000032715	Trib3	1.91735	2.22636	3.15456	1.35173e-09	6.55572e-14	1.18071e-27	2.83795e-07	7.06136e-12	2.2675e-25	286.163	306.402	574.255	562.471	565.017	752.918	947.67	921.366
ENSMUSG00000028041	Adam15	1.91562	2.74461	3.08055	0.000100637	1.15492e-09	1.00871e-11	0.00583881	6.7962e-08	5.17389e-10	218.361	180.768	407.882	356.298	400.449	692.722	570.932	659.809
ENSMUSG00000026833	Olfm1	1.91375	3.32109	4.69875	2.95425e-08	3.66827e-26	1.06438e-43	5.04748e-06	1.08188e-23	4.46933e-41	134.606	143.711	279.077	254.213	487.122	438.565	620.313	692.668
ENSMUSG00000045664	Cdc42ep2	1.89997	4.25899	4.13372	1.88992e-05	2.46804e-23	1.57864e-22	0.00151524	5.93623e-21	2.11402e-20	136.6	95.8073	221.115	219.184	461.888	524.558	428.893	533.63
ENSMUSG00000025736	Jmjd8	1.8967	2.71911	2.19361	0.0107599	4.47708e-05	0.00141385	0.180968	0.000921012	0.014631	31.9066	26.2114	59.0356	51.0427	72.41	85.0376	67.1359	59.1462
ENSMUSG00000111361	AC153959.1	1.88937	2.43958	2.90499	0.0153826	0.000585615	3.27035e-05	0.227924	0.00824788	0.000546012	36.892	40.6729	65.4758	81.0679	107.518	82.1712	104.31	122.236
ENSMUSG00000043065	Spice1	1.88918	2.24351	2.01904	0.00232167	9.50034e-05	0.000681605	0.0644809	0.00176963	0.00791658	55.8366	64.1728	115.924	111.093	133.849	135.678	109.304	135.379
ENSMUSG00000040249	Lrp1	1.88653	2.46108	2.47352	1.21142e-16	3.18349e-32	1.11123e-32	9.68119e-14	1.43396e-29	3.12836e-30	1020.01	1002.36	1825.81	1988.66	2412.57	2563.55	2396.36	2611.63
ENSMUSG00000024236	Svil	1.88344	1.94998	2.22676	0.000346661	0.000153634	4.11222e-06	0.0153635	0.00265606	8.6044e-05	66.8045	66.8843	127.731	124.104	132.752	128.034	143.704	155.094
ENSMUSG00000070469	Adamtsl3	1.88095	3.7494	5.09068	0.0330411	3.66595e-06	7.58508e-09	0.362515	0.000101816	2.58833e-07	23.93	19.8845	27.9077	54.0453	86.6726	77.3938	121.51	99.8913
ENSMUSG00000067869	Tcea1-ps1	2.63707	1.91711	1.87326	1.66735e-05	0.00408413	0.00552321	0.00136778	0.0404559	0.0445272	73.7841	147.326	330.599	254.213	238.075	187.274	200.298	215.555
ENSMUSG00000022754	Tmem45a	1.87246	5.41845	9.76554	0.00533035	1.49376e-15	7.02999e-28	0.114036	1.832e-13	1.38223e-25	34.8979	28.0191	44.0083	73.0612	159.083	180.586	297.95	315.446
ENSMUSG00000044927	H1fx	1.86722	2.3384	2.86456	0.0133702	0.000654218	1.87043e-05	0.209627	0.00905959	0.00033075	39.8833	33.4422	67.6226	69.0578	62.5359	107.969	113.743	94.6339
ENSMUSG00000044447	Dock5	1.86445	2.76721	2.68695	0.000208392	6.80156e-10	1.83969e-09	0.0103669	4.15029e-08	6.89506e-08	107.685	76.8266	155.639	187.157	258.921	250.336	251.898	241.842
ENSMUSG00000031557	Plekha2	1.8627	2.50128	2.79309	1.06736e-07	1.6817e-15	2.08513e-19	1.56466e-05	2.05234e-13	2.31646e-17	162.524	169.922	290.884	328.275	391.672	439.52	467.177	461.34
ENSMUSG00000031770	Herpud1	1.86174	2.45746	2.98245	1.2146e-06	1.24743e-12	3.12513e-18	0.000142555	1.12378e-10	3.09688e-16	219.358	166.307	337.039	379.318	438.848	506.404	589.242	557.288
ENSMUSG00000039200	Atf7ip2	1.85606	4.31198	1.89823	0.0213349	1.69114e-08	0.0160246	0.278015	7.77298e-07	0.103572	28.9154	34.346	69.7693	48.0402	166.762	107.014	77.123	39.4308
ENSMUSG00000026479	Lamc2	1.85596	4.58278	3.93546	0.00819752	7.63608e-12	7.53222e-10	0.151397	6.0056e-10	2.96195e-08	35.895	28.0191	63.3291	55.0461	136.043	155.743	134.827	114.349
ENSMUSG00000031565	Fgfr1	1.85244	3.19915	5.18124	8.4406e-05	1.58737e-14	1.10665e-28	0.00500257	1.79568e-12	2.40492e-26	63.8133	79.5381	110.558	155.13	241.367	218.805	364.531	381.164
ENSMUSG00000015653	Steap2	1.84847	2.48328	2.36706	9.74375e-06	3.48445e-11	3.19596e-10	0.000862113	2.51418e-09	1.31305e-08	162.524	171.73	340.26	278.233	423.489	407.034	431.112	356.192
ENSMUSG00000073889	Il11ra1	1.84589	2.03084	2.16434	0.00109494	0.000150325	3.196e-05	0.0369566	0.00260978	0.000534985	73.7841	105.749	161.006	171.143	172.248	193.007	177.549	214.241
ENSMUSG00000044217	Aqp5	1.84363	4.95255	6.6456	0.000204556	1.60217e-24	2.20761e-34	0.0102576	4.17811e-22	6.66966e-32	69.7958	65.0766	143.832	105.088	292.931	373.592	436.661	460.026
ENSMUSG00000033423	Eri3	1.83925	2.46506	1.92705	0.000428982	1.23954e-07	0.000130687	0.0180129	4.75361e-06	0.00187798	80.7637	97.615	149.199	179.15	221.618	218.805	152.027	195.84
ENSMUSG00000024511	Rab27b	1.83776	2.83719	2.53374	0.016048	2.55667e-05	0.000173912	0.233129	0.000562014	0.00239627	40.8804	39.7691	75.1362	73.0612	114.101	114.657	92.6586	113.035
ENSMUSG00000039943	Plcb4	1.8365	2.34264	1.94199	0.00595276	9.93369e-05	0.00246892	0.122402	0.00183381	0.0232921	67.8016	57.8459	106.264	124.104	163.471	130.901	120.401	123.55
ENSMUSG00000107000	Gm43481	2.06007	1.83634	2.18282	0.00972143	0.0305012	0.00487582	0.169623	0.186761	0.0403183	38.8862	31.6345	72.9894	72.0603	70.2157	59.2397	88.7747	63.0893
ENSMUSG00000047181	Samd14	1.8355	2.75066	2.00382	0.0158933	3.98461e-05	0.00515283	0.231947	0.000830234	0.0420891	34.8979	34.346	56.8888	70.0587	89.9639	100.325	61.5874	78.8616
ENSMUSG00000031066	Usp11	1.83545	2.65207	2.17402	9.08163e-08	2.91691e-18	4.52421e-12	1.34724e-05	4.7231e-16	2.42603e-10	252.262	208.788	437.937	407.341	623.165	598.13	553.177	440.31
ENSMUSG00000024535	Snx24	1.83476	2.10382	3.02464	0.0247256	0.00544761	2.24038e-05	0.304984	0.0507747	0.000387864	35.895	18.9807	62.2557	38.0319	60.3416	54.4623	78.7875	86.7477
ENSMUSG00000027107	Chrna1	1.92997	1.82993	1.87834	2.03234e-05	9.39616e-05	3.8552e-05	0.00160107	0.00175816	0.000637149	80.7637	94.9034	166.373	173.145	163.471	158.61	157.575	174.81
ENSMUSG00000024299	Adamts10	1.82898	3.09108	3.77966	0.00580634	1.17183e-07	2.79282e-10	0.120273	4.5149e-06	1.16285e-08	47.86	45.1921	68.6959	101.085	129.46	157.654	162.569	190.582
ENSMUSG00000024736	Tmem132a	1.82718	2.51346	2.21306	0.0191292	0.000259018	0.00163489	0.259818	0.00411077	0.0165454	37.8891	25.3076	57.9622	57.0478	77.8956	80.2603	79.3424	57.8318
ENSMUSG00000036073	Galt	1.85655	1.93322	1.82678	0.035296	0.0245553	0.0392206	0.376744	0.159793	0.202753	27.9183	36.1537	41.8616	77.0645	66.9244	57.3288	68.2456	47.3169
ENSMUSG00000041115	Iqsec2	2.01166	2.07011	1.82243	0.000681806	0.000400802	0.00351779	0.0256314	0.00600694	0.0310805	105.691	126.538	223.262	244.205	190.899	289.51	233.588	187.953
ENSMUSG00000053030	Spink2	2.18964	1.82067	2.82323	0.00410748	0.0300426	0.000105703	0.0965186	0.184638	0.00154768	17.9475	34.346	63.3291	52.0436	46.0791	49.6849	73.794	74.9185
ENSMUSG00000029718	Pcolce	1.81486	2.10678	2.09954	2.53048e-10	2.19988e-15	2.6864e-15	5.91416e-08	2.63284e-13	1.96321e-13	862.476	893.9	1635.82	1552.3	1612.77	2085.81	1827.65	1861.13
ENSMUSG00000013033	Adgrl1	1.81197	2.2246	2.58153	2.47767e-05	1.099e-08	8.6711e-12	0.0018714	5.24234e-07	4.47537e-10	189.446	188.903	357.434	328.275	403.74	437.61	422.789	559.917
ENSMUSG00000014599	Csf1	1.98944	1.80335	3.23374	3.7469e-09	4.85785e-07	8.49691e-25	7.3091e-07	1.67322e-05	1.28355e-22	180.472	225.057	407.882	400.335	397.158	336.329	680.236	630.893
ENSMUSG00000105366	Gm43719	1.80201	1.87696	2.23316	0.0162432	0.00990699	0.000803556	0.234591	0.0806294	0.00910256	37.8891	29.8268	71.9161	50.0419	64.7301	62.1061	70.4649	81.4903
ENSMUSG00000026594	Ralgps2	1.80018	6.34724	4.65857	0.00192019	4.22405e-25	1.0097e-17	0.0562302	1.14996e-22	9.3418e-16	43.8716	58.7497	91.2368	94.0788	299.514	353.527	250.788	227.384
ENSMUSG00000003420	Fcgrt	1.79959	2.25459	2.32857	0.0106219	0.000348778	0.000182867	0.179576	0.00531404	0.0025002	65.8075	35.2499	104.117	77.0645	113.004	113.702	113.743	120.921
ENSMUSG00000045316	Fahd1	1.79473	3.42793	2.94887	0.026059	1.11773e-06	1.94797e-05	0.314459	3.54099e-05	0.000343236	25.9241	28.923	52.5953	46.0386	106.421	82.1712	89.3295	70.9754
ENSMUSG00000033788	Dysf	1.7936	4.18814	4.76975	0.0307354	3.45315e-08	1.37244e-09	0.348006	1.47243e-06	5.22285e-08	35.895	22.5961	48.3018	56.0469	119.586	124.212	117.072	162.981
ENSMUSG00000026482	Rgl1	1.79179	3.10756	3.45522	3.59146e-05	2.22735e-16	1.73465e-19	0.0025349	3.0827e-14	1.94453e-17	150.56	144.615	272.637	256.215	516.744	401.301	520.442	498.142
ENSMUSG00000026004	Kansl1l	1.78549	2.03093	2.20441	0.00449402	0.000469559	8.23191e-05	0.101581	0.00683883	0.0012458	73.7841	54.2305	96.6037	131.11	138.237	121.346	145.369	135.379
ENSMUSG00000026980	Ly75	1.78535	2.68481	3.04333	0.0167737	3.12457e-05	2.1734e-06	0.23965	0.000667349	4.87273e-05	29.9125	49.7113	89.0901	54.0453	109.712	105.103	128.168	114.349
ENSMUSG00000025921	Rdh10	1.77895	2.84551	1.91192	0.0145573	6.31105e-06	0.00555941	0.219601	0.000165275	0.0447608	69.7958	44.2883	125.585	77.0645	168.957	154.788	119.846	95.9483
ENSMUSG00000006931	P3h4	1.77548	3.31439	3.06567	1.42044e-07	8.02465e-30	2.36101e-26	2.02241e-05	3.20649e-27	4.03391e-24	189.446	181.672	326.306	332.278	603.417	625.839	524.88	619.063
ENSMUSG00000038253	Hoxa5	1.77183	2.6405	2.83854	0.00617252	2.14418e-06	2.9418e-07	0.125445	6.26414e-05	7.82817e-06	47.86	70.4997	107.337	103.086	138.237	174.853	153.691	185.325
ENSMUSG00000029096	Htra3	1.86005	1.77074	2.05862	0.000247385	0.000758794	1.6076e-05	0.0118315	0.0102165	0.000291131	101.702	79.5381	183.547	153.128	155.791	164.342	198.079	172.181
ENSMUSG00000042419	Nfkbil1	1.80904	2.24368	1.77028	0.0416966	0.00500747	0.0484039	0.414361	0.0475671	0.23741	36.892	27.1153	67.6226	48.0402	64.7301	78.3493	39.9486	76.2329
ENSMUSG00000027784	Ppm1l	1.88699	1.76805	2.25418	9.72484e-12	1.0568e-09	1.41474e-18	3.01154e-09	6.26345e-08	1.46648e-16	439.713	480.844	813.617	923.774	754.819	872.352	997.051	1083.03
ENSMUSG00000039307	Hexdc	1.76655	2.46013	1.85092	0.0249222	0.000315958	0.0143812	0.306855	0.00486788	0.0953387	38.8862	49.7113	66.5492	90.0754	116.295	102.236	79.3424	85.4334
ENSMUSG00000029765	Plxna4	2.21984	2.18823	1.76635	3.98591e-07	6.42927e-07	0.000313788	5.06395e-05	2.16414e-05	0.00404674	129.621	127.442	282.297	288.241	313.777	249.38	258.556	190.582
ENSMUSG00000062980	Cped1	1.76926	1.87688	1.76015	0.0115404	0.00515659	0.0117623	0.189431	0.0486766	0.0812149	68.7987	43.3844	116.998	81.0679	89.9639	119.435	93.7683	103.834
ENSMUSG00000031626	Sorbs2	1.75515	2.7297	2.77067	7.09722e-09	5.77142e-26	6.54512e-27	1.322e-06	1.66257e-23	1.2011e-24	283.171	307.306	540.981	496.416	762.499	849.421	810.069	828.047
ENSMUSG00000031558	Slit2	1.75239	3.55144	4.66262	1.09005e-05	7.565e-25	1.18419e-36	0.000944231	2.03712e-22	3.76118e-34	132.612	140.999	222.188	257.215	467.373	504.493	625.862	651.922
ENSMUSG00000006219	Fblim1	1.7522	2.23014	2.01129	1.31161e-09	2.65753e-18	2.91038e-14	2.77725e-07	4.33143e-16	1.9487e-12	682.005	648.959	1232.23	1099.92	1609.48	1359.65	1484.2	1181.61
ENSMUSG00000004565	Pnpla6	1.74951	2.61709	2.7288	0.00455754	6.69329e-07	1.84618e-07	0.102365	2.24384e-05	5.05385e-06	76.7754	65.9805	101.971	147.123	144.82	227.404	209.73	177.439
ENSMUSG00000097234	Gm26518	1.9573	2.07454	1.74924	0.00073277	0.00023731	0.00491579	0.0270268	0.00381266	0.0405547	136.6	134.673	274.784	256.215	297.32	265.623	253.563	219.498
ENSMUSG00000026958	Dpp7	1.74857	2.46861	1.97681	0.0337286	0.000472119	0.0086515	0.365317	0.00686804	0.0634494	26.9212	45.1921	68.6959	58.0486	71.3129	107.014	67.6907	76.2329
ENSMUSG00000029598	Plbd2	1.74152	1.85476	1.88191	2.65047e-06	1.58901e-07	7.23406e-08	0.00028061	5.97361e-06	2.14631e-06	305.107	336.229	554.934	562.471	527.715	661.192	573.152	637.464
ENSMUSG00000021203	Otub2	1.73756	2.09461	2.7538	0.00988921	0.000466003	9.69634e-07	0.171086	0.00680304	2.32769e-05	42.8745	44.2883	81.5764	70.0587	99.838	83.1267	124.839	114.349
ENSMUSG00000031103	Elf4	1.73419	3.69705	4.05205	0.0233102	1.80599e-08	1.27195e-09	0.294186	8.25629e-07	4.85537e-08	33.9008	30.7306	57.9622	54.0453	97.6438	140.455	134.827	126.178
ENSMUSG00000031787	Katnb1	1.81356	1.76159	1.73048	0.00403456	0.00628481	0.0078015	0.095102	0.0567006	0.0585325	63.8133	69.5959	115.924	126.106	129.46	106.058	127.614	101.206
ENSMUSG00000074364	Ehd2	1.72671	2.10628	2.24321	8.61531e-05	7.07841e-08	4.34543e-09	0.00509061	2.89374e-06	1.52917e-07	241.294	223.249	436.863	365.306	443.237	534.113	512.674	529.687
ENSMUSG00000052957	Gas1	1.72652	3.67541	2.26688	4.48186e-05	6.55705e-24	3.99783e-10	0.00298609	1.67468e-21	1.62364e-08	132.612	126.538	239.362	208.174	521.132	431.877	276.311	314.132
ENSMUSG00000026504	Sdccag8	1.72551	2.06542	1.76046	2.34667e-06	2.43025e-10	8.24358e-07	0.000256108	1.58439e-08	2.0101e-05	198.419	259.403	378.901	412.345	469.568	477.74	400.596	407.452
ENSMUSG00000036745	Ttll7	2.06473	1.7245	3.5152	9.98764e-06	0.00103509	2.40528e-15	0.000877425	0.0131911	1.76297e-13	83.7549	57.8459	148.126	143.12	122.878	120.39	249.679	245.785
ENSMUSG00000070056	Mfhas1	1.7244	3.60959	3.91062	2.35165e-05	8.44859e-25	4.72916e-28	0.00179919	2.22665e-22	9.44841e-26	150.56	159.98	312.352	224.188	560.629	560.866	597.01	619.063
ENSMUSG00000037846	Rtkn2	1.72236	2.26234	2.01882	0.000805354	3.58135e-07	1.1828e-05	0.0289577	1.25672e-05	0.000222327	107.685	140.096	245.803	182.153	252.338	308.62	266.324	232.642
ENSMUSG00000038539	Atf5	1.71809	2.67788	3.36007	3.09423e-07	6.00253e-21	4.15263e-31	4.09928e-05	1.22898e-18	1.10621e-28	580.302	645.343	1145.29	961.806	1503.06	1779.1	1852.06	2275.16
ENSMUSG00000022306	Zfpm2	1.71584	2.37617	2.33472	0.00402891	2.59114e-06	3.66834e-06	0.0950593	7.44698e-05	7.74102e-05	69.7958	58.7497	122.365	98.0821	148.111	156.699	145.369	155.094
ENSMUSG00000033628	Pik3c3	1.71433	1.88859	2.0243	0.00689149	0.00134538	0.000331814	0.13435	0.0165906	0.0042199	59.825	73.2112	105.191	123.103	139.334	112.746	113.188	160.352
ENSMUSG00000108389	Gm45206	1.71309	2.3149	2.15176	0.00563835	1.20325e-05	6.25124e-05	0.118076	0.000290822	0.000972791	81.7608	74.1151	144.905	122.102	162.374	197.784	167.007	168.238
ENSMUSG00000031925	Maml2	1.71308	2.16967	1.83809	0.0195387	0.000657868	0.00752676	0.263305	0.00910141	0.05685	47.86	44.2883	84.7965	73.0612	76.7985	122.301	92.6586	74.9185
ENSMUSG00000022231	Sema5a	1.71095	2.0959	2.19964	1.21872e-13	7.65658e-25	3.23877e-28	5.80626e-11	2.03961e-22	6.68643e-26	790.687	731.208	1313.81	1289.08	1598.51	1589.92	1663.42	1683.69
ENSMUSG00000028108	Ecm1	1.71017	1.84546	2.16468	1.2199e-06	2.63807e-08	1.32225e-12	0.000142555	1.15674e-06	7.49595e-11	244.285	256.691	455.111	402.337	438.848	485.383	570.932	509.972
ENSMUSG00000023055	Calcoco1	1.71	2.06252	2.76441	0.0227916	0.00194917	1.04695e-05	0.290602	0.0224182	0.000199363	55.8366	64.1728	126.658	79.0662	102.032	145.233	143.704	190.582
ENSMUSG00000020027	Socs2	1.70999	1.99528	2.21546	0.000397982	4.17968e-06	8.47022e-08	0.0170582	0.000114925	2.48039e-06	116.659	103.942	184.62	192.161	215.036	224.538	221.382	270.758
ENSMUSG00000106951	5930430L01Rik	1.70997	1.93915	1.8885	0.00457	0.000423199	0.000674749	0.102461	0.00627805	0.007848	69.7958	86.7689	112.704	155.13	159.083	145.233	134.272	164.295
ENSMUSG00000001918	Slc1a5	1.70639	2.15728	2.66058	0.00112539	2.16878e-06	1.09157e-09	0.0376252	6.32856e-05	4.19914e-08	132.612	98.5188	177.107	216.181	213.939	282.822	289.627	325.961
ENSMUSG00000085054	Gm15834	1.70668	2.06929	1.7014	0.0418824	0.00514944	0.0415545	0.415869	0.048636	0.211869	46.8629	30.7306	74.0628	58.0486	76.7985	83.1267	52.71	81.4903
ENSMUSG00000029386	Tctn2	1.70129	2.41409	2.01562	0.0256607	0.000160678	0.00275021	0.311321	0.00274716	0.025423	47.86	37.0575	75.1362	69.0578	85.5754	118.479	76.5682	95.9483
ENSMUSG00000087308	Gm16195	1.70029	1.7285	1.82959	0.0448811	0.0384014	0.0213108	0.431297	0.218101	0.129147	47.86	46.9998	93.3835	68.057	86.6726	77.3938	62.6971	114.349
ENSMUSG00000100837	1700063D05Rik	1.70828	2.30916	1.69916	0.00369302	4.25675e-06	0.00383145	0.0896092	0.000116656	0.0332704	93.7258	87.6727	136.319	173.145	208.453	210.205	153.136	155.094
ENSMUSG00000052105	Mtcl1	2.00303	1.69879	1.83624	0.00957398	0.0499513	0.0230651	0.168217	0.262626	0.137063	31.9066	40.6729	84.7965	61.0511	81.1869	42.9966	58.8132	76.2329
ENSMUSG00000029060	Mib2	1.69852	1.74873	2.07765	0.0120721	0.00797272	0.000441603	0.19567	0.0683447	0.00539727	81.7608	57.8459	106.264	130.109	97.6438	145.233	115.962	177.439
ENSMUSG00000032340	Neo1	1.69776	2.39403	2.59139	0.00075627	1.56414e-08	5.12866e-10	0.027634	7.25656e-07	2.05595e-08	123.638	89.4804	187.84	173.145	246.852	261.801	300.17	247.1
ENSMUSG00000013415	Igf2bp1	2.38218	3.25215	1.69565	5.07688e-06	3.58637e-10	0.00596441	0.000489395	2.26078e-08	0.0472839	67.8016	74.1151	162.079	176.148	232.59	229.315	128.723	110.406
ENSMUSG00000081143	Gm15823	1.6956	2.01985	1.70561	0.03926	0.00577351	0.0363413	0.401084	0.053291	0.191313	60.822	77.7304	153.493	82.0687	117.392	162.431	107.639	130.122
ENSMUSG00000026068	Il18rap	1.92627	2.53177	1.69261	1.69683e-06	6.49922e-12	0.000120699	0.00019372	5.14414e-10	0.00174606	152.554	132.865	278.004	271.227	348.884	372.637	241.911	240.528
ENSMUSG00000049823	Zbtb12	1.68978	2.44024	2.19124	0.00138795	3.37802e-08	1.19625e-06	0.0440661	1.44787e-06	2.81709e-05	124.635	113.884	236.142	167.14	295.125	286.644	248.014	276.015
ENSMUSG00000026430	Rassf5	1.68948	3.96913	3.95266	0.0105361	2.92578e-12	2.93527e-12	0.178865	2.44052e-10	1.60526e-10	57.8308	58.7497	81.5764	115.096	206.259	256.068	230.814	230.013
ENSMUSG00000005125	Ndrg1	1.68874	3.72901	4.43961	1.75184e-05	1.32837e-29	3.18545e-38	0.00143235	5.14202e-27	1.06644e-35	126.629	130.153	211.455	222.186	523.327	435.699	566.494	574.375
ENSMUSG00000021453	Gadd45g	1.68767	1.76835	2.60882	0.00127232	0.000432341	1.59945e-09	0.0413571	0.00637546	6.01286e-08	105.691	128.346	213.601	182.153	176.637	236.959	275.756	339.105
ENSMUSG00000040118	Cacna2d1	1.88738	1.68538	1.77174	7.29216e-07	4.95227e-05	7.89557e-06	8.76971e-05	0.00100564	0.000154628	293.142	277.48	596.796	480.402	457.499	503.538	483.267	529.687
ENSMUSG00000061436	Hipk2	1.68475	3.05938	3.34663	1.30136e-05	4.33113e-22	6.91297e-26	0.00108552	9.41223e-20	1.13418e-23	141.586	161.788	257.61	254.213	491.51	438.565	514.893	500.771
ENSMUSG00000034656	Cacna1a	1.75375	1.68428	2.40705	8.83951e-05	0.000279323	4.80546e-10	0.00518934	0.00436865	1.93578e-08	150.56	187.999	333.819	261.219	267.697	302.887	388.389	429.796
ENSMUSG00000022505	Emp2	1.68174	2.12529	2.42217	2.93411e-16	6.96186e-33	4.07753e-45	2.18015e-13	3.25421e-30	1.87068e-42	1153.62	1142.46	1958.91	1902.59	2425.73	2453.67	2697.09	2870.56
ENSMUSG00000059895	Ptp4a3	1.68171	2.87119	2.43459	0.00284004	5.71103e-10	1.78102e-07	0.075062	3.51953e-08	4.89167e-06	72.787	114.788	169.593	147.123	306.097	235.048	248.014	207.669
ENSMUSG00000033060	Lmo7	1.6814	1.90141	2.05094	5.37782e-13	2.92951e-19	5.79021e-24	2.04969e-10	5.22127e-17	8.38869e-22	710.92	674.266	1159.24	1168.98	1394.44	1240.21	1429.83	1408.99
ENSMUSG00000112266	AC091764.2	1.68137	1.89808	2.06311	0.00604304	0.000659009	0.000104808	0.123523	0.00910557	0.00153731	80.7637	100.326	178.18	127.106	172.248	171.986	175.885	199.783
ENSMUSG00000023348	Trip6	1.67849	2.82002	3.19806	3.19957e-06	2.11872e-21	8.85825e-27	0.000329477	4.48626e-19	1.56753e-24	273.201	288.326	475.505	467.391	723.003	859.931	907.167	888.507
ENSMUSG00000006575	Rundc3a	2.16368	1.67693	2.00236	9.25874e-05	0.00977364	0.00041997	0.0054226	0.0797537	0.00516857	64.8104	60.5574	149.199	122.102	102.032	107.969	120.401	131.436
ENSMUSG00000020044	Timp3	1.66756	6.26929	8.66405	1.21459e-09	1.34622e-115	4.44658e-161	2.59399e-07	1.66756e-111	2.20319e-157	349.976	381.421	636.511	584.49	2119.64	2467.05	3044.42	3302.99
ENSMUSG00000026880	Stom	1.69233	1.66693	1.82776	0.000718136	0.00102083	9.10708e-05	0.0266334	0.0130563	0.00135833	140.589	123.826	235.069	212.178	174.442	264.668	230.814	253.671
ENSMUSG00000068457	Uty	1.66169	2.38376	2.38183	0.000204954	1.25173e-10	1.14433e-10	0.0102576	8.51932e-09	4.98235e-09	183.463	225.057	324.159	355.298	509.064	466.274	463.848	512.6
ENSMUSG00000052584	Serp2	1.65919	2.45083	3.19417	0.0156938	1.22835e-05	8.99658e-09	0.230468	0.000295734	3.04899e-07	56.8337	52.4228	88.0167	93.078	123.975	143.322	179.769	168.238
ENSMUSG00000007805	Twist2	1.6551	2.10253	1.93579	0.0271631	0.000942668	0.00320951	0.323528	0.0122257	0.0288089	45.8658	45.1921	64.4024	86.0721	80.0898	110.836	86.0005	90.6908
ENSMUSG00000025867	Cplx2	1.65433	2.51956	2.00167	0.000171195	2.28036e-12	1.52489e-07	0.00887278	1.96159e-10	4.25425e-06	200.414	169.019	293.031	317.266	441.043	488.25	361.202	378.536
ENSMUSG00000093249	Gm24576	1.8766	1.86971	1.65401	0.00216704	0.002293	0.014197	0.0613556	0.0255426	0.0943882	92.7287	59.6536	165.3	120.101	133.849	150.01	137.601	111.721
ENSMUSG00000042182	Bend6	1.84895	1.65386	1.84736	2.70913e-05	0.000632864	2.46453e-05	0.00201109	0.00879558	0.00042195	144.577	114.788	260.83	218.183	206.259	221.671	249.124	227.384
ENSMUSG00000029070	Mxra8	1.65385	2.1884	2.71059	1.56775e-07	1.54277e-16	2.83939e-26	2.19432e-05	2.2183e-14	4.81801e-24	427.748	371.479	641.878	678.568	829.423	917.26	1051.42	1115.89
ENSMUSG00000065701	Rny1	1.65356	2.03146	3.0831	0.0429073	0.0038417	2.59042e-06	0.421988	0.0385165	5.70446e-05	48.8571	28.0191	65.4758	61.0511	78.9927	76.4383	118.736	116.978
ENSMUSG00000047446	Arl4a	1.65345	2.01958	2.27984	0.00295134	2.78699e-05	7.40979e-07	0.0769648	0.000604067	1.83021e-05	132.612	118.403	196.428	218.183	314.874	193.007	255.782	319.389
ENSMUSG00000024812	Tjp2	2.02355	2.3441	1.65177	3.70748e-13	1.07538e-18	2.4736e-07	1.50573e-10	1.8001e-16	6.64651e-06	425.754	351.595	765.316	805.675	909.513	910.572	633.075	650.608
ENSMUSG00000032899	Styk1	1.65075	1.89467	2.12319	0.000967083	2.19928e-05	4.22605e-07	0.0334616	0.000492601	1.09401e-05	107.685	112.98	198.574	166.139	223.813	194.918	235.808	232.642
ENSMUSG00000039518	Cdsn	1.64856	4.65873	8.86125	0.0156531	3.72021e-15	8.25812e-30	0.230142	4.36798e-13	1.95846e-27	61.8191	29.8268	68.6959	81.0679	191.996	231.226	349.55	460.026
ENSMUSG00000035069	Oma1	1.91901	2.36127	1.64322	0.000126148	3.52174e-07	0.00351492	0.00700717	1.23931e-05	0.0310773	112.67	124.73	176.033	279.234	281.96	279	220.827	165.609
ENSMUSG00000026456	Cyb5r1	1.75493	1.64262	2.2689	2.75711e-08	9.75749e-07	3.5904e-16	4.74338e-06	3.12315e-05	2.84181e-14	602.238	662.516	1200.03	1020.86	953.398	1123.64	1359.36	1515.46
ENSMUSG00000020019	Ntn4	1.64175	2.74249	2.7834	0.000863216	3.65506e-12	1.39542e-12	0.0305791	3.00832e-10	7.8784e-11	119.65	121.115	210.381	185.155	325.845	334.418	348.995	319.389
ENSMUSG00000073771	Btbd19	1.63972	3.16905	2.62302	0.000350562	5.34969e-18	5.6013e-13	0.0154534	8.55053e-16	3.34378e-11	101.702	128.346	188.914	189.158	341.205	388.88	285.744	322.018
ENSMUSG00000014778	Fhod1	1.6383	2.07872	1.69584	0.000965787	7.58372e-07	0.000373205	0.0334616	2.5084e-05	0.00466959	134.606	153.653	242.583	230.193	265.503	333.462	239.137	251.043
ENSMUSG00000047989	Ino80c	1.63684	1.92887	2.12851	5.65375e-05	7.16426e-08	5.11958e-10	0.00354597	2.92401e-06	2.05563e-08	511.503	469.998	828.645	777.651	809.675	1081.6	958.767	1134.29
ENSMUSG00000033624	Pdpr	1.6342	1.89731	1.76998	0.0143239	0.00132137	0.00414231	0.217839	0.0163188	0.0354479	97.7141	112.076	157.786	185.155	224.91	173.897	161.459	212.926
ENSMUSG00000041552	Ptchd1	1.63312	1.85028	2.12731	4.88929e-06	8.46076e-09	1.11798e-12	0.000475009	4.1019e-07	6.44113e-11	391.853	371.479	678.372	568.476	743.848	668.836	818.392	804.388
ENSMUSG00000020400	Tnip1	1.62948	1.6752	1.70743	0.0198612	0.0137094	0.0102017	0.265547	0.102858	0.0726259	84.752	91.2881	108.411	178.149	137.14	157.654	128.723	174.81
ENSMUSG00000040811	Eml2	1.62571	1.84285	2.28067	6.21403e-06	1.08106e-08	6.31478e-15	0.000578746	5.17029e-07	4.48259e-13	304.11	312.729	524.88	478.401	569.406	567.555	699.101	708.44
ENSMUSG00000023908	Pkmyt1	1.84818	2.22721	1.62523	5.76599e-05	1.25311e-07	0.00146574	0.00360724	4.79087e-06	0.0150924	139.592	134.673	257.61	249.209	268.795	341.106	197.524	252.357
ENSMUSG00000039953	Clstn1	1.62412	2.43412	2.02133	2.48906e-06	1.98827e-18	4.69523e-12	0.000268769	3.28383e-16	2.5123e-10	407.807	344.364	632.217	588.493	828.326	999.431	729.617	792.559
ENSMUSG00000022817	Itgb5	1.62243	2.10102	2.78841	0.000517692	7.21386e-08	5.0898e-14	0.0208203	2.93941e-06	3.35358e-12	186.454	164.499	270.49	298.25	344.496	391.747	503.242	473.17
ENSMUSG00000038816	Ctnnal1	1.62239	2.44757	2.31803	0.000201517	2.71117e-12	4.70712e-11	0.0101471	2.27683e-10	2.1797e-09	161.527	231.384	354.213	285.239	523.327	441.431	473.28	437.682
ENSMUSG00000001143	Lman2l	1.75224	2.0608	1.62065	0.00176581	4.87995e-05	0.00695801	0.0524534	0.00099421	0.0534008	105.691	93.0958	192.134	156.131	193.093	215.938	162.569	159.037
ENSMUSG00000042050	Wdr60	1.61931	2.11847	2.16195	4.4465e-05	1.23423e-10	3.11406e-11	0.0029853	8.42339e-09	1.49511e-09	242.291	234.999	442.23	331.277	538.686	472.962	497.693	536.259
ENSMUSG00000026308	Klhl30	1.61917	2.30818	3.32621	0.0012547	1.27435e-08	1.12642e-16	0.0410078	6.02497e-07	9.3644e-15	149.562	131.057	212.528	241.202	301.708	344.928	425.009	511.286
ENSMUSG00000030729	Pgm2l1	1.6178	2.35356	2.00819	0.00040793	1.39706e-10	1.79584e-07	0.0173644	9.35424e-09	4.9217e-06	135.603	147.326	232.922	225.189	318.165	347.794	290.182	277.33
ENSMUSG00000045257	Morn2	1.63739	1.72491	1.6171	0.0182274	0.00879566	0.0204335	0.252695	0.0738156	0.125195	51.8483	69.5959	108.411	91.0763	110.809	99.3698	102.646	93.3195
ENSMUSG00000055447	Cd47	1.61227	1.71878	1.96218	4.70296e-07	1.02825e-08	7.37425e-13	5.91427e-05	4.92726e-07	4.32914e-11	569.334	549.536	888.754	914.766	965.466	957.39	1096.37	1098.81
ENSMUSG00000022098	Bmp1	1.61199	2.72939	2.48828	0.00619771	4.45085e-09	9.87265e-08	0.125854	2.36621e-07	2.86399e-06	135.603	100.326	216.822	163.137	323.651	319.13	294.066	291.788
ENSMUSG00000111758	AC126459.5	1.9417	1.96491	1.61002	0.000170432	0.000127667	0.00710439	0.00885172	0.00227542	0.0542887	86.7462	84.9612	163.153	170.142	171.151	166.253	149.252	124.864
ENSMUSG00000020644	Id2	1.66395	1.60565	2.17009	3.15211e-07	2.01375e-06	3.68807e-15	4.13177e-05	5.91099e-05	2.65605e-13	454.67	496.209	776.049	806.676	688.992	837	1013.14	1052.8
ENSMUSG00000040415	Dtx3	1.60998	1.60528	1.90269	0.0443506	0.0455631	0.0057837	0.429364	0.246289	0.0461466	53.8425	42.4806	85.8699	69.0578	68.0215	85.9931	88.7747	94.6339
ENSMUSG00000039879	Heca	1.60398	1.9901	2.17376	0.00639344	5.65049e-05	4.37402e-06	0.128044	0.00113165	9.04523e-05	69.7958	90.3842	141.685	116.097	157.985	161.476	185.317	161.666
ENSMUSG00000111158	CT025619.4	1.60275	2.20026	3.26551	0.017653	5.36284e-05	6.39153e-10	0.247082	0.00108015	2.54163e-08	71.7899	56.9421	119.144	87.0729	129.46	152.877	217.498	201.097
ENSMUSG00000006800	Sulf2	1.6026	2.45192	4.4815	1.22634e-05	2.60103e-17	5.51192e-47	0.00104045	3.97765e-15	2.78678e-44	292.145	276.576	447.597	463.388	703.255	690.812	1282.79	1264.41
ENSMUSG00000018821	Avpi1	1.60142	2.81695	2.91836	2.30425e-05	2.58392e-21	8.13152e-23	0.00177836	5.42492e-19	1.11299e-20	314.081	337.133	524.88	518.434	914.999	920.126	903.283	1001.54
ENSMUSG00000001555	Fkbp10	1.60018	2.70673	1.87508	0.000690759	1.96875e-13	4.22793e-06	0.0258113	2.01545e-11	8.7778e-05	150.56	167.211	240.436	268.225	454.208	407.034	322.918	269.444
ENSMUSG00000024357	Sil1	1.67522	1.59993	2.01641	0.0145003	0.0261784	0.000781469	0.219444	0.167626	0.00890121	88.7404	84.0573	151.346	138.116	116.295	159.565	184.208	162.981
ENSMUSG00000017466	Timp2	1.59391	2.11822	2.67017	4.79047e-07	4.92399e-16	2.2894e-26	5.99389e-05	6.52336e-14	3.93873e-24	5294.51	4944.92	8604.17	7716.46	9975.02	11712.3	12987.7	14356.8
ENSMUSG00000001870	Ltbp1	1.58951	1.99929	2.16197	1.7069e-06	5.80189e-13	7.93818e-16	0.000193976	5.50712e-11	6.03253e-14	484.582	562.19	908.074	757.635	999.477	1094.02	1146.3	1117.21
ENSMUSG00000036534	Slc38a7	1.58795	1.95378	2.53839	0.0385248	0.00250195	2.11292e-05	0.396516	0.0274992	0.000369617	81.7608	66.8843	92.3102	143.12	127.266	162.431	163.678	215.555
ENSMUSG00000056673	Kdm5d	1.58615	1.9329	2.37911	0.000827066	1.4082e-06	1.35601e-10	0.0295234	4.33376e-05	5.85258e-09	168.507	163.595	271.564	255.214	342.302	300.021	417.796	369.335
ENSMUSG00000027860	Vangl1	1.58384	1.8883	1.65027	0.000351625	7.15138e-07	9.44135e-05	0.0154728	2.38771e-05	0.00140228	461.649	535.979	791.077	789.661	839.298	1044.34	774.559	875.364
ENSMUSG00000005102	Eif2ak4	1.63611	1.95792	1.58172	0.00720464	0.000217834	0.0119365	0.138312	0.00355977	0.0821661	94.7228	107.557	142.759	188.158	189.802	206.383	154.246	166.924
ENSMUSG00000024847	Aip	1.58094	2.20824	2.02198	0.000959961	7.94419e-09	2.88642e-07	0.0333909	3.88952e-07	7.68906e-06	257.247	235.903	413.249	366.307	500.287	587.62	439.435	562.546
ENSMUSG00000024942	Capn1	1.57793	2.40471	2.3327	0.0369569	4.26489e-05	7.39554e-05	0.386806	0.000881221	0.00113658	70.7929	55.1344	108.411	90.0754	141.529	160.52	142.594	151.151
ENSMUSG00000037010	Apln	1.90758	1.76691	1.57722	0.000323804	0.00159673	0.0113833	0.0146385	0.0190271	0.0790386	80.7637	62.3651	135.245	137.115	126.169	126.123	115.407	109.092
ENSMUSG00000037526	Atg14	1.57571	1.78588	1.88654	0.021868	0.00319858	0.00112293	0.282004	0.0333369	0.0120483	73.7841	57.8459	99.8238	107.09	123.975	110.836	114.297	135.379
ENSMUSG00000037216	Lipt1	1.61542	1.57339	1.80811	0.0113578	0.0168275	0.00156583	0.187565	0.120174	0.0159901	72.787	100.326	151.346	129.108	129.46	143.322	173.111	138.008
ENSMUSG00000034708	Grn	1.57203	2.27412	1.95009	1.10238e-05	1.01478e-15	7.04576e-11	0.000951577	1.28924e-13	3.1679e-09	1005.06	930.054	1620.8	1421.19	2034.06	2364.81	1842.63	1932.11
ENSMUSG00000069806	Cacng7	1.76602	1.57194	1.57152	0.00556154	0.0284235	0.0273008	0.116962	0.177999	0.155362	70.7929	53.3267	111.631	107.09	103.129	91.726	104.865	88.0621
ENSMUSG00000022415	Syngr1	1.56413	1.84003	1.61151	0.00031866	7.66759e-07	0.000110224	0.0144982	2.52939e-05	0.00160818	206.396	253.98	343.48	377.316	382.895	464.363	378.957	362.763
ENSMUSG00000039166	Akap7	1.56392	1.73127	1.79422	0.00427336	0.000415381	0.000149424	0.098396	0.00617686	0.00210662	103.697	115.692	182.474	161.135	191.996	188.229	181.433	215.555
ENSMUSG00000077704	Snord89	1.97336	1.75467	1.56364	0.001317	0.00803243	0.0351131	0.0420997	0.0686902	0.186512	128.624	140.999	312.352	220.184	189.802	282.822	211.395	210.298
ENSMUSG00000025545	Clybl	1.56356	1.95511	2.20075	1.7723e-05	7.18389e-11	9.58255e-15	0.00144431	5.08257e-09	6.68727e-13	247.276	281.999	408.956	419.351	500.287	535.068	604.223	558.603
ENSMUSG00000040097	Flywch1	1.6514	1.80044	1.56351	0.00120856	0.00014097	0.0038431	0.0397094	0.00247346	0.0333473	187.452	196.134	328.452	305.256	305	385.058	300.169	299.674
ENSMUSG00000052889	Prkcb	1.81283	2.44623	1.56027	3.31532e-16	4.73663e-35	1.06929e-09	2.34668e-13	2.66694e-32	4.11986e-08	1119.72	1106.3	1895.58	2138.79	2714.28	2730.76	1776.6	1692.9
ENSMUSG00000039765	Cc2d2a	1.55911	1.93693	2.00307	0.000119656	6.79866e-09	8.627e-10	0.00669153	3.39577e-07	3.36575e-08	231.323	196.134	363.874	302.253	409.226	417.544	452.751	398.251
ENSMUSG00000027833	Shox2	1.65932	1.55814	1.68998	0.000461534	0.00220377	0.000266327	0.019025	0.0247377	0.0035095	238.303	186.192	337.039	366.307	319.262	341.106	314.04	407.452
ENSMUSG00000022558	Mroh1	1.5784	1.64923	1.55012	0.00448976	0.00179637	0.00611328	0.101581	0.0210069	0.0482067	171.498	125.634	269.417	199.167	279.766	210.205	244.685	212.926
ENSMUSG00000002881	Nab1	1.54951	1.5979	1.67107	1.28559e-05	2.87784e-06	2.35464e-07	0.00107765	8.14254e-05	6.34753e-06	317.072	294.653	465.844	481.403	512.356	465.318	508.235	513.915
ENSMUSG00000024238	Zeb1	1.54823	2.06216	1.6938	0.00016129	2.83175e-10	4.61111e-06	0.00846567	1.80809e-08	9.48801e-05	318.069	354.306	547.421	494.414	780.053	608.64	571.487	567.803
ENSMUSG00000034160	Ogt	1.54814	2.07295	2.04646	0.00100957	3.48652e-08	5.78384e-08	0.0345456	1.48156e-06	1.73894e-06	511.503	366.96	706.28	652.546	854.657	964.079	913.27	881.935
ENSMUSG00000021033	Gstz1	1.54731	2.14568	1.91043	0.018269	2.64864e-05	0.000364859	0.252988	0.000578638	0.00458834	77.7724	83.1535	114.851	134.112	184.316	161.476	130.388	181.382
ENSMUSG00000031608	Galnt7	1.54647	1.99811	2.40866	0.000394322	1.13144e-08	2.03844e-13	0.01696	5.38008e-07	1.28827e-11	168.507	190.711	274.784	281.236	334.622	383.147	442.764	421.909
ENSMUSG00000037570	Mcrs1	1.54595	1.77905	2.04147	0.00286723	7.32449e-05	7.36818e-07	0.0754864	0.00141763	1.82539e-05	205.399	182.576	275.857	323.271	277.572	410.856	367.305	427.167
ENSMUSG00000029469	Ift81	1.54527	1.93515	2.05687	0.0122244	0.000118401	2.23834e-05	0.197106	0.00212555	0.00038778	79.7666	106.653	119.145	169.142	199.676	162.431	200.298	182.696
ENSMUSG00000039686	Zer1	1.58411	1.54385	2.25717	0.00907745	0.0138686	2.05766e-06	0.16257	0.10377	4.63002e-05	70.7929	80.442	110.558	129.108	126.169	107.969	174.22	166.924
ENSMUSG00000032352	Lrrc1	1.54278	1.91507	1.82974	0.049973	0.00299161	0.00562598	0.457563	0.0316457	0.04515	67.8016	65.9805	107.337	99.083	98.7409	156.699	127.059	116.978
ENSMUSG00000030714	Sgf29	1.65179	1.79241	1.53964	0.0187005	0.00606609	0.0426706	0.256953	0.0552098	0.216357	68.7987	99.4227	118.071	160.134	122.878	178.675	123.73	136.693
ENSMUSG00000047414	Flrt2	1.53961	1.55762	2.7931	4.69075e-05	2.86204e-05	4.05901e-23	0.0030743	0.000616558	5.64932e-21	377.894	339.845	501.266	602.505	548.56	568.51	1015.36	987.084
ENSMUSG00000031816	Mthfsd	1.643	1.55108	1.53587	0.0100196	0.0231816	0.0254279	0.172858	0.153147	0.147374	80.7637	67.7882	127.732	116.097	97.6438	131.856	105.975	123.55
ENSMUSG00000040651	Fam208a	1.53281	1.8526	1.95109	0.00641028	7.04407e-05	1.4244e-05	0.128278	0.00136762	0.000262062	142.583	112.076	179.253	210.176	227.104	243.647	260.221	233.956
ENSMUSG00000022369	Mtbp	1.5526	1.55491	1.5308	0.00422631	0.00407701	0.0053713	0.0980361	0.0404015	0.0435149	151.556	145.519	252.243	209.175	204.065	257.024	238.582	214.241
ENSMUSG00000053477	Tcf4	1.52654	1.90659	1.85966	1.83112e-15	3.62863e-34	8.68787e-32	1.1341e-12	1.95426e-31	2.33949e-29	2796.82	2671.76	4142.15	4204.52	5119.17	5304.82	5024.65	5147.03
ENSMUSG00000022103	Gfra2	1.52483	2.2478	2.37889	0.000553059	1.79441e-11	5.05527e-13	0.0219224	1.34467e-09	3.03243e-11	300.122	255.787	434.716	412.345	575.989	671.702	646.946	675.581
ENSMUSG00000004791	Pgf	1.52482	2.3071	2.62788	0.00450501	8.27078e-09	1.71266e-11	0.101581	4.03347e-07	8.53712e-10	110.676	121.115	186.767	167.14	257.823	277.089	302.389	307.56
ENSMUSG00000079852	Klra4	1.5247	1.90159	1.61587	1.27959e-05	1.79659e-11	5.42416e-07	0.00107765	1.34467e-09	1.37824e-05	316.075	380.518	544.201	519.435	622.067	703.233	558.726	569.118
ENSMUSG00000029559	2210016L21Rik	1.52413	1.97822	1.99275	0.00192769	3.47413e-07	2.19847e-07	0.0563831	1.22779e-05	5.95245e-06	150.559	147.326	211.455	242.203	264.406	323.907	275.202	322.018
ENSMUSG00000047250	Ptgs1	1.52296	6.22723	4.43849	0.000441704	1.11067e-59	8.28851e-40	0.0184844	1.71974e-56	2.93342e-37	139.592	158.172	235.069	219.184	850.269	1005.16	618.649	709.754
ENSMUSG00000090101	Snhg9	1.52125	2.88063	2.87813	0.00561265	2.63082e-12	2.71836e-12	0.117737	2.21687e-10	1.49655e-10	1886.48	2390.66	3662.35	2845.38	5198.16	7123.1	5727.63	6586.26
ENSMUSG00000039145	Camk1d	1.96729	1.52106	2.27122	4.19157e-05	0.012545	4.53701e-07	0.00286856	0.096101	1.16597e-05	78.7695	76.8266	162.079	144.121	103.129	132.812	182.543	169.552
ENSMUSG00000004383	Large1	1.51951	1.77549	1.74936	0.00205088	1.99867e-05	2.98465e-05	0.0590109	0.000453004	0.000503691	178.478	169.018	255.463	272.228	278.669	337.284	277.976	333.847
ENSMUSG00000041406	BC055324	1.61077	1.51836	1.66533	0.000828239	0.00346907	0.000318443	0.0295234	0.0355282	0.00409203	193.434	181.672	285.517	318.267	242.464	325.818	287.408	340.419
ENSMUSG00000021281	Tnfaip2	1.55849	1.51826	2.38913	1.41816e-08	9.56101e-08	2.39696e-29	2.50954e-06	3.78378e-06	5.44792e-27	1217.44	1005.07	1677.68	1783.49	1756.49	1616.67	2681.55	2623.46
ENSMUSG00000036826	Igflr1	1.51513	2.31892	2.22256	0.0480011	4.03585e-05	9.10265e-05	0.447895	0.000838793	0.00135833	56.8337	54.2305	92.3102	76.0637	119.586	137.589	105.42	144.58
ENSMUSG00000033209	Ttc28	1.51494	2.32582	2.51521	1.93142e-05	7.29554e-19	1.63719e-22	0.00154351	1.24648e-16	2.18063e-20	282.174	331.71	484.092	447.375	674.729	753.873	744.043	805.702
ENSMUSG00000025574	Tk1	1.51264	1.7553	1.60501	2.57557e-05	9.04099e-09	1.32288e-06	0.00193355	4.36611e-07	3.08017e-05	556.372	564.901	890.9	805.675	967.661	1000.39	802.301	1006.8
ENSMUSG00000016382	Pls3	1.51022	1.83072	1.99453	3.67049e-06	9.24165e-12	5.79172e-15	0.000371154	7.1772e-10	4.15896e-13	1026	949.034	1554.25	1428.2	1575.47	2037.08	1921.97	2018.86
ENSMUSG00000026721	Rabgap1l	1.50931	1.53056	1.84167	0.0299158	0.024545	0.00103522	0.342868	0.159768	0.0112141	73.7841	77.7304	111.631	117.098	117.392	114.657	127.614	153.78
ENSMUSG00000000420	Galnt1	1.52148	1.50806	1.77531	5.23771e-10	1.19523e-09	1.3906e-17	1.15856e-07	7.01671e-08	1.26193e-15	1781.79	1940.55	2942.12	2723.28	2670.39	2942.88	3327.94	3280.64
ENSMUSG00000073147	5031425E22Rik	1.50788	1.95306	1.92479	0.0103857	2.29754e-05	3.17508e-05	0.177129	0.000510485	0.000532202	105.691	131.057	201.794	156.131	226.007	236.959	215.279	243.156
ENSMUSG00000004044	Ptrf	1.50633	2.01288	1.75861	6.54437e-05	8.95312e-12	3.69345e-08	0.00402308	6.97499e-10	1.15532e-06	5499.91	5564.05	8940.13	7726.47	9869.7	12399.3	8939.06	10524.1
ENSMUSG00000036644	Tbc1d9b	1.50428	1.83006	1.61802	0.00206753	4.56855e-06	0.000263727	0.059215	0.000123831	0.00348271	329.037	360.633	567.815	470.394	549.658	711.832	491.035	630.893
ENSMUSG00000026991	Pkp4	1.73748	2.08274	1.50353	6.46081e-10	1.54907e-16	5.14789e-06	1.41646e-07	2.2183e-14	0.000104966	569.334	587.497	1000.38	1009.85	1181.6	1227.79	857.785	883.25
ENSMUSG00000044080	S100a1	1.49398	2.29868	2.85299	0.0204806	1.12215e-06	6.66366e-10	0.27104	3.54593e-05	2.63715e-08	146.571	169.019	209.308	262.22	277.572	447.164	431.667	470.541
ENSMUSG00000055707	Klhl26	1.51701	1.73509	1.49143	0.0140986	0.00107148	0.017776	0.21604	0.013564	0.112616	108.682	101.23	164.226	154.129	195.287	169.12	158.685	153.78
ENSMUSG00000014232	Cluap1	1.48914	1.53868	1.78757	0.0286757	0.0176441	0.00120719	0.335279	0.124543	0.0127753	101.702	101.23	145.979	156.131	143.723	168.164	183.653	178.753
ENSMUSG00000028521	Slc35d1	1.58656	1.94823	1.48894	8.14437e-06	7.65511e-11	0.000113113	0.000740013	5.38772e-09	0.00164549	314.081	322.672	476.578	533.447	600.125	640.171	474.945	473.17
ENSMUSG00000023942	Slc29a1	1.59927	1.48404	1.83873	1.36972e-05	0.000267066	1.18411e-08	0.0011349	0.0042142	3.95885e-07	334.023	281.999	475.505	508.426	457.499	455.764	597.565	529.687
ENSMUSG00000005583	Mef2c	1.48359	1.64557	1.81002	3.08312e-07	8.63261e-11	7.29159e-15	4.09928e-05	6.04136e-09	5.14649e-13	803.649	770.074	1141	1193	1275.95	1312.83	1399.31	1451.05
ENSMUSG00000026017	Carf	1.47931	1.636	1.56518	0.0150611	0.00207977	0.00484067	0.22518	0.0236675	0.0401214	91.7316	103.038	153.493	135.113	162.374	156.699	154.801	149.837
ENSMUSG00000053080	2700081O15Rik	1.47882	2.45035	2.41829	0.020244	5.38262e-08	7.61604e-08	0.26877	2.24116e-06	2.24619e-06	116.659	112.076	139.539	198.166	267.697	292.377	295.731	254.986
ENSMUSG00000074903	Gm2058	1.81828	1.47788	1.64539	0.000889294	0.0306738	0.00562105	0.0312945	0.187494	0.0451251	196.425	218.73	475.505	280.235	306.097	307.664	325.692	358.82
ENSMUSG00000028542	Slc6a9	1.47649	1.81956	2.42058	0.000232273	1.16315e-08	1.49688e-17	0.0112609	5.5203e-07	1.35342e-15	334.023	369.671	513.073	526.441	599.028	681.257	811.734	896.393
ENSMUSG00000026202	Tuba4a	2.25231	1.52423	1.47391	1.42494e-12	0.000284319	0.000804576	4.97204e-10	0.00442445	0.00910533	307.101	313.633	713.794	684.573	494.802	451.942	447.203	469.226
ENSMUSG00000021892	Sh3bp5	1.4734	1.53027	1.59583	0.0108661	0.00509579	0.00197993	0.182012	0.0482397	0.019352	209.387	195.23	339.186	257.215	300.611	318.175	334.015	310.189
ENSMUSG00000051166	Eml5	1.55618	1.47214	1.49885	0.0034878	0.0108309	0.00719583	0.0864113	0.0860074	0.0548353	130.618	134.673	218.968	194.163	219.424	171.986	199.188	198.468
ENSMUSG00000051149	Adnp	1.59547	1.97181	1.4717	0.00523012	4.66669e-05	0.0208274	0.112724	0.000956265	0.126786	393.848	318.152	474.431	660.553	739.46	664.058	530.429	516.543
ENSMUSG00000020256	Aldh1l2	1.61637	1.47137	1.76585	3.50009e-12	2.43406e-08	1.11348e-16	1.17177e-09	1.07681e-06	9.28799e-15	1015.03	944.515	1560.69	1605.34	1465.75	1416.98	1786.59	1666.61
ENSMUSG00000020099	Unc5b	1.47064	1.72979	1.54698	4.57649e-05	6.32959e-09	3.77398e-06	0.0030315	3.20674e-07	7.95039e-05	1167.58	1070.15	1619.72	1670.4	2045.03	1825.92	1695.04	1767.81
ENSMUSG00000028207	Asph	1.48923	1.49078	1.47056	2.01141e-05	1.89757e-05	3.4006e-05	0.00159714	0.000432877	0.000566172	551.387	548.632	792.15	845.708	911.707	729.986	824.495	791.245
ENSMUSG00000086331	Gm16310	1.47036	1.95022	1.47413	0.0430037	0.000359983	0.0397355	0.422727	0.00546493	0.204872	64.8104	79.5381	111.631	101.085	161.277	121.346	109.859	102.52
ENSMUSG00000020142	Slc1a4	1.4701	1.64738	1.94696	0.0138691	0.00137554	1.70462e-05	0.214077	0.0169119	0.000306212	239.3	208.788	339.186	319.267	354.37	383.147	391.718	483.684
ENSMUSG00000019726	Lyst	1.67401	1.4699	1.64302	3.08994e-05	0.00193381	5.53717e-05	0.00223179	0.0222725	0.000874302	252.262	276.576	444.377	441.37	392.769	385.058	413.357	458.712
ENSMUSG00000073705	Apitd1	1.46961	1.55419	1.52935	0.0170011	0.00609715	0.00792889	0.241512	0.0553299	0.0591901	142.583	128.346	182.474	215.18	200.773	219.76	201.962	212.926
ENSMUSG00000030539	Sema4b	1.46777	1.46739	1.8115	0.00667097	0.00668766	2.20191e-05	0.131687	0.0595972	0.000382807	260.238	234.999	353.14	373.313	399.352	327.729	446.093	450.825
ENSMUSG00000029624	Ptcd1	1.4665	2.04316	1.57111	0.0216	1.29966e-05	0.00613695	0.279696	0.000309892	0.0483424	114.664	107.557	152.419	173.145	193.093	259.89	164.233	186.639
ENSMUSG00000047261	Gap43	1.46648	1.9284	2.02966	0.0166602	3.39674e-05	7.20899e-06	0.238441	0.000719854	0.000142194	169.504	198.845	268.344	272.228	346.69	364.038	356.763	392.994
ENSMUSG00000002103	Acp2	1.46617	1.67407	1.58189	0.0040648	9.81024e-05	0.000506998	0.0957238	0.00181237	0.00607074	178.478	214.211	297.325	279.234	332.428	325.818	294.621	329.904
ENSMUSG00000001942	Siae	1.46507	2.04816	1.90644	0.0367279	6.80428e-05	0.000329163	0.38555	0.00132523	0.00419696	101.702	99.4227	136.319	158.132	226.007	186.318	189.201	194.525
ENSMUSG00000022914	Brwd1	1.46368	1.57987	2.20791	4.35878e-05	8.757e-07	8.80955e-18	0.00295039	2.84333e-05	8.33007e-16	792.681	807.131	1249.41	1092.91	1368.11	1160.91	1676.18	1861.13
ENSMUSG00000032249	Anp32a	1.46349	1.59915	1.86283	0.00067372	2.61815e-05	2.03163e-08	0.0254432	0.000573271	6.59654e-07	422.763	452.825	648.318	633.531	770.179	631.572	895.515	729.47
ENSMUSG00000057329	Bcl2	1.46314	1.60179	1.97438	0.00106889	4.64682e-05	2.38334e-09	0.0361756	0.000952983	8.70867e-08	225.341	231.384	339.186	329.276	359.856	371.681	491.035	404.823
ENSMUSG00000080600	Gm23840	1.92532	1.81456	1.46282	4.48842e-05	0.000212887	0.0185752	0.00298609	0.00349971	0.116296	116.659	107.557	243.656	188.158	204.065	202.562	157.02	172.181
ENSMUSG00000020520	Galnt10	1.46142	2.09824	1.68889	0.0204804	4.32801e-06	0.0012027	0.27104	0.000117956	0.0127332	143.58	135.576	198.574	209.175	277.572	307.664	231.369	240.528
ENSMUSG00000038236	Hoxa7	1.46069	1.94913	1.76354	0.00713151	1.66448e-06	4.61958e-05	0.13724	4.98619e-05	0.00074606	239.3	196.134	288.738	346.29	415.809	431.877	375.073	392.993
ENSMUSG00000034248	Slc25a37	1.45826	1.72111	1.6627	0.000439635	3.87147e-07	1.95904e-06	0.018429	1.34708e-05	4.42419e-05	818.605	780.016	1298.78	1032.87	1235.36	1514.43	1233.97	1428.71
ENSMUSG00000029484	Anxa3	1.45815	2.09569	2.43482	7.43246e-08	1.14061e-26	2.65523e-38	1.12964e-05	3.44602e-24	9.01106e-36	917.316	882.15	1322.4	1301.09	1786.11	1982.62	2143.35	2240.98
ENSMUSG00000070003	Ssbp4	1.59823	1.45748	1.65739	0.000631236	0.00616374	0.000216454	0.0242078	0.0558524	0.0029094	309.096	268.441	454.037	468.392	382.895	457.675	436.106	524.43
ENSMUSG00000027122	Arl14ep	1.45243	1.62919	2.3159	0.00159593	3.23144e-05	2.99754e-13	0.0486318	0.000687764	1.86586e-11	227.335	214.211	317.719	323.271	378.507	341.106	538.751	479.741
ENSMUSG00000021585	Cast	1.44985	1.73398	1.71657	3.11742e-06	3.97865e-12	8.9077e-12	0.000323143	3.25304e-10	4.58793e-10	1090.81	1275.32	1756.04	1676.4	2163.52	1942.49	2104.51	1954.45
ENSMUSG00000033386	Frrs1	1.72378	1.44913	1.70721	2.551e-06	0.00145256	3.48857e-06	0.000272407	0.0176834	7.4249e-05	329.037	278.383	574.255	472.396	448.722	430.921	529.874	504.714
ENSMUSG00000021504	B4galt7	1.4485	1.86658	1.73152	0.0460825	0.000663421	0.00269211	0.437916	0.00915632	0.0249885	100.705	84.9612	140.612	128.107	153.597	192.051	170.891	148.523
ENSMUSG00000029201	Ugdh	1.44789	1.93478	1.81222	2.49523e-06	1.84344e-17	1.65999e-14	0.000268769	2.8366e-15	1.14235e-12	636.139	571.228	865.14	881.738	1154.17	1180.02	1129.1	1052.8
ENSMUSG00000098404	Mrip-ps	1.44788	1.82129	1.82356	0.0270961	0.000301503	0.000277485	0.32352	0.00466549	0.0036315	151.556	142.807	200.721	225.189	239.172	296.199	260.221	277.33
ENSMUSG00000008958	Vps72	1.44781	1.7593	1.64339	1.41728e-05	2.76232e-11	4.62601e-09	0.0011665	2.0187e-09	1.61871e-07	912.331	1021.34	1528.48	1273.07	1651.17	1751.39	1546.9	1635.06
ENSMUSG00000023795	Pisd-ps2	1.44769	1.95852	2.04352	0.0175274	1.19403e-05	2.82418e-06	0.246158	0.000289442	6.14277e-05	140.589	138.288	196.428	207.173	261.115	284.733	271.873	299.674
ENSMUSG00000031750	Il34	1.44684	1.60783	1.49242	0.000960996	2.14498e-05	0.000339025	0.0333909	0.000482212	0.00429836	1534.51	1432.59	2270.19	2022.69	2178.88	2590.3	2273.19	2152.92
ENSMUSG00000028145	Them4	1.49329	1.44522	1.47912	0.00266079	0.00584759	0.00316434	0.0715457	0.0537744	0.0285067	176.484	200.653	303.765	260.218	244.658	300.021	287.408	269.444
ENSMUSG00000022639	Dubr	1.44324	1.80217	1.93947	0.0245906	0.000274748	3.8995e-05	0.304147	0.00430583	0.000642829	154.548	191.615	246.876	253.212	255.629	367.86	321.253	352.248
ENSMUSG00000085133	B930095G15Rik	1.4413	2.13691	2.10606	0.00051077	2.51036e-13	6.1667e-13	0.0206088	2.53844e-11	3.66364e-11	379.888	420.287	576.402	577.484	710.934	997.52	819.501	868.792
ENSMUSG00000031930	Wwp2	1.4391	2.36107	2.94064	0.000683829	2.33013e-16	2.30101e-25	0.0256564	3.20703e-14	3.58523e-23	254.256	291.941	385.341	401.336	572.697	716.609	754.585	858.277
ENSMUSG00000033306	Lpp	1.43868	1.50526	1.45694	1.24094e-07	2.59025e-09	3.93534e-08	1.78739e-05	1.43238e-07	1.22326e-06	1139.66	1184.03	1618.65	1724.44	1757.59	1740.88	1624.02	1769.13
ENSMUSG00000036580	Spg20	1.53169	1.4386	2.13436	0.000501074	0.00307722	2.66428e-10	0.0202837	0.032303	1.11495e-08	215.37	198.845	319.865	314.263	278.669	316.264	420.015	466.598
ENSMUSG00000087143	A830082K12Rik	1.43837	1.51827	1.55877	0.0311403	0.0129941	0.00784685	0.349397	0.0986869	0.0587305	120.647	124.73	172.813	180.151	212.841	160.52	196.414	185.325
ENSMUSG00000027330	Cdc25b	1.43821	1.53896	1.46302	8.20117e-06	1.13236e-07	2.7272e-06	0.000741517	4.37645e-06	5.95279e-05	812.622	821.593	1143.14	1207.01	1183.79	1330.03	1172.38	1221.04
ENSMUSG00000037784	Dzip1l	1.49269	1.5179	1.43752	0.00935427	0.00670848	0.0180394	0.165412	0.0597612	0.113891	168.507	143.711	223.262	242.203	278.669	195.873	218.053	231.327
ENSMUSG00000018076	Med13l	1.43733	1.65421	1.70396	2.7678e-07	7.31014e-13	2.25092e-14	3.74697e-05	6.83402e-11	1.54045e-12	836.552	818.881	1186.08	1193	1402.12	1336.71	1350.48	1477.34
ENSMUSG00000002059	Rab34	1.43676	1.77985	1.52044	0.000219201	3.43559e-09	1.78465e-05	0.0107722	1.85837e-07	0.000319226	703.94	808.939	1159.24	1015.85	1252.91	1439.91	1164.61	1135.61
ENSMUSG00000031591	Asah1	1.4367	1.53695	1.79367	0.00912839	0.00190372	1.94574e-05	0.162876	0.0219874	0.000343088	174.489	182.576	264.05	249.209	278.669	270.401	324.582	315.446
ENSMUSG00000001910	Nacc1	1.68012	1.77724	1.43574	6.39952e-05	8.84219e-06	0.00536893	0.00395366	0.000224213	0.0435099	185.457	216.922	362.8	314.263	356.564	359.26	277.976	302.303
ENSMUSG00000020601	Trib2	1.43558	1.98921	1.77453	0.00243782	6.48237e-09	1.30275e-06	0.0668082	3.26411e-07	3.03616e-05	589.276	505.248	788.93	781.655	941.33	1233.52	988.728	951.596
ENSMUSG00000024431	Nr3c1	1.43473	1.69124	2.30786	0.00317151	1.58751e-05	4.19283e-12	0.080959	0.000370678	2.26797e-10	389.859	405.825	677.299	465.39	712.031	634.438	958.767	875.364
ENSMUSG00000003948	Mmd	1.43287	2.26434	2.20441	0.0202217	7.40511e-08	1.79592e-07	0.268762	3.00252e-06	4.9217e-06	129.621	163.595	195.354	225.189	314.874	349.705	325.137	322.018
ENSMUSG00000022912	Pros1	1.43266	1.93227	2.14071	0.0308955	5.89898e-05	2.83492e-06	0.348114	0.00117288	6.14455e-05	99.7083	125.634	165.3	158.132	245.755	191.096	226.375	258.929
ENSMUSG00000024074	Crim1	1.43151	1.6658	1.64968	0.0104533	0.000241859	0.000297109	0.177804	0.00387068	0.00386082	178.478	180.768	247.949	266.223	317.068	281.866	275.202	320.704
ENSMUSG00000034845	Plvap	1.64042	1.4314	2.01557	0.0007244	0.0148779	1.25666e-06	0.0267855	0.109535	2.94259e-05	170.501	169.922	244.729	313.262	234.784	252.246	339.563	346.991
ENSMUSG00000026204	Ptprn	1.68745	1.4771	1.43113	5.19206e-05	0.00263245	0.00561358	0.00334099	0.0286413	0.045109	368.921	396.787	657.978	634.531	528.812	601.952	543.19	553.345
ENSMUSG00000044629	Cnrip1	1.43076	1.50933	1.80574	0.00608884	0.00156218	4.21511e-06	0.124154	0.0187325	8.76049e-05	183.463	216.922	260.83	312.262	286.349	318.175	346.221	379.85
ENSMUSG00000033446	Lpar6	1.43074	1.66973	1.76321	0.00391247	3.27159e-05	3.86572e-06	0.0932894	0.000694519	8.13674e-05	284.168	328.999	501.266	377.316	547.463	477.74	532.093	550.717
ENSMUSG00000078695	Cisd3	1.43047	1.92295	1.65026	0.0176043	1.19697e-05	0.000806855	0.246539	0.000289871	0.00912324	227.335	207.884	289.811	332.278	376.312	459.586	341.228	378.536
ENSMUSG00000091957	Rps2-ps10	1.42946	1.70703	1.46669	0.00824529	6.67209e-05	0.00433472	0.151873	0.00130358	0.0367516	204.402	200.653	325.232	254.213	344.496	346.839	290.182	304.931
ENSMUSG00000068036	Afdn	1.42798	1.90406	2.01741	4.26649e-05	7.73723e-14	2.73982e-16	0.00291179	8.26216e-12	2.18252e-14	615.2	593.824	799.664	925.775	1154.17	1147.53	1190.14	1251.27
ENSMUSG00000058318	Phf21a	1.42633	1.5339	1.43297	0.00110751	8.0381e-05	0.000891622	0.0372791	0.00152829	0.00991875	351.97	355.21	483.018	525.44	551.852	533.157	471.616	546.774
ENSMUSG00000022265	Ank	1.42569	1.77438	2.66273	3.11315e-05	1.1064e-11	6.47498e-32	0.00224201	8.45988e-10	1.76276e-29	644.115	577.555	861.919	878.736	1075.18	1091.16	1653.43	1595.63
ENSMUSG00000030541	Idh2	1.42555	2.01964	1.93163	4.56414e-06	3.77763e-20	6.31792e-18	0.000447887	7.42755e-18	6.11407e-16	813.619	779.112	1073.37	1196	1579.85	1635.78	1551.34	1523.34
ENSMUSG00000026571	Dcaf6	1.42414	1.85686	1.72767	0.0141529	1.50547e-05	0.000129673	0.216519	0.000354192	0.00186557	256.25	291.941	443.303	338.283	526.618	492.072	501.022	444.254
ENSMUSG00000028066	Pmf1	1.45791	1.68928	1.42394	0.0077159	0.000203947	0.0123777	0.145034	0.00337111	0.0847089	518.483	564.901	839.379	740.62	789.927	1039.56	730.172	814.903
ENSMUSG00000081534	Slc48a1	1.45923	1.63025	1.42355	8.15466e-06	7.55601e-09	2.99983e-05	0.000740013	3.7266e-07	0.000505907	1895.45	1839.32	2992.57	2458.06	2870.07	3217.1	2604.43	2714.15
ENSMUSG00000033396	Spg11	1.42241	1.70207	1.55324	0.0151131	0.000220744	0.00220488	0.225649	0.00359074	0.0211638	203.405	215.114	313.425	282.236	274.28	436.654	317.37	333.847
ENSMUSG00000055044	Pdlim1	1.42193	2.31808	2.7741	3.44578e-06	1.88936e-29	4.31182e-43	0.000349859	7.09196e-27	1.75116e-40	745.818	821.593	1091.62	1137.95	1758.68	1875.61	2087.87	2268.58
ENSMUSG00000020728	Cep112	1.41964	1.50109	1.61768	0.0247321	0.00895603	0.00175295	0.304984	0.0747311	0.0175111	125.632	114.788	176.033	165.138	171.151	189.185	189.756	199.783
ENSMUSG00000033955	Tnks1bp1	1.41951	1.69826	1.90655	0.0476741	0.00260053	0.000224054	0.446132	0.0283813	0.00300363	178.478	168.115	312.352	180.151	269.892	318.175	356.209	302.303
ENSMUSG00000028811	Yars	1.41854	1.47626	1.51076	0.00129932	0.00033007	0.000131534	0.0418586	0.00506133	0.00188796	362.938	374.191	516.293	529.443	522.23	565.644	507.68	612.492
ENSMUSG00000000058	Cav2	1.41714	1.52847	1.50518	0.00087071	4.7923e-05	8.38492e-05	0.0307717	0.000978766	0.00126509	368.921	432.037	562.448	573.48	546.366	677.435	599.784	607.234
ENSMUSG00000028381	Ugcg	1.41625	1.68276	1.71694	0.0326693	0.00124084	0.000726006	0.360264	0.0154738	0.00835784	97.7141	117.499	166.373	139.117	172.248	190.14	185.872	184.01
ENSMUSG00000028649	Macf1	1.51354	1.41495	1.51723	4.99351e-09	1.02366e-06	3.48629e-09	9.66478e-07	3.27229e-05	1.24811e-07	938.255	996.938	1455.5	1474.23	1453.69	1287.03	1475.88	1460.25
ENSMUSG00000019970	Sgk1	1.53086	1.54337	1.41487	0.00149109	0.00119722	0.00949202	0.0464072	0.0150253	0.0686585	281.177	199.749	358.507	376.315	382.895	358.305	341.228	337.79
ENSMUSG00000031706	Rfx1	1.4136	2.04917	1.89306	0.0042736	1.56392e-09	7.42532e-08	0.098396	9.01033e-08	2.19517e-06	218.361	200.653	285.517	306.257	430.071	428.055	383.396	411.395
ENSMUSG00000026854	Usp20	1.41346	1.83365	1.49304	0.0131577	1.0022e-05	0.00363261	0.207492	0.000249032	0.0319355	146.571	129.249	194.281	195.163	249.046	256.068	186.982	228.699
ENSMUSG00000080316	Spaca6	1.70651	1.40872	1.87886	0.00113802	0.0384548	0.000108319	0.0378941	0.218254	0.00158412	125.632	153.653	268.344	209.175	221.618	172.942	271.873	252.357
ENSMUSG00000036879	Phkb	1.40853	1.58452	1.57218	0.0232408	0.00215023	0.00243246	0.29361	0.0242929	0.023014	166.513	147.326	191.061	250.21	262.212	235.048	236.917	257.614
ENSMUSG00000029714	Gigyf1	1.40819	2.15824	1.84976	0.0375472	1.9048e-06	0.000142637	0.39051	5.61781e-05	0.00202503	130.618	129.249	187.84	178.149	254.532	305.753	242.466	237.899
ENSMUSG00000068742	Cry2	1.52358	1.4057	1.60036	0.0131897	0.0457135	0.00528336	0.207732	0.246733	0.0429993	137.597	120.211	194.281	198.166	195.287	167.209	169.227	248.414
ENSMUSG00000018378	Cuedc1	1.4034	1.46529	1.54168	0.0193161	0.00814862	0.00247007	0.261496	0.0695638	0.023294	139.592	148.23	184.62	219.184	201.87	219.76	208.62	237.899
ENSMUSG00000025241	Fyco1	1.40235	1.42534	1.43826	0.0141672	0.0100472	0.00793888	0.216519	0.0815175	0.0592319	206.396	208.788	256.536	325.272	318.165	274.223	288.518	310.189
ENSMUSG00000028541	B4galt2	1.40194	2.0384	2.36022	0.0144422	1.32315e-07	1.21177e-10	0.218698	5.04302e-06	5.26672e-09	133.609	142.807	200.721	187.157	300.611	263.712	329.021	323.332
ENSMUSG00000026421	Csrp1	1.39886	1.75758	1.91288	0.00667707	4.67981e-06	1.27931e-07	0.131702	0.000126431	3.63877e-06	579.305	530.555	865.14	687.576	865.628	1083.51	1019.24	1105.38
ENSMUSG00000054304	D130007C19Rik	1.3975	3.36244	3.6228	0.016098	4.34211e-20	1.0295e-22	0.233327	8.33887e-18	1.39371e-20	103.697	127.442	172.813	151.127	402.643	376.459	398.931	442.939
ENSMUSG00000003865	Gys1	1.55607	1.67935	1.39688	3.03833e-05	9.35866e-07	0.0016048	0.00220738	3.02023e-05	0.0163074	425.754	387.748	606.456	658.552	629.747	734.764	534.313	605.92
ENSMUSG00000028677	Rnf220	1.39685	1.87018	1.7817	0.00208087	5.78453e-09	7.39574e-08	0.0595283	2.97933e-07	2.18903e-06	420.769	429.325	602.163	585.49	732.877	856.109	768.456	745.242
ENSMUSG00000069045	Ddx3y	1.39776	1.39379	1.74731	0.000244238	0.000274429	5.8648e-10	0.0117036	0.00430571	2.33968e-08	467.632	545.017	719.161	697.584	778.956	635.394	854.457	920.052
ENSMUSG00000025212	Sfxn3	1.39363	1.71039	1.47991	0.000232852	1.87924e-09	1.16671e-05	0.011267	1.06781e-07	0.000220089	463.643	484.459	640.804	680.57	784.441	837	670.804	737.356
ENSMUSG00000056708	Ier5	1.39308	2.28279	2.19356	0.0142646	6.28898e-10	3.81125e-09	0.21739	3.84699e-08	1.35079e-07	295.136	318.152	462.624	392.329	570.503	828.4	664.146	682.153
ENSMUSG00000042406	Atf4	1.39219	1.55469	1.69565	0.000265629	1.13016e-06	5.50365e-09	0.0124634	3.55765e-05	1.91231e-07	3039.11	3181.53	4650.93	4010.36	4499.29	5171.05	5122.85	5428.31
ENSMUSG00000056919	Cep162	1.39202	1.47106	1.89037	0.00368353	0.000681149	1.47147e-08	0.0895997	0.00935409	4.84763e-07	334.023	434.748	542.054	529.443	614.388	518.825	705.204	751.814
ENSMUSG00000029363	Rfc5	1.53669	1.72472	1.39198	0.00765957	0.00068172	0.0399025	0.144523	0.00935674	0.205348	201.411	185.288	287.664	306.257	245.755	419.455	266.324	272.072
ENSMUSG00000023007	Prpf40b	1.46947	1.39131	1.56506	0.00395052	0.0136226	0.000707601	0.0936557	0.102361	0.00815353	175.487	197.038	290.884	257.215	247.949	270.401	304.053	277.33
ENSMUSG00000003847	Nfat5	1.39072	1.90788	2.16319	0.00054537	6.43981e-12	1.31811e-16	0.021687	5.11346e-10	1.08849e-14	350.973	455.536	534.54	588.493	742.751	797.825	853.347	896.393
ENSMUSG00000020628	Trappc12	1.38895	1.44482	1.64212	0.0335034	0.016935	0.00111495	0.36493	0.120768	0.0119679	149.562	118.403	180.327	191.16	187.608	198.74	213.059	227.384
ENSMUSG00000028480	Glipr2	1.38851	1.53336	1.68935	0.00523261	0.000261391	6.56423e-06	0.112724	0.0041347	0.000130515	406.81	312.729	470.138	527.442	471.762	628.705	577.035	640.093
ENSMUSG00000039997	Ifi203	1.38768	1.81563	1.8559	0.0263297	3.83028e-05	1.67956e-05	0.317083	0.000802125	0.000302834	122.641	113.884	156.713	171.143	206.259	222.627	222.492	215.555
ENSMUSG00000024924	Vldlr	1.38639	2.09072	2.29834	0.000475449	1.13979e-15	9.91753e-20	0.019373	1.43336e-13	1.12705e-17	468.629	498.017	674.079	666.558	1072.98	949.746	1106.91	1115.89
ENSMUSG00000026663	Atf6	1.5625	1.38556	1.90583	4.65227e-05	0.00306857	2.54392e-09	0.00305717	0.0322532	9.28175e-08	323.055	303.691	527.027	452.379	423.489	444.298	634.739	554.66
ENSMUSG00000018677	Slc25a39	1.42804	1.63337	1.38261	8.7789e-06	8.49039e-10	5.17918e-05	0.000785157	5.093e-08	0.000824608	1674.1	1629.63	2476.27	2241.88	2640.77	2754.65	2162.22	2411.85
ENSMUSG00000031808	Slc27a1	1.59731	1.50648	1.38238	0.00212926	0.00736222	0.0336622	0.0606011	0.0641321	0.181017	121.644	115.692	206.088	173.145	177.734	179.63	164.788	162.981
ENSMUSG00000018425	Dhx40	1.38236	1.4844	1.92738	0.003594	0.000363178	1.90627e-09	0.0883312	0.00550752	7.08034e-08	344.991	299.172	462.624	427.358	462.985	492.072	613.1	628.264
ENSMUSG00000024845	Tmem134	1.38014	1.81429	1.62188	0.00584208	2.95458e-07	3.1676e-05	0.12071	1.06082e-05	0.000531308	571.328	605.574	867.286	757.635	938.038	1196.26	890.521	1022.57
ENSMUSG00000096054	Syne1	1.3797	1.47613	1.62291	0.000278599	1.05222e-05	3.72e-08	0.0129494	0.000259637	1.16117e-06	877.433	924.631	1221.5	1265.06	1377.98	1283.21	1506.4	1415.57
ENSMUSG00000025068	Gsto1	1.37908	2.15591	2.60523	0.000228268	6.00479e-19	9.02321e-29	0.0111348	1.0403e-16	1.97824e-26	975.147	968.015	1323.47	1356.14	1985.79	2202.38	2645.49	2411.85
ENSMUSG00000031711	Zfp330	1.49095	1.43109	1.37902	0.00426199	0.0104265	0.0211412	0.098396	0.0835404	0.128245	211.381	179.865	320.939	262.22	257.823	300.976	274.092	264.186
ENSMUSG00000040699	Limd2	1.37866	1.75995	1.57161	0.0402653	0.000268405	0.00356127	0.406327	0.00422995	0.031431	177.481	200.653	306.985	215.18	332.428	333.462	275.202	322.018
ENSMUSG00000028173	Wls	1.37858	1.61487	2.31004	2.93396e-05	3.26896e-10	6.60881e-29	0.00215047	2.07564e-08	1.46184e-26	683.999	623.651	963.89	838.702	1048.85	1061.54	1528.04	1489.17
ENSMUSG00000097815	Gm26809	1.37848	1.61204	1.68804	0.0428926	0.0024561	0.000850976	0.421988	0.0271277	0.00952647	216.367	206.076	274.784	307.257	413.615	268.49	313.486	403.508
ENSMUSG00000005873	Reep5	1.60255	1.66646	1.37822	0.000384702	0.000118239	0.0158115	0.0166619	0.00212464	0.102556	318.069	377.806	529.173	586.491	547.463	612.462	435.551	528.373
ENSMUSG00000048249	Crebrf	1.37553	2.36662	3.00311	0.0177729	3.39883e-11	8.99724e-18	0.24778	2.46206e-09	8.44309e-16	137.597	129.249	186.767	180.151	314.874	316.264	398.931	402.194
ENSMUSG00000052713	Zfp608	1.37403	1.59848	1.63815	0.00300809	1.03766e-05	3.11337e-06	0.0782798	0.000256557	6.707e-05	355.959	384.133	510.926	506.424	597.931	585.709	587.023	628.264
ENSMUSG00000022364	Tbc1d31	1.43105	1.37398	1.48117	0.0161256	0.033194	0.00786796	0.233327	0.197966	0.0588352	145.574	183.48	240.436	231.194	219.424	233.137	239.137	249.728
ENSMUSG00000029440	Psmd9	1.37862	1.46131	1.37166	0.0191735	0.00553705	0.0206026	0.260276	0.0514728	0.125841	256.25	279.287	387.488	351.294	317.068	464.363	343.447	394.308
ENSMUSG00000029094	Afap1	1.37163	1.47489	1.40717	0.00199824	0.000137643	0.000781056	0.0578999	0.00242529	0.00890059	488.57	438.363	684.813	586.491	698.866	667.88	676.352	624.321
ENSMUSG00000006717	Acot13	1.3701	1.90035	1.96446	0.00702671	2.18344e-08	3.11563e-09	0.136	9.79939e-07	1.11865e-07	194.431	251.268	318.792	293.246	422.392	426.144	440.544	436.367
ENSMUSG00000024012	Mtch1	1.36992	1.81498	1.82471	0.000650406	9.09009e-11	5.87863e-11	0.0247514	6.3436e-09	2.68703e-09	1526.53	1500.38	2120.99	2025.7	2501.44	2990.65	2577.24	2952.05
ENSMUSG00000035248	Zcchc6	1.38965	1.43553	1.36858	0.00424641	0.00166222	0.00627385	0.0983902	0.0197128	0.0491862	532.442	615.517	859.773	736.617	808.578	839.866	808.959	761.014
ENSMUSG00000025791	Pgm2	1.47561	1.66613	1.36806	9.90866e-07	1.17994e-10	7.93671e-05	0.000118018	8.09747e-09	0.00120628	989.106	1109.92	1555.32	1543.29	1661.04	1836.43	1426.5	1447.11
ENSMUSG00000051278	Zgrf1	1.36671	1.46575	1.38172	0.0194858	0.00409002	0.0148657	0.263218	0.040472	0.0977916	189.446	209.691	253.316	292.245	294.028	291.421	262.44	291.788
ENSMUSG00000018983	E2f2	1.36518	2.07156	2.54436	0.00503092	2.44009e-11	5.67885e-18	0.109908	1.8045e-09	5.51717e-16	324.052	310.018	441.157	424.355	618.776	693.678	802.301	810.96
ENSMUSG00000031295	Phka2	1.36515	1.50355	1.63834	0.0231517	0.00280578	0.000269863	0.293081	0.0301171	0.00354485	224.344	256.691	317.719	339.284	313.777	408.945	358.983	433.739
ENSMUSG00000029178	Klf3	1.36428	2.22158	2.84102	0.00196401	1.26962e-15	9.90354e-26	0.0572429	1.58058e-13	1.59318e-23	1336.09	1447.96	2060.88	1738.46	2994.04	3191.3	3802.33	4111.32
ENSMUSG00000068335	Dok1	1.36233	1.67018	1.61969	0.018486	8.21684e-05	0.000205721	0.254571	0.00155511	0.00278348	307.101	255.787	395.002	371.311	475.053	464.363	395.602	521.801
ENSMUSG00000106961	Gm43128	1.36149	1.57709	1.39648	0.0402606	0.00228417	0.0253269	0.406327	0.0254786	0.14702	170.501	165.403	217.895	239.2	297.32	233.137	220.272	251.043
ENSMUSG00000034312	Iqsec1	1.48297	1.38123	1.36002	0.00498583	0.0216073	0.0282576	0.109503	0.145046	0.159357	293.142	295.556	450.817	422.354	330.233	481.562	427.228	370.649
ENSMUSG00000024587	Nars	1.53062	1.35915	1.60741	1.16688e-11	1.04478e-06	3.46182e-14	3.5254e-09	3.3312e-05	2.30546e-12	3101.92	3218.58	5060.96	4614.86	4548.66	4044.54	5096.78	5062.91
ENSMUSG00000032643	Fhl3	1.356	1.61109	1.48634	0.0115637	6.95679e-05	0.000937562	0.189595	0.00135387	0.0103231	403.818	349.787	527.027	494.414	563.92	648.77	523.771	599.348
ENSMUSG00000047423	AI837181	1.35515	1.72462	1.52982	0.00777459	1.55937e-06	0.000179565	0.145694	4.71696e-05	0.00246183	555.375	488.075	732.041	681.571	826.132	971.722	811.179	783.358
ENSMUSG00000036856	Wnt4	1.35475	1.66621	1.52228	0.0134337	2.76594e-05	0.000553797	0.209735	0.000600556	0.00657706	314.081	284.71	364.947	445.373	492.607	504.493	431.667	482.37
ENSMUSG00000029647	Pan3	1.35448	1.40339	1.57777	0.000187588	2.88054e-05	1.23664e-08	0.00950367	0.000619466	4.12337e-07	532.442	498.017	694.473	700.587	695.575	749.096	816.172	808.331
ENSMUSG00000031563	Wwc2	1.35419	1.93285	2.26952	0.00028351	1.39817e-15	1.57134e-23	0.0130795	1.72329e-13	2.25019e-21	689.981	716.747	924.175	980.821	1279.24	1438.95	1565.76	1629.81
ENSMUSG00000023104	Rfc2	1.38264	1.50002	1.35411	0.00258055	0.000154028	0.00464253	0.0697171	0.00265915	0.0387775	422.763	425.71	596.796	576.483	567.212	704.188	557.061	594.091
ENSMUSG00000026634	Angel2	1.35217	1.53736	1.54154	0.0128658	0.000364263	0.000316203	0.203665	0.00551268	0.00406729	291.148	347.075	411.102	452.379	468.471	513.092	457.745	531.001
ENSMUSG00000071379	Hpcal1	1.35181	1.77706	1.44822	0.000890726	1.75467e-10	4.10069e-05	0.0313005	1.16542e-08	0.00067145	905.351	792.67	1114.16	1179.99	1564.49	1452.33	1233.97	1223.67
ENSMUSG00000021549	Rasa1	1.54487	1.40458	1.35156	5.57865e-07	9.35754e-05	0.000528023	6.84186e-05	0.00175226	0.00629511	2500.68	2637.41	4085.26	3853.23	3539.31	3677.64	3403.4	3543.51
ENSMUSG00000086859	Snhg20	1.35136	1.36725	1.37471	0.0301375	0.0241328	0.0209946	0.344385	0.157565	0.127637	210.384	185.288	282.297	252.211	281.96	258.935	294.066	245.785
ENSMUSG00000026034	Clk1	1.35072	1.45952	1.66841	0.00368894	0.000249515	5.9196e-07	0.0895997	0.00398036	1.4923e-05	509.509	507.959	769.609	605.507	724.1	760.561	911.05	780.73
ENSMUSG00000030750	Nsmce1	1.34914	1.67843	1.42947	0.0143942	2.01397e-05	0.00330818	0.218374	0.000455653	0.0295234	325.049	392.268	519.513	449.376	616.582	588.575	517.113	508.657
ENSMUSG00000055799	Tcf7l1	1.34829	1.88021	1.755	0.0197991	5.56868e-07	7.86925e-06	0.264993	1.9055e-05	0.000154357	228.332	187.999	265.123	295.247	376.312	405.123	368.97	360.135
ENSMUSG00000021760	Gpx8	1.34786	1.76928	1.43446	0.0067848	1.71044e-07	0.000981157	0.132876	6.41065e-06	0.0107387	342.996	415.767	534.54	489.41	668.147	675.524	548.739	540.202
ENSMUSG00000036986	Pml	1.34544	1.70849	1.60067	0.00653096	7.60991e-07	1.37296e-05	0.129796	2.51371e-05	0.000253266	535.433	463.671	671.932	671.562	738.362	965.989	789.54	809.646
ENSMUSG00000073664	Nbeal1	1.37584	1.34495	1.71629	0.00011931	0.000353913	4.68911e-11	0.00668731	0.00537903	2.17543e-09	793.678	782.727	1114.16	1054.88	1082.86	1037.65	1343.27	1362.99
ENSMUSG00000032599	Ip6k2	1.34253	1.81132	1.78255	0.0436768	3.46296e-05	5.12336e-05	0.425779	0.000732633	0.000817296	140.589	138.288	195.354	179.15	238.075	266.579	241.911	256.3
ENSMUSG00000075415	Fnbp1	1.34107	1.62091	1.63754	0.00769784	9.53588e-06	5.5006e-06	0.144914	0.000238869	0.000111333	327.043	296.46	413.249	422.354	467.373	541.757	480.493	544.145
ENSMUSG00000002602	Axl	1.34103	1.69814	1.54013	5.14621e-06	1.67347e-16	1.77965e-11	0.000494156	2.38268e-14	8.81782e-10	5127	4897.02	6686.05	6755.66	8139.54	8880.22	7555.28	7886.16
ENSMUSG00000024493	Lars	1.41823	1.34061	1.7907	3.2579e-06	9.59686e-05	5.91842e-15	0.000333517	0.00178359	4.22544e-13	1674.1	1576.3	2379.67	2229.87	2312.73	2045.68	2938.44	2879.76
ENSMUSG00000107002	0610012G03Rik	1.34029	1.96766	1.6124	0.0466884	2.68045e-06	0.000959193	0.440956	7.68582e-05	0.0105239	140.589	143.711	188.914	192.161	277.572	281.866	240.801	215.555
ENSMUSG00000041324	Inhba	1.33934	2.43743	2.17926	0.00739234	3.30216e-17	1.60102e-13	0.140659	5.01888e-15	1.0249e-11	240.297	235.903	311.278	326.273	563.92	596.219	507.125	532.316
ENSMUSG00000027907	S100a11	1.33814	1.87371	1.64869	0.000145785	2.08063e-16	6.09598e-11	0.00783341	2.89582e-14	2.78125e-09	2687.14	2702.49	3755.74	3456.9	4879.99	5217.87	4314.45	4575.29
ENSMUSG00000002625	Akap8l	1.51182	1.33748	1.405	0.00276849	0.0360418	0.0136441	0.0736915	0.20867	0.091565	259.241	244.037	403.589	357.299	317.068	355.438	387.28	315.446
ENSMUSG00000038729	Akap2	1.33432	1.47039	1.41762	0.000189107	5.49333e-07	5.51235e-06	0.00956111	1.88232e-05	0.000111389	915.322	924.631	1266.58	1189	1342.88	1362.51	1302.21	1306.47
ENSMUSG00000040596	Pogk	1.37665	1.33403	1.62159	0.0188954	0.034468	0.000325843	0.257941	0.202492	0.00416534	186.454	241.326	301.618	288.241	309.388	262.757	339.563	356.192
ENSMUSG00000022090	Pdlim2	1.33139	1.79853	2.03023	0.000359138	2.08244e-13	6.92204e-19	0.0156918	2.12306e-11	7.42367e-17	2200.56	2483.76	3212.61	3025.53	3794.94	4629.3	4508.09	5010.34
ENSMUSG00000002083	Bbc3	1.33116	1.3508	1.86692	0.0310497	0.0231597	1.3621e-06	0.348866	0.153084	3.16553e-05	163.522	166.307	217.895	221.185	215.036	230.27	338.454	272.072
ENSMUSG00000018001	Cyth3	1.33018	1.73304	1.97483	0.0315134	2.4993e-05	1.28928e-07	0.352149	0.000550379	3.65452e-06	143.58	178.961	233.995	196.164	291.834	268.49	297.395	344.362
ENSMUSG00000026643	Nmt2	1.4395	1.51565	1.3271	7.23447e-07	1.45327e-08	0.00011599	8.74277e-05	6.78027e-07	0.0016824	1068.87	1026.76	1590.74	1426.19	1504.15	1670.18	1412.63	1365.62
ENSMUSG00000022707	Gbe1	1.32537	1.66855	2.28812	0.00680633	6.58031e-07	3.37148e-16	0.133191	2.20998e-05	2.67709e-14	329.037	373.287	490.532	441.37	524.424	646.859	764.572	847.762
ENSMUSG00000060591	Ifitm2	1.32458	1.86656	1.43073	0.0499822	1.05162e-05	0.0118381	0.457563	0.000259637	0.0816243	216.367	245.845	278.004	334.28	390.575	472.007	311.821	352.248
ENSMUSG00000029577	Ube3b	1.35226	1.3243	1.32852	0.00960552	0.0159995	0.0140205	0.168552	0.115459	0.0934977	233.317	206.076	298.398	295.247	281.96	299.065	295.731	286.53
ENSMUSG00000044252	Osbpl1a	1.35127	1.33546	1.32405	0.015215	0.0196878	0.0227902	0.226117	0.135222	0.135885	243.288	218.73	317.719	306.257	305	311.486	278.531	337.79
ENSMUSG00000034640	Tiparp	1.45811	1.32402	1.89002	5.39593e-06	0.000751863	5.81266e-15	0.000514915	0.0101374	4.16193e-13	517.486	493.498	730.968	742.622	650.593	686.99	931.58	981.827
ENSMUSG00000052949	Rnf157	1.50582	1.61841	1.31916	0.000745826	6.99526e-05	0.0225184	0.027333	0.00135959	0.134715	390.856	333.518	516.293	573.48	543.075	627.75	428.338	532.316
ENSMUSG00000036529	Sbf1	1.56991	1.4524	1.31858	0.00112118	0.00715549	0.0460799	0.0375352	0.062884	0.229279	237.306	241.326	401.442	350.293	344.496	350.661	329.576	299.674
ENSMUSG00000038387	Rras	1.31858	1.32271	2.2982	0.0337535	0.0316634	5.22939e-11	0.365317	0.191698	2.40358e-09	230.326	201.557	252.243	316.265	302.805	268.49	519.887	469.226
ENSMUSG00000045136	Tubb2b	1.39911	1.31814	2.73799	0.00888626	0.0317124	1.14586e-15	0.160575	0.191901	8.57631e-14	271.207	336.229	447.597	403.338	344.496	455.764	882.199	779.415
ENSMUSG00000037606	Osbpl5	1.51393	1.31742	1.37206	0.00143809	0.0350158	0.0149601	0.0450409	0.204684	0.0981979	312.087	252.172	406.809	446.374	380.701	362.127	370.634	404.823
ENSMUSG00000066900	Suds3	1.31711	1.32749	1.34882	0.00901398	0.00719174	0.00434236	0.161948	0.0631354	0.0368038	456.664	482.652	612.897	624.523	589.154	657.37	602.003	669.009
ENSMUSG00000020900	Myh10	1.31709	1.43059	1.66766	0.0134036	0.00125872	3.46467e-06	0.209627	0.0156701	7.38037e-05	426.751	473.613	616.117	570.478	752.625	537.935	698.546	808.331
ENSMUSG00000026249	Serpine2	1.45396	1.31686	2.30956	0.00103688	0.0162458	7.90344e-14	0.0352853	0.116829	5.15263e-12	306.104	365.152	507.706	469.393	389.478	493.983	729.062	826.732
ENSMUSG00000029516	Cit	1.3167	1.76404	1.60326	8.27869e-05	2.05169e-16	7.90646e-12	0.00491838	2.87167e-14	4.11501e-10	876.436	893.9	1176.42	1154.97	1489.89	1631.96	1400.42	1440.54
ENSMUSG00000021668	Polk	1.31413	1.57846	1.58812	0.0415557	0.000586259	0.000460387	0.41413	0.00824959	0.00559099	187.452	221.441	236.142	301.252	328.039	318.175	337.899	310.189
ENSMUSG00000024308	Tapbp	1.31409	1.6802	1.66904	0.0304584	2.98751e-05	3.38452e-05	0.346256	0.000640246	0.000564254	199.417	174.442	261.903	229.192	326.942	300.976	310.711	312.818
ENSMUSG00000031700	Gpt2	1.31372	1.6945	1.8586	0.0228361	7.67737e-06	1.05227e-07	0.29087	0.00019669	3.0348e-06	213.376	174.442	255.463	253.212	341.205	315.308	347.331	374.592
ENSMUSG00000058056	Palld	1.31333	1.7189	2.06987	0.00329666	3.41537e-09	1.09633e-15	0.0833381	1.85147e-07	8.25547e-14	512.5	436.556	626.851	618.518	776.762	852.288	923.812	1044.92
ENSMUSG00000041238	Rbbp8	1.43882	1.31332	1.45229	0.0011336	0.0150939	0.00078859	0.0377977	0.110567	0.00896171	378.891	311.826	504.486	488.409	436.654	469.14	508.235	492.885
ENSMUSG00000026309	Ilkap	1.31243	1.36415	1.34615	0.00650084	0.00184355	0.00276556	0.129567	0.0214021	0.0255317	509.509	464.575	704.133	574.481	640.719	686.99	674.688	633.521
ENSMUSG00000000738	Spg7	1.3109	1.43437	1.38249	0.00839487	0.000424388	0.00151218	0.153941	0.00628816	0.015519	517.486	512.479	699.84	650.545	654.981	820.757	654.713	775.472
ENSMUSG00000089774	Slc5a3	1.46036	1.31042	1.33209	2.62705e-06	0.000815261	0.000372122	0.000279325	0.0108296	0.00466074	1501.61	1408.19	2295.95	1953.64	1983.59	1829.74	1943.06	1932.11
ENSMUSG00000015133	Lrrk1	1.31035	1.97835	2.2739	0.00569772	1.35084e-12	8.43816e-18	0.118774	1.20815e-10	8.00947e-16	425.754	496.209	572.108	636.533	828.326	995.609	1021.46	1079.09
ENSMUSG00000002844	Adprh	1.48913	1.70849	1.30957	0.000620351	3.73283e-06	0.0204444	0.0239386	0.000103558	0.125195	332.029	413.96	564.595	547.458	586.96	687.945	464.403	516.543
ENSMUSG00000024944	Arl2	1.30901	1.69664	1.42207	0.0435204	6.45094e-05	0.0078905	0.42546	0.00126838	0.0589681	336.017	315.441	427.203	425.356	492.607	611.507	437.215	491.57
ENSMUSG00000042688	Mapk6	1.55041	1.30848	1.67733	2.27381e-05	0.00972948	5.14696e-07	0.00176035	0.0795505	1.31049e-05	586.284	567.613	926.322	862.722	763.596	746.229	915.489	1023.89
ENSMUSG00000024588	Fech	1.30629	1.62022	1.65515	0.0252924	4.44505e-05	1.80836e-05	0.309124	0.000916153	0.000321841	258.244	279.287	335.966	366.307	418.003	452.897	439.99	450.825
ENSMUSG00000041375	Ccdc9	1.38156	1.30547	1.41323	0.00852733	0.0303344	0.00466121	0.155794	0.18597	0.0388942	344.991	322.672	500.192	422.354	365.341	504.493	454.97	490.256
ENSMUSG00000068739	Sars	1.51205	1.30414	1.34828	7.8007e-08	0.000570088	0.000103532	1.17124e-05	0.00805208	0.00152129	3239.52	3393.93	5286.37	4744.97	4465.28	4186.91	4526.4	4416.25
ENSMUSG00000000134	Tfe3	1.42255	1.41056	1.3039	0.00866247	0.0103965	0.0477062	0.157334	0.0833357	0.235012	246.279	248.557	362.8	341.286	289.64	407.034	316.26	329.904
ENSMUSG00000020009	Ifngr1	1.36446	1.43662	1.30371	0.0157411	0.00471977	0.0382277	0.230889	0.0453208	0.198961	180.472	206.076	276.93	251.21	279.766	276.134	260.776	241.842
ENSMUSG00000086841	2410006H16Rik	1.30305	1.99212	2.48223	0.00271867	2.44571e-15	6.974e-26	0.0727347	2.91298e-13	1.13667e-23	607.223	685.112	888.754	796.667	1337.39	1239.26	1591.29	1619.29
ENSMUSG00000001472	Tcf25	1.30225	1.42749	1.53353	0.00052654	2.86191e-06	1.72521e-08	0.0211418	8.13085e-05	5.65348e-07	1716.98	2089.68	2538.53	2421.03	2560.68	2874.08	2829.14	3015.14
ENSMUSG00000020111	Micu1	1.30079	1.43298	1.62529	0.0141339	0.000737784	4.13505e-06	0.216412	0.00998244	8.63031e-05	336.017	327.191	406.809	455.381	412.517	536.024	520.442	559.917
ENSMUSG00000028049	Scamp3	1.30038	1.30096	1.44355	0.0153304	0.0151317	0.000663957	0.227422	0.110713	0.00773337	704.937	787.247	1016.49	924.774	816.258	1123.64	1033.67	1123.78
ENSMUSG00000022952	Runx1	1.36576	1.31097	1.30031	0.000422816	0.0022277	0.00287202	0.0178242	0.0249499	0.0262842	536.43	521.517	753.509	691.579	690.089	696.544	664.146	715.012
ENSMUSG00000009418	Nav1	1.29901	1.45928	1.47609	0.000357575	2.29588e-07	9.05274e-08	0.0156789	8.38912e-06	2.64472e-06	1464.71	1301.53	1825.81	1766.48	2088.92	1947.27	2107.84	1968.91
ENSMUSG00000031207	Msn	1.39016	1.29859	1.3137	0.000487034	0.00568524	0.00385654	0.0197476	0.0526331	0.0334191	3642.34	3778.97	5342.18	4975.17	4632.04	5004.8	4655.12	5098.4
ENSMUSG00000032712	2810474O19Rik	1.29837	1.46409	1.75468	0.000163035	3.05762e-08	1.4468e-16	0.00853919	1.32122e-06	1.1908e-14	830.57	875.823	1099.13	1116.93	1301.18	1199.13	1531.92	1458.94
ENSMUSG00000104735	C130075A20Rik	1.29756	1.40972	1.72223	0.042626	0.00728864	1.74008e-05	0.420554	0.0636927	0.000311705	296.134	245.845	319.865	382.32	366.438	396.524	449.422	484.999
ENSMUSG00000085741	5430405H02Rik	1.29747	1.61992	1.42673	0.00885948	1.04174e-06	0.000322529	0.160325	3.32579e-05	0.00413364	565.346	601.055	763.169	750.629	913.902	975.544	789.54	879.307
ENSMUSG00000033713	Foxn3	1.29732	2.22242	2.34816	0.0293157	8.62042e-12	2.27693e-13	0.339881	6.7583e-10	1.43533e-11	300.122	274.768	347.773	397.333	597.931	678.39	721.849	623.006
ENSMUSG00000035203	Epn1	1.29694	1.65219	1.32817	0.00295079	7.0823e-09	0.00110711	0.0769648	3.51617e-07	0.0118992	706.932	704.093	909.148	920.771	1177.21	1154.22	940.457	933.195
ENSMUSG00000044442	N6amt1	1.29659	1.44226	1.81265	0.0120107	0.000364195	4.05409e-09	0.195057	0.00551268	1.43275e-07	301.119	337.133	404.662	423.354	459.694	461.497	539.306	624.321
ENSMUSG00000029309	Sparcl1	1.29552	1.3628	1.98425	0.00374566	0.000505619	3.60158e-15	0.0905316	0.00727422	2.60133e-13	413.789	455.537	562.448	564.473	579.28	605.774	867.218	858.277
ENSMUSG00000027651	Rprd1b	1.29984	1.29536	1.41721	0.0356591	0.0381091	0.00493906	0.379634	0.217088	0.0407189	364.932	407.633	568.888	436.365	545.269	456.719	529.319	567.803
ENSMUSG00000037851	Iars	1.30916	1.32424	1.29509	0.0159271	0.0118945	0.020117	0.231947	0.0924905	0.123759	471.62	328.999	491.605	554.464	558.434	500.671	535.977	496.828
ENSMUSG00000038535	Zfp280d	1.31897	1.37607	1.29478	0.00305579	0.000633958	0.00568165	0.0792714	0.00880364	0.0455377	3153.77	3472.56	4251.64	4488.76	4740.66	4378.96	4044.24	4541.11
ENSMUSG00000025413	Ttc4	1.29441	1.42848	1.60345	0.0287306	0.0023672	4.75211e-05	0.335425	0.0262394	0.000764472	266.221	260.307	357.434	324.272	378.507	373.592	442.764	398.251
ENSMUSG00000030835	Nomo1	1.34038	1.29231	1.31898	0.00312376	0.00975362	0.00505425	0.0802779	0.0796302	0.0413931	583.293	507.959	735.261	726.609	641.816	766.294	692.443	749.185
ENSMUSG00000033208	S100b	1.29142	1.5275	2.18711	0.0234359	0.000162489	2.10156e-12	0.295321	0.00277238	1.16475e-10	551.387	586.594	752.435	717.601	763.596	973.633	1163.5	1330.13
ENSMUSG00000085795	Zfp703	1.29117	1.30936	1.5375	0.0128795	0.0086163	2.1296e-05	0.203752	0.0727292	0.00037169	348.979	324.479	397.148	471.395	430.071	450.986	514.893	520.486
ENSMUSG00000079457	Gm7609	1.29081	1.50791	1.39556	0.0142497	7.55232e-05	0.00130933	0.217378	0.00145491	0.0137271	749.806	778.208	1041.17	931.78	1103.7	1200.08	1058.08	1075.15
ENSMUSG00000008393	Carhsp1	1.2897	1.75121	1.75824	0.0177993	1.25312e-07	9.08854e-08	0.248008	4.79087e-06	2.65205e-06	352.967	404.017	473.358	503.422	600.125	725.209	632.52	703.182
ENSMUSG00000043279	Trim56	1.40427	1.28954	1.59825	0.000384634	0.00799713	7.77016e-07	0.0166619	0.0684365	1.9116e-05	592.267	596.536	898.414	771.646	721.906	810.246	950.999	948.968
ENSMUSG00000031691	Tnpo2	1.28944	1.37075	1.32616	0.0312254	0.00734617	0.0160375	0.350036	0.0640373	0.103629	328.04	316.345	415.396	415.348	465.179	418.5	427.228	427.167
ENSMUSG00000026335	Pam	1.30953	1.38288	1.28635	0.00101955	7.73766e-05	0.00213151	0.0347912	0.00148369	0.0205551	2188.6	2171.03	2939.97	2769.32	3244.19	2786.18	2977.28	2623.46
ENSMUSG00000037692	Ahdc1	1.28613	1.75188	1.89523	0.0480181	7.64282e-06	2.72475e-07	0.447895	0.000196007	7.28186e-06	222.349	220.538	262.977	306.256	411.42	364.993	394.493	448.197
ENSMUSG00000047412	Zbtb44	1.28491	1.50306	1.58373	0.0409356	0.000810797	0.000141916	0.410536	0.0107761	0.00201595	292.145	240.422	358.507	325.272	370.827	428.055	432.222	408.766
ENSMUSG00000005667	Mthfd2	1.38355	1.28485	1.49283	3.8301e-05	0.00149488	3.49258e-07	0.00266536	0.0180743	9.14642e-06	1963.26	2060.76	2630.84	2936.46	2397.21	2771.85	2806.39	3209.67
ENSMUSG00000078566	Bnip3	1.28406	1.47088	1.56312	0.000403189	4.30324e-08	1.99607e-10	0.0172217	1.80692e-06	8.45312e-09	1737.91	1649.51	2200.42	2148.8	2355.52	2624.7	2567.81	2731.24
ENSMUSG00000003778	Brd8	1.28347	1.49489	1.45906	0.000619493	2.92918e-08	1.73879e-07	0.0239386	1.27311e-06	4.78098e-06	1007.05	1028.57	1297.71	1315.1	1577.66	1466.66	1454.24	1519.4
ENSMUSG00000072812	Ahnak2	1.28065	1.5809	1.65255	0.000146082	1.66875e-12	8.46863e-15	0.00783341	1.46281e-10	5.92661e-13	2321.21	2392.47	3052.68	2984.5	3472.39	3977.66	3764.05	4032.46
ENSMUSG00000028530	Jak1	1.29341	1.4515	1.28019	0.00461708	3.92349e-05	0.00642982	0.103421	0.000818876	0.0501551	1188.52	1231.03	1636.89	1493.25	1568.88	1941.53	1503.62	1596.95
ENSMUSG00000003316	Glg1	1.27864	1.37179	1.44259	1.80544e-05	3.4025e-08	1.47489e-10	0.00146649	1.45334e-06	6.33259e-09	5178.85	5129.31	6812.7	6368.33	7256.36	6885.18	7348.33	7524.71
ENSMUSG00000009647	Mcu	1.27831	1.30366	1.39872	0.00884724	0.00466024	0.000322861	0.16022	0.0448709	0.00413521	864.471	827.919	1152.8	1010.85	984.117	1220.15	1068.07	1307.79
ENSMUSG00000090272	Mndal	1.27768	1.6103	1.94457	0.0267263	1.27046e-05	6.63025e-10	0.320483	0.000303958	2.62813e-08	276.192	266.634	374.608	319.267	423.489	450.031	513.229	544.145
ENSMUSG00000026640	Plxna2	1.27761	2.46071	2.04785	0.0232726	7.69524e-18	8.26973e-12	0.293861	1.21428e-15	4.27712e-10	301.119	258.499	367.094	347.291	747.139	629.661	607.552	532.316
ENSMUSG00000048612	Myof	1.27669	1.48647	1.57867	1.22582e-05	1.09408e-12	2.03316e-16	0.00104045	9.96498e-11	1.65146e-14	3268.44	3195.99	4240.9	4012.36	4894.26	4715.29	5038.52	5169.38
ENSMUSG00000038812	Trmt112	1.27576	1.6671	1.57213	0.00467696	2.49641e-09	1.28768e-07	0.104479	1.38876e-07	3.65418e-06	1601.31	1461.51	1929.93	1976.66	2230.45	2872.17	2241.56	2580.09
ENSMUSG00000041236	Vps41	1.27558	1.63018	1.67338	0.0331486	1.52832e-05	4.66414e-06	0.363052	0.000358888	9.58122e-05	319.066	326.287	389.635	433.363	491.51	559.911	507.125	577.004
ENSMUSG00000050721	Plekho2	1.27432	1.47339	1.78682	0.0431137	0.00110903	7.33223e-07	0.423318	0.0139823	1.82013e-05	233.317	252.172	340.26	279.234	335.719	379.325	408.918	462.655
ENSMUSG00000031834	Pik3r2	1.27304	1.71481	1.82679	0.0498947	8.89966e-06	5.85848e-07	0.457473	0.00022521	1.47949e-05	260.239	256.691	333.819	324.272	378.507	506.404	446.648	500.771
ENSMUSG00000057363	Uxs1	1.27263	1.44296	1.45473	0.0208465	0.00040707	0.000282035	0.273255	0.00607882	0.00367744	364.932	451.017	548.494	491.411	597.931	580.931	595.345	592.776
ENSMUSG00000033400	Agl	1.34608	1.27239	1.34194	0.00361523	0.0185688	0.0038009	0.0886871	0.129365	0.0331052	409.801	469.998	558.154	626.525	521.132	598.13	610.881	567.803
ENSMUSG00000029267	Mtf2	1.28372	1.27229	1.35522	0.0197861	0.0246299	0.00424087	0.264963	0.159985	0.0360423	350.973	377.806	515.22	421.353	483.83	444.298	511.009	474.484
ENSMUSG00000050812	AI314180	1.32798	1.34791	1.2722	0.010003	0.00665406	0.0282994	0.172814	0.0593832	0.159546	411.795	416.671	535.614	564.473	596.834	520.736	553.732	496.828
ENSMUSG00000032621	Srek1	1.27035	1.38084	1.29594	0.00124446	1.29535e-05	0.000455433	0.0407267	0.000309161	0.00553625	2032.05	2027.32	2792.92	2364.98	2944.67	2661.97	2624.4	2636.61
ENSMUSG00000036646	Man1b1	1.27025	1.36222	1.28332	0.0328069	0.00557842	0.0247292	0.360745	0.051799	0.144538	267.218	258.499	344.553	323.271	357.661	358.305	309.602	370.649
ENSMUSG00000006589	Aprt	1.26959	1.47263	1.30344	0.00673116	1.02978e-05	0.00253475	0.132347	0.000255118	0.0238044	1008.05	1035.8	1368.55	1227.03	1422.97	1586.1	1363.25	1298.59
ENSMUSG00000047881	Rell1	1.26927	1.57402	1.90339	0.0457581	0.000130745	4.67682e-08	0.43634	0.00231859	1.42689e-06	411.795	492.594	504.486	643.539	667.05	756.74	817.282	908.223
ENSMUSG00000027811	4930579G24Rik	1.26776	1.35753	1.26962	0.0107788	0.00099874	0.0101046	0.18104	0.0128267	0.0720998	999.077	1041.23	1299.86	1287.08	1376.89	1393.09	1210.11	1386.65
ENSMUSG00000055723	Rras2	1.26765	1.3908	1.69864	0.0238887	0.00158811	2.77032e-07	0.298378	0.0189584	7.39569e-06	315.078	403.114	440.083	471.395	493.704	506.404	568.713	658.494
ENSMUSG00000057649	Brd9	1.26757	1.51666	1.51532	0.0123286	9.52825e-06	9.22746e-06	0.197816	0.000238869	0.000178038	563.352	554.055	784.636	632.53	830.52	863.753	793.424	905.594
ENSMUSG00000029428	Stx2	1.26573	1.61534	1.76498	0.0145499	4.90388e-07	1.92118e-09	0.219601	1.685e-05	7.12504e-08	429.743	437.46	563.521	534.448	732.877	668.835	797.308	729.47
ENSMUSG00000033684	Qsox1	1.32974	1.26258	1.77435	0.00425952	0.0195596	5.59142e-09	0.098396	0.134634	1.94008e-07	481.591	523.325	695.546	641.537	649.496	620.106	857.786	929.252
ENSMUSG00000028465	Tln1	1.27014	1.37103	1.26213	0.000864027	1.07436e-05	0.00116201	0.0305791	0.000264274	0.0123605	2778.87	2641.03	3635.52	3248.72	3702.78	3727.32	3420.05	3419.96
ENSMUSG00000005417	Mprip	1.26159	1.74913	1.49574	0.00536738	1.41398e-11	1.17245e-06	0.114237	1.07212e-09	2.77689e-05	1063.89	926.438	1254.77	1255.05	1770.75	1709.35	1553.56	1416.88
ENSMUSG00000019947	Arid5b	1.26144	1.57377	1.65855	0.00321865	6.53899e-09	7.65221e-11	0.0816553	3.28594e-07	3.43435e-09	846.523	741.151	1059.42	942.79	1237.55	1259.32	1318.3	1313.05
ENSMUSG00000026786	Apbb1ip	1.92722	1.86979	1.2606	2.45336e-16	5.49234e-15	0.00416622	1.89936e-13	6.35828e-13	0.0355788	761.771	683.305	1327.76	1455.22	1256.2	1442.77	852.237	976.569
ENSMUSG00000092274	Neat1	1.26053	1.52371	1.8277	0.000107528	1.671e-12	3.97872e-24	0.0061899	1.46281e-10	5.79817e-22	4930.57	5075.98	6347.93	6266.25	8025.44	7224.38	9082.76	9208.4
ENSMUSG00000039168	Dap	1.26029	1.41656	1.66099	0.000172805	1.43779e-08	1.05266e-16	0.00891892	6.7314e-07	8.84019e-15	2499.69	2287.62	2939.97	3091.59	3267.23	3511.39	3871.69	4083.72
ENSMUSG00000020265	Sumo3	1.30935	1.49729	1.26023	0.0182853	0.000404433	0.0427709	0.253073	0.00604767	0.2166	2287.31	2412.36	3226.56	2927.45	2885.43	4149.65	2662.69	3266.18
ENSMUSG00000028234	Rps20	1.25929	1.8872	1.69414	0.00941423	8.21312e-13	2.8291e-09	0.166117	7.63824e-11	1.0202e-07	12920.2	15209.9	18524.3	16901.2	24980.3	28107.3	22842.8	24819
ENSMUSG00000028954	Nub1	1.25697	1.29689	1.46561	0.0109659	0.00376721	1.70252e-05	0.183189	0.0379077	0.000306083	554.378	555.863	739.555	656.55	726.294	713.743	808.959	818.846
ENSMUSG00000028309	Rnf20	1.25514	1.2621	1.52564	0.0121643	0.0101723	2.48096e-06	0.196453	0.0821676	5.50254e-05	631.153	695.055	879.093	786.659	787.733	885.729	1019.24	1004.17
ENSMUSG00000105471	A430073D23Rik	1.32775	1.37046	1.25432	0.00654113	0.00246958	0.0293979	0.129848	0.0272563	0.163958	525.462	612.805	822.205	690.578	789.927	771.072	670.804	762.329
ENSMUSG00000024501	Dpysl3	1.25372	1.69604	1.83494	0.0124212	4.33028e-09	1.36409e-11	0.198787	2.31204e-07	6.85478e-10	1385.94	1255.44	1547.81	1762.48	2263.36	2215.76	2497.9	2344.82
ENSMUSG00000048078	Tenm4	1.25202	2.96845	1.91228	0.0141619	4.18428e-33	1.05909e-12	0.216519	2.03258e-30	6.11609e-11	1557.44	1559.13	2014.72	1887.58	4240.37	5009.58	2915.14	3046.69
ENSMUSG00000031858	Mau2	1.25065	1.44252	1.45046	0.0184601	9.99066e-05	7.11325e-05	0.254355	0.00184158	0.00109592	428.745	400.402	511.999	524.439	583.668	611.507	573.152	633.521
ENSMUSG00000063382	Bcl9l	1.25029	1.72431	1.85983	0.00445493	2.61733e-12	1.26512e-15	0.101382	2.21303e-10	9.41203e-14	1119.72	1097.27	1382.51	1389.16	1775.14	2045.68	1938.62	2192.35
ENSMUSG00000023977	Ubr2	1.33944	1.31232	1.24777	9.74506e-05	0.00029073	0.00313839	0.00566723	0.00452137	0.028348	2023.08	1859.2	2796.14	2404.01	2491.56	2601.77	2356.41	2490.71
ENSMUSG00000025403	Shmt2	1.4868	1.46591	1.24774	4.49974e-07	1.13756e-06	0.00490765	5.68758e-05	3.57639e-05	0.0405273	1519.55	1448.86	2097.37	2314.94	1995.66	2353.34	1794.91	1912.39
ENSMUSG00000090626	Tex9	1.25973	1.24735	1.53704	0.0236136	0.0302552	1.89403e-05	0.296504	0.18553	0.000334445	350.973	404.921	515.22	438.367	499.19	445.253	588.687	573.061
ENSMUSG00000045273	Cenph	1.247	1.40708	1.48481	0.0181982	0.000236473	1.82197e-05	0.252432	0.00380662	0.000323565	447.69	504.344	591.429	596.5	673.632	666.924	723.514	688.725
ENSMUSG00000045767	B230219D22Rik	1.24693	1.65116	1.69764	0.00627299	3.98948e-10	3.642e-11	0.12645	2.49584e-08	1.72518e-09	1160.6	1161.44	1552.1	1344.13	2012.12	1823.05	1968.02	1974.17
ENSMUSG00000015882	Lcorl	1.3454	1.24573	1.66175	0.005055	0.0383725	1.22038e-06	0.110337	0.218087	2.86846e-05	464.64	432.94	664.419	543.455	597.931	520.736	807.85	676.895
ENSMUSG00000027550	Lrrcc1	1.24534	1.27262	1.41318	0.0247782	0.0134682	0.000336161	0.305388	0.101386	0.0042708	391.853	376.902	459.404	497.417	494.801	483.473	537.642	549.402
ENSMUSG00000041736	Tspo	1.24445	1.89465	2.04294	0.00927195	1.23987e-14	4.69954e-18	0.164426	1.40902e-12	4.60183e-16	704.937	765.554	938.129	892.748	1306.67	1479.08	1485.87	1520.71
ENSMUSG00000035569	Ankrd11	1.24187	1.24966	1.25461	0.00117156	0.000837479	0.000665067	0.0388025	0.0110714	0.00774266	3603.46	3760.89	4599.41	4546.81	4715.43	4488.84	4428.75	4818.44
ENSMUSG00000040451	Sgms1	1.289	1.24018	1.24797	0.0106264	0.0305343	0.025046	0.179576	0.186872	0.14586	403.818	386.844	484.092	534.448	478.345	501.627	529.319	450.825
ENSMUSG00000060147	Serpinb6a	1.23986	1.94551	2.19987	0.00152697	4.18826e-23	6.00797e-32	0.0471686	9.88191e-21	1.65379e-29	1849.59	1929.7	2346.4	2339.96	3861.87	3493.23	4291.15	4018
ENSMUSG00000064043	Trerf1	1.23937	1.66328	1.38917	0.0226399	4.00303e-08	0.000402307	0.289114	1.68658e-06	0.00498338	387.865	405.825	490.532	493.413	649.496	670.746	552.068	550.717
ENSMUSG00000014444	Piezo1	1.2384	1.25206	1.2819	0.014567	0.0101791	0.00440319	0.219601	0.0821878	0.0372176	1111.75	1026.76	1342.79	1305.09	1237.55	1438	1418.73	1318.3
ENSMUSG00000027303	Ptpra	1.23786	1.3065	1.49453	0.0171387	0.00274802	5.60875e-06	0.242726	0.0296768	0.000113152	568.337	670.651	763.169	771.646	845.88	774.894	955.992	893.765
ENSMUSG00000031996	Aplp2	1.23674	1.28234	1.39091	0.00293745	0.000489539	3.2859e-06	0.0769263	0.00707399	7.05416e-05	1224.42	1225.61	1518.82	1511.27	1673.11	1470.48	1669.52	1741.53
ENSMUSG00000064061	Dzip3	1.54562	1.29673	1.23542	1.06439e-06	0.0038275	0.0182536	0.000126168	0.0384364	0.114805	522.471	573.94	861.919	833.698	652.787	768.205	671.359	684.781
ENSMUSG00000028478	Clta	1.23534	1.39144	1.30739	0.00520381	1.20625e-05	0.000380564	0.112454	0.000291264	0.00474967	2055.98	2201.76	2653.38	2607.18	2708.79	3214.23	2794.74	2771.99
ENSMUSG00000015837	Sqstm1	1.28632	1.23301	1.24829	0.00498467	0.0195171	0.0133359	0.109503	0.13446	0.0899495	3499.76	3628.02	4670.25	4498.77	3803.72	4982.82	4206.81	4696.21
ENSMUSG00000026817	Ak1	1.23266	1.45589	1.36768	0.0126948	6.90177e-06	0.000174935	0.202121	0.000179229	0.00240902	1026	1010.5	1125.97	1383.16	1520.61	1444.68	1387.11	1398.48
ENSMUSG00000010755	Cars	1.4764	1.23216	1.32018	2.71238e-06	0.0124319	0.000819613	0.000285942	0.0955205	0.00924219	863.474	780.92	1210.77	1216.02	1081.76	944.969	1089.15	1080.4
ENSMUSG00000039585	Myo9a	1.23172	1.25762	1.41855	0.00566247	0.00230387	2.60448e-06	0.118282	0.0256403	5.72522e-05	738.838	704.093	913.441	863.723	908.416	905.794	1061.41	979.198
ENSMUSG00000074415	2610203C20Rik	1.29624	1.22983	1.54653	0.000272306	0.00374847	6.89266e-10	0.0127285	0.0377498	2.71909e-08	1222.42	1227.42	1651.92	1524.28	1530.48	1482.9	1894.79	1893.99
ENSMUSG00000033577	Myo6	1.34375	1.4078	1.2298	0.00142641	0.000213914	0.025227	0.0449138	0.00351193	0.14657	467.632	459.152	644.024	601.504	599.028	704.188	565.939	574.375
ENSMUSG00000024853	Sf3b2	1.24119	1.33034	1.22835	0.00413509	0.000150742	0.00631308	0.0969184	0.00261519	0.0494156	6489.01	6728.2	8579.48	7826.56	8671.64	8911.75	7841.58	8398.76
ENSMUSG00000025220	Mgea5	1.22608	1.48221	1.57262	0.00376814	1.80963e-08	7.72129e-11	0.0909464	8.25629e-07	3.45284e-09	1234.39	1197.59	1513.46	1468.23	1842.07	1762.86	1975.79	1842.73
ENSMUSG00000029191	Rfc1	1.22597	1.31913	1.31219	0.0103958	0.000481353	0.00059804	0.177129	0.00697811	0.00701508	1271.28	1293.4	1731.35	1414.18	1744.42	1639.6	1625.69	1744.16
ENSMUSG00000039126	Prune2	1.44187	1.22531	1.48703	7.28923e-05	0.0286046	1.52378e-05	0.00442606	0.178727	0.00027831	534.436	569.421	796.444	795.666	718.614	635.394	862.779	774.158
ENSMUSG00000036323	Srp72	1.22458	1.36333	1.40136	0.00116611	6.32518e-07	5.37624e-08	0.0387254	2.13779e-05	1.62428e-06	2184.61	2184.59	2664.11	2686.25	2870.07	3085.24	3044.42	3079.55
ENSMUSG00000030168	Adipor2	1.22303	1.49263	1.57144	0.0355311	2.50571e-05	1.75712e-06	0.378601	0.000551301	4.01277e-05	620.185	538.69	698.767	717.601	902.93	826.49	911.605	908.223
ENSMUSG00000071655	Ubxn1	1.22287	1.42217	1.25808	0.0169659	2.79491e-05	0.00632603	0.241512	0.000604843	0.0495012	1802.72	1761.59	2254.09	2104.76	2318.22	2748.91	2235.46	2248.87
ENSMUSG00000024603	Dctn4	1.22121	1.31246	1.62731	0.0259233	0.00235572	3.58708e-08	0.313433	0.0261238	1.12489e-06	621.182	571.228	750.288	705.591	805.287	759.606	1034.78	897.708
ENSMUSG00000037916	Ndufv1	1.22058	1.40821	1.35814	0.0315768	0.000210462	0.000901698	0.352538	0.00346444	0.00999493	955.205	887.573	1090.55	1157.97	1166.24	1426.53	1241.18	1261.79
ENSMUSG00000025745	Hadha	1.22015	1.23855	1.23536	0.0190527	0.0116473	0.0124409	0.259238	0.0908821	0.0850004	958.196	1113.53	1273.02	1256.05	1319.84	1247.86	1290.01	1269.67
ENSMUSG00000039000	Ube3c	1.36762	1.21997	1.33104	0.000684543	0.0319267	0.00182605	0.0256564	0.192727	0.0181317	491.562	431.133	654.758	606.508	583.668	541.757	594.236	636.15
ENSMUSG00000047843	Bri3	1.21994	1.2522	1.26169	0.0114289	0.00420418	0.00306073	0.188257	0.0413804	0.0277549	3139.81	3365.01	4224.8	3712.11	3649.02	4494.57	3855.6	4359.73
ENSMUSG00000028995	Fam126a	1.21973	1.78843	1.78612	0.0454547	2.98633e-09	2.9172e-09	0.434954	1.62244e-07	1.05045e-07	588.279	492.594	654.758	662.555	991.797	940.192	949.889	980.512
ENSMUSG00000052534	Pbx1	1.21929	1.73781	1.78486	0.0231742	1.2654e-10	1.23798e-11	0.293216	8.58876e-09	6.23368e-10	542.413	535.979	644.024	670.562	933.65	940.192	975.412	947.653
ENSMUSG00000028248	Pnisr	1.21631	1.46523	1.57364	0.00320333	7.55524e-09	5.86716e-12	0.0816454	3.7266e-07	3.10583e-10	1651.17	1922.47	2276.63	2072.74	2698.92	2540.62	2738.14	2892.91
ENSMUSG00000040446	Rprd1a	1.21586	1.22275	1.25849	0.046458	0.0403213	0.0182319	0.439995	0.226205	0.114718	435.725	439.267	552.788	511.428	539.784	530.291	544.855	557.288
ENSMUSG00000042308	Setd1a	1.21549	1.22227	1.22401	0.0422612	0.0365585	0.0341447	0.418816	0.210849	0.182898	445.696	442.883	533.467	546.458	555.143	531.246	518.777	573.061
ENSMUSG00000069833	Ahnak	1.21538	1.36625	1.6126	0.00100423	1.38448e-07	6.58676e-16	0.0344581	5.24449e-06	5.0835e-14	8202	7750.45	9535.85	9851.25	11339.8	10455.8	13162.5	12556.1
ENSMUSG00000018287	Spag7	1.21503	1.57544	1.31118	0.0363203	8.6863e-07	0.00342147	0.383383	2.82407e-05	0.0304029	820.599	868.592	1056.2	996.835	1223.29	1437.04	1063.63	1155.32
ENSMUSG00000051285	Pcmtd1	1.21348	1.38613	1.48033	0.0348548	0.000347154	1.56799e-05	0.374064	0.00529581	0.000285418	755.789	710.42	928.469	850.712	1060.92	971.722	1032.56	1142.18
ENSMUSG00000035770	Dync1li2	1.21331	1.56379	1.51478	0.0367012	1.07346e-06	5.57628e-06	0.38555	3.41385e-05	0.000112589	587.282	623.651	784.636	685.574	933.65	960.257	905.502	930.567
ENSMUSG00000069171	Nr2f1	1.21275	1.71107	1.53086	0.0100962	4.88654e-13	1.00219e-08	0.173576	4.71047e-11	3.36883e-07	1303.19	1231.94	1529.56	1544.29	2095.5	2240.6	1820.44	2068.8
ENSMUSG00000019943	Atp2b1	1.33771	1.21195	1.29805	4.75294e-06	0.00255527	3.9591e-05	0.00046358	0.027994	0.000651712	2206.54	2084.26	2958.22	2781.33	2727.44	2473.74	2742.03	2829.82
ENSMUSG00000025178	Pi4k2a	1.27325	1.40119	1.21063	0.00758311	0.00017718	0.0337759	0.143847	0.00300031	0.181511	445.696	453.729	566.741	578.485	611.096	648.77	534.868	555.974
ENSMUSG00000026469	Xpr1	1.32473	1.28782	1.20971	0.0037366	0.00915316	0.0492121	0.090401	0.0759666	0.240233	488.57	449.21	617.19	624.523	602.319	604.818	600.339	528.373
ENSMUSG00000021242	Npc2	1.20962	1.60675	1.55084	0.0306377	6.63741e-08	5.74392e-07	0.34761	2.72695e-06	1.45251e-05	2723.03	2782.03	3418.7	3240.71	4017.66	4826.13	4070.88	4471.45
ENSMUSG00000005533	Igf1r	1.20953	1.2987	1.27043	0.0299535	0.00278116	0.00600818	0.342915	0.0299698	0.0475549	834.558	703.189	849.039	1008.85	970.952	1024.27	1005.37	943.71
ENSMUSG00000026519	Tmem63a	1.20938	1.41579	1.26425	0.0338139	9.76283e-05	0.00860358	0.36581	0.00180631	0.0631541	1055.91	1112.63	1364.26	1259.05	1374.69	1694.07	1352.7	1390.59
ENSMUSG00000025757	Hspa4l	1.20823	1.45903	1.60295	0.0126499	5.14065e-07	2.68331e-10	0.201795	1.76391e-05	1.11913e-08	812.622	844.189	981.064	1020.86	1254.01	1164.73	1257.83	1406.37
ENSMUSG00000029472	Anapc5	1.20693	1.48943	1.2579	0.0312785	4.68593e-06	0.00843578	0.350472	0.000126459	0.0621248	1579.38	1476.88	1821.52	1866.56	2133.9	2416.41	1863.71	1983.37
ENSMUSG00000032740	Ccdc88a	1.42107	1.20621	1.51811	7.45375e-06	0.0171657	9.37375e-08	0.0006814	0.122062	2.72885e-06	1654.16	1618.78	2436.56	2214.85	2086.72	1862.23	2511.77	2455.22
ENSMUSG00000025246	Tbl1x	1.21234	1.2992	1.20592	0.016565	0.00109662	0.0194157	0.237626	0.013854	0.120613	1231.4	1075.57	1413.63	1382.16	1574.37	1422.71	1385.44	1395.85
ENSMUSG00000060803	Gstp1	1.38765	1.30709	1.20473	7.05859e-06	0.000243264	0.0106869	0.000650073	0.00388814	0.0753865	2529.6	2378.01	3415.48	3393.84	3068.65	3344.18	2838.02	3079.55
ENSMUSG00000028126	Pip5k1a	1.26493	1.19865	1.37317	0.0012927	0.013187	1.32319e-05	0.0417366	0.0997543	0.000244999	2216.51	1895.36	2722.08	2478.08	2332.48	2593.17	2812.49	2832.45
ENSMUSG00000032026	Rexo2	1.19652	1.25492	1.21832	0.0136919	0.00177691	0.00645431	0.21238	0.0208335	0.0502985	1310.17	1474.17	1640.12	1692.42	1673.11	1821.14	1627.91	1771.76
ENSMUSG00000028484	Psip1	1.29079	1.1968	1.19451	4.73459e-05	0.00429345	0.0045309	0.0030867	0.0420086	0.0380632	1248.35	1294.3	1694.86	1588.33	1555.72	1488.64	1524.15	1512.83
ENSMUSG00000034377	Tulp4	1.19284	1.37683	1.43358	0.0191224	2.00043e-05	1.44915e-06	0.259818	0.000453004	3.34276e-05	1491.64	1504.9	1783.95	1790.5	2179.98	1947.27	2211.05	2080.63
ENSMUSG00000021114	Atp6v1d	1.20126	1.19094	1.30426	0.0216689	0.0286551	0.000808998	0.280035	0.178861	0.00913913	911.333	898.419	1080.89	1092.91	1015.93	1137.98	1156.29	1206.58
ENSMUSG00000049878	Rlf	1.19061	1.2257	1.31888	0.0169769	0.00528058	0.000132468	0.241512	0.0496852	0.00189844	902.36	958.073	1162.46	1053.88	1150.88	1130.33	1225.65	1228.93
ENSMUSG00000041313	Slc7a1	1.32334	1.18932	1.69401	0.000548171	0.0330938	4.76798e-11	0.0217634	0.197701	2.20377e-09	775.73	831.535	1063.71	1063.89	965.466	946.88	1365.47	1357.73
ENSMUSG00000068267	Cenpb	1.22345	1.53047	1.18645	0.0077216	1.41894e-08	0.0233702	0.145034	6.65772e-07	0.138444	931.275	851.419	1138.85	1041.87	1329.71	1396.91	1045.88	1069.89
ENSMUSG00000022708	Zbtb20	1.18635	1.42054	1.49455	0.00238838	3.87248e-10	6.94911e-13	0.0656712	2.42878e-08	4.08925e-11	3850.73	3617.18	4301.01	4556.82	5468.05	5140.48	5766.47	5384.93
ENSMUSG00000004319	Clcn3	1.24604	1.18221	1.32323	0.00482255	0.0321297	0.000315849	0.106959	0.193622	0.00406485	1614.28	1423.55	1959.98	1824.53	1745.52	1844.08	1978.01	2042.52
ENSMUSG00000028059	Arhgef2	1.2055	1.18129	1.48653	0.0155765	0.0311232	2.27682e-07	0.229513	0.189599	6.15114e-06	1195.5	1156.01	1355.67	1478.24	1391.15	1386.4	1716.68	1780.96
ENSMUSG00000060739	Nsa2	1.17524	1.38687	1.42705	0.012216	3.72666e-07	3.18508e-08	0.197106	1.30034e-05	1.01163e-06	6250.71	6303.4	7495.37	7259.08	8576.19	8834.36	8968.46	8946.85
ENSMUSG00000028788	Ptp4a2	1.17448	1.18296	1.28	0.00655475	0.00449385	2.84099e-05	0.130014	0.0436933	0.000481414	3816.83	3681.35	4406.2	4399.69	4614.49	4256.66	4812.14	4784.27
ENSMUSG00000068196	Col8a1	1.32322	1.17437	1.34918	6.07379e-05	0.0217204	1.70204e-05	0.00377123	0.14555	0.000306084	1830.64	1653.13	2240.13	2367.98	1964.94	2124.03	2380.83	2315.9
ENSMUSG00000101111	Gm28437	1.17186	1.24332	1.5032	0.0321014	0.00322651	3.25802e-08	0.356207	0.0335573	1.02952e-06	3417	3674.12	4171.13	4139.47	3985.84	4828.99	5087.35	5579.46
ENSMUSG00000034220	Gpc1	1.17071	1.67607	1.91744	0.0428481	2.25105e-11	2.60268e-17	0.421988	1.66969e-09	2.30281e-15	1409.88	1468.74	1731.35	1639.37	2205.21	2618.01	2656.03	2869.25
ENSMUSG00000029461	Fam168a	1.17321	1.18208	1.17058	0.0460073	0.0365346	0.0480976	0.43769	0.210849	0.236235	840.541	914.688	1077.67	982.823	1020.32	1054.85	1017.03	1039.66
ENSMUSG00000002900	Lamb1	1.23178	1.16963	1.30065	0.000334519	0.00706367	5.67674e-06	0.0149592	0.0622759	0.000114431	3019.17	2923.93	3721.39	3599.01	3385.72	3563.94	3960.46	3763.01
ENSMUSG00000024302	Dtna	1.20006	1.29599	1.16324	0.0121094	0.000343732	0.0367188	0.195949	0.00525332	0.192931	1006.06	880.342	1133.48	1128.94	1185.99	1256.45	1069.18	1127.72
ENSMUSG00000039680	Mrps6	1.20668	1.28589	1.16285	0.0126735	0.000834305	0.0449769	0.201912	0.0110412	0.225193	1751.87	2083.36	2337.81	2291.92	2467.42	2466.09	2161.66	2304.07
ENSMUSG00000001525	Tubb5	1.16273	1.43718	1.19464	0.00251616	3.47231e-13	0.000362485	0.0684417	3.41361e-11	0.0045619	19800.1	20202.7	23911.5	22601.9	28876.2	28615.7	24492.4	23289.1
ENSMUSG00000034088	Hdlbp	1.16223	1.29503	1.2518	0.0346789	0.000275107	0.00156463	0.372889	0.00430816	0.0159844	3207.61	3274.62	3772.91	3761.15	4103.23	4291.06	3911.64	4208.58
ENSMUSG00000020964	Sel1l	1.1604	1.33228	1.22485	0.0364726	4.8235e-05	0.00399613	0.384351	0.000984327	0.0344108	803.649	842.381	963.89	946.793	1092.73	1100.71	1020.91	993.656
ENSMUSG00000018398	Septin8	1.15679	1.19666	1.17454	0.0336017	0.00867978	0.0181919	0.365052	0.0731156	0.114591	1065.88	1029.48	1168.9	1254.05	1212.32	1293.72	1220.1	1242.07
ENSMUSG00000045128	Rpl18a	1.14809	1.58695	1.54795	0.0393614	5.21889e-12	6.60421e-11	0.401953	4.21149e-10	2.99657e-09	10175.2	10413.2	12572.4	11066.3	16202.3	16470.5	15825.8	16045.7
ENSMUSG00000025066	Sfr1	1.14123	1.165	1.16089	0.0391252	0.0170456	0.0196413	0.400532	0.121417	0.121497	4188.74	4634	5123.21	4947.14	5071.99	5207.36	4963.06	5286.35
ENSMUSG00000031328	Flna	1.14006	1.40484	1.32956	0.0259552	6.92388e-09	1.19218e-06	0.313666	3.44442e-07	2.81286e-05	4316.37	4013.96	4691.72	4804.02	5757.69	5943.08	5384.19	5696.44
ENSMUSG00000029761	Cald1	1.13373	1.43357	1.412	0.0307807	5.17695e-10	2.57712e-09	0.348114	3.20635e-08	9.36152e-08	5786.07	5836.11	6661.36	6515.46	8316.18	8345.16	8073.5	8340.93
ENSMUSG00000040459	Arglu1	1.13231	1.19177	1.33065	0.0463561	0.00484048	3.97954e-06	0.439505	0.0462468	8.34794e-05	2014.11	2053.53	2382.89	2223.86	2585.91	2264.49	2723.72	2687.87
ENSMUSG00000040785	Ttc3	1.13023	1.21919	1.15024	0.0350316	0.000630054	0.0156787	0.374567	0.00877401	0.101922	3329.26	3296.31	3893.13	3596.01	4170.16	3908.86	3924.4	3689.41
ENSMUSG00000097497	Gm26652	45.4946	2.95977	41.1346	0.00401419	0.505561	0.00506877	0.0948928	1	0.0414708	0	0	13.9539	2.00168	1.09712	0	8.87747	5.25744
ENSMUSG00000024011	Pi16	35.9538	11.5042	31.0115	0.00626975	0.0755926	0.00879343	0.12645	0.345842	0.064357	0	0	8.58699	4.00335	1.09712	2.86644	5.54842	5.25744
ENSMUSG00000027849	Syt6	32.5129	13.5802	27.21	0.00548423	0.0402498	0.00845071	0.115927	0.225957	0.0621978	0.997083	0	15.0272	16.0134	13.1655	0	11.6517	14.458
ENSMUSG00000023411	Nfatc4	27.0726	11.9274	32.7747	0.00904672	0.0596996	0.00528587	0.162291	0.294693	0.0430057	0	0	7.51362	2.00168	3.29136	0.955479	6.10326	5.25744
ENSMUSG00000027919	Lce1g	26.7989	1	47.9046	0.0170353	1	0.00437521	0.241714	1	0.0370189	0	0	5.36687	4.00335	0	0	9.98715	6.5718
ENSMUSG00000096958	Gm26573	29.5079	6.10693	24.4928	0.032796	0.287485	0.0439462	0.360745	0.788465	0.221241	0	0	4.2935	6.00503	2.19424	0	2.21937	6.5718
ENSMUSG00000047884	Klk9	27.0923	2.19042	24.2411	0.00592501	0.568137	0.00781713	0.122118	1	0.0586096	0.997083	0	11.8071	14.0117	2.19424	0	5.54842	18.401
ENSMUSG00000026589	Sec16b	24.1029	11.1524	27.4085	0.0439086	0.137312	0.0350299	0.42692	0.512239	0.18619	0	0	6.44024	2.00168	0	3.82192	5.54842	3.94308
ENSMUSG00000046204	Pnma2	17.8092	6.02278	39.4952	0.0327684	0.21959	0.00504433	0.360642	0.678406	0.0413391	0	0	3.22012	3.00251	2.19424	0	8.32263	5.25744
ENSMUSG00000082120	Gm15720	41.2393	5.72675	17.3723	0.00293084	0.217502	0.0255871	0.0768345	0.675491	0.147915	0	0	5.36687	9.00754	0	1.91096	3.32905	2.62872
ENSMUSG00000100798	Gm19589	17.2506	7.46274	18.4482	0.0244614	0.121324	0.0208342	0.302852	0.473681	0.126786	0.997083	0	6.44024	10.0084	3.29136	3.82192	4.99358	13.1436
ENSMUSG00000071860	2900055J20Rik	17.5199	3.38056	16.9591	0.0342488	0.399207	0.0360583	0.368904	0.936106	0.190266	0	0.903842	7.51362	9.00754	3.29136	0	11.6517	3.94308
ENSMUSG00000107966	Gm44001	16.362	7.62554	20.9814	0.0193971	0.0976602	0.0103142	0.262305	0.412509	0.0733087	0	0.903842	6.44024	9.00754	4.38848	2.86644	11.6517	7.88616
ENSMUSG00000100816	Gm28321	14.784	8.70961	67.3572	0.0357307	0.104823	0.00054647	0.379911	0.432093	0.0064994	0	0	2.14675	3.00251	1.09712	1.91096	10.542	13.1436
ENSMUSG00000031927	1700012B09Rik	14.281	1.45996	71.0396	7.07587e-05	0.643751	6.71825e-11	0.00431767	1	3.03166e-09	0	2.71153	20.3941	20.0168	4.38848	0	93.7683	107.778
ENSMUSG00000057346	Apol9a	13.8472	11.2849	36.8559	0.0278802	0.0438	0.0021043	0.32875	0.239884	0.0203615	0.997083	0	1.07337	12.0101	0	10.5103	14.4259	21.0297
ENSMUSG00000015829	Tnr	12.9437	4.26511	22.2956	0.0335557	0.254542	0.00893371	0.36493	0.738584	0.0652103	0	0.903842	2.14675	10.0084	1.09712	2.86644	9.43231	11.8292
ENSMUSG00000008658	Rbfox1	9.43258	2.20047	18.9437	0.00264147	0.339688	5.8109e-05	0.0711301	0.862515	0.000913447	0.997083	1.80768	9.66037	17.0142	5.4856	0.955479	22.7485	31.5446
ENSMUSG00000044550	Tceal3	8.79319	2.82234	13.9875	0.00415673	0.202127	0.000406087	0.0970583	0.647757	0.00502236	0.997083	1.80768	13.9539	11.0092	1.09712	6.68835	23.3034	15.7723
ENSMUSG00000064023	Klk8	7.84338	1.82359	9.63621	0.0174291	0.526618	0.00833037	0.245195	1	0.0614765	1.99417	0.903842	5.36687	17.0142	4.38848	0.955479	15.5356	11.8292
ENSMUSG00000031253	Srpx2	6.83581	1.58475	7.13857	0.0103955	0.580184	0.00839642	0.177129	1	0.0618902	1.99416	1.80768	13.9539	12.0101	1.09712	4.7774	9.43231	18.401
ENSMUSG00000052563	D930048N14Rik	7.59719	4.90977	6.49928	0.0159198	0.0630442	0.026134	0.231947	0.305647	0.150184	1.99416	0.903842	10.7337	11.0092	4.38848	9.55479	7.21294	11.8292
ENSMUSG00000010601	Apol7a	5.92912	3.55705	8.49921	0.0328736	0.139067	0.00902366	0.361318	0.516691	0.0657313	0.997083	1.80768	12.8805	4.00335	3.29136	6.68835	8.87747	15.7723
ENSMUSG00000053647	Gper1	5.8861	2.79227	18.4321	0.0265292	0.221382	0.000156662	0.318901	0.681561	0.00219027	1.99416	0.903842	13.9539	3.00251	1.09712	6.68835	29.9615	22.3441
ENSMUSG00000110311	Gm45410	5.8156	4.17188	6.22336	0.0474318	0.11292	0.0380944	0.44544	0.451934	0.198392	2.99125	0	13.9539	3.00251	4.38848	7.64383	9.98715	7.88616
ENSMUSG00000042096	Dao	5.78485	3.01059	8.03933	0.0281847	0.182167	0.00822487	0.331552	0.608715	0.0608793	0.997083	2.71153	10.7337	11.0092	6.58272	4.7774	12.2065	18.401
ENSMUSG00000031438	Rnf128	5.75413	2.44538	6.57591	7.98813e-05	0.0564104	1.77452e-05	0.00475716	0.283758	0.000317643	4.98541	5.42305	27.9077	32.0268	12.0683	13.3767	32.1808	36.8021
ENSMUSG00000102204	Gm36958	5.59884	3.1458	7.66481	0.00315604	0.0520934	0.000450708	0.080689	0.269653	0.00548691	13.9592	4.51921	38.6415	64.0536	16.4568	41.0856	44.3873	97.2626
ENSMUSG00000057103	Nat8f1	5.17015	3.66782	5.33978	0.0137107	0.0539615	0.0115923	0.212425	0.275638	0.0802899	2.99125	4.51921	31.1278	8.00671	24.1367	3.82192	20.5292	19.7154
ENSMUSG00000053965	Pde5a	6.0946	1.04733	5.16298	0.000701952	0.93858	0.00210732	0.02619	1	0.0203615	9.97083	0.903842	26.8344	38.0318	4.38848	6.68835	21.6388	34.1733
ENSMUSG00000031099	Smarca1	4.94028	2.46964	13.1402	0.0219388	0.218553	0.000120923	0.282364	0.677122	0.0017478	1.99416	1.80768	11.8071	7.00587	7.67985	1.91096	27.1872	22.3441
ENSMUSG00000030921	Trim30a	4.82261	3.74488	10.0675	0.0195454	0.0531679	0.00041481	0.263305	0.273218	0.00511778	2.99125	1.80768	15.0272	8.00671	14.2626	3.82192	14.9807	34.1733
ENSMUSG00000076498	Trbc2	5.8777	3.06161	4.77083	0.00392792	0.0761831	0.0111437	0.0935675	0.347644	0.0778551	2.99125	4.51921	19.3207	25.0209	7.67985	15.2877	22.1937	13.1436
ENSMUSG00000063804	Lin28b	5.0901	2.4791	4.71003	0.0025626	0.104817	0.00399949	0.0693835	0.432093	0.0344279	3.98833	5.42305	32.2012	16.0134	10.9712	12.4212	24.413	19.7154
ENSMUSG00000023886	Smoc2	4.13103	-1.07286	5.19925	2.00661e-06	0.833383	2.30874e-08	0.000225267	1	7.40891e-07	25.9242	11.75	94.4569	60.0503	18.6511	16.2431	78.2327	118.292
ENSMUSG00000005836	Gata6	4.99294	2.25519	4.06584	0.000406955	0.0845354	0.00209299	0.0173527	0.373378	0.0202705	5.9825	9.94227	25.761	54.0453	21.9424	14.3322	27.7421	38.1164
ENSMUSG00000028133	Rwdd3	4.49109	2.04335	3.8411	0.0230877	0.298777	0.0419521	0.292685	0.805132	0.213282	2.99125	4.51921	11.8071	22.0184	8.77697	6.68835	8.87747	21.0297
ENSMUSG00000112716	AC134528.2	3.83019	2.57499	9.74504	0.034912	0.148005	0.000198481	0.37414	0.53556	0.00269582	3.98833	1.80768	15.0272	7.00587	13.1655	1.91096	30.5163	24.9728
ENSMUSG00000057914	Cacnb2	3.81094	1.1462	12.0116	0.000416834	0.754397	4.44967e-12	0.0176578	1	2.40166e-10	8.97374	4.51921	26.8344	24.0201	6.58273	8.59931	75.4585	85.4334
ENSMUSG00000039601	Rcan2	3.43368	1.7046	4.6673	0.000126619	0.114869	1.06091e-06	0.0070176	0.457226	2.53453e-05	15.9533	11.75	56.8888	38.0318	24.1367	22.9315	62.1423	67.0323
ENSMUSG00000029092	D5Ertd615e	4.18255	1.96022	3.34107	0.00892372	0.240366	0.0280431	0.160783	0.715469	0.158472	2.99125	6.3269	19.3207	20.0168	9.87409	8.59931	18.8646	11.8292
ENSMUSG00000003411	Rab3b	3.83438	2.25036	3.2989	0.000885163	0.0524013	0.00314896	0.0311935	0.270625	0.0284198	9.97083	6.3269	30.0545	32.0268	14.2626	21.976	24.9679	28.9159
ENSMUSG00000031286	Glt28d2	3.50103	1.82955	3.25004	0.0371858	0.333138	0.0493734	0.388218	0.853039	0.240783	3.98833	5.42305	15.0272	18.0151	7.67985	9.55479	20.5292	9.20052
ENSMUSG00000031772	Cntnap4	5.14561	1.42206	3.14447	0.000243909	0.463034	0.0112878	0.0117036	1	0.0785182	3.98833	12.6538	54.7421	32.0268	17.5539	6.68835	26.6324	26.2872
ENSMUSG00000036833	Pnpla7	3.11302	1.59797	4.0978	0.00910603	0.300574	0.00100986	0.162648	0.807814	0.0109922	10.9679	9.03842	31.1278	31.026	18.6511	13.3767	28.2969	55.2031
ENSMUSG00000024109	Nrxn1	4.01187	2.01381	3.02703	0.000616958	0.0969184	0.00665982	0.0239194	0.410648	0.0516241	8.97374	9.94227	25.761	50.0419	23.0395	15.2877	33.8454	22.3441
ENSMUSG00000087574	C030037D09Rik	3.00049	2.36049	3.98781	0.0474699	0.126434	0.0109952	0.44544	0.485399	0.077065	4.98541	5.42305	19.3207	12.0101	13.1655	11.4658	17.2001	24.9728
ENSMUSG00000045165	AI467606	2.94016	2.38565	4.03092	0.0225338	0.0692131	0.00260391	0.288205	0.325676	0.0243523	2.99125	10.8461	17.174	24.0201	14.2626	19.1096	26.6324	30.2303
ENSMUSG00000042216	Sgsm1	2.97786	1.92683	2.85601	0.000977646	0.0546316	0.00141875	0.033686	0.277857	0.0146634	11.965	14.4615	42.935	36.0302	25.2338	25.7979	43.8325	30.2303
ENSMUSG00000015850	Adamtsl4	2.56848	2.13321	3.07083	0.0213335	0.0666718	0.00560831	0.278015	0.317701	0.0450958	19.9417	8.13458	37.5681	34.0285	21.9424	37.2637	39.9486	46.0026
ENSMUSG00000109574	B230206I08Rik	2.55687	1.02954	2.6827	0.00737014	0.938056	0.00450194	0.140344	1	0.0378713	20.9387	12.6538	52.5953	33.0277	13.1654	21.0205	40.5035	49.9457
ENSMUSG00000025608	Podxl	2.51235	1.49588	4.27212	0.0195917	0.325511	0.00015192	0.263642	0.843448	0.00213602	9.97083	12.6538	28.9811	28.0235	19.7482	14.3322	47.1616	49.9457
ENSMUSG00000044982	Sft2d3	2.51216	1.83018	2.99738	0.00250371	0.0513926	0.000259205	0.0683537	0.267086	0.00343215	16.9504	26.2114	37.5681	71.0595	36.205	42.9966	66.581	63.0893
ENSMUSG00000107815	Gm44257	2.47195	1.27095	2.67002	0.00646748	0.49061	0.00283504	0.129214	1	0.0260034	13.9592	22.5961	38.6415	52.0436	19.7482	26.7534	52.71	44.6882
ENSMUSG00000048200	Cracr2b	2.44883	1.87614	3.81555	0.0298174	0.131962	0.000917201	0.342015	0.499193	0.0101386	8.97374	18.0769	39.7148	27.0226	15.3597	35.3527	46.6067	57.8318
ENSMUSG00000065037	Rn7sk	2.38532	1.29171	3.5346	6.88193e-06	0.202906	2.60812e-11	0.00063855	0.649288	1.26325e-09	60.822	56.9421	159.933	121.101	62.5359	88.8596	203.627	212.926
ENSMUSG00000047495	Dlgap2	2.33382	1.91928	2.70254	0.0382932	0.114591	0.0138769	0.394952	0.456522	0.092715	15.9533	10.8461	34.348	28.0235	27.428	23.887	37.7293	34.1733
ENSMUSG00000022489	Pde1b	2.90631	1.5808	2.19204	0.000177231	0.121016	0.00615249	0.00905304	0.472898	0.0484032	24.9271	21.6922	60.109	75.0629	37.3021	36.3082	45.497	57.8318
ENSMUSG00000110605	Gm32856	2.18368	-1.0125	2.63395	7.21977e-18	0.893232	7.5355e-27	7.15451e-15	1	1.35279e-24	810.628	820.689	1800.05	1762.48	783.344	827.445	2131.7	2166.07
ENSMUSG00000090019	Gimap1	2.07668	1.49104	2.37014	0.0122446	0.179193	0.00274435	0.197106	0.603497	0.0253783	33.9008	22.5961	55.8154	61.0511	43.8848	40.1301	76.5682	55.2031
ENSMUSG00000030268	Bcat1	2.00673	1.5706	4.29166	0.0093416	0.0973087	1.64764e-08	0.165306	0.411312	5.40646e-07	17.9475	39.7691	51.522	65.0545	50.4676	41.0856	116.517	134.065
ENSMUSG00000052572	Dlg2	1.97626	-1.12081	2.25234	0.0471735	0.756354	0.0163254	0.444052	1	0.105026	16.9504	18.9807	27.9077	43.036	21.9424	10.5103	30.5163	52.5744
ENSMUSG00000035601	Trmt10b	1.9615	1.46664	2.66539	0.030974	0.22735	0.00139338	0.348637	0.692362	0.0144433	34.8979	19.8845	39.7148	67.0562	32.9136	46.8185	64.9165	81.4903
ENSMUSG00000064945	Rny3	1.94659	1.60751	2.26416	0.0116433	0.0734371	0.00186314	0.190523	0.339363	0.0184335	55.8366	117.499	195.354	143.12	85.5754	193.007	170.337	224.756
ENSMUSG00000110360	Gm45380	1.9484	1.18317	1.93437	0.0330176	0.600824	0.0340099	0.362418	1	0.182412	24.9271	36.1537	63.3291	56.0469	46.0791	26.7534	61.5874	56.5175
ENSMUSG00000113845	AC131762.1	2.15531	1.63478	1.88216	0.00952236	0.102633	0.0326387	0.16761	0.426026	0.176703	26.9212	22.5961	50.4486	56.0469	41.6906	39.1746	55.4842	35.4877
ENSMUSG00000036185	Sapcd1	2.55221	1.12203	1.84374	2.9298e-05	0.624404	0.00679667	0.00215047	1	0.0524714	40.8804	59.6536	119.145	138.116	42.7877	69.75	94.878	90.6908
ENSMUSG00000039835	Nhsl1	1.84165	1.46917	2.07833	0.0171449	0.138013	0.00385667	0.242726	0.514	0.0334191	40.8804	41.5767	68.6959	83.0696	66.9244	54.4623	90.4392	80.1759
ENSMUSG00000106874	Gm20186	1.78749	1.27395	2.7765	4.59261e-05	0.0929024	4.01374e-13	0.00303406	0.398368	2.44315e-11	242.291	253.98	470.138	417.349	317.068	315.308	712.972	663.752
ENSMUSG00000038128	Camk4	1.76258	1.40276	1.9817	0.00741561	0.113448	0.00111025	0.140993	0.453436	0.0119277	71.7899	84.9612	138.465	138.116	133.849	86.9486	180.324	127.493
ENSMUSG00000090104	Slmapos2	1.74667	-1.10421	2.16158	0.0149775	0.677018	0.000661345	0.224336	1	0.00770657	60.822	70.4997	108.411	121.101	43.8848	74.5274	139.82	144.58
ENSMUSG00000036109	Mbnl3	1.73845	1.19279	2.36049	0.00199706	0.3371	9.20179e-07	0.0578999	0.858246	2.21729e-05	83.7549	69.5959	132.025	134.112	88.8668	93.637	155.356	210.298
ENSMUSG00000105974	Gm43318	1.67521	1.41547	1.69192	0.0286155	0.143641	0.0247675	0.334871	0.527742	0.144715	60.822	57.8459	96.6037	102.085	87.7697	80.2602	110.968	88.0621
ENSMUSG00000032245	Cln6	1.80639	1.6172	1.67123	0.0235913	0.0671023	0.048661	0.296374	0.318993	0.238318	41.8775	45.1921	77.2829	80.067	50.4676	89.815	75.4585	69.6611
ENSMUSG00000040943	Tet2	1.67737	1.32796	1.61236	0.00042305	0.0560943	0.00107331	0.0178242	0.283031	0.011576	144.577	150.942	260.83	235.197	219.424	173.897	230.814	247.1
ENSMUSG00000031642	Sh3rf1	1.85546	1.1099	1.59213	0.000664449	0.577279	0.0104881	0.0252084	1	0.0742593	91.7316	88.5765	165.3	169.142	98.7409	101.281	139.265	148.523
ENSMUSG00000045435	Tmem60	1.58157	1.30794	1.59455	0.0276263	0.202793	0.0236209	0.326835	0.649094	0.139662	53.8425	61.4613	96.6037	86.0721	73.5071	77.3938	90.9941	93.3195
ENSMUSG00000043391	2510009E07Rik	1.5677	1.24772	1.9681	0.0056572	0.179932	2.10589e-05	0.118271	0.604819	0.000368703	92.7287	98.5188	141.685	158.132	105.324	132.812	179.769	198.468
ENSMUSG00000020598	Nrcam	1.55716	1.04566	1.6777	1.66108e-08	0.573251	3.61036e-11	2.91856e-06	1	1.71437e-09	1296.21	1196.69	2081.27	1800.51	1204.64	1399.78	1986.33	2201.55
ENSMUSG00000026259	Ngef	1.86102	1.17618	1.54691	2.09864e-06	0.225217	0.000884182	0.000232106	0.689042	0.00984925	184.46	229.576	401.442	370.31	228.201	258.935	300.17	344.362
ENSMUSG00000029233	Srd5a3	1.52822	1.47438	1.53434	0.0437225	0.0652087	0.0403878	0.425779	0.312714	0.2072	92.7287	56.0382	108.411	118.099	99.838	118.479	107.639	120.921
ENSMUSG00000017858	Ift52	1.52752	1.24336	1.65193	0.0369425	0.288501	0.0125646	0.386806	0.789323	0.0856958	99.7083	65.9805	120.218	132.111	104.227	101.281	144.259	127.493
ENSMUSG00000032122	Slc37a2	1.67175	-1.11337	1.51429	0.0110412	0.608491	0.0398389	0.183833	1	0.205148	97.7141	72.3074	139.539	144.121	57.0503	94.5924	125.949	131.436
ENSMUSG00000028527	Ak4	1.51224	1.28875	2.27889	0.0206922	0.158558	2.78791e-06	0.27253	0.558607	6.07456e-05	139.592	127.442	213.601	190.159	197.482	147.144	311.821	295.731
ENSMUSG00000026142	Rhbdd1	1.50063	1.39913	1.77301	0.0297061	0.0730084	0.00184839	0.341344	0.337761	0.0183168	104.694	71.4035	120.218	143.12	128.363	117.524	176.44	131.436
ENSMUSG00000037426	Depdc5	1.49396	1.32395	1.61102	0.0308526	0.133295	0.00968175	0.348114	0.502165	0.0696041	96.717	121.115	173.887	152.127	122.877	165.298	175.33	176.124
ENSMUSG00000020032	Nuak1	1.47969	1.32151	1.54683	0.0208184	0.102073	0.00941498	0.273255	0.424494	0.0682207	102.7	121.115	148.126	183.153	137.14	158.61	168.672	178.753
ENSMUSG00000048388	Fam171b	1.47359	1.17654	1.69024	0.000541633	0.152567	2.01987e-06	0.0216077	0.546198	4.54913e-05	239.3	233.191	348.847	347.291	268.795	286.644	388.944	411.395
ENSMUSG00000029407	Uso1	1.45716	1.18734	1.44379	0.000420396	0.111486	0.000537071	0.0177729	0.448444	0.00639991	310.093	307.306	477.651	422.354	373.021	360.216	425.564	469.226
ENSMUSG00000032291	Crabp1	1.42652	-1.40912	1.82137	0.0397032	0.0546555	0.000450264	0.403945	0.277882	0.00548419	163.522	190.711	238.289	267.224	108.615	142.366	329.576	315.446
ENSMUSG00000023927	Satb1	1.42071	1.35486	1.57624	0.0394054	0.0754609	0.00684187	0.402237	0.345558	0.0527054	102.7	107.557	119.144	179.15	152.5	132.812	164.788	166.924
ENSMUSG00000010607	Pigyl	1.41438	1.2533	1.5003	0.0453054	0.195056	0.0180461	0.434364	0.633717	0.113904	117.656	112.98	159.933	166.139	143.723	145.233	175.885	169.552
ENSMUSG00000040359	Ufl1	1.40623	1.20294	1.46645	0.00506383	0.131748	0.00150304	0.110433	0.498658	0.0154315	239.3	249.46	338.113	349.293	291.834	296.199	341.228	378.536
ENSMUSG00000024579	Pcyox1l	1.49052	1.27718	1.40049	0.0013573	0.0515106	0.00662824	0.0432764	0.267531	0.0514659	193.434	210.595	334.893	268.225	263.309	253.202	282.414	283.902
ENSMUSG00000012117	Dhdds	1.39897	1.20796	1.58066	0.0388343	0.248261	0.00439907	0.398047	0.727256	0.0371954	167.51	125.634	209.308	200.168	177.734	175.808	218.608	245.785
ENSMUSG00000031631	Cfap97	1.39804	1.29351	1.45467	0.0191265	0.0726796	0.00837574	0.259818	0.336984	0.0617929	232.32	234.095	317.719	334.28	325.845	278.045	332.35	346.991
ENSMUSG00000024383	Map3k2	1.39702	1.19576	1.38646	0.00363431	0.122841	0.00423751	0.0890568	0.47715	0.0360382	276.192	274.768	404.662	365.306	348.884	310.531	406.144	353.563
ENSMUSG00000020108	Ddit4	1.38352	1.3023	1.375	0.0098362	0.0358123	0.011221	0.170765	0.207848	0.0782306	949.223	870.4	1227.94	1289.08	914.999	1452.33	1125.22	1381.39
ENSMUSG00000014496	Ankrd28	1.37192	1.24904	1.51094	0.00539803	0.0511203	0.000253844	0.114643	0.266117	0.00337017	414.786	381.421	601.09	491.411	472.859	520.736	569.823	636.15
ENSMUSG00000015652	Steap1	1.36564	1.26282	1.47564	0.0188401	0.079435	0.00313986	0.25787	0.357349	0.028348	279.183	278.383	417.543	344.288	373.021	331.551	426.673	394.308
ENSMUSG00000021311	Mtr	1.38556	1.33784	1.35921	0.035489	0.0608691	0.0465924	0.378315	0.298372	0.231133	145.574	163.595	211.455	217.182	199.676	214.027	214.724	205.04
ENSMUSG00000034329	Brip1	1.34603	1.20764	1.47657	0.00349053	0.0645711	0.000115475	0.0864113	0.31092	0.00167739	545.404	576.651	796.444	714.598	729.585	626.794	812.288	846.448
ENSMUSG00000000278	Scpep1	1.46699	1.23701	1.33911	0.00166538	0.0819717	0.0165295	0.0501314	0.365311	0.106088	573.322	661.613	947.789	864.724	650.593	876.174	802.856	853.019
ENSMUSG00000029223	Uchl1	1.33766	-1.07277	1.54326	0.00498138	0.501577	2.5641e-05	0.109503	1	0.000437788	867.462	804.42	1128.12	1107.93	690.089	866.62	1225.65	1357.73
ENSMUSG00000046230	Vps13a	1.51783	1.28423	1.33153	0.00143534	0.0573802	0.0287506	0.0450115	0.286953	0.161531	335.02	274.768	509.853	415.348	418.003	364.993	382.841	431.11
ENSMUSG00000036591	Arhgap21	1.33186	1.16825	1.32379	0.00909529	0.159081	0.010308	0.162573	0.559731	0.0733087	386.868	404.018	564.595	489.41	478.345	446.209	543.745	500.771
ENSMUSG00000024601	Isoc1	1.32129	1.17273	1.44463	0.0155182	0.168468	0.00126824	0.229248	0.580559	0.0133642	363.935	312.729	473.358	420.352	380.701	411.812	496.029	479.741
ENSMUSG00000036779	Papd5	1.31603	1.13018	1.41749	0.0112307	0.261863	0.00115688	0.186345	0.750758	0.0123165	361.941	359.729	490.532	459.385	412.517	403.212	494.364	531.001
ENSMUSG00000027254	Map1a	1.61615	1.17053	1.2932	1.1283e-08	0.0635295	0.00228639	2.02554e-06	0.307339	0.0218784	801.654	947.227	1469.45	1359.14	1019.23	1029.05	1114.68	1150.07
ENSMUSG00000025408	Ddit3	1.28857	1.18073	1.92879	0.0257889	0.144983	5.05403e-09	0.312369	0.530003	1.7635e-07	521.474	550.44	719.161	662.555	575.989	688.9	997.606	1072.52
ENSMUSG00000029826	Zc3hav1	1.27708	1.16955	1.29094	0.0415229	0.19357	0.0321323	0.41413	0.630904	0.17461	284.168	281.095	358.507	363.304	370.827	291.421	373.409	354.877
ENSMUSG00000022972	1110004E09Rik	1.27657	1.23547	1.3272	0.043622	0.0809318	0.0183001	0.425707	0.362429	0.115015	248.274	270.249	318.792	343.288	306.097	334.418	327.357	364.078
ENSMUSG00000045210	Vcpip1	1.27476	1.24041	1.62606	0.0293888	0.0534304	9.13614e-06	0.339881	0.273723	0.000176965	305.107	309.114	390.708	392.329	380.701	381.236	514.338	482.37
ENSMUSG00000042272	Sestd1	1.49805	-1.03778	1.26303	0.000467259	0.75317	0.0435456	0.0191021	1	0.21967	277.189	377.806	487.312	495.415	334.622	298.11	412.248	416.652
ENSMUSG00000031960	Aars	1.25691	1.07903	1.27445	0.0102068	0.394298	0.00630555	0.175002	0.930817	0.0493773	1248.35	1250.92	1500.58	1640.37	1268.27	1427.49	1561.33	1625.86
ENSMUSG00000034243	Golgb1	1.26796	1.1974	1.25572	0.0133538	0.0607324	0.0173781	0.209627	0.297879	0.110664	983.123	986.996	1308.44	1190	1241.94	1117.91	1192.91	1284.13
ENSMUSG00000026014	Raph1	1.36316	1.04263	1.25557	3.8442e-05	0.581733	0.00247131	0.00266768	1	0.0232969	1491.64	1327.74	1855.86	1985.66	1469.04	1469.53	1685.61	1859.82
ENSMUSG00000026615	Eprs	1.29858	1.12751	1.23354	0.000118666	0.0775289	0.00197546	0.00666826	0.351713	0.0193249	3909.56	3924.48	5478.5	4695.93	4571.7	4262.39	4801.6	4863.13
ENSMUSG00000028961	Pgd	1.23267	1.17236	1.25884	0.0190552	0.075026	0.00962622	0.259238	0.34433	0.0693256	959.193	1016.82	1233.31	1203.01	1094.93	1221.1	1212.88	1277.56
ENSMUSG00000039068	Zzz3	1.29419	1.08111	1.22792	0.00468558	0.396321	0.0238579	0.104483	0.932692	0.14056	527.457	542.305	706.28	678.568	611.096	546.534	689.668	619.063
ENSMUSG00000053819	Camk2d	1.352	1.0983	1.21676	5.57466e-05	0.213616	0.00869834	0.00351416	0.668187	0.0637552	1018.02	964.4	1355.67	1324.11	1018.13	1157.09	1164.06	1252.59
ENSMUSG00000024359	Hspa9	1.21351	1.02666	1.26735	0.00467204	0.701522	0.000512987	0.104463	1	0.00613949	2267.37	2183.68	2701.68	2699.26	2461.94	2109.7	2934	2699.7
ENSMUSG00000094870	Zfp131	1.21132	1.19984	1.48598	0.0337519	0.0436331	9.66473e-06	0.365317	0.239283	0.000185896	787.695	890.285	1051.91	981.822	1134.42	881.907	1242.29	1252.59
ENSMUSG00000090394	4930523C07Rik	1.20716	1.20098	1.22441	0.0467183	0.0529643	0.0312888	0.440956	0.272456	0.171493	489.568	486.267	592.502	585.49	570.503	600.996	604.778	588.833
ENSMUSG00000007891	Ctsd	1.20555	1.15409	1.23498	0.0274921	0.0911414	0.0126988	0.326036	0.393142	0.0864285	2877.58	2939.3	3476.66	3535.96	3152.03	3560.12	3547.1	3638.15
ENSMUSG00000035898	Uba6	1.19679	1.18671	1.60036	0.0402636	0.050609	4.51022e-08	0.406327	0.264678	1.38116e-06	536.43	524.229	621.484	647.542	592.445	665.014	798.418	905.594
ENSMUSG00000041133	Smc1a	1.17482	1.10704	1.14149	0.0065716	0.0864866	0.0254355	0.130244	0.379339	0.147374	4459.95	4784.94	5625.55	5237.39	5322.13	4914.99	5204.97	5352.07
ENSMUSG00000057406	Nsd2	1.16752	1.11402	1.13901	0.015442	0.0918015	0.0410421	0.228667	0.394803	0.210056	1404.89	1397.34	1660.51	1611.35	1527.19	1593.74	1656.76	1527.29
ENSMUSG00000039191	Rbpj	1.24544	1.08272	1.13648	0.000172043	0.174653	0.0284798	0.0088981	0.593616	0.160354	3817.83	3915.45	5014.8	4617.87	4353.38	4021.61	4372.71	4417.56
ENSMUSG00000030738	Eif3c	1.1237	1.0611	1.20716	0.020092	0.237516	0.000168032	0.267612	0.710565	0.00233081	5747.18	5639.98	6503.57	6292.27	6210.8	5873.33	6886.7	6858.33
ENSMUSG00000094856	Gm21962	51.6946	334.248	435.229	0.015725	0.000329725	0.000172822	0.230788	0.00506133	0.00238401	0	0	0	18.0151	30.7194	85.9931	58.8132	93.3195
ENSMUSG00000061353	Cxcl12	11.9824	32.1444	285.329	0.0383448	0.00217186	2.43864e-07	0.395155	0.0245016	6.55972e-06	0	0	4.2935	0	5.4856	5.73288	46.0519	53.8887
ENSMUSG00000035395	Pet2	8.93102	11.4341	170.355	0.0842412	0.0490102	6.14823e-06	0.593233	0.259108	0.000123133	0	0	2.14675	1.00084	0	3.82192	30.5163	28.9159
ENSMUSG00000103629	Gm5694	24.1837	59.2947	140.398	0.00713509	0.000397677	1.42487e-05	0.13724	0.00596372	0.000262062	0	0	8.58699	0	13.1655	7.64383	20.5291	28.9159
ENSMUSG00000061062	Gm10093	24.2906	84.3431	136.671	0.0114048	0.000296747	5.51271e-05	0.187985	0.00460338	0.000871551	0	0	8.58699	0	21.9424	7.64383	5.54842	43.3739
ENSMUSG00000074203	G430095P16Rik	18.1461	96.075	119.104	0.0201301	0.000129471	5.82942e-05	0.267976	0.00230424	0.000915197	0	0	6.44024	0	24.1367	9.55479	26.6324	14.458
ENSMUSG00000094800	Gm9780	1	90.4136	117.285	1	0.0207676	0.0143292	1	0.141015	0.0950958	0	0	0	0	0	31.5308	35.5099	5.25744
ENSMUSG00000031098	Syt8	5.88145	60.8549	113.917	0.191644	0.000481375	4.89086e-05	0.86073	0.00697811	0.000784755	0	0	0	2.00168	8.77697	12.4212	18.8646	21.0297
ENSMUSG00000090451	Gm6133	2.95905	17.593	91.2763	0.482583	0.0221026	0.00016183	1	0.147483	0.00224982	0	0	0	1.00084	3.29136	2.86644	16.0904	15.7723
ENSMUSG00000025993	Slc40a1	1.09105	12.9152	91.0836	0.953393	0.0262292	5.52792e-05	1	0.167778	0.000873397	0.997083	0	1.07337	0	6.58272	5.73287	48.2712	38.1164
ENSMUSG00000026494	Kif26b	8.86774	74.0617	90.8674	0.0891261	0.000214899	9.9247e-05	0.607765	0.00352343	0.00146267	0	0	1.07337	2.00168	6.58273	19.1096	19.4195	11.8292
ENSMUSG00000024910	Ctsw	1	61.6025	90.0912	1	0.00720479	0.00321353	1	0.0632052	0.0288345	0	0	0	0	3.29136	18.1541	14.4259	17.0867
ENSMUSG00000024043	Arhgap28	14.4868	1	80.6752	0.0644258	1	0.00152197	0.518072	1	0.015613	0	0	0	5.00419	0	0	14.9807	13.1436
ENSMUSG00000006958	Chrd	8.85771	62.8582	77.9417	0.107357	0.00087035	0.000436108	0.66475	0.0114327	0.00533801	0	0	1.07337	2.00168	15.3597	6.68835	11.6517	15.7723
ENSMUSG00000062184	Hs6st2	5.87369	20.173	76.8517	0.200842	0.016019	0.000303328	0.87574	0.115533	0.00393025	0	0	0	2.00168	2.19424	4.7774	6.6581	21.0298
ENSMUSG00000050069	Grem2	1	26.9651	73.4554	1	0.0441715	0.00779152	1	0.241462	0.0585108	0	0	0	0	6.58272	2.86644	9.98715	15.7723
ENSMUSG00000027460	Angpt4	5.93437	22.3315	73.3462	0.222219	0.0192097	0.000869855	0.90709	0.132822	0.00971148	0	0	1.07337	1.00084	0	7.64383	8.87747	17.0867
ENSMUSG00000019866	Aim1	5.86477	18.3436	72.2167	0.212359	0.024199	0.000569003	0.892002	0.157931	0.00673184	0	0	0	2.00168	6.58273	0	13.3162	11.8292
ENSMUSG00000076320	Gm26340	55.1556	42.7826	72.147	0.00731284	0.0122779	0.00406741	0.139683	0.0946438	0.0349155	0	0	19.3207	0	4.38848	10.5103	8.32263	17.0867
ENSMUSG00000026235	Epha4	8.54253	13.4972	70.8569	0.0703732	0.0255088	0.000177462	0.541673	0.164315	0.00243705	0.997083	0	0	8.00671	13.1654	0	27.1872	40.7452
ENSMUSG00000037379	Spon2	7.67818	13.6555	65.0039	0.0850011	0.0238038	0.000216555	0.595705	0.155981	0.0029094	0.997083	0	5.36687	2.00168	3.29136	9.55479	25.5227	36.8021
ENSMUSG00000027420	Bfsp1	17.3802	84.2535	63.599	0.0398337	0.000931279	0.00196876	0.404632	0.0121047	0.0192709	0	0	0	6.00503	13.1654	16.2431	11.6517	10.5149
ENSMUSG00000049382	Krt8	1	11.447	63.5471	1	0.12794	0.00675911	1	0.489609	0.0522466	0	0	0	0	1.09712	2.86644	11.6517	10.5149
ENSMUSG00000027913	Crct1	14.6362	36.3231	63.2876	0.0563786	0.00836418	0.00208906	0.48668	0.0709152	0.0202513	0	0	1.07337	4.00335	1.09712	11.4658	12.7614	9.20052
ENSMUSG00000056492	Adgrf5	1	23.1565	59.4095	1	0.036237	0.00554806	1	0.209604	0.0446839	0	0	0	0	3.29136	4.7774	7.76779	13.1436
ENSMUSG00000024663	Rab3il1	8.9562	57.3885	58.63	0.123769	0.00219484	0.00203995	0.708548	0.0246822	0.0198576	0	0	2.14675	1.00084	15.3597	4.7774	9.98715	10.5149
ENSMUSG00000097108	Gm26581	43.0453	272.549	58.1741	0.0601934	0.00477461	0.0417774	0.502181	0.0457233	0.212655	0	0	0	15.0126	78.9927	16.2431	11.0968	9.20052
ENSMUSG00000022206	Npr3	11.8727	35.2364	57.9842	0.0935875	0.0120034	0.00384434	0.623792	0.0930744	0.0333472	0	0	2.14675	2.00168	6.58273	5.73288	12.2065	7.88616
ENSMUSG00000007021	Syngr3	1	17.965	57.9675	1	0.100234	0.0184893	1	0.419236	0.115904	0	0	0	0	4.38848	1.91096	7.21294	13.1436
ENSMUSG00000110693	Gm45899	2.99459	13.8964	55.4015	0.551198	0.103992	0.0104262	1	0.429564	0.0739691	0	0	1.07337	0	0	4.7774	8.87747	10.5149
ENSMUSG00000036469	Marchf1	1	1	53.9586	1	1	0.00376938	1	1	0.032916	0	0	0	0	0	0	7.21294	11.8292
ENSMUSG00000033170	Card10	11.8719	37.332	53.3813	0.079609	0.00730424	0.00296019	0.575508	0.0638065	0.0269716	0	0	2.14675	2.00168	4.38848	8.59931	9.43231	9.20052
ENSMUSG00000042306	S100a14	6.02895	19.5063	51.9883	0.23699	0.0341312	0.00382761	0.934607	0.201278	0.0332487	0	0	2.14675	0	0	6.68835	7.76779	10.5149
ENSMUSG00000053310	Nrgn	14.6447	19.8323	51.0943	0.0506955	0.0273111	0.00282543	0.461492	0.172912	0.0259345	0	0	1.07337	4.00335	1.09712	5.73287	2.77421	15.7723
ENSMUSG00000021301	Hecw1	2.9976	1	50.9093	0.562759	1	0.0162149	1	1	0.104475	0	0	1.07337	0	0	0	11.0968	6.5718
ENSMUSG00000047496	Rnf152	3.29965	29.3739	49.5771	0.343232	0.00295661	0.000549041	1	0.031329	0.00652684	0.997083	0	3.22012	0	17.5539	10.5103	11.6517	36.8021
ENSMUSG00000025551	Fgf14	5.93435	45.213	48.3296	0.220947	0.00329059	0.00269624	0.903856	0.0340137	0.0250063	0	0	1.07337	1.00084	12.0683	3.82192	7.76779	9.20052
ENSMUSG00000072663	Spef2	9.14626	2.88986	47.3294	0.238448	0.603438	0.0325654	0.937335	1	0.176383	0	0	3.22012	0	0	0.955479	6.10326	10.5149
ENSMUSG00000104764	Gm43066	14.9114	1	47.2069	0.0575527	1	0.00494708	0.49071	1	0.0407308	0	0	3.22012	2.00168	0	0	4.99358	11.8292
ENSMUSG00000022665	Ccdc80	9.02532	11.9137	46.5335	0.0973942	0.0558414	0.00164494	0.637644	0.281927	0.0166198	0	0	3.22012	0	3.29136	0.955479	11.6517	3.94308
ENSMUSG00000023046	Igfbp6	14.6345	20.3943	46.2445	0.0577328	0.0304215	0.00485791	0.491533	0.186458	0.0402239	0	0	1.07337	4.00335	3.29136	3.82192	9.43231	6.5718
ENSMUSG00000028088	Fmo5	1	28.2613	46.147	1	0.0658725	0.0336548	1	0.314922	0.181017	0	0	0	0	2.19424	7.64383	4.43874	11.8292
ENSMUSG00000090336	4932443I19Rik	17.4738	22.4551	44.5604	0.0800929	0.0551504	0.0176689	0.576641	0.279692	0.112066	0	0	1.07337	5.00419	1.09712	6.68835	13.871	1.31436
ENSMUSG00000032323	Cyp11a1	3.00194	8.65397	43.6049	0.579622	0.234863	0.0298765	1	0.70553	0.165695	0	0	1.07337	0	1.09712	1.91096	6.10326	9.20052
ENSMUSG00000005338	Cadm3	5.87054	1	43.029	0.204856	1	0.00215489	0.88232	1	0.0207483	0	0	0	2.00168	0	0	6.10326	9.20052
ENSMUSG00000041731	Pgm5	2.985	5.68163	42.9137	0.513675	0.256071	0.00618008	1	0.741284	0.0485895	0	0	1.07337	0	0	1.91096	8.32263	6.5718
ENSMUSG00000101210	Gm28720	17.4579	1	42.7642	0.109198	1	0.0323372	0.669554	1	0.175415	0	0	1.07337	5.00419	0	0	8.32263	6.5718
ENSMUSG00000029510	Gpc2	1.66253	10.1849	41.7004	0.632548	0.0119116	3.39566e-05	1	0.0925364	0.000565729	0	1.80768	2.14675	1.00084	6.58272	12.4212	38.8389	39.4308
ENSMUSG00000036381	P2ry14	1	36.6457	41.4477	1	0.00889788	0.00657514	1	0.0744165	0.0511115	0	0	0	0	2.19424	10.5103	6.6581	7.88616
ENSMUSG00000085696	Hoxaas3	11.8707	41.7423	39.6659	0.0646404	0.00330394	0.00370375	0.518748	0.0340907	0.0324229	0	0	2.14675	2.00168	9.87409	4.7774	4.99358	9.20052
ENSMUSG00000104271	Gm37891	11.558	6.12219	39.5248	0.1502	0.30464	0.0253283	0.772731	0.813116	0.14702	0	0	0	4.00335	2.19424	0	7.21294	6.5718
ENSMUSG00000086363	A330102I10Rik	2.98223	50.786	39.2486	0.502864	0.00288509	0.00547883	1	0.0307391	0.044227	0	0	1.07337	0	12.0683	5.73287	10.542	2.62872
ENSMUSG00000043501	Lgals2	5.93588	17.615	39.1967	0.296714	0.0740816	0.0198374	1	0.341134	0.122556	0	0	1.07337	1.00084	3.29136	2.86644	8.32263	5.25744
ENSMUSG00000103303	Gm37802	14.7658	16.9914	38.9941	0.0770475	0.0612432	0.0132011	0.5682	0.299791	0.0890885	0	0	2.14675	3.00251	1.09712	4.7774	9.43231	3.94308
ENSMUSG00000038530	Rgs4	1	1	38.829	1	1	0.0228106	1	1	0.135942	0	0	0	0	0	0	9.43231	3.94308
ENSMUSG00000004885	Crabp2	13.8876	18.0262	38.236	0.0340364	0.0190715	0.00280843	0.367541	0.131977	0.0258071	0	0.903842	0	13.0109	5.4856	11.4657	17.7549	18.401
ENSMUSG00000043259	Fam13c	6.02112	20.1108	37.8965	0.225795	0.0273388	0.00633143	0.914012	0.173043	0.0495123	0	0	2.14675	0	2.19424	4.7774	6.6581	6.5718
ENSMUSG00000085257	Gm13264	1	2.9033	37.6913	1	0.529385	0.00972721	1	1	0.0698296	0	0	0	0	0	0.955479	7.76779	5.25744
ENSMUSG00000020911	Krt19	6.50067	20.3023	36.6218	0.113458	0.00788726	0.00132108	0.682187	0.0678469	0.0138328	0.997083	0	2.14675	4.00335	8.77697	10.5103	18.8646	15.7723
ENSMUSG00000031517	Gpm6a	1	5.66223	35.9955	1	0.27605	0.0131607	1	0.77127	0.0888882	0	0	0	0	0	1.91096	7.21294	5.25744
ENSMUSG00000062345	Serpinb2	17.2764	9.27529	35.4538	0.117582	0.231099	0.0466756	0.690279	0.698051	0.231407	0	0	0	6.00503	3.29136	0	8.32263	3.94308
ENSMUSG00000021728	Emb	7.49818	-2.5052	35.4474	0.140247	0.577592	0.00694456	0.749803	1	0.0533306	0	0.903842	0	7.00587	0	0	18.8646	14.458
ENSMUSG00000026678	Rgs5	11.5544	2.99288	35.1749	0.156351	0.567666	0.0333154	0.787124	1	0.179659	0	0	0	4.00335	1.09712	0	9.43231	2.62872
ENSMUSG00000003418	St8sia6	12.0237	8.93535	35.1502	0.117962	0.175379	0.0204504	0.691207	0.595427	0.125195	0	0	3.22012	1.00084	2.19424	0.955479	3.32905	9.20052
ENSMUSG00000056427	Slit3	2.19304	34.7144	34.8135	0.550631	0.00161833	0.00157942	1	0.0192382	0.0161023	0.997083	0	2.14675	0	19.7482	13.3767	14.9807	18.401
ENSMUSG00000112854	AC154039.2	12.1843	6.10879	34.5868	0.126862	0.289457	0.0254468	0.715228	0.790803	0.147397	0	0	4.2935	0	2.19424	0	5.54842	6.5718
ENSMUSG00000050671	Ism2	8.68123	41.9962	33.8985	0.218979	0.0260082	0.0361205	0.900792	0.166868	0.190434	0	0	0	3.00251	2.19424	12.4212	7.76779	3.94308
ENSMUSG00000084941	Gm11944	14.4632	29.0198	33.8163	0.0789068	0.0234117	0.0171999	0.573424	0.154215	0.109711	0	0	0	5.00419	4.38848	5.73287	0.554842	11.8292
ENSMUSG00000057182	Scn3a	1	2.99994	33.7371	1	0.580715	0.0449524	1	1	0.225116	0	0	0	0	1.09712	0	2.77421	9.20052
ENSMUSG00000035131	Brinp3	1.57801	11.2248	33.3911	0.289101	9.74698e-11	1.11865e-21	1	6.74502e-09	1.40677e-19	9.97083	2.71153	6.44024	13.0109	46.0791	92.6815	194.75	220.812
ENSMUSG00000057098	Ebf1	5.81471	2.89632	33.3765	0.30447	0.56413	0.0267348	1	1	0.152892	0	0	0	2.00168	0	0.955479	9.98715	1.31436
ENSMUSG00000040891	Foxa3	8.45643	4.20126	33.0086	0.109774	0.298857	0.00703296	0.671752	0.805132	0.0538549	0.997083	0	0	8.00671	1.09712	2.86644	13.3162	18.401
ENSMUSG00000031789	Cngb1	2.98307	35.5607	32.583	0.506137	0.00785467	0.00945143	1	0.0676134	0.0684448	0	0	1.07337	0	7.67985	4.7774	8.32263	2.62872
ENSMUSG00000113577	AC160931.4	11.8736	5.6407	32.3762	0.11994	0.301337	0.0236847	0.697018	0.808918	0.139906	0	0	2.14675	2.00168	0	1.91096	7.21294	3.94308
ENSMUSG00000040640	Erc2	5.83886	8.68276	32.2736	0.25308	0.146269	0.0129903	0.959137	0.53297	0.0879294	0	0	0	2.00168	1.09712	1.91096	9.43231	1.31436
ENSMUSG00000058159	T2	20.5203	15.4883	30.9736	0.0635858	0.0952572	0.0330064	0.515752	0.405179	0.17842	0	0	2.14675	5.00419	5.4856	0	5.54842	5.25744
ENSMUSG00000077709	Snora64	21.4182	19.3281	30.9657	0.0809187	0.0923246	0.0485519	0.579408	0.396679	0.23794	0	0	7.51362	0	0	6.68835	5.54842	5.25744
ENSMUSG00000057378	Ryr3	8.83905	5.86381	29.9113	0.165314	0.275521	0.022523	0.808747	0.770517	0.134715	0	0	1.07337	2.00168	1.09712	0.955479	1.66453	9.20052
ENSMUSG00000104051	Gm38128	14.5884	8.95396	29.6578	0.124862	0.218559	0.0478766	0.71072	0.677122	0.235477	0	0	1.07337	4.00335	2.19424	0.955479	3.88389	6.5718
ENSMUSG00000031097	Tnni2	6.05633	12.0373	29.314	0.28575	0.122868	0.030785	1	0.477179	0.169376	0	0	2.14675	0	3.29136	0.955479	4.99358	5.25744
ENSMUSG00000069273	Hist1h3e	31.6636	41.118	29.3111	0.0243201	0.0149368	0.0275407	0.301933	0.109806	0.156203	0	0	0	11.0092	7.67985	6.68835	4.99358	5.25744
ENSMUSG00000078853	Igtp	2.98742	6.06479	29.3015	0.523272	0.248886	0.018301	1	0.728486	0.115015	0	0	1.07337	0	2.19424	0	4.99358	5.25744
ENSMUSG00000085412	Halr1	14.6141	8.4256	29.1212	0.0778527	0.174062	0.0230272	0.569978	0.592662	0.136871	0	0	1.07337	4.00335	0	2.86644	6.10326	3.94308
ENSMUSG00000044024	Rell2	6.05245	27.2939	28.8624	0.277665	0.0316474	0.0283105	0.991765	0.191648	0.159546	0	0	2.14675	0	7.67985	1.91096	7.21294	2.62872
ENSMUSG00000048562	Sp8	2.16847	15.0735	28.5423	0.581038	0.0284622	0.00613176	1	0.178151	0.0483168	0	0.903842	0	2.00168	6.58272	7.64383	14.9807	11.8292
ENSMUSG00000083305	Gm13315	9.13357	1	28.3019	0.209703	1	0.0487616	0.888753	1	0.238645	0	0	3.22012	0	0	0	2.21937	7.88616
ENSMUSG00000043639	Rbm20	3.29978	3.67183	27.5602	0.149765	0.113248	1.50352e-05	0.772169	0.452881	0.000275301	0	2.71153	3.22012	6.00503	6.58273	3.82192	40.5035	36.8021
ENSMUSG00000101608	Gm28652	11.6082	33.484	27.4302	0.0944068	0.0126021	0.0188247	0.626529	0.0963592	0.117472	0	0	0	4.00335	9.87409	1.91096	6.6581	2.62872
ENSMUSG00000086938	4930481A15Rik	2.98896	32.1277	27.3261	0.52934	0.0177623	0.0239556	1	0.125119	0.141102	0	0	1.07337	0	5.4856	5.73287	6.6581	2.62872
ENSMUSG00000051029	Serpinb1b	17.9724	1	27.1186	0.0566369	1	0.0270386	0.487444	1	0.154192	0	0	4.2935	2.00168	0	0	7.76779	1.31436
ENSMUSG00000107699	Gm43970	2.94867	8.66037	26.5385	0.568376	0.208526	0.0462784	1	0.659015	0.22999	0	0	0	1.00084	1.09712	1.91096	1.66453	7.88616
ENSMUSG00000110685	Gm5373	12.0235	20.3857	25.9518	0.117879	0.0529296	0.0349131	0.691207	0.272456	0.185848	0	0	3.22012	1.00084	3.29136	3.82192	3.88389	5.25744
ENSMUSG00000021640	Naip1	11.745	26.8967	25.8394	0.0853038	0.0171025	0.018221	0.596645	0.121717	0.114716	0	0	1.07337	3.00251	6.58272	2.86644	4.99358	3.94308
ENSMUSG00000085376	Gm14508	6.04202	8.92325	25.7908	0.258076	0.154865	0.0262818	0.965135	0.551239	0.150684	0	0	2.14675	0	2.19424	0.955479	4.99358	3.94308
ENSMUSG00000037621	Atoh8	4.02635	8.46806	25.6792	0.0735757	0.0042351	7.91303e-06	0.553881	0.0415691	0.000154848	0.997083	1.80768	6.44024	5.00419	6.58272	17.1986	36.0647	36.8021
ENSMUSG00000093465	Gm20682	1	5.86336	25.6724	1	0.267805	0.0268381	1	0.76034	0.153376	0	0	0	0	1.09712	0.955479	6.10326	2.62872
ENSMUSG00000108311	Gm44737	18.1551	1	25.4894	0.0772958	1	0.0459371	0.568734	1	0.228723	0	0	5.36687	1.00084	0	0	6.10326	2.62872
ENSMUSG00000021662	Arhgef28	2.88623	14.0031	25.0411	0.208191	0.00072849	3.09895e-05	0.886784	0.00987288	0.000521204	2.99125	0	5.36687	3.00251	25.2338	15.2877	29.4066	43.3739
ENSMUSG00000028076	Cd1d1	4.32539	4.37542	24.6267	0.328359	0.323958	0.0246797	1	0.841964	0.144338	0.997083	0	2.14675	2.00168	3.29136	0.955479	10.542	13.1436
ENSMUSG00000100671	Gm28322	1	1	24.51	1	1	0.0456319	1	1	0.227599	0	0	0	0	0	0	2.21937	6.5718
ENSMUSG00000086067	Gm16183	2.99429	5.63355	24.2771	0.549925	0.310628	0.0434323	1	0.821925	0.219277	0	0	1.07337	0	0	1.91096	3.32905	5.25744
ENSMUSG00000034891	Sncb	5.93555	2.97736	24.2339	0.277642	0.538703	0.0355088	0.991765	1	0.188202	0	0	1.07337	1.00084	1.09712	0	3.32905	5.25744
ENSMUSG00000021186	Fbln5	8.84425	29.6919	24.1131	0.144597	0.0163833	0.0245644	0.760036	0.117566	0.143765	0	0	1.07337	2.00168	6.58272	3.82192	4.43874	3.94308
ENSMUSG00000000094	Tbx4	7.5269	7.2722	22.4944	0.117552	0.124315	0.0127231	0.690277	0.48024	0.0865461	0.997083	0	2.14675	5.00419	1.09712	5.73287	3.88389	18.401
ENSMUSG00000031963	Bmper	14.614	26.2562	22.3976	0.0778473	0.028363	0.0371916	0.569978	0.177809	0.194849	0	0	1.07337	4.00335	4.38848	4.7774	3.88389	3.94308
ENSMUSG00000075042	4930431P03Rik	12.0077	14.8131	22.387	0.0913396	0.0640124	0.0293491	0.614839	0.308891	0.163834	0	0	3.22012	1.00084	3.29136	1.91096	6.10326	1.31436
ENSMUSG00000031304	Il2rg	6.02832	6.04551	22.2709	0.236007	0.234505	0.0251749	0.932755	0.704539	0.146408	0	0	2.14675	0	2.19424	0	1.66453	6.5718
ENSMUSG00000074151	Nlrc5	15.0772	12.319	22.1673	0.0800256	0.108181	0.0420382	0.576557	0.440168	0.213614	0	0	4.2935	1.00084	4.38848	0	6.10326	1.31436
ENSMUSG00000088125	Gm26070	3.26764	21.1871	22.0518	0.191834	0.000218623	0.00017283	0.86097	0.00356717	0.00238401	1.99416	0	4.2935	2.00168	16.4568	23.887	21.084	21.0297
ENSMUSG00000020604	Arsg	-2.47244	3.30392	21.8536	0.596937	0.426532	0.0281795	1	0.968085	0.159061	0	0.903842	0	0	2.19424	0.955479	8.87747	11.8292
ENSMUSG00000021822	Plau	2.15549	12.5072	21.4695	0.570247	0.0334845	0.00878998	1	0.199075	0.0643507	0.997083	0	0	2.00168	2.19424	9.55479	12.2065	7.88616
ENSMUSG00000036334	Igsf10	2.21985	1.07615	21.1517	0.571141	0.962657	0.0137375	1	1	0.0920815	0	0.903842	2.14675	0	0	0.955479	7.21294	13.1436
ENSMUSG00000071862	Lrrtm2	5.82039	21.0504	20.8126	0.290859	0.0497013	0.0498669	1	0.261645	0.242521	0	0	0	2.00168	5.4856	1.91096	2.21937	5.25744
ENSMUSG00000046961	Gpr156	8.83923	29.02	20.6881	0.164827	0.0240082	0.0434584	0.80796	0.156885	0.219364	0	0	1.07337	2.00168	4.38848	5.73287	3.32905	3.94308
ENSMUSG00000100247	A530053M12Rik	15.0664	20.7064	20.6507	0.068224	0.0390921	0.0385155	0.534589	0.22101	0.200038	0	0	4.2935	1.00084	4.38848	2.86644	5.54842	1.31436
ENSMUSG00000011154	Cfap161	11.6361	29.3525	20.6212	0.0766712	0.0110054	0.0237134	0.567122	0.0870242	0.140008	0	0	0	4.00335	5.4856	4.7774	3.32905	3.94308
ENSMUSG00000035273	Hpse	8.73114	5.67966	20.5728	0.142328	0.257951	0.0310465	0.754554	0.743856	0.170429	0	0	0	3.00251	0	1.91096	2.21937	5.25744
ENSMUSG00000030930	Chst15	2.72797	9.54875	18.8787	0.287365	0.00904594	0.000516797	1	0.0752785	0.00617912	1.99417	0	4.2935	1.00084	7.67985	10.5103	19.9743	15.7723
ENSMUSG00000001510	Dlx3	3.13001	10.5179	18.7678	0.0679343	7.99239e-05	6.83922e-07	0.533609	0.00152193	1.70801e-05	4.98541	1.80768	16.1006	5.00419	43.8848	26.7534	62.6971	63.0893
ENSMUSG00000019768	Esr1	-1.83657	12.7092	18.4769	0.660687	0.01008	0.00291258	1	0.081662	0.0265867	0.997083	0.903842	0	1.00084	17.5539	6.68835	15.5356	19.7154
ENSMUSG00000053111	Fank1	11.7442	12.4174	18.0944	0.08799	0.0805963	0.0428817	0.603986	0.361262	0.217028	0	0.903842	0	11.0092	9.87409	1.91096	12.7614	3.94308
ENSMUSG00000038677	Scube3	-2.47569	6.61315	17.9549	0.576866	0.159557	0.0264748	1	0.560769	0.151615	0	0.903842	0	0	4.38848	1.91096	6.6581	10.5149
ENSMUSG00000009628	Tex15	12.8733	7.33408	17.8213	0.058334	0.146633	0.0313559	0.49492	0.533668	0.171671	0	0.903842	1.07337	11.0092	1.09712	5.73288	8.87747	7.88616
ENSMUSG00000046958	4930432E11Rik	2.98451	19.8034	17.2856	0.511896	0.0323957	0.0411189	1	0.194799	0.210297	0	0	1.07337	0	1.09712	5.73288	3.32905	2.62872
ENSMUSG00000027670	Ocstamp	10.9211	14.9597	17.0668	0.0632715	0.0340325	0.0254791	0.514437	0.200903	0.147516	0	0.903842	4.2935	6.00503	5.4856	8.59931	11.6517	3.94308
ENSMUSG00000049999	Ppp1r3d	7.13608	7.15346	16.8263	0.0510382	0.0506301	0.00407294	0.462638	0.264678	0.0349508	0	1.80768	4.2935	9.00754	7.67985	5.73287	13.3162	18.401
ENSMUSG00000041797	Abca9	7.69862	11.5627	16.4683	0.0998237	0.0448923	0.0201452	0.645195	0.243841	0.123902	0	0.903842	4.2935	3.00251	2.19424	8.59931	2.21937	14.458
ENSMUSG00000017817	Jph2	2.18066	5.44954	16.3422	0.435754	0.065549	0.00152947	1	0.313949	0.0156769	0	1.80768	0	4.00335	5.4856	4.7774	11.6517	19.7154
ENSMUSG00000029162	Khk	2.64955	14.0412	16.3363	0.134552	9.72596e-06	2.59332e-06	0.734875	0.000242392	5.70575e-05	1.99417	2.71153	9.66037	3.00251	42.7877	23.887	33.2905	44.6882
ENSMUSG00000096140	Ankrd66	2.98471	8.22002	15.9928	0.11284	0.00111483	1.16639e-05	0.68129	0.0140482	0.000220089	3.98833	0	7.51362	4.00335	14.2626	17.1986	32.1808	28.9159
ENSMUSG00000022456	Septin3	5.59193	15.4235	15.9217	0.182458	0.0275344	0.02529	0.840813	0.173926	0.146867	0	0.903842	5.36687	0	9.87409	4.7774	7.21294	7.88616
ENSMUSG00000048251	Bcl11b	1.53222	6.41113	15.8656	0.523543	0.00141275	9.2096e-07	1	0.0172836	2.21729e-05	2.99125	1.80768	5.36687	2.00168	13.1654	17.1986	24.9679	52.5744
ENSMUSG00000027224	Duoxa1	3.85128	5.87272	15.8606	0.155784	0.0552008	0.00188251	0.786187	0.279776	0.0186029	0.997083	0.903842	5.36687	2.00168	4.38848	6.68835	14.4259	15.7723
ENSMUSG00000028073	Pear1	2.70295	-5.1695	15.4327	0.450722	0.302757	0.0290661	1	0.810805	0.162804	1.99416	0	4.2935	1.00084	0	0	10.542	19.7154
ENSMUSG00000045333	Zfp423	2.19277	7.45056	15.3344	0.57165	0.109253	0.0252669	1	0.443055	0.146767	0	0.903842	1.07337	1.00084	2.19424	4.7774	11.0968	2.62872
ENSMUSG00000021747	4930452B06Rik	6.49367	11.6013	15.2953	0.12047	0.0367041	0.0186805	0.698254	0.211368	0.116808	0.997083	0	2.14675	4.00335	3.29136	7.64383	8.87747	5.25744
ENSMUSG00000085927	Gm15888	7.60894	5.69212	15.2723	0.148841	0.221374	0.0476714	0.770457	0.681561	0.234933	0	0.903842	2.14675	5.00419	5.4856	0	7.76779	6.5718
ENSMUSG00000109828	Gm45662	5.56199	5.47236	14.5774	0.203903	0.208327	0.0394462	0.880665	0.658884	0.203602	0	0.903842	4.2935	1.00084	3.29136	1.91096	9.43231	3.94308
ENSMUSG00000060445	Sycp2	1.08957	12.0924	14.3573	0.958171	0.062015	0.0447121	1	0.302254	0.224185	0.997083	0	1.07337	0	8.77697	2.86644	9.43231	3.94308
ENSMUSG00000025150	Cbr2	-4.59905	5.53686	14.2197	0.0803849	0.00130495	3.37845e-07	0.577234	0.0161645	8.86629e-06	6.97958	2.71153	2.14675	0	16.4568	36.3082	44.3873	93.3195
ENSMUSG00000086782	E130102H24Rik	3.31303	3.92082	14.1825	0.175908	0.118326	0.00148517	0.82725	0.466411	0.015267	1.99416	0.903842	8.58699	1.00084	5.4856	5.73287	24.413	15.7723
ENSMUSG00000022512	Cldn1	7.51556	16.1586	13.8218	0.129048	0.0322156	0.043369	0.720284	0.193951	0.219023	0.997083	0	2.14675	5.00419	8.77697	6.68835	7.76779	5.25744
ENSMUSG00000109122	A230103L15Rik	7.14469	2.79806	13.7107	0.0519919	0.335286	0.00826063	0.467192	0.85604	0.0610346	0.997083	0.903842	8.58699	5.00419	5.4856	0	10.542	15.7723
ENSMUSG00000072115	Ang	1.3896	9.446	13.6853	0.689757	0.00164457	0.000208434	1	0.0195314	0.00281249	0	3.61537	3.22012	2.00168	23.0395	12.4212	35.5099	14.458
ENSMUSG00000024899	Papss2	2.37355	4.49838	13.5787	0.087459	0.00188226	2.2025e-08	0.603372	0.0218004	7.09554e-07	7.97666	1.80768	10.7337	12.0101	24.1367	19.1096	69.3552	60.4605
ENSMUSG00000044499	Hs3st5	6.0887	-1.81367	13.4408	0.0792982	0.668351	0.00954637	0.574761	1	0.0689309	0	1.80768	5.36687	6.00503	1.09712	0	4.99358	21.0298
ENSMUSG00000041144	Dnah7b	1.40278	5.68827	13.2636	0.724125	0.047423	0.00263892	1	0.25293	0.0245777	0	3.61537	3.22012	2.00168	16.4568	4.7774	20.5291	28.9159
ENSMUSG00000036867	Smad6	2.68079	5.93069	13.1638	0.352604	0.0771489	0.00854512	1	0.350695	0.0628139	1.99416	0	2.14675	3.00251	7.67985	3.82192	11.0968	14.458
ENSMUSG00000024500	Ppp2r2b	3.65679	2.47309	13.1497	0.111157	0.282041	0.000770046	0.676442	0.780851	0.00878724	0.997083	1.80768	5.36687	5.00419	1.09712	5.73288	19.9743	17.0867
ENSMUSG00000064329	Scn1a	2.19806	5.80144	13.1237	0.387412	0.0392509	0.00193885	1	0.221756	0.0190683	1.99417	0.903842	5.36687	1.00084	10.9712	5.73288	23.8582	13.1436
ENSMUSG00000046743	Fat4	-4.85724	-4.9171	12.6034	0.321131	0.317395	0.0436226	1	0.83199	0.220014	0	1.80768	0	0	0	0	12.7614	10.5149
ENSMUSG00000064125	Prr36	11.8042	11.6449	12.5998	0.0519341	0.0532537	0.0448863	0.466842	0.273488	0.224922	0.997083	0	3.22012	8.00671	4.38848	6.68835	5.54842	6.5718
ENSMUSG00000084915	C230037L18Rik	6.01824	1.12888	12.3917	0.106458	0.924362	0.020676	0.661702	1	0.126226	0	1.80768	2.14675	9.00754	2.19424	0	8.87747	14.458
ENSMUSG00000022032	Scara5	1.83332	14.8671	12.3592	0.0778476	9.17561e-19	1.89038e-16	0.569978	1.54637e-16	1.54054e-14	6.97958	12.6538	21.4675	15.0126	161.277	133.767	132.052	111.721
ENSMUSG00000036036	Zfp57	-5.07361	3.73327	12.3343	0.264651	0.240895	0.0195712	0.973789	0.716197	0.121242	1.99416	0	0	0	4.38848	2.86644	14.4259	9.20052
ENSMUSG00000011171	Vipr2	4.3507	23.3181	12.1384	0.243006	0.00739147	0.0357037	0.944486	0.0642964	0.189041	0.997083	0	2.14675	2.00168	8.77697	13.3767	7.21294	3.94308
ENSMUSG00000084968	Gm12743	2.81973	5.65492	11.9636	0.127904	0.00781568	9.06874e-05	0.717635	0.0673247	0.00135424	1.99417	2.71153	3.22012	10.0084	15.3597	11.4658	27.7421	28.9159
ENSMUSG00000035456	Prdm8	4.03123	5.19811	11.9314	0.114941	0.0587699	0.003426	0.685495	0.291961	0.0304105	0	2.71153	3.22012	8.00671	9.87409	4.7774	11.6517	22.3441
ENSMUSG00000038637	Lrrc56	1.61835	11.7455	11.8737	0.680894	0.0179758	0.0172002	1	0.126264	0.109711	1.99416	0	2.14675	1.00084	13.1654	9.55479	19.4195	2.62872
ENSMUSG00000065808	Gm23037	2.97505	6.86174	11.8278	0.227531	0.0257526	0.00360857	0.915673	0.165627	0.0317873	0.997083	1.80768	7.51362	1.00084	9.87409	9.55479	10.542	23.6585
ENSMUSG00000061451	Tmem151a	1.84603	5.81653	11.7142	0.218131	0.000139909	5.51788e-08	0.899356	0.00245998	1.66504e-06	3.98833	7.23074	15.0272	6.00503	27.428	38.2192	71.5746	60.4605
ENSMUSG00000043557	Mdga1	4.92603	8.42269	11.2224	0.120887	0.0339216	0.0149714	0.699241	0.200567	0.0982261	0	1.80768	2.14675	7.00587	2.19424	13.3767	12.7614	7.88616
ENSMUSG00000109006	B230209E15Rik	2.17834	18.6444	11.0908	0.252616	1.75968e-06	9.56037e-05	0.959079	5.246e-05	0.0014191	2.99125	1.80768	5.36687	5.00419	51.5647	37.2637	33.2905	18.401
ENSMUSG00000073491	Ifi213	-5.02521	20.8554	10.9054	0.221693	0.000541521	0.00711851	0.90586	0.00771901	0.0543799	1.99416	0	0	0	12.0683	27.7089	7.21294	14.458
ENSMUSG00000045532	C1ql1	3.98551	6.31397	10.6686	0.263617	0.129468	0.0482173	0.972431	0.493227	0.236729	0	1.80768	6.44024	1.00084	1.09712	10.5103	10.542	9.20052
ENSMUSG00000028496	Mllt3	1.43546	5.64901	10.6642	0.717632	0.0544574	0.00725644	1	0.277142	0.0552135	1.99417	0.903842	1.07337	3.00251	6.58273	9.55479	17.2001	13.1436
ENSMUSG00000053101	Gpr141	1.64089	-4.95023	10.5952	0.677605	0.267459	0.026153	1	0.759867	0.15025	0	1.80768	0	3.00251	0	0	11.6517	7.88616
ENSMUSG00000048521	Cxcr6	1.12789	1.06994	10.4431	0.924904	0.958032	0.0310766	1	1	0.170556	0	1.80768	2.14675	0	0	1.91096	6.6581	13.1436
ENSMUSG00000025597	Klhl4	-5.07705	3.22483	10.3611	0.268405	0.308008	0.0328707	0.978333	0.817681	0.177842	1.99416	0	0	0	4.38848	1.91096	15.5356	3.94308
ENSMUSG00000104632	Gm42909	1.38245	11.1673	10.2283	0.712493	0.00179679	0.00261315	1	0.0210069	0.0244203	0.997083	2.71153	3.22012	2.00168	21.9424	20.0651	19.9743	18.401
ENSMUSG00000095277	Rps12-ps22	6.46072	3.93622	10.0474	0.0533415	0.160408	0.0160626	0.473597	0.562564	0.103656	4.98541	0	8.58699	23.0193	0	19.1096	11.6517	38.1164
ENSMUSG00000034616	Ssh3	3.31341	7.68139	9.82747	0.180308	0.0175428	0.00718185	0.836822	0.124032	0.0547456	1.99416	0.903842	8.58699	1.00084	6.58272	15.2877	17.2001	10.5149
ENSMUSG00000006179	Prss16	6.14018	3.2023	9.7734	0.103889	0.312238	0.0378159	0.656735	0.823738	0.197386	0	1.80768	6.44024	5.00419	1.09712	4.7774	6.6581	11.8292
ENSMUSG00000032940	Rbm11	-1.17619	1.37021	9.71222	0.873589	0.74171	0.00810517	1	1	0.060155	0	3.61537	3.22012	0	2.19424	2.86644	18.8646	17.0867
ENSMUSG00000108037	Gm44597	-7.27552	1.86361	9.59814	0.172175	0.586676	0.0347583	0.81963	1	0.185303	0	2.71153	0	0	3.29136	1.91096	6.10326	21.0297
ENSMUSG00000085675	Gm12022	2.4038	1.94257	9.51452	0.135651	0.265514	5.21275e-05	0.738274	0.75677	0.000828888	3.98833	5.42305	9.66037	13.0109	8.77697	9.55479	48.8261	40.7452
ENSMUSG00000058665	En1	1.86252	3.72428	9.50545	0.27616	0.0157283	1.91262e-05	0.988611	0.113767	0.000337487	3.98833	5.42305	8.58699	9.00754	12.0683	22.9315	35.5099	55.2031
ENSMUSG00000073412	Lst1	-7.51733	7.23616	9.2599	0.131326	0.0304936	0.0140755	0.725734	0.186761	0.0937384	1.99416	0.903842	0	0	13.1654	7.64383	12.2065	14.458
ENSMUSG00000069920	B3gnt9	3.63276	8.41077	9.24462	0.1894	0.0255302	0.0191461	0.857179	0.16441	0.119207	1.99416	0.903842	6.44024	4.00335	8.77697	15.2877	4.99358	22.3441
ENSMUSG00000044365	Cxxc4	3.8021	7.55157	9.20216	0.0794514	0.00647565	0.00261692	0.575198	0.0580222	0.0244422	3.98833	0.903842	2.14675	16.0134	23.0395	13.3767	25.5227	18.401
ENSMUSG00000033389	Arhgap44	4.67864	-1.34866	9.12619	0.112711	0.797289	0.0200053	0.681214	1	0.123317	0.997083	1.80768	2.14675	11.0092	2.19424	0	13.8711	11.8292
ENSMUSG00000075334	Rprm	2.0576	2.76069	9.07892	0.173383	0.0502489	8.26844e-06	0.821941	0.263687	0.000161293	0.997083	9.94227	16.1006	7.00587	17.5539	13.3767	46.6067	55.2031
ENSMUSG00000023982	Guca1a	-1.8579	9.91676	9.06332	0.668858	0.0339686	0.041498	1	0.200701	0.211755	1.99416	0	1.07337	0	7.67985	11.4657	7.21294	10.5149
ENSMUSG00000028972	Car6	1.64727	2.33926	9.01859	0.0805147	0.0021584	3.91613e-17	0.577663	0.0243609	3.39225e-15	18.9446	20.7884	39.7148	26.0218	36.205	56.3733	191.975	165.609
ENSMUSG00000021070	Bdkrb2	1.97768	8.9602	8.90989	0.368777	0.00171429	0.0017135	1	0.0202334	0.0171785	1.99416	2.71153	5.36687	4.00335	16.4568	25.7979	21.084	21.0297
ENSMUSG00000031880	Rrad	4.42493	1.10448	8.83172	0.0879084	0.921101	0.00986074	0.60395	1	0.0706449	0	2.71153	5.36687	7.00587	2.19424	0.955479	9.43231	15.7723
ENSMUSG00000020871	Dlx4	1.07783	7.56913	8.78064	0.948708	0.0356144	0.0228079	1	0.207067	0.135942	1.99417	0	1.07337	1.00084	9.87409	4.7774	9.98715	6.5718
ENSMUSG00000040714	Klc3	6.5526	-10.0837	8.64555	0.0592973	0.0981072	0.0293327	0.498823	0.413439	0.163804	1.99416	1.80768	12.8805	12.0101	0	0	13.3162	19.7154
ENSMUSG00000047428	Dlk2	1.79416	6.47886	8.37828	0.180165	4.34244e-06	1.34433e-07	0.836785	0.000118219	3.80187e-06	4.98541	11.75	22.5409	8.00671	48.2733	61.1507	67.1359	74.9185
ENSMUSG00000041377	Ninj2	-2.73765	4.61824	8.35535	0.447973	0.0981707	0.0187692	1	0.413453	0.117244	0.997083	1.80768	0	1.00084	4.38848	8.59931	8.32263	15.7723
ENSMUSG00000092500	Gm20400	3.98768	1.77314	8.16789	0.139938	0.564659	0.0208741	0.749803	1	0.126966	1.99417	0.903842	6.44024	5.00419	2.19424	2.86644	12.7614	10.5149
ENSMUSG00000050737	Ptges	3.07892	9.09007	8.12871	0.0693082	0.000140294	0.000295951	0.539115	0.00246499	0.00384876	1.99416	2.71153	9.66037	5.00419	12.0683	30.5753	18.8646	19.7154
ENSMUSG00000042498	D330045A20Rik	1.62092	5.77166	8.11581	0.66901	0.0851503	0.0364978	1	0.375347	0.191974	1.99417	0	2.14675	1.00084	4.38848	6.68835	4.43873	11.8292
ENSMUSG00000056888	Glipr1	3.8231	4.05839	8.08345	0.113707	0.0973727	0.0111551	0.682574	0.411447	0.0778907	3.98833	0	13.9539	1.00084	12.0683	3.82192	14.4259	17.0867
ENSMUSG00000051498	Tlr6	-3.6924	5.38799	8.07942	0.305796	0.0434447	0.0110159	1	0.238383	0.0771798	2.99125	0.903842	1.07337	0	3.29136	17.1986	10.542	21.0297
ENSMUSG00000045827	Serpinb9	2.10749	3.98946	8.03165	0.0630596	0.000339018	3.20036e-08	0.513737	0.00519087	1.01518e-06	10.9679	9.03842	11.8071	30.0252	29.6223	49.6849	69.3552	92.0052
ENSMUSG00000029322	Plac8	1.62246	7.3838	8.02341	0.271898	9.17472e-07	2.8374e-07	0.982353	2.97117e-05	7.56661e-06	3.98833	13.5576	10.7337	18.0151	78.9927	52.5514	77.6779	64.4036
ENSMUSG00000061751	Kalrn	2.27195	6.68322	7.92169	0.0109108	8.12828e-10	1.71924e-11	0.182392	4.91146e-08	8.55269e-10	9.97083	26.2114	23.6142	59.0495	88.8668	154.788	126.504	164.295
ENSMUSG00000065100	Gm26132	3.96035	3.26511	7.77962	0.109789	0.174366	0.0135096	0.671752	0.593104	0.0909226	1.99417	0.903842	4.2935	7.00587	6.58273	2.86644	12.7614	9.20052
ENSMUSG00000027978	Prss12	-7.62055	-1.38917	7.77724	0.129464	0.771673	0.0247314	0.720375	1	0.144538	2.99125	0	0	0	2.19424	0	16.6453	5.25744
ENSMUSG00000063594	Gng8	2.75346	8.97293	7.76346	0.0957152	0.000113379	0.00031338	0.631996	0.00205475	0.00404358	0.997083	4.51921	7.51362	8.00671	20.8453	29.6199	17.2001	27.6015
ENSMUSG00000031520	Vegfc	3.23873	4.65521	7.70434	0.215663	0.0983069	0.0249704	0.897501	0.4137	0.145593	0.997083	1.80768	1.07337	8.00671	5.4856	7.64383	7.76779	14.458
ENSMUSG00000054556	Gm4876	2.6159	5.58123	7.69429	0.0620253	0.000519358	3.02956e-05	0.509139	0.00744812	0.000510227	8.97374	1.80768	7.51362	20.0168	37.3021	21.976	37.1744	44.6882
ENSMUSG00000022037	Clu	2.03828	10.1893	7.68553	0.182786	2.87917e-06	4.19977e-05	0.84128	8.14254e-05	0.000684959	1.99416	8.13458	17.174	4.00335	41.6906	63.0616	44.3873	34.1733
ENSMUSG00000113543	AC125484.1	1.08488	4.78864	7.6852	0.940853	0.108283	0.033348	1	0.440421	0.179757	2.99125	0	3.22012	0	13.1654	0.955479	9.43231	13.1436
ENSMUSG00000086413	Gm12415	3.25862	7.58481	7.64332	0.11729	0.00501725	0.00467495	0.690013	0.0476235	0.0389517	3.98833	0	9.66037	3.00251	20.8453	8.59931	10.542	19.7154
ENSMUSG00000053522	Lgals7	2.90595	5.55398	7.59911	0.084337	0.00384081	0.000506329	0.593414	0.0385165	0.00606567	2.99125	2.71153	7.51362	9.00754	15.3597	16.2431	16.6453	27.6015
ENSMUSG00000038517	Tbkbp1	2.99296	3.5638	7.43171	0.178711	0.114755	0.00998719	0.832997	0.456885	0.0714063	2.99125	0.903842	7.51362	4.00335	10.9712	2.86644	8.32263	21.0297
ENSMUSG00000026679	Enkur	2.80767	3.50159	7.31251	0.0963561	0.0404331	0.000753585	0.634388	0.226627	0.00862324	3.98833	2.71153	10.7337	8.00671	9.87409	13.3767	24.9679	23.6585
ENSMUSG00000017969	Ptgis	-1.36196	6.4469	7.3042	0.784258	0.0401903	0.0273863	1	0.225674	0.155576	0	2.71153	0	2.00168	5.4856	12.4212	12.2065	7.88616
ENSMUSG00000089984	Fbxo24	4.26335	6.09805	7.25586	0.0473282	0.0120573	0.00550023	0.444735	0.093463	0.0443708	1.99416	2.71153	19.3207	1.00084	16.4568	12.4212	17.2001	17.0867
ENSMUSG00000029596	Sdsl	-1.38676	3.2228	7.18915	0.775104	0.223644	0.0333117	1	0.685882	0.179659	2.99125	0	2.14675	0	6.58272	2.86644	13.8711	6.5718
ENSMUSG00000006360	Crip1	1.00672	-3.06772	7.13793	0.990937	0.11961	0.000175538	1	0.469831	0.00241599	5.9825	6.3269	5.36687	7.00587	0	3.82192	56.5939	30.2303
ENSMUSG00000097101	1810034E14Rik	2.97791	6.59242	7.09344	0.227359	0.0292459	0.0225898	0.915673	0.181134	0.134913	0	2.71153	5.36687	3.00251	9.87409	8.59931	9.43231	10.5149
ENSMUSG00000099375	Gm28187	1.81539	3.47985	6.99971	0.376013	0.0533089	0.00194287	1	0.273601	0.0190927	0	7.23074	6.44024	7.00587	15.3597	10.5103	32.7357	18.401
ENSMUSG00000039155	Cdh26	2.16984	6.62733	6.98187	0.134412	8.12011e-05	4.57814e-05	0.7346	0.00153999	0.000740816	6.97958	1.80768	10.7337	8.00671	27.428	29.6199	28.8518	31.5446
ENSMUSG00000042099	Kank3	1.12981	5.36229	6.96405	0.904402	0.0726099	0.036616	1	0.336861	0.192555	0	4.51921	3.22012	2.00168	5.4856	19.1096	19.9743	11.8292
ENSMUSG00000028159	Dapp1	3.07311	2.90873	6.9441	0.0415982	0.0532054	0.000278115	0.41413	0.273354	0.00363782	8.97374	1.80768	25.761	7.00587	17.5539	13.3767	41.6131	31.5446
ENSMUSG00000030616	Sytl2	1.95352	-1.90967	6.89796	0.0775651	0.15734	5.08452e-08	0.569946	0.555974	1.54179e-06	9.97083	11.75	22.5409	20.0168	9.87409	1.91096	69.3552	81.4903
ENSMUSG00000025776	Crispld1	5.32126	12.8284	6.84829	0.0559875	0.00273765	0.0256511	0.484977	0.0296039	0.148165	2.99125	0	5.36687	10.0084	21.9424	15.2877	12.7614	6.5718
ENSMUSG00000032657	Fam189b	1.80368	4.14857	6.83379	0.102797	2.38736e-05	4.43071e-09	0.654505	0.000528153	1.55476e-07	7.97666	10.8461	15.0272	19.0159	37.3021	41.0856	58.2584	72.2898
ENSMUSG00000038235	F11r	1.51937	1.51413	6.64146	0.189984	0.193397	2.46907e-10	0.857978	0.630741	1.03852e-08	27.9183	16.2692	44.0083	23.0193	35.1079	31.5308	126.504	166.924
ENSMUSG00000112907	AC164623.1	2.74052	7.17534	6.5572	0.0950005	0.000641335	0.00111301	0.629246	0.00889611	0.0119522	1.99416	5.42305	7.51362	13.0109	34.0108	20.0651	26.6324	22.3441
ENSMUSG00000021876	Rnase4	1.54636	3.75089	6.55094	0.191226	2.79545e-05	1.22061e-09	0.859943	0.000604843	4.68104e-08	14.9562	18.9807	21.4675	31.026	82.2841	45.863	107.639	115.664
ENSMUSG00000104034	2900092N22Rik	3.46608	-1.86075	6.54791	0.116218	0.542737	0.0139781	0.688253	1	0.0932653	3.98833	0	5.36687	8.00671	2.19424	0	7.76779	18.401
ENSMUSG00000102562	Gm37694	-1.38282	1.4521	6.52291	0.773568	0.711222	0.0380839	1	1	0.198392	1.99416	0.903842	1.07337	1.00084	3.29136	0.955479	7.21294	11.8292
ENSMUSG00000106995	Gm42712	2.65377	4.93762	6.5034	0.130249	0.0112061	0.00269343	0.72285	0.0883012	0.0249914	1.99416	7.23074	10.7337	14.0117	24.1367	21.976	37.7293	22.3441
ENSMUSG00000020399	Havcr2	2.91583	4.83996	6.49781	0.0812379	0.00886339	0.00171652	0.580666	0.0742582	0.0171958	5.9825	4.51921	5.36687	25.021	30.7194	20.0651	39.9486	27.6016
ENSMUSG00000021903	Galnt15	2.29452	4.47225	6.47977	0.25816	0.0352921	0.00780001	0.965135	0.205911	0.0585325	4.98541	1.80768	5.36687	10.0084	9.87409	20.0651	18.8646	24.9728
ENSMUSG00000034161	Scx	2.36344	3.68394	6.46261	0.24308	0.0690845	0.00769846	0.944486	0.325318	0.0579349	1.99416	3.61537	4.2935	9.00754	14.2626	6.68835	21.6388	14.458
ENSMUSG00000074001	Klhl40	1.3022	5.96214	6.4392	0.772261	0.0333975	0.0258407	1	0.198748	0.148983	4.98541	0	6.44024	0	9.87409	19.1096	14.4259	17.0867
ENSMUSG00000032925	Itgbl1	1.35943	6.15688	6.43791	0.441177	3.66877e-07	1.62413e-07	1	1.28195e-05	4.49286e-06	12.9621	6.3269	15.0272	11.0092	50.4676	66.8835	53.2648	70.9754
ENSMUSG00000021994	Wnt5a	1.1329	5.58575	6.39461	0.768014	7.16182e-06	1.1097e-06	1	0.000185206	2.6333e-05	11.965	10.8461	10.7337	15.0126	42.7877	84.0822	79.3424	65.718
ENSMUSG00000105184	Gm42537	1.45623	4.04529	6.19485	0.555475	0.0185001	0.00174669	1	0.129068	0.0174627	1.99417	6.3269	2.14675	10.0084	20.8453	13.3767	28.2969	23.6585
ENSMUSG00000041886	Macc1	2.16833	2.83924	6.1525	0.273728	0.133053	0.00681867	0.985611	0.501638	0.0525757	4.98541	1.80768	8.58699	6.00503	16.4568	2.86644	23.8582	17.0867
ENSMUSG00000008489	Elavl2	1.36604	4.25997	6.04823	0.384505	1.07527e-05	2.74368e-08	1	0.000264274	8.7569e-07	12.9621	12.6538	10.7337	24.0201	42.7877	65.9281	86.5553	67.0323
ENSMUSG00000039813	Tbc1d2	2.36548	7.26995	6.02711	0.227766	0.00302527	0.00736673	0.916464	0.0318841	0.0558114	3.98833	0.903842	4.2935	7.00587	18.6511	16.2431	15.5356	13.1436
ENSMUSG00000046442	Ppm1e	1.14367	2.41671	6.00948	0.720559	0.0119096	9.72073e-08	1	0.0925364	2.82654e-06	7.97666	18.9807	17.174	14.0117	37.3021	28.6644	92.6586	69.6611
ENSMUSG00000028195	Cyr61	2.02808	3.07537	5.90372	0.0553834	0.00181402	4.23245e-07	0.483471	0.0211584	1.09452e-05	11.965	15.3653	20.3941	35.0293	47.1762	37.2637	89.8844	70.9754
ENSMUSG00000070891	Gm12689	3.07688	5.25783	5.89075	0.129716	0.0220705	0.0138083	0.721101	0.147378	0.0924308	4.98541	0.903842	12.8805	5.00419	4.38848	25.7979	20.5292	13.1436
ENSMUSG00000001281	Itgb7	2.26825	6.22272	5.86343	0.323288	0.020697	0.0249707	1	0.140749	0.145593	0	4.51921	8.58699	2.00168	16.4568	12.4212	11.6517	15.7723
ENSMUSG00000037025	Foxa2	1.43954	2.32983	5.76046	0.619941	0.227318	0.00841093	1	0.692351	0.0619787	3.98833	1.80768	3.22012	5.00419	7.67985	5.73287	19.4195	13.1436
ENSMUSG00000025185	Loxl4	2.90648	2.15916	5.74561	0.0911339	0.228868	0.0046486	0.614354	0.695019	0.0388151	5.9825	5.42305	16.1006	17.0143	13.1654	11.4657	27.7421	38.1164
ENSMUSG00000061132	Blnk	-1.38216	2.79571	5.74104	0.694165	0.142059	0.00947259	1	0.523849	0.068578	2.99125	2.71153	1.07337	3.00251	3.29136	12.4212	7.76779	26.2872
ENSMUSG00000040254	Sema3d	-1.14971	4.2743	5.70663	0.605049	2.88035e-09	6.7599e-13	1	1.57523e-07	3.98737e-11	30.9096	42.4806	26.8344	37.031	174.442	140.455	215.833	203.726
ENSMUSG00000024620	Pdgfrb	1.01403	2.75699	5.69815	0.970862	0.00408644	4.08598e-07	1	0.0404626	1.05885e-05	18.9446	12.6538	10.7337	21.0176	42.7877	43.952	104.31	73.6041
ENSMUSG00000061859	Patj	1.4517	5.09827	5.64356	0.160703	3.94576e-11	1.64035e-12	0.798421	2.8334e-09	9.21496e-11	28.9154	23.4999	45.0817	31.026	115.198	150.966	143.149	152.466
ENSMUSG00000021846	Peli2	1.02721	4.20255	5.63272	0.950402	0.000240013	7.66191e-06	1	0.00384611	0.000150409	13.9592	9.03842	3.22012	20.0168	40.5935	55.4178	62.1423	67.0323
ENSMUSG00000032101	Ddx25	1.41587	1.65143	5.61691	0.676759	0.542696	0.0272092	1	1	0.154997	3.98833	2.71153	7.51362	2.00168	3.29136	7.64383	16.6453	21.0297
ENSMUSG00000045777	Ifitm10	1.53019	2.8177	5.59101	0.377772	0.0244	0.000112087	1	0.158949	0.00163248	5.9825	9.03842	19.3207	4.00335	17.5539	24.8425	38.8389	46.0026
ENSMUSG00000041920	Slc16a6	-1.06816	-1.08694	5.59079	0.918448	0.897061	0.00304927	1	1	0.0276916	3.98833	8.13458	6.44024	5.00419	5.4856	5.73287	31.626	36.8021
ENSMUSG00000000223	Drp2	4.60615	4.9181	5.55087	0.0645782	0.0531536	0.0358011	0.518749	0.273218	0.189436	1.99416	1.80768	6.44024	11.0092	12.0683	6.68835	9.43231	11.8292
ENSMUSG00000068735	Trp53i11	-1.55182	4.73465	5.50584	0.604238	0.0287289	0.0156012	1	0.179142	0.101551	0.997083	5.42305	4.2935	0	17.5539	13.3767	21.084	14.458
ENSMUSG00000089812	Gm15867	1.3803	6.04637	5.47291	0.701922	0.0156919	0.0222802	1	0.11354	0.133616	0.997083	2.71153	3.22012	2.00168	14.2626	8.59931	13.3162	6.5718
ENSMUSG00000097812	Gm26812	2.52756	4.79505	5.45677	0.0552587	0.000789486	0.000246541	0.483005	0.0105666	0.00328377	6.97958	5.42305	19.3207	12.0101	39.4963	20.0651	31.0711	36.8021
ENSMUSG00000038515	Grtp1	1.07634	3.73742	5.43952	0.901728	0.0142549	0.00134926	1	0.106052	0.0140802	6.97958	3.61537	3.22012	8.00671	24.1367	15.2877	28.2969	28.9159
ENSMUSG00000026343	Gpr39	3.13962	8.0611	5.32116	0.147017	0.00607863	0.0292552	0.766943	0.0552834	0.163604	0	4.51921	8.58699	6.00503	15.3597	21.976	11.6517	13.1436
ENSMUSG00000087627	A230059L01Rik	1.31083	4.29278	5.30466	0.193843	1.31154e-13	1.31593e-17	0.863252	1.3595e-11	1.19856e-15	47.86	69.5959	57.9622	96.0805	238.075	267.534	287.963	339.105
ENSMUSG00000057163	Prss2	4.01164	3.99507	5.2985	0.064018	0.0646943	0.0231805	0.517112	0.311332	0.137683	3.98833	0	6.44024	9.00754	8.77697	6.68835	9.98715	10.5149
ENSMUSG00000093979	Gm2237	3.74282	5.96185	5.26842	0.0625781	0.0102386	0.0168559	0.511466	0.08254	0.107899	0	5.42305	12.8805	8.00671	12.0683	21.0205	21.6388	6.5718
ENSMUSG00000032487	Ptgs2	1.51004	1.65205	5.19574	0.261587	0.169133	2.72722e-06	0.970096	0.58204	5.95279e-05	26.9212	18.0768	41.8616	26.0218	32.9136	41.0856	108.749	124.864
ENSMUSG00000085255	Taco1os	1.79112	1.77227	5.16201	0.268722	0.277471	0.00102274	0.978333	0.774023	0.0111088	9.97083	4.51921	9.66037	16.0134	12.0683	13.3767	25.5227	49.9457
ENSMUSG00000097028	Ptgs2os	2.13221	3.0582	5.11743	0.307002	0.12526	0.0226872	1	0.482612	0.135402	3.98833	4.51921	0	18.0151	17.5539	8.59931	18.8646	24.9728
ENSMUSG00000045573	Penk	1.83461	3.6801	5.11556	0.0988663	0.000271816	4.11738e-06	0.642863	0.00427282	8.60792e-05	25.9242	14.4615	40.7882	33.0277	81.1869	66.8835	121.51	82.8047
ENSMUSG00000036206	Sh3bp4	1.74608	2.7575	5.08256	0.141751	0.00620145	7.46926e-06	0.753755	0.0560854	0.000146977	27.9183	6.3269	31.1278	28.0235	50.4676	42.9966	79.3424	93.3195
ENSMUSG00000022358	Fbxo32	1.67456	4.08056	5.07881	0.0559266	3.3054e-08	1.02924e-10	0.484835	1.42167e-06	4.52098e-09	19.9417	26.2114	35.4213	42.0352	104.226	85.0377	119.291	115.664
ENSMUSG00000098055	Gm26947	3.91461	3.92619	5.07597	0.0700165	0.0692477	0.0287707	0.541045	0.325777	0.161555	0	5.42305	10.7337	11.0092	14.2626	7.64383	16.0904	11.8292
ENSMUSG00000040557	Wbscr27	1.54957	3.81857	5.06241	0.216296	6.16953e-05	8.83768e-07	0.898223	0.0012208	2.13605e-05	14.9562	14.4615	22.5409	23.0193	46.0791	65.9281	69.3552	80.1759
ENSMUSG00000034738	Nostrin	-1.48425	-1.39751	5.05056	0.484377	0.550274	0.00135878	1	1	0.0141439	18.9446	2.71153	5.36687	9.00754	7.67985	7.64383	66.581	40.7452
ENSMUSG00000085360	Arhgap27os2	3.12698	3.80768	5.04918	0.107476	0.0562658	0.0187401	0.665175	0.283376	0.117091	0.997083	4.51921	7.51362	10.0084	9.87409	11.4657	9.43231	19.7154
ENSMUSG00000102437	Gm38048	3.65112	5.4703	4.97312	0.0333363	0.00455683	0.00736575	0.364464	0.0441153	0.0558114	0.997083	7.23074	6.44024	24.0201	21.9424	23.887	16.0904	26.2872
ENSMUSG00000048445	Ccdc57	1.96121	3.00727	4.96913	0.0672019	0.00208991	4.35508e-06	0.529798	0.0237393	9.0136e-05	7.97666	17.173	25.761	24.0201	35.1079	41.0856	69.9101	55.2031
ENSMUSG00000104563	Gm43041	1.91696	3.71717	4.9111	0.251476	0.0162623	0.0031518	0.958263	0.116887	0.0284247	3.98833	7.23074	8.58699	13.0109	21.9424	20.0651	25.5227	30.2303
ENSMUSG00000100213	Gm28151	2.16143	1.58402	4.90715	0.267278	0.516211	0.0176005	0.977194	1	0.111718	6.97958	1.80768	11.8071	7.00587	12.0683	1.91096	22.7485	19.7154
ENSMUSG00000028463	Car9	1.2996	1.38503	4.88829	0.476962	0.374023	4.51569e-06	1	0.905871	9.31487e-05	19.9416	18.0769	17.174	32.0268	31.8165	21.0205	102.091	82.8047
ENSMUSG00000029130	Rnf32	3.47695	2.50081	4.88215	0.0867507	0.214158	0.027043	0.600492	0.669452	0.154192	0	7.23074	8.58699	17.0143	9.87409	8.59931	10.542	26.2872
ENSMUSG00000033295	Ptprf	2.82235	5.69803	4.7744	0.124901	0.00759809	0.0166656	0.71072	0.0657016	0.106852	5.9825	0	4.2935	12.0101	10.9712	21.976	17.7549	9.20052
ENSMUSG00000031734	Irx3	2.22577	1.49078	4.7659	0.31541	0.625322	0.0427289	1	1	0.216497	2.99125	3.61537	11.8071	3.00251	1.09712	8.59931	12.2065	19.7154
ENSMUSG00000110218	Gm20219	2.63765	2.29198	4.76211	0.188842	0.264612	0.0296589	0.856059	0.755515	0.164858	5.9825	0.903842	13.9539	4.00335	9.87409	5.73288	9.43231	23.6585
ENSMUSG00000031239	Itm2a	1.20287	1.21096	4.74704	0.793221	0.785457	0.0148572	1	1	0.0977617	4.98541	2.71153	1.07337	8.00671	5.4856	3.82192	13.3162	23.6585
ENSMUSG00000105112	Gm42778	1.33855	2.3455	4.72337	0.407189	0.0115216	2.00699e-06	1	0.0902136	4.52422e-05	15.9533	18.0769	23.6142	22.0184	52.6618	27.7089	85.4457	74.9185
ENSMUSG00000113440	AL714025.1	2.86582	4.71507	4.68746	0.111606	0.0168704	0.0169429	0.678012	0.120412	0.108293	5.9825	2.71153	9.66037	15.0126	9.87409	30.5753	18.3098	22.3441
ENSMUSG00000021403	Serpinb9b	1.82006	3.58127	4.68384	0.158062	0.0015999	0.000102139	0.792677	0.0190557	0.00150261	8.97374	8.13458	16.1006	15.0126	29.6223	31.5308	39.3938	40.7452
ENSMUSG00000044176	Spink10	1.40625	4.00178	4.68184	0.109171	1.02448e-11	2.62483e-14	0.669554	7.90672e-10	1.77671e-12	43.8716	84.0573	100.897	80.067	270.989	243.647	335.125	264.186
ENSMUSG00000040152	Thbs1	1.1188	3.55526	4.66167	0.529186	4.84458e-14	2.77143e-20	1	5.28721e-12	3.26949e-18	111.673	71.4035	103.044	101.085	349.982	299.065	478.274	368.021
ENSMUSG00000001333	Sync	2.31833	1.46717	4.65857	0.0857196	0.450705	0.00104758	0.597875	0.990001	0.0113182	6.97958	6.3269	9.66037	21.0176	10.9712	8.59931	33.8454	27.6015
ENSMUSG00000090193	Gm15995	3.6408	2.87411	4.61148	0.0739919	0.149142	0.0319339	0.55632	0.538528	0.173798	3.98833	1.80768	13.9539	7.00587	9.87409	6.68835	13.3162	13.1436
ENSMUSG00000046605	B3gntl1	2.02611	2.34717	4.60902	0.20615	0.123805	0.0047399	0.884336	0.479091	0.0393649	9.97083	6.3269	11.8071	21.0176	21.9424	16.2431	28.2969	47.3169
ENSMUSG00000026321	Tnfrsf11a	4.43737	4.29341	4.57623	0.0558914	0.0617765	0.0495561	0.484822	0.301378	0.24132	1.99417	2.71153	15.0272	6.00503	8.77697	11.4658	14.4259	6.5718
ENSMUSG00000036862	Dchs1	2.64729	1.9402	4.56143	0.0589821	0.208582	0.00234352	0.497523	0.659109	0.0223387	4.98541	6.3269	15.0272	15.0126	5.4856	16.2431	24.413	27.6015
ENSMUSG00000074158	Zfp976	2.60309	6.77232	4.5515	0.182797	0.0049778	0.0276088	0.84128	0.0473579	0.156481	2.99125	1.80768	5.36687	7.00587	12.0683	20.0651	11.0968	10.5149
ENSMUSG00000057766	Ankrd29	3.77356	5.15671	4.47636	0.0521017	0.0149549	0.0262454	0.4676	0.109827	0.15058	4.98541	0.903842	11.8071	10.0084	16.4568	13.3767	11.6517	14.458
ENSMUSG00000030041	M1ap	1.23336	3.61261	4.45577	0.767698	0.0479437	0.0195758	1	0.254883	0.121242	5.9825	0.903842	5.36687	3.00251	10.9712	13.3767	15.5356	14.458
ENSMUSG00000105186	Gm43778	1.24542	3.26146	4.41404	0.334364	8.29528e-08	1.23568e-11	1	3.33616e-06	6.23368e-10	70.7929	98.5188	104.117	107.09	297.32	256.068	411.693	335.162
ENSMUSG00000029851	Tcaf2	1.56408	1.42395	4.39722	0.566834	0.653164	0.0439868	1	1	0.2214	1.99416	4.51921	3.22012	7.00587	6.58272	2.86644	14.4259	14.458
ENSMUSG00000034205	Loxl2	1.00949	2.39757	4.37498	0.967506	0.000107004	3.99514e-11	1	0.00195352	1.87454e-09	75.7783	138.288	92.3102	124.104	295.125	219.76	494.919	442.939
ENSMUSG00000098098	Bvht	1.98438	5.04041	4.32868	0.237613	0.00329713	0.00782407	0.935574	0.0340488	0.0586096	3.98833	5.42305	11.8071	7.00587	29.6223	18.1541	23.3034	17.0867
ENSMUSG00000014776	Nol3	2.52721	4.11163	4.32631	0.0568914	0.00275623	0.00176503	0.488198	0.0297399	0.0176034	7.97666	3.61537	13.9539	15.0126	25.2338	21.976	13.8711	38.1164
ENSMUSG00000021367	Edn1	-1.43704	1.72841	4.30564	0.627127	0.435036	0.0320221	1	0.975082	0.174126	11.965	1.80768	8.58699	1.00084	3.29136	20.0651	26.0776	32.859
ENSMUSG00000054622	D730045B01Rik	2.06093	4.17043	4.29991	0.103238	0.000835329	0.00060254	0.655309	0.0110488	0.00706452	8.97374	9.03842	15.0272	22.0184	24.1367	50.6404	43.8325	32.859
ENSMUSG00000102760	Gm37258	2.59583	4.33813	4.28297	0.0578266	0.00266843	0.00277586	0.491965	0.0289692	0.0256028	8.97374	2.71153	11.8071	18.0151	24.1367	25.7979	23.3034	26.2872
ENSMUSG00000034173	Zbed5	2.21119	1.98569	4.2829	0.252968	0.325838	0.0304243	0.959137	0.843979	0.168018	2.99125	5.42305	10.7337	8.00671	13.1654	3.82192	15.5356	21.0297
ENSMUSG00000022546	Gpt	1.50626	2.60787	4.25044	0.461513	0.0729195	0.00546382	1	0.337539	0.0441634	7.97666	4.51921	10.7337	8.00671	13.1654	19.1096	31.0711	21.0297
ENSMUSG00000038807	Rap1gap2	-1.33889	3.98922	4.19187	0.383968	6.60061e-06	2.83477e-06	1	0.000171949	6.14455e-05	29.9125	32.5383	24.6876	22.0184	125.072	124.212	152.582	107.778
ENSMUSG00000087658	Hotairm1	1.20152	5.05688	4.18924	0.66062	1.64895e-05	0.000145262	1	0.000381787	0.00205407	7.97666	11.75	11.8071	12.0101	51.5647	48.7294	46.6067	35.4877
ENSMUSG00000087006	Gm13889	-1.15599	1.73037	4.18854	0.397238	0.000994461	2.07081e-18	1	0.012795	2.11121e-16	217.364	167.211	143.832	188.158	339.01	325.818	785.656	824.104
ENSMUSG00000032064	Dixdc1	-1.10125	4.04059	4.16717	0.87839	0.0154114	0.0129407	1	0.111933	0.0876892	12.9621	0.903842	5.36687	7.00587	36.205	19.1096	39.9486	15.7723
ENSMUSG00000042258	Isl1	1.69323	2.18968	4.04828	0.0510492	0.00307345	4.58624e-08	0.462638	0.0322771	1.40098e-06	26.9212	25.3076	51.522	37.031	55.9532	58.2842	102.646	109.092
ENSMUSG00000025469	Msx3	3.26982	1.08226	4.03499	0.0603791	0.907713	0.0251615	0.502685	1	0.146395	2.99125	6.3269	8.58699	22.0184	4.38848	5.73287	19.4195	18.401
ENSMUSG00000006611	Hfe	1.82317	3.40499	4.02898	0.253897	0.0149556	0.00502024	0.959439	0.109827	0.0412099	4.98541	6.3269	9.66037	11.0092	17.5539	21.0205	22.1937	23.6585
ENSMUSG00000035948	Acss3	2.13255	6.02925	4.0242	0.18505	0.00102016	0.0115567	0.847867	0.0130544	0.0800852	8.97374	2.71153	7.51362	17.0142	36.205	33.4418	19.4195	27.6016
ENSMUSG00000102950	Gm37018	1.62356	1.87264	4.01816	0.510633	0.389618	0.0477054	1	0.925269	0.235012	0.997083	7.23074	8.58699	5.00419	10.9712	4.7774	9.43231	24.9728
ENSMUSG00000032702	Kank1	2.60337	2.67451	4.01503	0.0680546	0.0601249	0.00662903	0.534046	0.296248	0.0514659	8.97374	4.51921	10.7337	24.0201	18.6511	17.1986	20.5292	34.1733
ENSMUSG00000035279	Ssc5d	2.12161	3.40479	4.0021	0.0793367	0.00346009	0.0008385	0.574872	0.0354509	0.00941232	14.9562	8.13458	24.6876	24.0201	16.4568	61.1507	49.3809	42.0595
ENSMUSG00000043687	1190005I06Rik	1.25087	2.66402	3.98783	0.650989	0.036908	0.00265662	1	0.212394	0.0247133	12.9621	5.42305	11.8071	11.0092	29.6223	19.1096	38.2841	34.1733
ENSMUSG00000042118	Bhmt2	1.81942	2.08878	3.97579	0.264803	0.164749	0.00656741	0.974196	0.571827	0.0510685	4.98541	6.3269	8.58699	12.0101	14.2626	9.55479	18.3098	27.6015
ENSMUSG00000028019	Pdgfc	1.36993	2.78347	3.93862	0.110706	7.51664e-08	2.91852e-13	0.674633	3.04276e-06	1.82584e-11	55.8366	86.7689	82.6498	113.095	172.248	225.493	290.737	272.072
ENSMUSG00000097944	A130014A01Rik	1.68568	3.54948	3.92877	0.251769	0.00369115	0.00156987	0.958705	0.0372635	0.0160181	8.97374	9.94227	11.8071	20.0168	31.8165	35.3527	26.0776	49.9457
ENSMUSG00000040584	Abcb1a	2.20427	4.478	3.9269	0.180877	0.00897345	0.017164	0.837522	0.0748261	0.109565	3.98833	8.13458	12.8805	14.0117	23.0395	31.5308	27.7421	19.7154
ENSMUSG00000058147	Xlr3c	2.10596	1.21628	3.81491	0.255283	0.774169	0.0346491	0.960644	1	0.18488	3.98833	5.42305	13.9539	6.00503	8.77697	2.86644	19.9743	15.7723
ENSMUSG00000105801	C430019N01Rik	-1.0235	2.31121	3.81025	0.965869	0.0978693	0.00670313	1	0.412911	0.051911	6.97958	9.03842	11.8071	4.00335	21.9424	15.2877	34.4002	26.2872
ENSMUSG00000038742	Angptl6	1.59122	2.04115	3.7873	0.0996867	0.0101274	7.4984e-07	0.644651	0.0818853	1.84841e-05	18.9446	37.9614	45.0817	46.0386	42.7877	73.5719	103.201	114.349
ENSMUSG00000028532	Cachd1	1.9815	4.99206	3.77595	0.142493	0.000269662	0.00276609	0.755267	0.00424702	0.0255317	2.99125	10.8461	10.7337	17.0143	31.8165	38.2192	29.9615	22.3441
ENSMUSG00000070306	Ccdc153	2.8868	4.17697	3.77054	0.117939	0.0316042	0.045735	0.691207	0.191527	0.22793	0.997083	5.42305	13.9539	5.00419	10.9712	16.2431	10.542	14.458
ENSMUSG00000031659	Adcy7	1.37087	2.84382	3.76758	0.196672	8.12657e-06	9.55796e-09	0.86821	0.000207341	3.22601e-07	48.8571	33.4422	46.1551	66.0553	138.237	95.5479	158.685	149.837
ENSMUSG00000090210	Itga10	-1.82247	3.07825	3.75576	0.16068	0.00194515	0.000225265	0.798421	0.0223823	0.00301823	13.9592	16.2692	9.66037	7.00587	39.4963	53.5068	57.1487	56.5175
ENSMUSG00000103651	Gm37206	1.93508	1.97213	3.74539	0.111537	0.100996	0.000983983	0.67776	0.421226	0.0107578	9.97083	15.3653	35.4213	14.0117	26.3309	23.887	54.9293	39.4308
ENSMUSG00000026922	Agpat2	1.17707	2.17781	3.72178	0.555054	0.00350848	4.87401e-07	1	0.0358577	1.24355e-05	51.8483	27.1153	52.5953	40.0335	99.838	71.6609	159.794	131.436
ENSMUSG00000024379	Tslp	1.13216	4.7301	3.71283	0.854829	0.015107	0.0407994	1	0.110598	0.209009	11.965	1.80768	5.36687	10.0084	32.9136	31.5308	31.626	18.401
ENSMUSG00000025069	Gsto2	2.17848	4.32932	3.68523	0.21121	0.0140751	0.0290422	0.891206	0.104934	0.162781	2.99125	4.51921	5.36687	11.0092	16.4568	16.2431	17.7549	9.20052
ENSMUSG00000087022	9130024F11Rik	1.62207	2.4019	3.67475	0.471942	0.182373	0.0432717	1	0.60899	0.218689	4.98541	5.42305	15.0272	2.00168	7.67985	17.1986	12.7614	26.2872
ENSMUSG00000039556	Ppp1r3f	1.39211	2.85465	3.63222	0.490196	0.0216175	0.004152	1	0.145058	0.0355063	9.97083	8.13458	19.3207	6.00503	20.8453	30.5753	31.626	34.1733
ENSMUSG00000085078	C030013C21Rik	2.50143	5.42775	3.62841	0.0790776	0.000794133	0.0113444	0.573833	0.0106173	0.0788124	4.98541	7.23074	7.51362	23.0193	35.1079	31.5308	25.5227	18.401
ENSMUSG00000097287	D130017N08Rik	1.69926	1.54555	3.62337	0.237722	0.334091	0.00325776	0.935704	0.854332	0.0291687	14.9562	19.8845	34.348	25.0209	25.2338	28.6644	62.1423	64.4036
ENSMUSG00000110411	Gm45457	2.06819	2.67632	3.61898	0.0755896	0.0147148	0.00121389	0.56236	0.108657	0.0128407	20.9387	6.3269	25.761	30.0251	24.1367	47.774	56.039	40.7452
ENSMUSG00000039873	Neurl2	1.70022	2.40906	3.61135	0.264372	0.0591101	0.00491587	0.973477	0.292777	0.0405547	14.9562	5.42305	20.3941	14.0117	20.8453	27.7089	33.8454	39.4308
ENSMUSG00000023017	Asic1	2.04901	2.40303	3.60951	0.128662	0.0606645	0.00494164	0.719734	0.297723	0.0407266	2.99125	14.4615	18.2474	18.0151	17.5539	24.8425	28.8518	35.4877
ENSMUSG00000001604	Tcea3	1.36529	2.48775	3.59502	0.319019	0.00257001	1.70571e-05	1	0.0280977	0.000306212	34.8979	20.7884	39.7148	36.0302	60.3417	77.3938	80.4521	120.921
ENSMUSG00000049357	4933408B17Rik	2.08638	2.41168	3.59332	0.0982319	0.0456422	0.00292553	0.640927	0.246563	0.0266853	5.9825	12.6538	16.1006	23.0193	26.3309	19.1096	27.7421	40.7452
ENSMUSG00000040009	Gnaz	1.8636	4.01628	3.58192	0.108436	0.000179776	0.000583718	0.667809	0.00303804	0.00686985	14.9562	9.03842	20.3941	24.0201	46.0791	49.6849	41.0583	44.6882
ENSMUSG00000056457	Prl2c3	-1.63498	-1.45503	3.58024	0.439796	0.55468	0.0413619	1	1	0.211241	68.7987	33.4422	52.5953	10.0084	57.0503	13.3767	149.252	216.869
ENSMUSG00000099632	2900093K20Rik	1.65211	2.6444	3.57325	0.135353	0.00286358	7.02651e-05	0.737437	0.0305642	0.00108323	14.9562	20.7884	34.348	25.0209	55.9532	39.1746	63.8068	64.4036
ENSMUSG00000048826	Dact2	1.82294	1.95555	3.57319	0.336799	0.280108	0.032286	1	0.778309	0.175176	4.98541	3.61537	9.66037	6.00503	13.1654	3.82192	9.43231	22.3441
ENSMUSG00000021751	Acox2	2.32628	2.4369	3.5316	0.153402	0.130878	0.0290652	0.78075	0.496308	0.162804	1.99416	9.94227	17.174	11.0092	23.0395	6.68835	21.6388	21.0297
ENSMUSG00000039891	Txlnb	2.11752	1.72696	3.50781	0.07982	0.208691	0.00242265	0.57602	0.659369	0.0229604	10.9679	8.13458	18.2474	22.0184	18.6511	14.3322	42.7228	22.3441
ENSMUSG00000027861	Casq2	1.53438	5.0206	3.50706	0.529648	0.0101207	0.0475974	1	0.0818575	0.234711	4.98541	1.80768	3.22012	7.00587	16.4568	17.1986	12.7614	10.5149
ENSMUSG00000069727	Zfp975	3.11931	3.3144	3.49878	0.0197263	0.0138276	0.00971239	0.264877	0.103557	0.0697434	15.9533	4.51921	15.0272	48.0402	31.8165	35.3527	27.1872	44.6882
ENSMUSG00000022537	Tmem44	1.65783	1.25916	3.49069	0.124695	0.491965	8.09253e-05	0.71072	1	0.00122846	23.93	22.5961	47.2285	30.0252	32.9136	25.7979	92.6586	68.3467
ENSMUSG00000032062	2310030G06Rik	1.66318	2.23992	3.48958	0.0703054	0.00342916	3.35049e-06	0.541673	0.035236	7.16797e-05	27.9183	26.2114	41.8616	48.0402	66.9244	54.4623	98.7618	89.3765
ENSMUSG00000059326	Csf2ra	1.31322	2.41788	3.4752	0.268732	0.000214556	1.15707e-07	0.978333	0.00352014	3.31009e-06	40.8804	55.1344	63.3291	63.0528	96.5466	135.678	153.136	182.696
ENSMUSG00000040747	Cd53	2.99408	2.58329	3.41899	0.0694884	0.119114	0.0391712	0.53915	0.468417	0.202671	5.9825	2.71153	10.7337	15.0126	8.77697	13.3767	12.7614	17.0867
ENSMUSG00000002249	Tead3	1.02218	3.55653	3.41021	0.966958	0.0090413	0.0113649	1	0.0752652	0.078933	12.9621	3.61537	12.8805	4.00335	29.6223	28.6644	30.5163	24.9728
ENSMUSG00000111107	CT025619.3	-1.30674	3.42567	3.40725	0.698362	0.0418365	0.0417375	1	0.231898	0.212583	5.9825	3.61537	5.36687	2.00168	16.4568	16.2431	13.3162	19.7154
ENSMUSG00000020614	Fam20a	1.60789	2.0529	3.38546	0.144161	0.0246048	9.1195e-05	0.759881	0.159906	0.00135936	21.9358	21.6922	28.9811	41.0344	51.5647	38.2192	81.0069	65.718
ENSMUSG00000032443	Zcwpw2	2.79857	2.49519	3.38109	0.0877722	0.13176	0.0397954	0.603906	0.498658	0.205078	4.98541	3.61537	15.0272	9.00754	9.87409	11.4657	17.7549	10.5149
ENSMUSG00000030785	Cox6a2	2.21814	1.14618	3.35991	0.064665	0.763992	0.00390701	0.518749	1	0.0337491	7.97666	12.6538	31.1278	15.0126	15.3597	8.59931	42.168	26.2872
ENSMUSG00000087626	Gm15050	1.83921	1.97423	3.35752	0.25852	0.205258	0.0207728	0.965561	0.654107	0.12662	4.98541	12.6538	7.51362	25.0209	20.8453	14.3322	37.7293	21.0297
ENSMUSG00000021182	Ccdc88c	-1.59218	4.78155	3.34732	0.0803957	5.25937e-12	1.24199e-07	0.577234	4.23038e-10	3.54483e-06	43.8716	30.7306	25.761	21.0176	160.18	194.918	113.743	136.693
ENSMUSG00000021948	Prkcd	1.52842	3.0754	3.34724	0.179099	0.000197374	5.3906e-05	0.833778	0.00329054	0.00085388	23.93	16.2692	32.2012	29.0243	57.0503	65.9281	79.3424	52.5744
ENSMUSG00000035274	Tpbg	1.81128	3.05781	3.34435	0.132489	0.00352194	0.00147711	0.727619	0.0359656	0.0151905	14.9562	10.8461	22.5409	24.0201	29.6223	48.7294	44.9422	40.7452
ENSMUSG00000037003	Tns2	1.33979	2.67447	3.33215	0.426766	0.00580666	0.000659553	1	0.0535371	0.0076893	32.9037	14.4615	30.0545	33.0277	74.6042	51.5959	86.5553	69.6611
ENSMUSG00000051832	E230016K23Rik	1.27762	1.25871	3.32835	0.691174	0.709164	0.0371938	1	1	0.194849	5.9825	5.42305	8.58699	6.00503	7.67985	6.68835	18.3098	19.7154
ENSMUSG00000063605	Ccdc102a	1.2742	2.9524	3.30763	0.34592	1.18017e-05	1.10838e-06	1	0.000287487	2.63269e-05	54.8395	37.9614	55.8155	62.052	106.421	166.253	132.052	176.124
ENSMUSG00000091971	Hspa1a	-1.35461	2.43281	3.30628	0.478679	0.021766	0.00169814	1	0.145698	0.0170738	14.9562	14.4615	9.66037	12.0101	36.205	35.3527	40.5035	57.8318
ENSMUSG00000027220	Syt13	1.1023	1.86116	3.303	0.60609	0.000689426	2.37122e-11	1	0.00943637	1.15639e-09	93.7258	85.865	98.7504	99.083	157.985	175.808	294.621	298.36
ENSMUSG00000084866	A930006K02Rik	1.72027	4.23617	3.30239	0.242962	0.00103669	0.00690263	0.944474	0.0131979	0.0530909	10.9679	5.42305	13.9539	14.0117	38.3992	30.5753	36.0647	15.7723
ENSMUSG00000046807	Lrrc75b	1.62485	4.31822	3.29033	0.169617	1.09793e-05	0.000371796	0.815279	0.000269043	0.00466074	7.97666	19.8845	26.8344	19.0159	51.5647	69.75	44.3873	48.6313
ENSMUSG00000097507	Gm26538	1.21626	2.34274	3.28369	0.759463	0.160751	0.045267	1	0.563366	0.226187	1.99416	8.13458	7.51362	5.00419	17.5539	6.68835	16.6453	17.0867
ENSMUSG00000085395	Gm13056	1.40558	2.90515	3.27881	0.232449	9.79771e-05	1.22146e-05	0.926151	0.00181141	0.00022838	29.9125	30.7306	49.3752	36.0302	102.032	74.5274	104.865	93.3195
ENSMUSG00000105445	Gm42972	1.04531	1.39574	3.26719	0.918725	0.432496	0.00367365	1	0.972751	0.0321821	21.9358	9.94227	16.1006	17.0142	25.2338	19.1096	42.7228	61.7749
ENSMUSG00000021280	Exoc3l4	1.41995	3.42271	3.26312	0.15969	3.10553e-07	8.37595e-07	0.796718	1.107e-05	2.03437e-05	52.8454	46.096	99.8238	41.0344	137.14	200.651	160.904	161.666
ENSMUSG00000009731	Kcnd1	1.04986	2.46702	3.26029	0.88523	0.00433292	0.000147561	1	0.0423279	0.002083	17.9475	24.4037	23.6142	21.0176	58.1474	46.8185	66.581	72.2898
ENSMUSG00000057503	Olfr1459	1.40517	1.99803	3.24542	0.492645	0.149992	0.0112893	1	0.540574	0.0785182	11.965	3.61537	7.51362	14.0117	16.4568	14.3322	23.8582	26.2872
ENSMUSG00000097055	Gm4419	2.12025	2.26291	3.23952	0.0872887	0.0622364	0.00632815	0.6027	0.302955	0.0495023	10.9679	15.3653	28.9811	27.0226	25.2338	34.3972	41.0583	44.6882
ENSMUSG00000003352	Cacnb3	1.19491	2.97099	3.239	0.324874	2.45851e-10	6.1753e-12	1	1.59443e-08	3.26198e-10	77.7724	89.4804	81.5764	118.099	231.493	265.623	257.447	286.53
ENSMUSG00000023094	Msrb2	1.13765	1.70298	3.23167	0.709137	0.11155	0.000276849	1	0.448553	0.003627	19.9416	20.7884	17.174	29.0243	34.0108	35.3527	53.2648	80.1759
ENSMUSG00000022773	Ypel1	2.18199	1.08685	3.23049	0.125347	0.87631	0.0185125	0.711809	1	0.116002	10.9679	6.3269	23.6142	14.0117	13.1654	5.73287	22.1937	34.1733
ENSMUSG00000022805	Maats1	1.85548	3.64565	3.22437	0.246248	0.013141	0.0248406	0.950239	0.0994667	0.145005	12.9621	9.94227	2.14675	40.0335	38.3992	44.9075	33.2905	40.7452
ENSMUSG00000112627	AC123720.1	2.17097	1.94255	3.21792	0.0529573	0.0989564	0.00295411	0.472002	0.415657	0.0269261	14.9562	18.0769	23.6142	48.0402	50.4676	14.3322	53.8197	52.5744
ENSMUSG00000073590	3222401L13Rik	1.16154	2.13959	3.20731	0.769652	0.120115	0.0148887	1	0.470847	0.0978306	5.9825	12.6538	11.8071	10.0084	23.0395	17.1986	29.9615	30.2303
ENSMUSG00000048772	Tmem53	1.1117	3.11457	3.19279	0.841314	0.0209571	0.0176426	1	0.141739	0.111928	6.97958	9.03842	15.0272	3.00251	15.3597	34.3972	19.4195	32.859
ENSMUSG00000042807	Hecw2	1.90458	3.48766	3.19199	0.0896823	0.00067827	0.00156923	0.608876	0.00932489	0.0160181	20.9387	7.23074	32.2012	21.0176	50.4676	46.8185	47.7164	40.7452
ENSMUSG00000032377	Plscr4	1.23648	2.05247	3.18441	0.368959	0.00160687	1.93664e-07	1	0.0191215	5.27814e-06	49.8541	37.9614	44.0083	64.0536	80.0898	99.3698	145.369	132.75
ENSMUSG00000111291	AC124577.3	1.88947	3.10731	3.17818	0.11873	0.00431836	0.00342499	0.693774	0.042219	0.0304105	13.9592	11.75	20.3941	28.0235	40.5935	39.1746	49.9358	30.2303
ENSMUSG00000024968	Rcor2	1.31542	1.41845	3.17677	0.0898541	0.0296459	7.75922e-14	0.60911	0.182972	5.07195e-12	106.688	119.307	133.098	164.137	151.403	169.12	324.028	398.251
ENSMUSG00000034858	Fam214a	1.96543	2.28274	3.16753	0.118503	0.0545263	0.00627931	0.693266	0.277435	0.0492134	12.9621	12.6538	17.174	33.0277	21.9424	36.3082	42.7228	38.1164
ENSMUSG00000035473	Galm	1.59634	2.36395	3.1473	0.282732	0.0428284	0.00602594	0.999057	0.236047	0.0476345	9.97083	13.5576	26.8344	11.0092	24.1367	31.5308	47.7164	24.9728
ENSMUSG00000036452	Arhgap26	2.87928	3.5978	3.13364	0.0562694	0.0195914	0.0374138	0.486229	0.134709	0.195854	8.97374	3.61537	11.8071	24.0201	21.9424	22.9315	20.5291	18.401
ENSMUSG00000101823	Gm29438	2.28621	2.27662	3.11764	0.15331	0.155213	0.0442649	0.78075	0.552066	0.222483	4.98541	5.42305	11.8071	12.0101	14.2626	9.55479	15.5356	17.0867
ENSMUSG00000030621	Me3	1.68338	3.52776	3.09575	0.283049	0.00735491	0.0163258	0.999057	0.0640909	0.105026	14.9562	8.13458	6.44024	32.0268	35.1079	45.863	33.2905	38.1164
ENSMUSG00000108049	Gm44168	1.69968	3.09139	3.09143	0.173835	0.00278364	0.00265748	0.822781	0.0299835	0.0247133	17.9475	10.8461	24.6876	24.0201	41.6906	46.8185	39.3938	49.9457
ENSMUSG00000032036	Kirrel3	1.07973	1.60915	3.08983	0.692125	0.0118863	8.97139e-10	1	0.092456	3.48912e-08	77.7724	104.846	93.3835	104.087	140.431	153.832	263.55	303.617
ENSMUSG00000067780	Pi15	1.48751	2.30832	3.07491	0.194093	0.00518256	0.000143001	0.863745	0.0488556	0.00202904	33.9008	29.8268	55.8154	39.0327	72.41	74.5274	103.201	92.0052
ENSMUSG00000028020	Glrb	1.62953	3.50444	3.07448	0.182318	0.000342469	0.00134373	0.840323	0.00523724	0.0140436	10.9679	18.9807	33.2746	16.0134	55.9532	49.6849	53.2648	38.1164
ENSMUSG00000046417	Lrrc75a	1.5996	1.62241	3.07374	0.0877842	0.0781431	2.31481e-05	0.603906	0.353657	0.000397968	29.9125	36.1537	56.8888	49.0411	54.856	52.5514	100.981	102.52
ENSMUSG00000047747	Rnf150	1.59711	1.91521	3.07064	0.0922246	0.0182716	3.16185e-05	0.617506	0.127654	0.000530702	34.8979	40.6729	53.6687	67.0562	89.9639	55.4178	123.73	107.778
ENSMUSG00000008129	4930432K21Rik	1.84426	2.36104	3.06992	0.131493	0.0316952	0.00435743	0.726176	0.191844	0.0368937	18.9446	8.13458	21.4675	28.0235	23.0395	40.1301	39.3938	43.3739
ENSMUSG00000045348	Nyap1	1.75293	2.60775	3.04923	0.219609	0.0310205	0.0108975	0.901806	0.189193	0.0766101	9.97083	7.23074	15.0272	15.0126	19.7482	24.8425	21.6388	31.5446
ENSMUSG00000037995	Igsf9	-1.39749	2.82447	3.04527	0.549919	0.0415296	0.0278604	1	0.230995	0.157547	13.9592	6.3269	5.36687	9.00754	26.3309	30.5753	20.5292	42.0595
ENSMUSG00000029869	Ephb6	1.30632	3.36271	3.0427	0.127451	3.56731e-13	2.46454e-11	0.715978	3.49315e-11	1.19719e-09	80.7637	86.7689	96.6037	122.102	254.532	308.62	245.795	265.501
ENSMUSG00000091764	Zfp964	1.35664	1.72144	3.04087	0.574878	0.308662	0.0307954	1	0.818713	0.169387	8.97374	6.3269	9.66037	11.0092	9.87409	16.2431	21.6388	24.9728
ENSMUSG00000072694	1500011B03Rik	1.37737	2.53497	3.01584	0.216257	0.000193016	7.63144e-06	0.898223	0.0032244	0.000150049	31.9066	40.6729	44.0083	56.0469	87.7697	96.5034	115.962	102.52
ENSMUSG00000029627	Zkscan14	1.43947	2.8598	3.00655	0.45426	0.0243354	0.0175199	1	0.158613	0.111378	6.97958	11.75	17.174	10.0084	24.1367	29.6199	26.6324	30.2303
ENSMUSG00000038086	Hspb2	1.06098	2.12279	3.00006	0.749393	1.99729e-05	2.23572e-10	1	0.000453004	9.43574e-09	83.7549	71.4035	75.1362	89.0746	164.568	164.342	225.266	240.528
ENSMUSG00000022844	Pdia5	1.65762	2.43923	2.96064	0.105241	0.00357518	0.000337402	0.658666	0.0363295	0.00428437	30.9096	25.3076	42.935	50.0419	77.8956	59.2397	91.5489	73.6041
ENSMUSG00000014592	Camta1	-1.0042	2.05043	2.94208	0.991377	0.0532313	0.0031728	1	0.27343	0.0285517	24.9271	19.8845	22.5409	22.0184	35.1079	56.3733	36.0647	98.577
ENSMUSG00000021253	Tgfb3	1.36063	1.61478	2.92909	0.34194	0.135142	0.000575809	1	0.507045	0.00678966	25.9241	33.4422	42.935	38.0319	48.2733	47.774	82.6714	92.0052
ENSMUSG00000113031	AC158365.1	2.07331	1.90579	2.92473	0.143615	0.197472	0.0283339	0.758293	0.638831	0.159642	10.9679	9.94227	18.2474	25.0209	19.7482	20.0651	35.5099	24.9728
ENSMUSG00000035697	Arhgap45	1.87077	2.64756	2.9081	0.144669	0.0212338	0.0109552	0.760035	0.143199	0.0768631	5.9825	22.5961	28.9811	25.0209	36.205	40.1301	37.1744	47.3169
ENSMUSG00000063698	Sfxn4	1.242	1.87538	2.90651	0.631749	0.152023	0.0126616	1	0.545117	0.0862226	8.97374	15.3653	22.5409	8.00671	21.9424	23.887	33.2905	38.1164
ENSMUSG00000079092	Prl2c2	-1.92951	-2.43725	2.89629	0.0566855	0.0102398	0.00164442	0.487444	0.08254	0.0166198	153.551	194.326	59.0356	121.101	52.6618	89.815	573.152	433.739
ENSMUSG00000042675	Ypel3	1.42806	2.72383	2.87963	0.0727744	2.36301e-07	4.31925e-08	0.551016	8.62166e-06	1.3276e-06	89.7374	99.4227	134.172	136.114	230.395	284.733	240.246	307.56
ENSMUSG00000039814	Xkr5	1.95174	3.61154	2.86538	0.18963	0.00894661	0.0328945	0.857399	0.0746845	0.177932	6.97958	6.3269	13.9539	12.0101	14.2626	33.4418	23.8582	13.1436
ENSMUSG00000102874	Gm37137	1.02181	2.3031	2.85847	0.95815	0.0315265	0.00604696	1	0.191243	0.0477854	21.9358	9.03842	23.6142	8.00671	38.3992	32.4863	43.2777	44.6882
ENSMUSG00000023873	1700010I14Rik	1.85541	1.5711	2.85583	0.155371	0.303239	0.0135909	0.785381	0.811718	0.0912966	11.965	16.2692	39.7148	13.0109	17.5539	26.7534	36.6196	44.6882
ENSMUSG00000033114	Slc35d2	1.86575	2.06476	2.85452	0.0855754	0.044095	0.00288703	0.597479	0.241203	0.0264118	13.9592	17.173	33.2746	25.021	32.9136	31.5308	43.2777	46.0026
ENSMUSG00000069633	Pex11g	1.57106	1.27294	2.85025	0.37142	0.639204	0.0299452	1	1	0.166002	7.97666	7.23074	12.8805	11.0092	8.77697	10.5103	19.9743	23.6585
ENSMUSG00000099746	Ppnr	2.44528	4.27969	2.84667	0.0809216	0.00361516	0.0382907	0.579408	0.0366607	0.199163	9.97083	4.51921	16.1006	19.0159	41.6906	20.0651	19.9743	21.0297
ENSMUSG00000086382	Chrna1os	1.89739	2.95333	2.83107	0.230439	0.037196	0.0443738	0.923066	0.213457	0.222804	4.98541	8.13458	16.1006	9.00754	20.8453	18.1541	21.084	15.7723
ENSMUSG00000054426	A930005H10Rik	1.44675	1.35227	2.8267	0.331087	0.428778	0.00456873	1	0.969552	0.038329	18.9446	19.8845	12.8805	43.036	30.7194	21.976	60.4778	48.6313
ENSMUSG00000086416	Gm14002	1.75773	2.1517	2.8257	0.270483	0.129879	0.0368898	0.980618	0.494259	0.193707	6.97958	11.75	15.0272	18.0151	26.3309	14.3322	21.084	32.859
ENSMUSG00000043140	Tmem186	1.92312	2.81365	2.8203	0.119108	0.0118272	0.0111983	0.694499	0.0920828	0.0781705	6.97958	17.173	27.9077	19.0159	35.1079	33.4418	27.7421	42.0595
ENSMUSG00000071064	Zfp827	1.55379	1.84026	2.81588	0.0636957	0.00946828	6.41769e-06	0.516191	0.0779811	0.000128116	37.8891	51.519	79.4297	60.0503	107.518	58.2842	118.181	135.379
ENSMUSG00000068551	Zfp467	1.69728	2.3794	2.81327	0.0643973	0.00197673	0.000184319	0.518072	0.022672	0.00251865	14.9562	38.8652	45.0817	47.0394	69.1186	60.1952	82.1166	69.6611
ENSMUSG00000040488	Ltbp4	1.4999	2.83333	2.80538	0.265461	0.00297455	0.00311872	0.97533	0.0314997	0.0282189	19.9416	14.4615	18.2474	33.0277	59.2445	38.2192	51.0455	44.6882
ENSMUSG00000073409	H2-Q6	1.92275	2.60087	2.77856	0.173175	0.0429813	0.0292107	0.821255	0.236574	0.163429	7.97666	11.75	13.9539	24.0201	29.6223	21.976	17.2001	39.4308
ENSMUSG00000024190	Dusp1	1.52994	2.00152	2.77621	0.0572056	0.00168892	2.83485e-06	0.489071	0.0199815	6.14455e-05	68.7987	73.2112	86.9433	130.109	172.248	112.747	200.853	193.211
ENSMUSG00000048040	Arxes2	2.25844	1.90789	2.76574	0.0236841	0.0754551	0.00411306	0.296788	0.345558	0.0352463	13.9592	18.9807	18.2474	56.0469	28.5251	34.3972	51.0455	39.4308
ENSMUSG00000087060	Eldr	1.6258	2.20964	2.75983	0.115576	0.00855875	0.000594259	0.687619	0.0723174	0.00698073	22.9329	16.2692	38.6415	25.021	48.2733	38.2192	56.039	51.26
ENSMUSG00000020891	Alox8	1.34634	1.44563	2.75631	0.142205	0.06765	2.21108e-07	0.754554	0.320881	5.98006e-06	84.752	74.1151	112.704	101.085	140.431	89.815	218.053	219.498
ENSMUSG00000036863	Syde2	1.10246	1.21619	2.74866	0.848744	0.699586	0.0369472	1	1	0.193967	11.965	10.8461	18.2474	7.00587	15.3597	12.4212	29.9615	32.859
ENSMUSG00000021214	Akr1c18	1.04001	2.7553	2.74857	0.758928	6.26967e-16	6.83552e-16	1	8.26196e-14	5.22664e-14	497.544	503.44	504.486	536.449	1514.03	1244.99	1417.07	1332.76
ENSMUSG00000038295	Atg9b	1.28334	2.19276	2.74539	0.623252	0.107319	0.0350206	1	0.43804	0.18618	4.98541	11.7499	8.58699	13.0109	20.8453	16.2431	27.1873	18.401
ENSMUSG00000038260	Trpm4	1.0551	2.43564	2.73585	0.898949	0.0251049	0.0105029	1	0.162346	0.0743037	13.9592	13.5576	15.0272	14.0117	29.6223	37.2637	34.955	40.7452
ENSMUSG00000027168	Pax6	1.61865	1.25557	2.7324	0.356894	0.669764	0.0455975	1	1	0.227473	7.97666	7.23074	6.44024	18.0151	5.4856	13.3767	18.3098	23.6585
ENSMUSG00000000915	Hip1r	1.39976	2.66698	2.72801	0.241847	0.000409683	0.000279205	0.942303	0.00611046	0.00365015	34.8979	29.8268	52.5953	38.0319	93.2553	79.3048	73.2391	105.149
ENSMUSG00000048603	Gm9828	-1.20959	1.4438	2.71028	0.724367	0.477472	0.0465567	1	1	0.231049	11.965	10.8461	13.9539	5.00419	18.6511	14.3322	24.413	38.1164
ENSMUSG00000003070	Efna2	-1.0849	2.06903	2.71022	0.86891	0.120561	0.0308206	1	0.47192	0.169414	14.9562	10.8461	9.66037	14.0117	18.6511	34.3973	35.5099	34.1734
ENSMUSG00000100255	Gm28196	2.13541	1.9798	2.70696	0.13347	0.178527	0.0444428	0.731225	0.601745	0.223105	5.9825	9.03842	18.2474	14.0117	17.5539	12.4212	14.4259	27.6015
ENSMUSG00000085566	A730017L22Rik	2.09351	1.16618	2.69207	0.0567906	0.701893	0.00954464	0.487934	1	0.0689309	19.9416	15.3653	40.7882	33.0277	23.0395	18.1541	39.3938	56.5175
ENSMUSG00000049791	Fzd4	1.46338	1.37476	2.68981	0.231316	0.319393	0.00103969	0.92465	0.834833	0.0112477	17.9475	18.9807	32.2012	22.0184	21.9424	28.6644	52.71	46.0026
ENSMUSG00000079414	Gm11110	1.23142	1.57681	2.68641	0.633215	0.288812	0.018058	1	0.789765	0.113921	14.9562	17.173	24.6876	15.0126	21.9424	28.6644	37.1744	49.9457
ENSMUSG00000033029	1700088E04Rik	-1.56249	-1.2195	2.68363	0.375568	0.686394	0.031989	1	1	0.17406	18.9446	11.7499	7.51362	12.0101	7.67985	17.1986	29.4066	53.8887
ENSMUSG00000066677	Ifi208	1.48944	2.03854	2.68327	0.31436	0.0677735	0.0103154	1	0.321036	0.0733087	18.9446	21.6922	39.7148	21.0176	34.0108	48.7294	59.9229	48.6313
ENSMUSG00000022332	Khdrbs3	1.96398	-1.64025	2.6811	0.106164	0.298894	0.0154234	0.661166	0.805132	0.1006	13.9592	8.13458	13.9539	29.0243	8.77697	4.7774	25.5227	34.1733
ENSMUSG00000106682	Gm42648	1.39219	1.5222	2.6722	0.470843	0.356533	0.0257348	1	0.885046	0.148579	14.9562	9.94227	24.6876	10.0084	18.6511	19.1096	29.9615	36.8021
ENSMUSG00000043313	Pcdhb19	-1.04476	1.97403	2.66944	0.905606	0.0527593	0.00444777	1	0.271908	0.037492	27.9183	15.3653	16.1006	25.021	44.982	40.1301	68.8004	44.6882
ENSMUSG00000073538	E330020D12Rik	1.95549	3.37846	2.65443	0.100571	0.00218936	0.0144744	0.647152	0.0246318	0.0957771	12.9621	12.6538	32.2012	18.0151	40.5935	45.863	36.0647	31.5446
ENSMUSG00000098270	Gm27221	2.01438	2.1467	2.64342	0.118946	0.0875784	0.0271425	0.694335	0.382387	0.154652	15.9533	5.42305	24.6876	18.0151	17.5539	27.7089	28.2969	27.6015
ENSMUSG00000099027	Gm27176	2.01438	2.1467	2.64342	0.118946	0.0875784	0.0271425	0.694335	0.382387	0.154652	15.9533	5.42305	24.6876	18.0151	17.5539	27.7089	28.2969	27.6015
ENSMUSG00000073627	C130036L24Rik	1.7359	1.95347	2.64243	0.175104	0.0976741	0.014678	0.825606	0.412509	0.0968395	26.9212	9.94227	38.6415	25.0209	17.5539	53.5068	59.9229	35.4877
ENSMUSG00000026471	Mr1	1.94343	1.43931	2.63585	0.0859395	0.355547	0.0105726	0.598237	0.883926	0.0747081	20.9387	10.8461	36.4947	25.0209	28.5251	17.1986	31.0711	53.8888
ENSMUSG00000110127	6430710M23Rik	2.28947	2.17812	2.62349	0.0798071	0.100318	0.0391267	0.57602	0.4193	0.202576	5.9825	15.3653	16.1006	33.0277	31.8165	15.2877	32.1808	23.6585
ENSMUSG00000046806	3110062M04Rik	1.40191	2.70409	2.62117	0.107755	8.39978e-07	1.66796e-06	0.666045	2.74896e-05	3.82611e-05	51.8483	56.0382	78.3563	73.0612	116.295	174.853	129.833	155.094
ENSMUSG00000100691	2010320M18Rik	1.49769	1.99873	2.61969	0.125124	0.00744667	0.000153545	0.71113	0.0646858	0.00215275	29.9125	44.2883	48.3018	63.0528	71.3129	77.3938	112.633	80.1759
ENSMUSG00000105607	Gm43513	1.6855	2.1408	2.60588	0.202525	0.0595504	0.0162422	0.878275	0.29427	0.104624	17.9475	11.7499	27.9077	22.0184	31.8165	31.5308	56.039	18.401
ENSMUSG00000091183	Gm5141	1.56389	1.9506	2.60582	0.287025	0.106757	0.0185142	1	0.436653	0.116002	14.9562	13.5576	22.5409	22.0184	21.9424	33.4418	29.4066	46.0026
ENSMUSG00000097537	2610020C07Rik	1.91118	2.19059	2.60075	0.0584505	0.021029	0.00443554	0.495569	0.142148	0.0374271	21.9358	22.5961	26.8344	58.0486	53.7589	43.952	49.9358	67.0323
ENSMUSG00000018405	Mrm1	1.37589	2.54475	2.58955	0.245077	0.000445461	0.000325262	0.948084	0.006539	0.00416007	25.9241	49.7113	51.522	53.0444	91.061	102.236	84.336	114.349
ENSMUSG00000036983	Tfb1m	1.49707	1.45866	2.58903	0.337913	0.370375	0.0197982	1	0.902238	0.122375	12.9621	18.9807	30.0545	18.0151	20.8453	25.7979	43.2777	39.4308
ENSMUSG00000049536	Tceal1	1.7976	1.66552	2.58897	0.206733	0.2738	0.0363935	0.884559	0.767651	0.191506	14.9562	9.94227	23.6142	21.0176	15.3597	25.7979	21.084	44.6882
ENSMUSG00000086644	Gm13470	1.77942	2.34638	2.58081	0.147846	0.0291719	0.0141924	0.768741	0.180812	0.0943882	13.9592	11.75	24.6876	21.0176	29.6223	30.5753	36.6196	28.9159
ENSMUSG00000006154	Eps8l1	1.3803	1.97527	2.57365	0.43312	0.088756	0.0157736	1	0.385559	0.102404	10.9679	14.4615	17.174	18.0151	28.5251	21.976	38.2841	26.2872
ENSMUSG00000106678	Gm43457	1.7748	2.32032	2.56753	0.0719045	0.00726914	0.00237086	0.547438	0.0636121	0.0225559	16.9504	26.2114	44.0083	33.0277	44.982	55.4178	61.5874	48.6313
ENSMUSG00000044948	Cfap43	1.45426	1.58229	2.5665	0.117524	0.0537576	4.75076e-05	0.690277	0.274966	0.000764472	54.8395	46.096	83.7232	63.0528	61.4388	97.4589	129.833	128.807
ENSMUSG00000043190	Rfesd	1.6523	1.44843	2.56019	0.171941	0.3181	0.00817154	0.81963	0.833077	0.0605207	14.9562	16.2692	22.5409	29.0243	26.3309	19.1096	38.2841	42.0595
ENSMUSG00000105568	Gm42971	-1.22545	-1.28623	2.55846	0.582285	0.497479	0.00597698	1	1	0.0473684	16.9504	28.923	25.761	12.0101	18.6511	17.1986	48.2712	70.9754
ENSMUSG00000027676	Ccdc39	-1.01294	1.09227	2.55199	0.974912	0.827685	0.0158134	1	1	0.102556	16.9504	25.3076	28.9811	13.0109	26.3309	20.0651	56.5939	51.26
ENSMUSG00000055963	Triqk	1.21924	2.85966	2.54557	0.660213	0.0139714	0.0287714	1	0.10435	0.161555	14.9562	9.03842	17.174	12.0101	32.9136	35.3527	28.2969	32.859
ENSMUSG00000069892	9930111J21Rik2	1.02743	1.53796	2.54526	0.804589	5.88504e-05	6.27799e-19	1	0.00117105	6.76222e-17	331.031	379.614	392.855	338.283	581.474	513.092	915.489	893.765
ENSMUSG00000031803	B3gnt3	-2.02474	1.37716	2.54278	0.198048	0.515635	0.0495256	0.870259	1	0.24124	5.9825	17.173	9.66037	2.00168	20.8453	11.4657	34.955	23.6585
ENSMUSG00000112278	AC163282.1	1.99498	1.85325	2.54102	0.150136	0.200075	0.0483298	0.772728	0.644475	0.23714	4.98541	17.173	23.6142	21.0176	26.3309	15.2877	21.084	36.8021
ENSMUSG00000100009	Gm7967	1.89077	2.43252	2.53886	0.170386	0.0518986	0.03986	0.816311	0.268895	0.205209	4.98541	13.5576	21.4675	14.0117	18.6511	26.7534	23.8582	23.6585
ENSMUSG00000050957	Insl6	1.25684	1.17096	2.53455	0.562859	0.690892	0.0138647	1	1	0.0926583	18.9446	16.2692	15.0272	29.0243	24.1367	17.1986	42.168	47.3169
ENSMUSG00000085705	Gm16046	1.7587	4.74783	2.50766	0.0925856	9.22351e-07	0.00459369	0.619253	2.98307e-05	0.0384603	15.9533	15.3653	31.1278	24.0201	78.9927	69.75	33.8454	46.0026
ENSMUSG00000103552	Gm38217	-1.1423	1.3119	2.50762	0.711351	0.435558	0.00621613	1	0.975722	0.0488263	22.9329	27.1153	30.0545	14.0117	26.3309	39.1746	53.2648	73.6041
ENSMUSG00000113707	AC132325.2	2.49314	-1.05087	2.50476	0.0520195	0.921322	0.0494983	0.46727	1	0.241154	14.9562	6.3269	23.6142	29.0243	18.6511	1.91096	27.7421	24.9728
ENSMUSG00000032766	Gng11	1.2659	2.04971	2.5015	0.0554096	2.17724e-09	1.05333e-14	0.483471	1.2231e-07	7.33008e-13	187.452	228.672	249.023	278.233	392.769	460.541	516.003	527.058
ENSMUSG00000096944	Gm26722	1.03504	1.54942	2.49087	0.915611	0.164037	0.00279323	1	0.570446	0.0257248	23.93	27.1153	27.9077	25.021	44.982	34.3973	74.3488	51.26
ENSMUSG00000043542	Zc2hc1a	1.24243	1.84147	2.48253	0.104662	2.92784e-06	1.39607e-12	0.657393	8.27072e-05	7.8784e-11	149.562	178.961	216.822	192.161	303.902	301.931	390.609	428.481
ENSMUSG00000033863	Klf9	1.31264	1.88452	2.47904	0.0509976	4.49297e-06	3.7308e-11	0.46262	0.00012193	1.76051e-09	378.891	324.479	442.23	480.402	719.711	605.774	922.702	817.532
ENSMUSG00000074813	Gm14005	1.22494	2.32844	2.47848	0.327537	1.97228e-05	3.75169e-06	1	0.00044868	7.91016e-05	53.8425	55.1344	64.4024	69.0578	131.655	122.301	134.827	135.379
ENSMUSG00000040690	Col16a1	1.21504	1.58073	2.47064	0.0807197	2.93795e-05	2.62455e-17	0.578632	0.000630716	2.30569e-15	258.244	220.537	310.205	271.227	358.759	396.524	570.377	613.806
ENSMUSG00000071076	Jund	1.27478	2.19924	2.4657	0.0546782	2.98037e-10	4.72873e-13	0.479843	1.89809e-08	2.85731e-11	574.32	531.459	697.693	711.596	1171.73	1259.32	1400.98	1323.56
ENSMUSG00000044991	1110034G24Rik	-1.12033	2.52554	2.46023	0.806299	0.0307146	0.0349757	1	0.18765	0.186101	8.97374	15.3653	12.8805	9.00754	16.4568	44.9075	29.9615	30.2303
ENSMUSG00000062901	Klhl24	1.15961	2.27283	2.45897	0.524503	0.000252364	5.37777e-05	1	0.00401546	0.000852392	50.8512	65.0766	67.6226	67.0562	144.82	119.435	147.033	138.008
ENSMUSG00000028229	Rmdn1	1.38201	1.46289	2.45595	0.28654	0.20807	0.00214168	1	0.658329	0.0206371	25.9242	32.5383	22.5409	58.0486	41.6906	43.952	70.4649	73.6041
ENSMUSG00000090173	Fbxw10	1.36707	1.41245	2.45354	0.494307	0.449324	0.0438336	1	0.989296	0.220808	15.9533	18.9807	26.8344	21.0176	18.6511	30.5753	46.0519	39.4308
ENSMUSG00000003992	Ssbp2	1.11307	1.66289	2.44953	0.594563	0.00960468	3.25356e-06	1	0.0787641	6.99078e-05	102.7	59.6536	85.8699	94.0788	147.014	122.301	203.627	191.897
ENSMUSG00000094520	Olfr635	-1.67716	1.94511	2.43969	0.199834	0.0673996	0.0128276	0.87483	0.319999	0.0870899	20.9387	18.9807	10.7337	13.0109	38.3992	39.1746	53.2648	43.3739
ENSMUSG00000040270	Bach2	-1.11214	1.09359	2.43726	0.794889	0.823732	0.0197521	1	1	0.122151	17.9475	18.9807	18.2474	15.0126	26.3309	14.3322	49.9358	39.4308
ENSMUSG00000048644	Ctxn1	1.36287	2.1865	2.4278	0.252166	0.00312472	0.000741839	0.959079	0.0327322	0.00851243	47.86	48.8075	69.7693	62.052	96.5466	114.658	116.517	118.292
ENSMUSG00000037161	Mgarp	-1.20144	1.51414	2.42162	0.352176	0.027389	1.34521e-06	1	0.173317	3.12923e-05	83.7549	76.8266	65.4758	68.057	140.431	103.192	196.414	191.897
ENSMUSG00000030083	Abtb1	-1.50746	2.41111	2.41874	0.167022	0.000980708	0.000882751	0.811355	0.012641	0.00983773	31.9066	35.2499	23.6142	21.0176	77.8956	84.0822	75.4585	88.0621
ENSMUSG00000073478	D730003I15Rik	1.66275	3.01537	2.41782	0.208931	0.00498337	0.0252216	0.887377	0.0473745	0.14657	18.9446	11.75	26.8344	24.0201	48.2733	43.952	41.6131	31.5446
ENSMUSG00000055148	Klf2	1.5112	1.5001	2.41225	0.296093	0.304681	0.0218371	1	0.813116	0.131757	8.97374	26.2114	21.4675	32.0268	27.428	25.7979	39.9486	46.0026
ENSMUSG00000004665	Cnn2	1.16042	1.98088	2.41225	0.165061	7.20102e-11	2.61912e-17	0.808308	5.08257e-09	2.30569e-15	418.775	360.633	404.662	498.417	817.355	726.164	963.206	913.48
ENSMUSG00000060519	Tor3a	1.23831	2.05775	2.4116	0.408465	0.00396631	0.000375767	1	0.0395259	0.00469689	50.8512	31.6345	55.8155	46.0386	80.0898	88.8596	92.6586	106.463
ENSMUSG00000029570	Lfng	1.33075	2.47296	2.41028	0.35052	0.0021088	0.00269705	1	0.023921	0.0250063	30.9096	21.6922	42.935	27.0226	54.856	74.5274	61.0326	65.718
ENSMUSG00000039745	Htatip2	1.27424	1.78659	2.40733	0.342987	0.0204809	0.000357776	1	0.139471	0.00451531	43.8716	47.9036	57.9622	59.0495	97.6438	66.8835	104.865	116.978
ENSMUSG00000067928	Zfp760	1.57038	1.33394	2.39541	0.103486	0.302825	0.00125512	0.655644	0.810834	0.0132429	38.8862	40.6729	75.1362	50.0419	62.5359	43.952	108.749	80.1759
ENSMUSG00000045917	Tmem268	1.41635	1.67749	2.38864	0.340634	0.152845	0.0142557	1	0.546878	0.0947095	13.9592	34.346	42.935	26.0218	48.2733	33.4418	48.8261	68.3467
ENSMUSG00000093672	Gm20655	2.14416	2.74005	2.38199	0.0583569	0.0112773	0.0291966	0.494945	0.0887495	0.163388	12.9621	13.5576	26.8344	30.0252	28.5251	43.952	34.955	27.6015
ENSMUSG00000032333	Stoml1	1.16965	1.86584	2.37963	0.438834	0.00158706	8.76997e-06	1	0.0189575	0.000170539	87.7433	83.1535	118.071	82.0687	132.752	185.363	215.833	189.268
ENSMUSG00000110899	AC122305.1	1.01287	2.88462	2.37185	0.977209	0.0109653	0.0386558	1	0.0867759	0.200601	15.9533	9.03842	20.3941	5.00419	28.5251	42.9966	34.4002	23.6585
ENSMUSG00000001123	Lgals9	1.00789	1.16698	2.36905	0.9786	0.594014	0.00195436	1	1	0.0191828	33.9008	43.3844	46.1551	32.0268	39.4963	50.6404	71.5746	114.349
ENSMUSG00000056214	Pard6g	1.63186	1.83599	2.36777	0.0807431	0.0291351	0.0016625	0.578632	0.180764	0.0167631	43.8716	28.0191	55.8154	61.0511	63.633	67.839	70.4649	101.206
ENSMUSG00000015312	Gadd45b	-1.07155	1.93808	2.36552	0.826964	0.0295523	0.00423894	1	0.182485	0.0360382	39.8833	37.9614	38.6415	34.0285	72.41	78.3493	108.749	73.6041
ENSMUSG00000056501	Cebpb	1.64731	2.02878	2.3574	0.059081	0.00685316	0.000926066	0.497628	0.0607878	0.0102148	39.8833	44.2883	68.6959	70.0587	97.6438	73.5719	98.7618	99.8913
ENSMUSG00000031740	Mmp2	1.22166	2.67705	2.34667	0.0744027	3.11736e-19	8.3753e-15	0.557379	5.5164e-17	5.8779e-13	442.705	441.075	545.274	534.448	1201.35	1164.73	1115.79	952.911
ENSMUSG00000068699	Flnc	1.65906	2.03499	2.34355	0.148842	0.040661	0.0132005	0.770457	0.227444	0.0890885	24.9271	23.4999	31.1278	49.0411	62.5359	36.3082	62.6971	49.9457
ENSMUSG00000096910	Zfp955b	1.02981	1.89272	2.34127	0.929204	0.0460934	0.00715865	1	0.248089	0.05465	23.93	42.4806	39.7148	29.0243	40.5935	85.0376	74.9036	81.4903
ENSMUSG00000026043	Col3a1	1.12815	1.92726	2.34065	0.106413	5.65585e-19	4.76762e-31	0.661702	9.86746e-17	1.2433e-28	1494.63	1249.11	1472.67	1620.36	2563.97	2720.25	3177.58	3242.53
ENSMUSG00000019823	Mical1	1.82188	2.13155	2.34033	0.0646252	0.0185499	0.00749419	0.518749	0.129307	0.0566988	25.9241	17.173	28.9811	49.0411	41.6906	49.6849	44.9422	56.5175
ENSMUSG00000025933	Tmem14a	1.37496	1.59241	2.33838	0.369327	0.186284	0.0140285	1	0.616841	0.0935256	19.9416	37.9614	42.935	37.031	42.7877	49.6849	68.8004	67.0323
ENSMUSG00000075289	Carns1	1.33176	1.79582	2.33389	0.485308	0.147021	0.0330725	1	0.533829	0.1787	21.9358	15.3653	21.4675	28.0235	37.3021	29.6199	51.6003	34.1733
ENSMUSG00000010307	Tmem86a	1.05714	2.36835	2.32973	0.836095	0.000787406	0.000949664	1	0.0105444	0.0104286	37.8891	50.6152	57.9622	36.0302	110.809	99.3698	98.207	109.092
ENSMUSG00000049577	Zfpm1	1.36745	2.36742	2.32935	0.407947	0.0182361	0.019893	1	0.127478	0.122869	18.9446	14.4615	22.5409	23.0193	41.6906	37.2637	39.3938	38.1164
ENSMUSG00000045392	Olfr1033	1.53268	-1.11018	2.32757	0.203637	0.761795	0.0105455	0.880131	1	0.0745587	40.8804	35.2499	50.4486	66.0553	35.1079	33.4418	107.085	68.3467
ENSMUSG00000058756	Thra	1.19674	1.41281	2.31506	0.0871496	0.00090089	1.83769e-16	0.602412	0.0117839	1.50254e-14	375.9	375.095	461.551	437.366	565.017	496.849	807.295	937.138
ENSMUSG00000062044	Lmtk3	-1.09763	1.51096	2.31167	0.822598	0.305704	0.0339046	1	0.815145	0.181926	24.9271	19.8845	27.9077	13.0109	26.3309	41.0856	43.8325	60.4605
ENSMUSG00000001119	Col6a1	-1.0471	1.52649	2.31117	0.745256	0.00195229	3.01774e-10	1	0.0224436	1.25019e-08	152.554	140.096	130.952	148.124	223.813	222.627	331.241	345.677
ENSMUSG00000042616	Oscp1	1.37329	2.25146	2.30795	0.199587	0.000741582	0.000469922	0.87468	0.0100229	0.00568879	33.9008	56.9421	61.1823	64.0536	121.78	84.0822	107.639	102.52
ENSMUSG00000091811	Inafm1	1.68077	2.2572	2.30322	0.086054	0.00643506	0.00503591	0.598849	0.0577616	0.0412998	50.8512	22.5961	71.9161	51.0427	77.8956	86.9486	77.123	92.0052
ENSMUSG00000020639	Pfn4	1.57419	1.59505	2.30217	0.169841	0.157142	0.0095795	0.815585	0.555513	0.0691219	14.9562	31.6345	41.8616	32.0268	39.4963	35.3527	41.6131	68.3467
ENSMUSG00000041775	Mapk1ip1	1.03777	2.18517	2.29577	0.871423	0.000330149	0.000119955	1	0.00506133	0.00173787	44.8687	59.6536	53.6687	55.0461	106.421	122.301	127.614	111.721
ENSMUSG00000112702	AC111046.1	1.25733	1.09708	2.28879	0.43424	0.753102	0.0038068	1	1	0.0331376	66.8045	42.4806	75.1362	62.052	32.9136	85.9931	145.369	102.52
ENSMUSG00000021226	Acot2	1.25127	1.89276	2.28722	0.310614	0.00318428	0.000110028	1	0.0332297	0.00160627	64.8104	73.2112	83.7232	89.0746	103.129	157.654	146.478	170.867
ENSMUSG00000031838	Ifi30	1.07536	1.59099	2.28586	0.791844	0.0838709	0.0016951	1	0.37157	0.0170501	39.8833	47.9036	52.5953	42.0352	69.1186	70.7055	112.633	86.7477
ENSMUSG00000005968	Tuft1	-1.01831	1.11139	2.27565	0.963666	0.788738	0.0293144	1	1	0.163788	25.9241	14.4615	22.5409	17.0142	19.7482	24.8425	44.3873	47.3169
ENSMUSG00000092486	2610524H06Rik	1.26376	1.8008	2.27506	0.376398	0.0235201	0.00134404	1	0.154805	0.0140436	54.8395	42.4806	71.9161	51.0427	62.5359	111.791	96.5425	126.178
ENSMUSG00000020623	Map2k6	1.10437	2.69027	2.27349	0.777317	0.00269547	0.0129281	1	0.0292116	0.087628	14.9562	23.4999	25.761	17.0142	49.3704	54.4623	41.0583	47.3169
ENSMUSG00000035172	Plekhh3	1.35433	2.26315	2.2715	0.103505	8.02786e-06	6.87301e-06	0.655644	0.000205245	0.000136109	158.536	94.9034	162.079	180.151	295.125	277.089	305.718	266.815
ENSMUSG00000063714	Sp3os	1.03507	1.66851	2.26586	0.931045	0.182304	0.0293906	1	0.608927	0.163958	14.9562	18.9807	17.174	18.0151	34.0108	22.9315	35.5099	42.0595
ENSMUSG00000024544	Ldlrad4	1.12893	1.61009	2.26353	0.720972	0.150183	0.0116098	1	0.541177	0.0803251	22.9329	26.2114	19.3207	36.0302	35.1079	43.952	53.8197	57.8318
ENSMUSG00000034587	8430429K09Rik	1.60908	3.12757	2.25883	0.0846428	1.99155e-05	0.00247962	0.594371	0.000452426	0.0233615	31.9066	36.1537	51.522	58.0486	94.3524	118.479	84.336	68.3467
ENSMUSG00000027589	Pcmtd2	1.17156	1.38443	2.25876	0.411612	0.087632	1.02755e-05	1	0.382487	0.000196711	75.7783	81.3458	88.0167	96.0805	109.712	107.969	174.22	181.382
ENSMUSG00000042073	Abhd14b	1.3595	1.9114	2.2552	0.306457	0.0281547	0.00536122	1	0.176959	0.0434617	40.8804	32.5383	34.348	65.0545	62.5359	77.3938	74.3488	92.0052
ENSMUSG00000021496	Pcbd2	1.06857	1.93831	2.25118	0.737307	0.000478013	1.43547e-05	1	0.0069497	0.000263621	65.8075	72.3074	64.4024	83.0696	117.392	150.01	148.143	164.295
ENSMUSG00000103780	Gm37524	2.04101	2.53579	2.24674	0.0702931	0.0170593	0.0379442	0.541673	0.12148	0.197817	17.9475	14.4615	47.2285	19.0159	43.8848	38.2192	43.8325	27.6015
ENSMUSG00000038463	Olfml2b	-1.72753	-1.22215	2.24519	0.0395755	0.442607	0.00147251	0.40364	0.983012	0.0151495	136.6	98.5188	72.9894	63.0528	106.421	85.9931	299.615	226.07
ENSMUSG00000105374	Gm42551	1.28285	1.11862	2.24263	0.454118	0.738046	0.0125709	1	1	0.0856958	39.8833	27.1153	38.6415	47.0394	49.3704	25.7979	73.794	76.2329
ENSMUSG00000037148	Arhgap10	1.17739	1.98381	2.23291	0.193934	2.37416e-08	4.27172e-11	0.863503	1.05408e-06	1.99675e-09	232.32	255.787	231.849	342.287	462.985	505.449	541.526	549.402
ENSMUSG00000027078	Ube2l6	1.33076	1.48282	2.23279	0.122132	0.0320709	8.41493e-06	0.703817	0.193362	0.000163893	100.705	122.923	161.006	137.115	175.539	156.699	251.343	248.414
ENSMUSG00000086606	Gm13205	1.36453	1.63634	2.22359	0.415867	0.193066	0.0318688	1	0.630341	0.173597	31.9066	16.2692	36.4947	29.0243	47.1762	31.5308	50.4906	56.5175
ENSMUSG00000042942	Greb1l	1.09771	3.49589	2.22337	0.75972	1.05405e-05	0.00549063	1	0.000259832	0.0443078	29.9125	23.4999	40.7882	18.0151	87.7697	98.4144	52.71	67.0323
ENSMUSG00000085105	Gm12758	2.05299	1.31711	2.21974	0.0787614	0.510288	0.0494942	0.57305	1	0.241154	16.9504	18.9807	41.8616	32.0268	27.428	20.0651	31.0711	49.9457
ENSMUSG00000004864	Mapk13	1.39372	4.17968	2.21816	0.234434	9.41224e-08	0.00336912	0.929557	3.73086e-06	0.0299808	17.9475	62.3651	54.7421	58.0486	154.694	183.452	84.336	95.9483
ENSMUSG00000099881	2810013P06Rik	-1.03423	-1.04626	2.21681	0.935488	0.913399	0.0428985	1	1	0.217068	19.9416	16.2692	11.8071	23.0193	15.3597	19.1096	53.2648	24.9728
ENSMUSG00000039634	Zfp189	1.10462	1.36923	2.20451	0.804771	0.427134	0.0391859	1	0.968649	0.202671	14.9562	19.8845	24.6876	14.0117	21.9424	25.7979	39.9486	36.8021
ENSMUSG00000039382	Wdr45	1.24069	1.5495	2.2021	0.501782	0.166928	0.0110691	1	0.577179	0.0774215	31.9066	32.5383	44.0083	36.0302	66.9244	33.4418	60.4778	82.8047
ENSMUSG00000076441	Ass1	1.60929	1.85905	2.20177	0.240841	0.122496	0.0457126	0.940807	0.476258	0.22793	15.9533	11.7499	20.3941	24.0201	28.5251	22.9315	33.8454	26.2872
ENSMUSG00000015942	Gtf2ird2	1.18778	2.14677	2.20102	0.495948	0.00167367	0.00108361	1	0.0198296	0.0116719	41.8775	40.6729	40.7882	57.0478	83.3812	93.637	97.6522	82.8047
ENSMUSG00000059060	Rad51b	1.47419	1.13883	2.19805	0.255947	0.708255	0.0180063	0.961937	1	0.113742	26.9212	22.5961	44.0083	29.0243	29.6223	26.7534	42.168	68.3467
ENSMUSG00000021619	Atg10	1.46955	1.48045	2.19802	0.238485	0.22911	0.0135467	0.937335	0.695393	0.0911204	23.93	35.2499	47.2285	40.0335	53.7589	34.3972	81.0069	47.3169
ENSMUSG00000045414	1190002N15Rik	1.15924	1.67697	2.19152	0.456405	0.00794854	4.48497e-05	1	0.0681846	0.00072764	93.7258	104.846	103.044	127.106	177.734	155.743	203.072	233.956
ENSMUSG00000025008	Tctn3	1.66674	2.11141	2.19054	0.0857879	0.0108067	0.00703853	0.598032	0.0859496	0.0538686	24.9271	30.7306	40.7882	52.0436	61.4388	56.3733	60.4778	61.7749
ENSMUSG00000094441	Zfp955a	1.1104	1.69176	2.18866	0.761508	0.117332	0.0176812	1	0.464196	0.112087	33.9008	18.0769	17.174	40.0335	50.4676	37.2637	53.2648	60.4605
ENSMUSG00000051950	B3glct	-1.08457	1.73355	2.18362	0.631087	0.000726683	1.1779e-06	1	0.00985917	2.78713e-05	113.667	142.807	110.558	126.106	212.841	232.181	289.073	270.758
ENSMUSG00000059810	Rgs3	1.11153	1.6944	2.18149	0.625728	0.0123654	0.000167685	1	0.0952251	0.0023273	60.822	66.8843	74.0628	68.057	88.8668	127.079	132.607	147.208
ENSMUSG00000087590	Epb41l4aos	1.23742	2.05462	2.17647	0.217192	2.19011e-05	4.17078e-06	0.898643	0.00049102	8.69755e-05	144.577	187.095	217.895	193.162	265.503	415.633	328.466	396.937
ENSMUSG00000005949	Ctns	1.36222	2.51373	2.17222	0.239632	0.000250812	0.00207255	0.938965	0.00399333	0.0201275	31.9066	29.8268	45.0817	39.0327	65.8273	88.8596	62.6971	72.2898
ENSMUSG00000022668	Gtpbp8	1.57507	2.04828	2.17155	0.116284	0.0122154	0.00642445	0.688253	0.0943901	0.0501289	34.8979	52.4229	70.8427	67.0562	76.7985	102.236	104.865	84.119
ENSMUSG00000049411	Tmem241	1.60667	1.22535	2.17034	0.210773	0.598038	0.03669	0.890872	1	0.192903	19.9416	18.0769	28.9811	32.0268	18.6511	27.7089	40.5035	42.0595
ENSMUSG00000031983	2310022B05Rik	1.15486	1.76013	2.17008	0.187368	1.40095e-07	3.38497e-13	0.8525	5.2988e-06	2.08605e-11	429.743	369.671	435.79	486.407	664.855	740.496	892.741	838.562
ENSMUSG00000089948	Far2os1	1.19179	1.3055	2.1682	0.661647	0.50236	0.0427108	1	1	0.216473	17.9475	12.6538	20.3941	16.0134	19.7482	20.0651	27.7421	39.4308
ENSMUSG00000102841	Gm38036	1.70999	2.41768	2.16053	0.166438	0.0203098	0.0427332	0.810406	0.13861	0.216498	21.9358	10.8461	23.6142	32.0268	40.5935	38.2192	33.8454	36.8021
ENSMUSG00000028599	Tnfrsf1b	1.32819	1.9157	2.15402	0.159579	0.000987053	8.48269e-05	0.796574	0.0127162	0.00127829	65.8075	72.3074	96.6037	87.0729	125.072	139.5	153.691	143.265
ENSMUSG00000069094	Pde7a	1.08175	2.10345	2.15148	0.584614	9.6496e-08	3.42574e-08	1	3.81275e-06	1.07702e-06	170.501	213.307	214.675	201.168	390.575	417.544	446.093	377.221
ENSMUSG00000075704	Txnrd2	1.41783	1.56076	2.15118	0.139486	0.0577316	0.000830332	0.748904	0.288123	0.00933756	37.8891	56.0382	66.5492	67.0562	73.5071	73.5719	105.975	95.9483
ENSMUSG00000001300	Efnb2	1.25681	1.72742	2.15061	0.304057	0.0121142	0.000356393	1	0.0937574	0.00450014	68.7987	47.9036	77.2829	69.0578	88.8668	111.791	126.504	123.55
ENSMUSG00000079165	Sap25	1.04163	2.13231	2.14879	0.899756	0.0130752	0.0115138	1	0.09906	0.0798664	24.9271	18.9807	23.6142	22.0184	40.5935	52.5514	53.2648	39.4308
ENSMUSG00000045679	Pqlc3	1.03187	1.56169	2.14751	0.918309	0.135094	0.00912987	1	0.506939	0.0664073	40.8804	35.2499	34.348	44.0369	52.6618	65.9281	87.665	74.9185
ENSMUSG00000037235	Mxd4	1.04972	1.67559	2.14632	0.646365	5.81576e-07	7.2183e-14	1	1.98457e-05	4.7434e-12	381.883	348.883	367.094	399.334	604.514	619.15	755.695	814.903
ENSMUSG00000112449	Srp54a	1.65268	2.09769	2.14344	0.0771703	0.00860545	0.00665515	0.568485	0.0726623	0.051604	32.9037	73.2112	105.191	71.0595	118.489	105.103	110.414	118.292
ENSMUSG00000020160	Meis1	1.15052	1.78324	2.13656	0.602854	0.0278374	0.00349575	1	0.175571	0.0309434	50.8512	43.3844	65.4758	43.036	77.8956	89.815	109.304	90.6908
ENSMUSG00000032265	Fam46a	1.14339	1.61455	2.12891	0.484876	0.0105169	3.87899e-05	1	0.0841287	0.000640226	89.7374	66.8843	99.8238	79.0662	136.043	116.569	170.337	161.666
ENSMUSG00000017400	Stac2	1.43934	2.81429	2.12446	0.11044	2.87669e-06	0.000702894	0.673736	8.14254e-05	0.0081144	66.8045	46.096	69.7693	92.0771	142.626	173.897	109.304	131.436
ENSMUSG00000057554	Lgals8	1.26049	1.51077	2.12073	0.0511405	0.000452763	8.52106e-11	0.463047	0.0066332	3.78996e-09	281.177	295.556	401.442	326.273	483.83	388.88	625.307	596.719
ENSMUSG00000024818	Slc25a45	1.30429	1.75948	2.11846	0.229096	0.00926925	0.000463085	0.919704	0.0766989	0.00561825	86.7462	43.3844	85.8699	83.0696	105.324	122.301	137.601	136.693
ENSMUSG00000022178	Ajuba	1.08915	2.31954	2.11795	0.639999	1.58465e-06	1.8188e-05	1	4.77592e-05	0.000323278	88.7404	105.749	100.897	111.093	183.219	267.534	214.169	197.154
ENSMUSG00000026107	Nabp1	1.39232	-1.01893	2.11096	0.261681	0.95064	0.00900771	0.970181	1	0.0656537	33.9008	28.0191	45.0817	41.0344	35.1079	25.7979	70.4649	59.1462
ENSMUSG00000060477	Irak2	-1.15723	1.907	2.10933	0.52643	0.0035504	0.00069028	1	0.0361728	0.00798739	85.7491	75.0189	69.7693	69.0578	170.054	136.633	159.794	180.067
ENSMUSG00000033705	Stard9	1.19553	1.39607	2.0997	0.31264	0.0565171	1.36367e-05	1	0.284123	0.000251739	115.662	82.2497	114.851	121.101	136.043	139.5	190.866	226.07
ENSMUSG00000028101	Pias3	1.23291	2.09479	2.09553	0.119331	1.66823e-08	1.4365e-08	0.695135	7.68191e-07	4.74505e-07	215.37	175.345	249.023	232.194	366.438	450.031	398.376	420.595
ENSMUSG00000034105	Tldc1	1.16716	2.30435	2.0955	0.644549	0.00882969	0.0200676	1	0.074026	0.123578	20.9387	20.7884	24.6876	24.0201	49.3704	46.8185	50.4906	35.4877
ENSMUSG00000058833	2810428I15Rik	-1.43214	1.29179	2.09231	0.283052	0.441287	0.0259167	0.999057	0.982075	0.149333	320.064	177.153	126.658	220.184	179.928	461.496	619.204	419.281
ENSMUSG00000097296	Gm26532	1.37227	1.99111	2.08781	0.0898218	0.000158484	4.69811e-05	0.60911	0.00271738	0.000756768	82.7579	71.4035	105.191	106.089	154.694	151.921	144.259	180.067
ENSMUSG00000041263	Rusc1	1.28424	1.76387	2.08756	0.365261	0.0366873	0.00614039	1	0.211321	0.0483541	43.8716	44.2883	42.935	70.0587	80.0898	75.4829	105.975	76.2329
ENSMUSG00000026532	Spta1	1.25359	1.88221	2.0857	0.549407	0.0849294	0.0427952	1	0.374651	0.216645	7.97666	28.0191	22.5409	23.0193	34.0108	34.3972	34.4002	42.0595
ENSMUSG00000025102	3110040N11Rik	1.12126	1.27867	2.08531	0.759643	0.506466	0.0398673	1	1	0.205209	18.9446	21.6922	23.6142	22.0184	25.2338	26.7534	42.7228	42.0595
ENSMUSG00000042766	Trim46	1.31654	1.27238	2.08376	0.311393	0.375964	0.00529568	1	0.907986	0.0430572	38.8862	39.7691	51.522	52.0436	39.4964	60.1952	95.9876	65.718
ENSMUSG00000037890	Wdr19	1.60673	1.67857	2.07947	0.130317	0.0978227	0.0181727	0.722898	0.412785	0.114528	50.8512	42.4806	68.6959	81.0679	106.421	50.6404	115.962	76.2329
ENSMUSG00000026544	Dusp23	1.87618	3.22367	2.0783	0.0734225	0.000675902	0.0355324	0.553652	0.00930084	0.188255	34.8979	12.6538	35.4213	53.0444	102.032	50.6404	47.1616	51.26
ENSMUSG00000007872	Id3	-1.45819	1.21842	2.07786	0.250407	0.544655	0.0243847	0.956164	1	0.143153	259.241	235.903	166.373	173.145	352.176	251.291	577.036	450.825
ENSMUSG00000106205	C230096K16Rik	1.04457	1.8703	2.07748	0.813886	0.000427249	3.18974e-05	1	0.00631543	0.000534297	70.7929	92.1919	101.971	69.0578	163.471	142.366	170.891	168.238
ENSMUSG00000039646	Vasn	-1.01366	1.3423	2.07291	0.962053	0.2937	0.0079781	1	0.797297	0.0594078	57.8308	46.096	48.3018	54.0453	54.856	84.0822	110.968	103.834
ENSMUSG00000032252	Glce	1.52832	1.45801	2.06765	0.082245	0.123419	0.00219621	0.585387	0.478568	0.0211133	36.892	37.0575	59.0356	54.0453	60.3417	47.774	78.7875	73.6041
ENSMUSG00000041923	Nol4	1.53953	1.39758	2.06697	0.214181	0.337929	0.0324819	0.895637	0.859623	0.176123	11.965	31.6345	39.7148	28.0235	31.8165	29.6199	51.6003	38.1164
ENSMUSG00000060639	Hist1h4i	1.25912	2.96577	2.06598	0.447897	0.00015591	0.0125122	1	0.00267672	0.0853908	22.9329	27.1153	30.0545	33.0277	70.2157	78.3493	54.3745	48.6313
ENSMUSG00000080542	Gm22710	1.23446	1.62017	2.06504	0.267774	0.00980664	7.95429e-05	0.977741	0.0799702	0.00120821	76.7754	93.0958	120.218	90.0754	145.917	129.945	178.659	172.181
ENSMUSG00000049556	Lingo1	1.88472	1.61802	2.06307	0.0635612	0.162655	0.0318552	0.515752	0.567551	0.173561	22.9329	17.173	33.2746	42.0352	36.205	28.6644	48.2712	32.859
ENSMUSG00000105272	Gm43071	-1.48619	1.08976	2.06217	0.230226	0.787539	0.0192632	0.923018	1	0.119846	42.8745	38.8652	28.9811	26.0218	46.0791	42.9966	92.6586	74.9185
ENSMUSG00000113664	AC139382.1	1.47562	1.7005	2.061	0.0973486	0.0228325	0.00173817	0.637644	0.151325	0.0173915	81.7608	65.9805	130.952	87.0729	149.208	102.236	164.788	138.008
ENSMUSG00000030720	Cln3	1.47773	1.3901	2.06061	0.156234	0.233411	0.00697928	0.786855	0.702531	0.0535308	32.9037	32.5383	55.8154	41.0344	46.0791	44.9075	76.5682	56.5175
ENSMUSG00000054408	Spcs3	-1.30462	1.54527	2.05243	0.361883	0.114994	0.00796153	1	0.457647	0.0593022	45.8658	32.5383	26.8344	33.0277	43.8848	76.4383	84.8908	74.9185
ENSMUSG00000031431	Tsc22d3	-1.12441	1.23083	2.04693	0.512508	0.233294	2.11742e-05	1	0.702435	0.000369936	89.7374	106.653	83.7232	91.0763	120.683	121.346	177.549	228.699
ENSMUSG00000021661	Ankra2	1.18066	1.71322	2.0433	0.427142	0.00819809	0.000365166	1	0.0699138	0.00458859	58.8279	64.1728	79.4297	66.0553	89.9639	120.39	123.175	128.807
ENSMUSG00000057193	Slc44a2	1.24979	1.82639	2.04145	0.28151	0.00309101	0.000414081	0.997873	0.0324176	0.00511133	109.679	79.5381	115.924	120.101	161.277	183.452	176.995	210.298
ENSMUSG00000055737	Ghr	1.07525	1.63611	2.0413	0.533953	1.63441e-05	2.64397e-10	1	0.000379165	1.10832e-08	298.128	308.21	297.325	354.297	517.841	474.873	623.642	613.806
ENSMUSG00000058638	Zfp110	1.21702	1.18201	2.03502	0.334043	0.411209	0.000355964	1	0.951243	0.00449701	139.592	90.3842	133.098	146.122	177.734	94.5924	239.137	227.384
ENSMUSG00000052837	Junb	1.02868	1.44737	2.03444	0.856903	0.0164945	2.94516e-06	1	0.118137	6.36679e-05	196.425	174.442	192.134	189.158	261.115	275.178	352.879	403.508
ENSMUSG00000035236	Scai	1.2207	2.17323	2.03428	0.126274	1.01171e-09	2.1834e-08	0.713575	6.03957e-08	7.04316e-07	206.396	232.287	294.104	242.203	512.356	442.387	413.357	483.684
ENSMUSG00000031292	Cdkl5	1.46598	1.48608	2.03405	0.230645	0.213885	0.0232915	0.923318	0.668869	0.138077	26.9212	39.7691	41.8616	56.0469	42.7877	56.3733	67.6907	68.3467
ENSMUSG00000075074	Olfr1254	1.53041	1.74	2.0298	0.0500808	0.0100927	0.000847536	0.457823	0.0817112	0.00949655	50.8512	56.9421	91.2368	74.062	102.032	85.9931	108.749	110.406
ENSMUSG00000006395	Hyi	1.45855	1.81747	2.02884	0.102471	0.00894137	0.00178392	0.653968	0.0746843	0.0177775	50.8512	71.4035	99.8238	79.0662	93.2553	128.99	107.639	143.265
ENSMUSG00000021003	Galc	1.45159	1.90441	2.0238	0.086578	0.00274635	0.000983093	0.600492	0.0296721	0.0107528	84.752	87.6727	155.639	95.0796	168.957	159.565	190.866	156.409
ENSMUSG00000052125	F730043M19Rik	1.56273	1.81741	2.01901	0.0682565	0.0139308	0.00351743	0.534589	0.10414	0.0310805	62.8162	44.2883	106.264	61.0511	88.8668	105.103	99.8715	116.978
ENSMUSG00000045349	Sh2d5	1.41312	2.27095	2.01828	0.107155	8.78328e-05	0.000782395	0.664161	0.00165473	0.00890765	54.8395	65.9805	86.9433	84.0704	128.363	146.188	127.614	115.664
ENSMUSG00000031337	Mtm1	-1.08033	1.43597	2.01702	0.769975	0.156709	0.00494559	1	0.554933	0.0407308	47.86	41.5767	37.5681	45.0377	70.2157	58.2842	77.123	105.149
ENSMUSG00000031169	Porcn	1.24793	1.833	2.01595	0.500208	0.0589099	0.0272922	1	0.292296	0.155362	27.9183	26.2114	37.5681	30.0252	50.4676	48.7294	46.0519	64.4036
ENSMUSG00000075028	Prdm11	1.29668	1.93338	2.01422	0.323954	0.0104729	0.00619006	1	0.083831	0.048637	46.8629	41.5767	69.7693	45.0377	106.421	64.9726	93.2134	84.119
ENSMUSG00000032194	Kank2	1.14093	1.85057	2.01318	0.126843	3.76275e-13	1.01849e-16	0.715228	3.67002e-11	8.58231e-15	603.235	668.843	741.702	710.595	1193.67	1161.86	1292.78	1268.36
ENSMUSG00000097375	6720427I07Rik	-1.00857	2.2358	2.01271	0.970193	0.00018461	0.00113527	1	0.00310069	0.0121596	44.8687	55.1344	47.2285	52.0436	105.324	118.479	107.085	93.3195
ENSMUSG00000039633	Lonrf1	1.4971	1.49495	2.00924	0.100367	0.101415	0.00382468	0.647152	0.422402	0.0332466	58.8279	54.2305	109.484	60.0503	69.1186	99.3698	109.304	118.292
ENSMUSG00000037363	Letm2	1.30391	1.7882	2.00842	0.413106	0.0683785	0.0273222	1	0.322853	0.155391	35.895	28.923	51.522	33.0277	51.5647	64.0171	64.3617	65.718
ENSMUSG00000024985	Tcf7l2	1.20792	2.31322	2.00784	0.0681972	6.62226e-17	3.98138e-12	0.534589	9.88312e-15	2.16304e-10	300.122	337.133	399.295	371.311	740.557	734.764	664.701	612.492
ENSMUSG00000103507	Gm38375	1.65902	1.20887	2.00728	0.119752	0.56639	0.0300269	0.696401	1	0.166197	29.9125	32.5383	71.9161	32.0268	37.3021	38.2192	56.5939	69.6611
ENSMUSG00000024975	Pdcd4	1.07343	1.76859	2.00603	0.6782	0.000603887	2.38157e-05	1	0.00845237	0.000408312	113.667	138.288	164.226	107.09	230.395	215.938	286.298	215.555
ENSMUSG00000008822	Acyp1	1.4669	1.50624	2.00516	0.251218	0.218992	0.0334384	0.957701	0.677486	0.180049	20.9387	35.2499	38.6415	44.0369	53.7589	31.5308	57.7035	55.2031
ENSMUSG00000018800	Abca5	1.71008	1.53872	1.99961	0.0703117	0.147615	0.0182331	0.541673	0.534653	0.114718	44.8687	41.5767	67.6226	80.067	68.0215	64.9726	84.8908	88.0621
ENSMUSG00000033752	Mnd1	1.58955	1.4893	1.99545	0.0875633	0.143456	0.00935126	0.60349	0.527217	0.0678384	36.892	31.6345	54.7421	54.0453	59.2445	42.9966	63.8068	73.6041
ENSMUSG00000042289	Hsd3b7	-1.75532	2.03208	1.99219	0.0491056	0.00758552	0.00925651	0.453426	0.0656342	0.0672298	50.8512	65.9805	18.2474	48.0402	91.061	146.188	105.42	128.807
ENSMUSG00000028689	Ccdc163	1.15499	1.73864	1.99047	0.53423	0.014005	0.00193598	1	0.104474	0.0190476	47.86	52.4228	55.8154	60.0503	85.5754	88.8596	103.201	95.9483
ENSMUSG00000026672	Optn	1.54337	1.92928	1.98877	0.156007	0.0299025	0.0223226	0.78634	0.184188	0.133774	40.8804	29.8268	56.8888	52.0436	61.4388	74.5274	67.1359	73.6041
ENSMUSG00000060332	Tmc2	1.26523	1.96178	1.98641	0.440479	0.0231427	0.0199041	1	0.153053	0.122907	28.9154	30.7306	35.4213	40.0335	54.856	62.1061	58.2584	60.4605
ENSMUSG00000038042	Ptpdc1	1.32258	2.37823	1.98631	0.23659	0.000149868	0.00273274	0.934217	0.00260367	0.0252804	46.8629	51.519	59.0356	71.0595	100.935	132.812	94.878	101.206
ENSMUSG00000028576	Ift74	1.2107	1.71929	1.98465	0.0705735	2.01856e-07	3.51343e-11	0.542633	7.48621e-06	1.6771e-09	394.845	441.979	518.44	495.415	792.121	648.77	898.289	757.071
ENSMUSG00000073422	H2-Ke6	-1.07095	1.70753	1.98257	0.827337	0.0766141	0.021958	1	0.349096	0.132314	37.8891	30.7306	26.8344	37.031	63.633	53.5068	54.9293	82.8047
ENSMUSG00000062619	2310039H08Rik	1.29623	2.66322	1.98249	0.0714325	1.60006e-12	9.41138e-07	0.545744	1.41068e-10	2.26147e-05	132.612	144.615	162.079	197.165	345.593	392.702	272.982	277.33
ENSMUSG00000014846	Tppp3	-1.32845	1.85392	1.97573	0.340023	0.0267331	0.0137506	1	0.170078	0.0921444	40.8804	34.346	42.935	14.0117	63.633	75.4829	81.5618	65.718
ENSMUSG00000072770	Acrbp	1.15603	2.01705	1.97465	0.650361	0.0243599	0.028508	1	0.15873	0.160367	33.9008	40.6729	49.3752	37.031	43.8848	106.058	63.252	85.4334
ENSMUSG00000037887	Dusp8	-1.0952	1.28002	1.97362	0.631598	0.181871	0.000158425	1	0.608135	0.00220868	95.7199	93.0958	72.9894	99.083	106.421	134.723	182.543	190.582
ENSMUSG00000032114	Slc37a4	-1.00487	1.85422	1.97327	0.98823	0.0524676	0.0316915	1	0.270855	0.172893	20.9387	49.7113	39.7148	31.026	55.9532	75.4829	71.5746	68.3467
ENSMUSG00000033961	Zfp446	1.48872	1.41577	1.97274	0.225794	0.291275	0.0338468	0.914012	0.793495	0.181734	22.9329	21.6922	35.4213	31.026	29.6223	33.4418	51.0455	35.4877
ENSMUSG00000049090	Zadh2	1.32205	1.56383	1.96819	0.248025	0.0625195	0.00438243	0.952647	0.303936	0.0370674	60.822	103.038	120.218	97.0813	132.752	124.212	166.453	156.409
ENSMUSG00000104599	AC154540.1	1.39607	1.78096	1.96257	0.182701	0.0209024	0.00689621	0.841153	0.141563	0.053058	328.04	304.595	511.999	371.311	631.942	494.938	707.423	532.316
ENSMUSG00000041571	Selenow	1.24227	1.98626	1.95961	0.300102	0.0007969	0.000965556	1	0.0106428	0.0105797	91.7316	70.4997	105.191	96.0805	151.403	170.075	165.343	151.151
ENSMUSG00000083012	Fam220a	1.34886	1.48469	1.95142	0.109651	0.0334804	0.00024636	0.671403	0.199075	0.00328312	82.7579	92.1919	118.071	118.099	134.946	125.168	174.22	166.924
ENSMUSG00000033350	Chst2	1.31911	1.70976	1.95017	0.0810437	0.000636856	1.81904e-05	0.580114	0.00883892	0.000323278	157.539	187.999	254.39	202.169	286.349	304.798	321.253	354.877
ENSMUSG00000031371	Haus7	1.23626	1.79836	1.94994	0.391067	0.0151771	0.0052928	1	0.110881	0.0430479	58.8279	39.7691	67.6226	54.0453	98.7409	78.3493	108.194	81.4903
ENSMUSG00000025969	Nrp2	1.19095	1.39947	1.94957	0.0661573	0.00038924	1.26915e-12	0.525483	0.00584072	7.21146e-11	1059.9	933.669	1093.77	1279.07	1415.29	1373.98	2021.84	1859.82
ENSMUSG00000028211	Trp53inp1	-1.0098	1.36802	1.94554	0.947506	0.0304343	2.58195e-06	1	0.18649	5.69641e-05	147.568	158.172	161.006	142.119	226.007	193.007	260.221	340.419
ENSMUSG00000038619	Ensa	1.14669	1.44547	1.94309	0.543534	0.0982147	0.00249816	1	0.413453	0.0235053	79.7666	93.0958	127.732	71.0595	141.529	108.925	186.982	147.208
ENSMUSG00000004994	Ccdc130	1.44804	1.68871	1.9396	0.0890083	0.0152933	0.00195705	0.607631	0.111434	0.0192016	89.7374	62.3651	112.704	107.09	99.838	155.743	156.465	136.693
ENSMUSG00000035790	Cep19	1.17578	1.41426	1.93834	0.51636	0.161289	0.00669195	1	0.564483	0.0518406	72.787	78.6343	88.0167	90.0754	140.431	74.5274	132.052	162.981
ENSMUSG00000016552	Foxred2	1.4261	1.2891	1.9312	0.231671	0.394594	0.0236811	0.924891	0.931106	0.139906	33.9008	40.6729	68.6959	38.0318	50.4676	45.863	61.5874	84.119
ENSMUSG00000062031	Pgghg	1.7399	1.37027	1.92701	0.0532342	0.276984	0.0208281	0.473206	0.773357	0.126786	47.86	33.4422	93.3835	48.0402	53.7589	57.3288	67.1359	90.6908
ENSMUSG00000039713	Plekhg5	1.38697	2.20098	1.92422	0.260152	0.0053326	0.0208461	0.96801	0.0500416	0.126827	37.8891	28.923	31.1278	61.0511	70.2157	76.4383	49.3809	81.4903
ENSMUSG00000112067	AC125487.1	-1.17259	1.09218	1.92172	0.627875	0.785252	0.0382876	1	1	0.199163	54.8395	32.5383	32.2012	42.0352	49.3704	45.863	81.0069	86.7477
ENSMUSG00000039236	Isg20	1.17886	2.00955	1.91569	0.593426	0.0188499	0.02805	1	0.130956	0.158474	31.9066	23.4999	30.0545	35.0293	62.5359	48.7294	49.9358	56.5175
ENSMUSG00000024835	Coro1b	1.18995	1.77811	1.91565	0.0615064	3.75865e-10	1.22056e-12	0.506906	2.36337e-08	6.96733e-11	690.978	729.401	845.819	844.707	1289.12	1237.35	1366.02	1355.11
ENSMUSG00000038604	Fam65a	1.18127	1.89725	1.91535	0.347266	0.000204477	0.00015085	1	0.00337714	0.00212218	122.641	79.5381	115.924	122.102	185.413	196.829	179.214	208.983
ENSMUSG00000041625	Ggact	1.45847	2.09784	1.91442	0.129278	0.00237835	0.00764818	0.720337	0.0263512	0.057609	51.8483	39.7691	61.1823	72.0603	84.4783	107.014	93.7683	80.1759
ENSMUSG00000034795	Ccdc122	1.18321	1.72629	1.91386	0.444119	0.0111968	0.00233926	1	0.088256	0.0223067	59.825	81.3458	95.5303	72.0603	122.877	121.346	151.472	116.978
ENSMUSG00000034487	Kdelc2	1.25895	1.39919	1.9115	0.209536	0.0651147	0.000274149	0.888725	0.312505	0.00359353	92.7287	84.9612	128.805	95.0796	106.421	141.411	165.343	174.81
ENSMUSG00000032363	Adamts7	1.20202	1.67948	1.91084	0.249959	0.00100066	3.43991e-05	0.955334	0.0128448	0.000571565	179.475	156.365	191.061	212.178	227.104	335.373	296.84	346.991
ENSMUSG00000078898	Zfp968	1.05716	-1.06444	1.90968	0.869561	0.854616	0.0483653	1	1	0.237268	31.9066	37.9614	24.6876	49.0411	36.205	29.6199	77.123	55.2031
ENSMUSG00000027488	Snta1	1.3288	1.60317	1.90963	0.0796336	0.00337124	5.06718e-05	0.575508	0.0347273	0.000808855	170.501	194.326	247.949	237.199	240.269	343.973	322.363	377.221
ENSMUSG00000056091	St3gal5	1.19845	1.24141	1.90851	0.0516264	0.0199238	2.00167e-12	0.465257	0.136578	1.11187e-10	890.395	925.534	1159.24	1017.85	1021.42	1231.61	1668.96	1800.67
ENSMUSG00000042903	Foxo4	1.54883	1.89355	1.90637	0.115862	0.0203047	0.0183086	0.688005	0.13861	0.115034	36.8921	37.0575	68.6959	46.0386	61.4388	78.3493	56.5939	86.7477
ENSMUSG00000092035	Peg10	1.23718	1.69552	1.90597	0.0768516	9.06859e-06	4.91893e-08	0.567627	0.000228783	1.4934e-06	380.885	350.691	389.635	514.431	645.107	595.264	712.972	679.524
ENSMUSG00000023330	Dtwd1	1.02121	1.5245	1.90455	0.93107	0.0774828	0.00649841	1	0.351632	0.0505786	84.752	103.942	118.071	75.0629	108.615	178.675	174.775	185.325
ENSMUSG00000038069	Cdkn2aip	1.17827	1.44365	1.89875	0.502571	0.128894	0.0070197	1	0.491872	0.0537909	70.7929	50.6152	67.6226	75.0629	108.615	66.8835	110.968	119.607
ENSMUSG00000032905	Atg12	1.06419	1.26785	1.89737	0.64928	0.0791498	1.19412e-06	1	0.356455	2.81475e-05	186.454	187.095	194.281	203.17	233.687	239.825	370.08	336.476
ENSMUSG00000036501	Fam13b	1.12376	1.40964	1.89709	0.40348	0.0126525	2.15993e-06	1	0.0965953	4.84693e-05	154.548	201.557	180.327	220.184	254.532	248.425	357.318	316.761
ENSMUSG00000040631	Dok4	-1.40009	1.60164	1.89629	0.25331	0.0888768	0.0191579	0.959137	0.385948	0.119251	44.8687	35.2499	32.2012	25.0209	68.0215	60.1952	74.3488	77.5472
ENSMUSG00000023186	Vwa5a	1.03124	1.39813	1.89543	0.873769	0.0779127	0.000618599	1	0.352678	0.00723227	93.7258	108.461	134.172	75.0629	141.529	141.411	185.872	198.468
ENSMUSG00000019256	Ahr	-1.10578	1.41523	1.89367	0.759058	0.278994	0.043796	1	0.775761	0.220663	50.8512	41.5767	34.348	49.0411	55.9532	74.5274	97.6522	76.2329
ENSMUSG00000003575	Crtc1	1.59717	1.81043	1.88823	0.0972674	0.0340425	0.0219917	0.637644	0.200903	0.132367	29.9125	33.4422	46.1551	55.0461	61.4388	53.5068	60.4778	59.1462
ENSMUSG00000042042	Csgalnact2	1.07312	1.42857	1.88821	0.734577	0.0814423	0.00160012	1	0.363984	0.0162665	88.7404	86.7689	90.1634	98.0821	129.46	121.346	192.53	135.379
ENSMUSG00000046814	Gchfr	1.21642	2.45164	1.88698	0.309381	1.24567e-06	0.000642796	1	3.86235e-05	0.007501	74.7812	73.2112	84.7965	95.0796	191.996	171.031	147.588	130.122
ENSMUSG00000028104	Polr3gl	1.26176	1.25077	1.88572	0.283408	0.301815	0.00253914	0.999634	0.809568	0.0238275	58.8279	62.3651	91.2368	62.052	70.2157	81.2157	114.297	114.349
ENSMUSG00000097177	9330159M07Rik	1.49235	1.1377	1.88109	0.0770782	0.574889	0.0045568	0.5682	1	0.0382419	57.8308	68.692	104.117	85.0713	83.3812	61.1507	118.736	119.607
ENSMUSG00000021240	Abcd4	1.32839	1.46003	1.88013	0.0609365	0.0119243	1.89302e-05	0.504222	0.0925969	0.000334445	122.641	131.961	183.547	155.13	197.482	174.853	238.582	240.528
ENSMUSG00000028709	Mob3c	1.24412	1.28339	1.87914	0.263599	0.200275	0.000867865	0.972431	0.644784	0.00970239	73.7841	79.5381	100.897	90.0754	106.421	90.7705	137.046	152.466
ENSMUSG00000100876	2810454H06Rik	1.30826	2.71296	1.87509	0.336002	0.000201195	0.020445	1	0.00334456	0.125195	31.9066	37.9614	53.6687	38.0318	84.4783	105.103	74.3488	55.2031
ENSMUSG00000052139	Bre	1.31954	2.19554	1.87478	0.0554624	2.80204e-08	9.33033e-06	0.483471	1.2243e-06	0.000179883	182.466	169.019	203.941	259.217	360.953	409.901	333.46	324.647
ENSMUSG00000037225	Fgf2	1.17791	1.4161	1.87341	0.597839	0.255773	0.0360301	1	0.740788	0.1902	24.9271	34.346	25.761	44.0369	46.0791	38.2192	51.6003	60.4605
ENSMUSG00000038365	Fbxo25	1.24757	1.84141	1.86792	0.258799	0.0014443	0.00104069	0.965861	0.0176002	0.0112536	88.7404	78.6343	112.704	96.0805	130.557	176.764	152.582	160.352
ENSMUSG00000022723	Crybg3	1.63553	1.28973	1.86764	0.126842	0.436718	0.0491794	0.715228	0.976838	0.24014	29.9125	20.7884	37.5681	45.0377	30.7194	34.3972	37.1744	59.1462
ENSMUSG00000062683	Atp5g2	1.36696	1.65448	1.86736	0.130897	0.0139477	0.00206339	0.724069	0.104235	0.0200543	57.8308	98.5188	127.732	87.0729	121.78	137.589	164.233	126.179
ENSMUSG00000045934	Mtmr11	1.04568	1.56721	1.86611	0.796326	0.00788267	0.000189208	1	0.067831	0.00257976	142.583	107.557	132.025	129.108	187.608	203.517	227.485	239.214
ENSMUSG00000042694	Stn1	1.29361	1.96532	1.86535	0.0859419	4.31888e-06	2.13376e-05	0.598237	0.000117837	0.000372004	134.606	190.711	232.922	189.158	287.446	352.572	295.176	314.132
ENSMUSG00000036504	Phpt1	1.19902	1.76031	1.86474	0.159103	9.55877e-06	9.98504e-07	0.795641	0.000239201	2.39467e-05	440.711	503.44	671.932	461.386	732.877	928.726	792.314	973.941
ENSMUSG00000105742	Gm42748	1.53656	1.54767	1.85611	0.11632	0.109985	0.0217933	0.688253	0.44486	0.131556	43.8716	43.3844	75.1362	59.0495	78.9927	56.3733	78.2327	84.119
ENSMUSG00000062590	Armc9	1.38632	2.06189	1.85531	0.16338	0.00150082	0.00660908	0.804083	0.0181372	0.0513432	43.8716	40.6729	60.1089	57.0478	72.41	101.281	85.4456	69.6611
ENSMUSG00000090386	Mir99ahg	1.23363	1.58589	1.85527	0.38236	0.0518515	0.00842436	1	0.268738	0.0620592	57.8308	69.5959	57.9622	99.083	83.3812	118.479	113.743	123.55
ENSMUSG00000042831	Alkbh6	1.09907	1.61186	1.85468	0.75935	0.11346	0.0384083	1	0.453436	0.199649	44.8687	29.8268	41.8616	40.0335	55.9532	64.0171	59.3681	80.1759
ENSMUSG00000029135	Fosl2	-1.04158	1.46126	1.85163	0.691868	0.000182541	9.04959e-10	1	0.00307565	3.51402e-08	617.194	667.939	642.951	591.495	906.222	971.722	1162.39	1219.73
ENSMUSG00000052456	Asna1	1.11065	1.38951	1.84992	0.509383	0.035608	5.99973e-05	1	0.207067	0.000941338	126.629	120.211	127.731	146.122	157.985	184.407	206.401	253.671
ENSMUSG00000014303	Glis2	1.17349	1.48279	1.84709	0.496785	0.0910476	0.0078244	1	0.393032	0.0586096	76.7754	99.4227	100.897	106.089	131.655	129.945	173.666	151.151
ENSMUSG00000027858	Tspan2	1.10688	1.41207	1.84624	0.629284	0.0960267	0.00263629	1	0.407496	0.0245624	77.7724	87.6727	90.1634	93.078	134.946	99.3698	165.898	138.008
ENSMUSG00000025978	Rftn2	1.04754	1.37872	1.84521	0.749849	0.0246012	1.2096e-05	1	0.159906	0.000226504	152.554	155.461	172.813	150.126	220.521	204.473	291.292	276.015
ENSMUSG00000071176	Arhgef10	1.44496	1.74908	1.84237	0.218051	0.0582427	0.0367158	0.899356	0.289914	0.192931	21.9358	38.8652	48.3018	40.0335	59.2445	47.774	60.4778	51.26
ENSMUSG00000042997	Nhlrc3	1.17566	1.56475	1.84099	0.553033	0.0948645	0.0210855	1	0.404159	0.127995	46.8629	41.5767	57.9622	46.0386	82.2841	56.3733	73.2391	90.6908
ENSMUSG00000033149	Phldb2	-1.11211	1.67583	1.83783	0.363271	4.93561e-06	5.83554e-08	1	0.000132475	1.75024e-06	308.099	305.499	309.132	243.204	511.258	516.914	532.093	599.348
ENSMUSG00000062054	Iah1	-1.08434	1.26815	1.83692	0.661939	0.189751	0.000594379	1	0.62346	0.00698073	112.67	101.23	83.7232	113.095	139.334	131.856	172.556	223.441
ENSMUSG00000024883	Rin1	1.07404	1.48336	1.82965	0.435455	1.2554e-05	1.36844e-11	1	0.000301368	6.86268e-10	556.372	589.305	620.41	610.511	852.463	847.51	995.386	1106.69
ENSMUSG00000033016	Nfatc1	1.48496	1.62183	1.82942	0.105185	0.0461638	0.0115998	0.658666	0.248164	0.080317	54.8395	35.2498	60.1089	73.0612	68.0215	77.3938	76.0133	89.3765
ENSMUSG00000041654	Slc39a11	1.09233	1.68355	1.82919	0.502508	5.71038e-05	2.70809e-06	1	0.0011418	5.9267e-05	262.233	311.826	329.526	298.25	457.499	509.27	498.803	554.66
ENSMUSG00000059288	Cdyl	1.18985	1.32139	1.82919	0.524334	0.303927	0.0228446	1	0.812418	0.136079	49.8541	40.6729	70.8427	37.031	59.2445	60.1952	86.0005	78.8616
ENSMUSG00000032531	Amotl2	-1.14461	1.07005	1.82729	0.498407	0.731703	0.00182335	1	1	0.0181187	164.519	119.307	106.264	141.118	160.18	143.322	273.537	243.157
ENSMUSG00000038895	Zfp653	1.0566	1.43924	1.8269	0.832019	0.152208	0.015938	1	0.545387	0.103121	49.8541	49.7113	64.4024	41.0344	64.7301	78.3493	84.336	98.577
ENSMUSG00000022246	Rai14	1.21494	1.51044	1.82229	0.157743	0.002556	9.60142e-06	0.791398	0.027994	0.000184822	306.104	265.73	334.893	359.301	492.607	371.681	562.055	475.798
ENSMUSG00000025464	Paox	1.11672	1.83172	1.82229	0.572146	0.0015484	0.00163491	1	0.0186254	0.0165454	86.7462	138.288	129.878	122.102	167.859	244.603	194.195	218.184
ENSMUSG00000037434	Slc30a1	-1.04246	1.15993	1.82139	0.837178	0.45716	0.00198386	1	0.996101	0.0193802	93.7258	79.5381	67.6226	98.0821	85.5754	114.657	141.485	176.124
ENSMUSG00000022672	Prkdc	1.29018	1.60638	1.81986	0.202721	0.0162249	0.0021058	0.878554	0.116712	0.0203615	75.7783	71.4035	99.8238	90.0754	121.78	114.657	137.046	130.122
ENSMUSG00000052609	Plekhg3	1.29996	1.97139	1.81862	0.060686	7.25877e-07	1.22935e-05	0.504009	2.41705e-05	0.000229509	181.469	169.922	224.335	232.195	309.388	382.192	291.847	350.934
ENSMUSG00000091014	Gm5244	1.23666	2.01667	1.81599	0.158994	2.07021e-06	5.37741e-05	0.795421	6.05517e-05	0.000852392	206.396	159.076	220.042	231.194	355.467	380.281	326.802	336.476
ENSMUSG00000031812	Map1lc3b	1.03846	1.52338	1.81393	0.682089	3.48831e-06	3.66575e-11	1	9.77595e-05	1.73312e-09	593.264	675.17	683.739	634.531	965.466	967.9	1184.59	1114.58
ENSMUSG00000061461	Smim20	1.31729	1.62727	1.81311	0.154501	0.0108732	0.00166169	0.782914	0.0862272	0.0167631	90.7345	82.2497	110.558	117.098	134.946	146.188	135.381	181.382
ENSMUSG00000027424	Mgme1	1.02182	1.33267	1.81299	0.940149	0.307171	0.0299764	1	0.816948	0.166102	30.9096	37.9614	36.4947	34.0285	46.0791	45.863	52.1551	74.9185
ENSMUSG00000062991	Nrg1	1.18618	1.61152	1.81032	0.50079	0.0554089	0.0160512	1	0.280601	0.103656	58.8279	46.096	61.1823	63.0528	68.0215	100.325	91.5489	98.577
ENSMUSG00000027329	Spef1	1.30811	1.90852	1.8091	0.207743	0.00208883	0.00468481	0.886405	0.0237379	0.0390122	106.688	84.0573	135.245	114.096	207.356	156.699	138.156	210.298
ENSMUSG00000028973	Abcb8	1.20646	1.43458	1.80618	0.408419	0.107763	0.00730478	1	0.439242	0.0554608	57.8308	62.3651	74.0628	71.0595	105.324	67.839	108.194	109.092
ENSMUSG00000045991	Onecut2	1.42975	1.00219	1.80462	0.0729512	0.991401	0.00266726	0.551172	1	0.0247857	95.7199	100.326	134.172	146.122	82.2841	113.702	153.136	203.726
ENSMUSG00000025868	Higd2a	1.02532	1.97393	1.80455	0.810551	1.79588e-11	5.22018e-09	1	1.34467e-09	1.81891e-07	397.836	368.768	402.515	383.321	676.924	834.133	669.139	716.326
ENSMUSG00000025235	Bbs4	1.16362	1.53322	1.80332	0.38933	0.0136701	0.000576429	1	0.102625	0.00679374	115.662	118.403	155.639	117.098	183.219	175.808	231.369	187.953
ENSMUSG00000021222	Dcaf4	-1.15997	1.26421	1.80314	0.498746	0.274182	0.00509283	1	0.768254	0.041654	87.7433	93.9996	84.7965	72.0603	115.198	114.657	145.923	184.01
ENSMUSG00000005699	Pard6a	-1.14192	1.81195	1.80124	0.579381	0.00936014	0.00973479	1	0.0772445	0.0698638	65.8075	57.8459	41.8616	66.0553	104.227	119.435	114.297	107.778
ENSMUSG00000043336	Filip1l	1.04539	1.39033	1.80069	0.742718	0.0138213	9.19522e-06	1	0.103557	0.000177693	326.046	356.114	386.415	327.274	549.658	400.346	577.036	654.551
ENSMUSG00000027340	Slc23a2	1.39994	1.60028	1.79947	0.224823	0.0868977	0.0302071	0.91198	0.380421	0.167005	27.9183	43.3844	44.0083	56.0469	48.2733	65.9281	64.3617	64.4036
ENSMUSG00000006920	Ezh1	-1.04928	1.6	1.7976	0.753141	0.00143662	5.71827e-05	1	0.0175238	0.000900028	143.58	127.442	132.025	126.106	208.453	224.538	244.685	241.842
ENSMUSG00000029068	Ccnl2	1.20151	1.52975	1.79735	0.0620444	1.26347e-05	1.23203e-09	0.509138	0.000302721	4.7175e-08	508.512	453.729	587.136	568.476	738.362	732.853	874.431	853.019
ENSMUSG00000023755	Rhebl1	1.33466	1.27406	1.79563	0.152378	0.230495	0.00326405	0.778837	0.696885	0.0292126	100.705	142.807	202.868	123.103	130.557	179.63	175.33	266.815
ENSMUSG00000089810	Gm16536	1.32904	1.72025	1.79288	0.26862	0.0323698	0.0203762	0.978333	0.19469	0.124981	32.9037	65.9805	75.1362	57.0478	78.9927	91.726	88.7747	89.3765
ENSMUSG00000028894	Inpp5b	1.15995	1.38572	1.79147	0.482538	0.119081	0.00470333	1	0.468417	0.039127	87.7433	94.9034	98.7504	113.095	134.946	118.479	163.124	164.295
ENSMUSG00000059182	Skap2	1.14772	1.43415	1.78876	0.314096	0.0075359	1.18783e-05	1	0.0653234	0.000223104	185.457	173.538	197.501	214.179	255.629	258.935	304.053	340.419
ENSMUSG00000045854	Lyrm2	1.37563	1.64805	1.78838	0.0787942	0.00539682	0.00108449	0.57312	0.0504817	0.0116763	94.7228	99.4227	132.025	135.113	163.471	156.699	167.007	181.382
ENSMUSG00000026200	Glb1l	1.42372	1.57923	1.7855	0.142884	0.0564798	0.0143493	0.756857	0.283992	0.0951879	53.8425	52.4229	76.2096	75.0629	76.7985	90.7705	84.8908	106.463
ENSMUSG00000003824	Syce2	1.03083	1.44812	1.78439	0.908129	0.150679	0.0225669	1	0.542419	0.134814	46.8629	56.9421	41.8616	65.0545	69.1186	81.2157	88.7747	97.2626
ENSMUSG00000019518	Ap4m1	1.08711	1.43329	1.78108	0.626568	0.0335085	0.000560952	1	0.199124	0.0066493	131.615	167.211	143.832	181.152	204.064	224.538	260.221	273.387
ENSMUSG00000027883	Gpsm2	-1.15808	1.48495	1.77957	0.52357	0.0766349	0.00907625	1	0.349127	0.0660755	68.7987	96.7111	76.2096	67.0562	132.752	113.702	163.124	130.122
ENSMUSG00000050621	Rps27rt	1.19693	2.05866	1.77949	0.356078	0.000202691	0.00302431	1	0.00335659	0.0275254	1212.45	877.631	1321.32	1179.99	1916.67	2384.88	1672.85	2047.77
ENSMUSG00000027447	Cst3	-1.38593	-1.11731	1.77947	0.165813	0.63703	0.0138468	0.810065	1	0.0926133	711.917	720.362	465.844	567.475	725.197	557.044	1304.99	1243.38
ENSMUSG00000104704	Gm43133	1.47089	1.5102	1.77571	0.173523	0.145281	0.0403381	0.82196	0.530618	0.207073	40.8804	56.9421	56.8888	87.0729	82.2841	65.9281	95.4328	77.5472
ENSMUSG00000041895	Wipi1	1.19629	1.77802	1.77412	0.086094	2.12113e-08	2.14386e-08	0.598959	9.53698e-07	6.92464e-07	412.792	417.575	534.54	459.385	760.305	716.609	740.714	732.098
ENSMUSG00000014470	Rnf166	1.17989	1.27655	1.77376	0.456233	0.26918	0.00823237	1	0.762206	0.0609151	74.7812	86.7689	98.7504	92.0771	122.877	84.0822	158.685	126.178
ENSMUSG00000002105	Slc39a13	1.19708	1.51881	1.77231	0.125023	0.000301068	5.43035e-07	0.711049	0.00466458	1.3784e-05	246.279	254.883	326.306	274.23	336.816	423.277	433.886	456.083
ENSMUSG00000035799	Twist1	1.3508	1.3297	1.77128	0.0859374	0.103759	0.000874986	0.598237	0.429187	0.00975998	119.65	102.134	167.446	132.111	151.403	143.322	230.814	156.409
ENSMUSG00000002345	Borcs8	1.22915	1.37202	1.76788	0.316651	0.122689	0.00482292	1	0.476635	0.040001	98.7112	106.653	122.365	130.109	104.227	176.764	157.02	208.983
ENSMUSG00000109901	Chmp1b	1.24022	1.35596	1.7669	0.147993	0.0398851	9.98322e-05	0.768955	0.224418	0.00146954	166.513	259.403	301.618	228.191	303.902	275.178	349.55	407.452
ENSMUSG00000029338	Antxr2	-1.35322	1.01931	1.76575	0.237668	0.939811	0.022761	0.935642	1	0.135744	152.554	114.788	91.2368	106.089	157.985	114.657	256.337	214.241
ENSMUSG00000105600	Gm5987	1.10843	1.69915	1.76305	0.71398	0.0522506	0.0363637	1	0.270185	0.19139	43.8716	33.4422	33.2746	52.0436	59.2445	71.6609	59.9229	77.5472
ENSMUSG00000107276	Gm42858	1.38036	1.771	1.76134	0.0583337	0.000725973	0.0007944	0.49492	0.00985494	0.00901534	250.268	190.711	339.186	269.226	364.244	415.634	413.912	360.135
ENSMUSG00000039005	Tlr4	1.45463	1.63616	1.76	0.19257	0.0848362	0.0459404	0.86097	0.374408	0.228723	45.8658	33.4422	60.1089	55.0461	62.5359	66.8835	58.2584	82.8047
ENSMUSG00000015605	Srf	-1.02995	1.33677	1.75682	0.839746	0.0438669	7.63609e-05	1	0.240114	0.00116848	259.241	285.614	262.977	266.223	358.759	369.771	475.5	482.37
ENSMUSG00000041180	Hectd2	1.07926	1.28599	1.75104	0.698478	0.195995	0.00325431	1	0.636046	0.0291582	79.7666	94.9034	98.7504	90.0754	104.227	120.39	154.801	151.151
ENSMUSG00000028243	Ubxn2b	1.29158	1.62289	1.74975	0.132322	0.00383449	0.000734678	0.727184	0.038491	0.00844198	93.7258	104.846	124.511	132.111	149.208	172.942	167.562	181.382
ENSMUSG00000031198	Fundc2	1.03403	1.46258	1.74958	0.666049	7.47801e-07	2.49435e-13	1	2.47674e-05	1.5684e-11	1359.02	1424.46	1540.29	1339.12	2029.67	2041.86	2313.14	2564.32
ENSMUSG00000039960	Rhou	-1.32031	1.25516	1.74838	0.0327226	0.0750602	9.8141e-06	0.360458	0.344423	0.000188476	465.638	408.537	311.279	350.293	630.845	467.229	780.108	746.556
ENSMUSG00000087396	4933407K13Rik	1.36207	1.31072	1.74684	0.158912	0.218046	0.00970221	0.795421	0.67654	0.0697107	73.7841	76.8266	123.438	82.0687	92.1582	105.103	110.968	155.094
ENSMUSG00000004637	Wwox	1.4026	1.6034	1.74592	0.0888757	0.0167312	0.00435967	0.607199	0.11959	0.0369001	96.717	68.692	124.511	107.09	132.752	131.856	148.143	139.322
ENSMUSG00000034757	Tmub2	-1.0924	1.19988	1.7447	0.760796	0.522773	0.0459264	1	1	0.228723	44.8687	48.8075	60.109	26.0218	66.9244	45.863	71.5746	93.3195
ENSMUSG00000026988	Wdsub1	1.10834	1.34737	1.74383	0.674751	0.218218	0.0194717	1	0.676782	0.12084	62.8162	57.8459	67.6226	66.0553	72.41	89.815	113.188	95.9483
ENSMUSG00000044551	9930012K11Rik	-1.32098	1.61719	1.74211	0.189656	0.0169862	0.00543093	0.857399	0.121063	0.0439405	62.8162	100.326	52.5953	71.0595	142.626	122.301	146.478	138.008
ENSMUSG00000029313	Aff1	1.39122	1.27768	1.74185	0.0746927	0.187538	0.00236527	0.558872	0.618888	0.02252	118.653	104.846	154.566	156.131	184.316	102.236	200.298	187.953
ENSMUSG00000053113	Socs3	1.07789	-1.15484	1.741	0.791842	0.615898	0.0466682	1	1	0.231407	86.7462	54.2305	65.4758	86.0721	63.633	58.2842	121.51	123.55
ENSMUSG00000028223	Decr1	1.16525	1.52615	1.7403	0.325978	0.00590736	0.000269862	1	0.0541432	0.00354485	152.554	178.057	197.501	188.158	265.503	239.825	275.202	302.303
ENSMUSG00000003812	Dnase2a	1.33117	1.80482	1.73971	0.173862	0.00422269	0.00702917	0.822781	0.0414801	0.0538468	51.8483	75.0189	95.5303	74.062	122.878	107.014	102.091	120.921
ENSMUSG00000013622	Atraid	-1.19017	1.3238	1.73767	0.223543	0.044731	6.18981e-05	0.909436	0.243606	0.000966265	252.262	242.23	208.235	207.174	307.194	346.839	367.305	498.142
ENSMUSG00000031903	Pla2g15	1.28785	1.26451	1.73684	0.323256	0.359678	0.0274988	1	0.889199	0.156001	38.8862	59.6536	61.1823	66.0553	55.9532	68.7945	107.639	60.4605
ENSMUSG00000074733	Zfp950	1.04072	1.51226	1.73618	0.733592	0.000321023	1.25885e-06	1	0.00493977	2.94493e-05	342.996	253.076	326.306	293.246	477.248	423.277	516.558	516.543
ENSMUSG00000092558	Med20	1.31834	1.68615	1.73131	0.0536532	0.000227146	9.93149e-05	0.474716	0.00367798	0.0014628	205.399	206.98	269.417	274.23	319.262	375.503	350.66	364.078
ENSMUSG00000001098	Kctd10	1.04321	1.72842	1.73094	0.732481	6.53105e-06	5.76653e-06	1	0.000170316	0.000116146	358.95	325.383	391.782	322.27	586.96	595.264	608.107	574.375
ENSMUSG00000033159	Cnppd1	1.02899	1.67045	1.73073	0.783327	4.54645e-07	6.00024e-08	1	1.5731e-05	1.79746e-06	457.661	411.248	441.157	452.379	640.719	808.335	725.178	780.73
ENSMUSG00000107531	E330037G11Rik	1.32138	1.62639	1.73025	0.323806	0.0808392	0.0468361	1	0.362154	0.231924	37.8891	33.4422	45.0817	49.0411	52.6618	63.0616	53.8197	70.9754
ENSMUSG00000050373	Snx21	1.30733	1.72828	1.72922	0.133779	0.00184117	0.00170299	0.732038	0.0213946	0.0171051	111.673	72.3074	128.805	111.093	151.403	165.298	148.143	170.867
ENSMUSG00000023452	Pisd	1.17278	1.60956	1.72689	0.114388	1.97272e-06	4.26393e-08	0.684042	5.79741e-05	1.31223e-06	740.832	659.805	841.525	800.67	1071.89	1180.97	1223.43	1193.44
ENSMUSG00000028988	Ctnnbip1	1.22642	1.85425	1.72524	0.0814158	9.38983e-08	2.37177e-06	0.581434	3.72794e-06	5.28401e-05	412.792	449.21	475.505	581.487	703.255	894.328	747.372	739.985
ENSMUSG00000031387	Renbp	1.36625	1.65839	1.72301	0.0748143	0.00347788	0.00153486	0.559279	0.0356037	0.0157127	99.7083	97.615	119.145	150.126	166.762	160.521	172.556	166.924
ENSMUSG00000030074	Gxylt2	1.06798	1.91861	1.72293	0.368031	7.9341e-20	2.73311e-14	1	1.46686e-17	1.84496e-12	983.123	934.573	1074.45	973.816	1791.6	1886.12	1705.03	1593
ENSMUSG00000104018	4833412K13Rik	1.40474	1.26327	1.7229	0.117359	0.284276	0.010805	0.690115	0.783417	0.0760898	72.787	64.1728	107.337	85.0713	88.8668	84.0822	123.175	111.721
ENSMUSG00000007987	Ift22	1.09404	1.69183	1.72213	0.635073	0.00426321	0.00292313	1	0.0418119	0.0266732	85.7491	84.0573	99.8238	86.0721	136.043	150.966	166.453	122.236
ENSMUSG00000029392	Rilpl1	1.38793	1.42263	1.72136	0.0712525	0.0519034	0.00233282	0.545033	0.268895	0.0222624	85.7491	99.4227	136.319	121.101	143.723	120.39	138.71	184.01
ENSMUSG00000020038	Cry1	1.10168	-1.07484	1.71942	0.568212	0.673338	0.00107528	1	1	0.0115873	151.556	158.172	161.006	180.151	136.043	151.921	263.55	269.444
ENSMUSG00000022475	Hdac7	1.14252	1.58742	1.71739	0.168128	1.42889e-06	1.4956e-08	0.813597	4.37549e-05	4.9206e-07	850.511	813.458	952.083	948.795	1138.81	1500.1	1413.74	1444.48
ENSMUSG00000014668	Chfr	1.09555	1.4754	1.71721	0.565952	0.0128284	0.000465915	1	0.0976981	0.00564429	126.629	169.922	147.052	178.149	239.172	199.695	226.375	287.845
ENSMUSG00000000743	Chmp1a	1.32195	1.77415	1.71638	0.0621764	0.000116279	0.00027748	0.509715	0.00210269	0.0036315	383.877	395.883	551.714	479.401	600.125	782.538	575.926	767.586
ENSMUSG00000052917	Senp7	-1.04908	1.07873	1.71566	0.747779	0.608838	0.000204275	1	1	0.00276542	314.081	203.364	233.995	258.216	274.28	282.822	457.745	427.167
ENSMUSG00000024608	Rps14	1.10661	1.49114	1.71436	0.300799	4.45095e-05	3.59741e-08	1	0.000916607	1.1267e-06	14844.6	16749.1	18015.5	16947.2	19864.5	27244.5	25073.9	29096
ENSMUSG00000055681	Cope	1.2299	1.60786	1.71157	0.0693316	2.67168e-05	1.8403e-06	0.539115	0.000582642	4.17889e-05	538.425	516.094	697.693	599.502	804.19	890.507	906.612	897.708
ENSMUSG00000032491	Nradd	1.078	1.70779	1.71149	0.582465	5.85962e-05	5.01151e-05	1	0.00116693	0.000801518	188.449	201.557	211.455	209.175	318.165	347.794	319.034	350.934
ENSMUSG00000040751	Lat2	1.40847	1.99562	1.71091	0.14555	0.0027228	0.0199696	0.762242	0.029469	0.123158	58.8279	40.6729	67.6226	72.0603	87.7697	109.88	88.7747	80.1759
ENSMUSG00000020605	Hs1bp3	1.18354	1.85338	1.71034	0.315304	0.00014536	0.000917995	1	0.00253423	0.0101393	91.7316	89.4804	107.337	107.09	185.413	150.966	154.801	155.094
ENSMUSG00000022822	Abcc5	1.21954	1.74182	1.70681	0.0913699	1.43721e-06	3.07591e-06	0.614839	4.3849e-05	6.63209e-05	230.326	232.287	296.251	268.225	374.118	430.921	378.402	414.023
ENSMUSG00000024789	Jak2	-1.00259	1.3114	1.70551	0.985044	0.0453656	6.09686e-05	1	0.245659	0.000953559	182.466	219.634	213.601	188.158	272.086	256.068	342.337	344.362
ENSMUSG00000023764	Sfi1	1.3426	2.00763	1.70389	0.170141	0.000893068	0.0112115	0.815854	0.0117001	0.0782187	66.8045	56.9421	86.9433	79.0662	132.752	115.613	104.31	106.463
ENSMUSG00000048106	4632415L05Rik	1.26733	1.53207	1.70383	0.124861	0.00525777	0.000435386	0.71072	0.049527	0.00533181	152.554	169.019	216.822	191.16	252.338	240.781	244.685	307.56
ENSMUSG00000044145	1810024B03Rik	1.15601	1.51543	1.70297	0.571409	0.0980548	0.0317943	1	0.413412	0.173267	42.8746	46.096	59.0356	44.0369	58.1474	76.4383	72.1294	80.1759
ENSMUSG00000043587	Pxylp1	1.33468	2.52005	1.70228	0.096728	3.39783e-08	0.00170333	0.636478	1.45334e-06	0.0171051	96.717	74.1151	105.191	122.102	219.424	210.205	148.698	140.637
ENSMUSG00000041598	Cdc42ep4	1.06202	1.49884	1.70135	0.822459	0.125716	0.0427972	1	0.483856	0.216644	74.7812	66.8843	78.3563	72.0603	95.4495	116.569	133.162	106.463
ENSMUSG00000097073	9430037G07Rik	1.37472	2.00743	1.70048	0.207237	0.00471062	0.0316026	0.885495	0.045268	0.172577	45.8658	38.8652	64.4024	52.0436	87.7697	82.1712	76.0133	67.0323
ENSMUSG00000047205	Dusp18	1.29705	1.21639	1.69844	0.112426	0.23354	0.000942478	0.680159	0.702834	0.0103589	124.635	100.326	129.878	161.135	141.529	131.856	194.195	186.639
ENSMUSG00000062328	Rpl17	1.04413	1.33772	1.69828	0.575639	0.000152633	4.51812e-12	1	0.00264244	2.42603e-10	2242.44	2496.41	2324.93	2623.2	3228.83	3112	4199.04	3844.5
ENSMUSG00000024301	Kifc5b	1.37425	1.84234	1.69536	0.160972	0.006177	0.0177784	0.798421	0.0558945	0.112617	69.7958	51.519	75.1362	91.0763	105.324	117.524	98.207	107.778
ENSMUSG00000107091	Gm43343	1.27131	1.62912	1.68354	0.148784	0.00289192	0.00135878	0.770457	0.0307883	0.0141439	127.627	104.846	145.979	149.125	182.122	195.873	170.337	224.756
ENSMUSG00000078485	Plekhn1	1.27825	1.70018	1.6827	0.160988	0.00213213	0.00249812	0.798421	0.0241325	0.0235053	146.571	111.173	174.96	154.129	212.841	224.538	182.543	254.986
ENSMUSG00000107286	Gm43788	1.19759	1.33492	1.68177	0.378483	0.155178	0.00920339	1	0.552037	0.0668882	79.7666	77.7304	75.1362	113.095	103.129	107.014	127.614	138.008
ENSMUSG00000039221	Rpl22l1	-1.28288	1.07389	1.68159	0.215793	0.722661	0.00952003	0.897529	1	0.0688169	1083.83	1345.82	849.039	1044.88	1333	1276.52	1964.14	2122.69
ENSMUSG00000033434	Gtpbp6	1.23671	1.67627	1.68157	0.216024	0.00221808	0.00196728	0.897798	0.0248533	0.0192709	126.629	104.846	163.153	123.103	178.831	208.294	191.975	197.154
ENSMUSG00000073755	5730409E04Rik	1.21941	1.60662	1.68112	0.169819	0.000825524	0.000216877	0.815585	0.0109484	0.00291057	131.615	140.999	147.052	185.155	209.55	228.359	234.143	223.441
ENSMUSG00000110444	Gm10033	-1.09921	1.3269	1.68073	0.67825	0.20391	0.0178282	1	0.651529	0.112759	80.7637	70.4997	63.3291	74.062	84.4783	115.613	124.285	130.122
ENSMUSG00000031070	Mrgprf	1.01158	1.9949	1.68038	0.954723	0.000386319	0.00776514	1	0.00581098	0.0583481	62.8162	94.9034	68.6959	91.0763	148.111	167.209	147.588	115.664
ENSMUSG00000041935	AW549877	-1.02008	1.63134	1.67887	0.922026	0.0130269	0.00815609	1	0.0988448	0.0604244	91.7316	86.7689	84.7965	90.0754	154.694	136.633	152.027	147.208
ENSMUSG00000050288	Fzd2	-1.1193	1.36966	1.67872	0.503578	0.0551865	0.00136453	1	0.279776	0.0141977	127.627	150.942	135.245	114.096	199.676	182.496	234.143	233.956
ENSMUSG00000073423	Zfp414	1.56268	1.62394	1.6787	0.0512367	0.0337501	0.0222633	0.463047	0.199934	0.133581	65.8074	50.6152	77.2829	104.087	82.2841	106.058	82.1166	115.664
ENSMUSG00000098332	2310009A05Rik	-1.46257	1.07752	1.67806	0.143159	0.764185	0.0315047	0.757018	1	0.172181	44.8687	57.8459	33.2746	37.031	61.4388	49.6849	87.1102	85.4334
ENSMUSG00000018102	Hist1h2bc	1.15828	1.01418	1.67605	0.48994	0.947702	0.0125698	1	1	0.0856958	63.8133	79.5381	94.4569	72.0603	68.0215	77.3938	123.175	116.978
ENSMUSG00000093485	Gm20708	1.23388	1.87322	1.67582	0.233231	0.000281003	0.00280035	0.928174	0.00438939	0.0257616	119.65	120.211	162.079	134.112	223.813	225.493	199.743	202.411
ENSMUSG00000062376	Borcs7	1.25394	1.57991	1.67503	0.128646	0.00182246	0.000385166	0.719734	0.0212269	0.00479985	133.609	136.48	169.593	169.142	231.493	195.873	233.034	218.184
ENSMUSG00000105253	Gm42522	1.3723	2.27291	1.67491	0.0953993	1.14023e-05	0.00606641	0.631087	0.00027858	0.0479234	157.539	140.999	210.381	199.167	265.503	411.812	230.814	270.758
ENSMUSG00000111128	AC126804.2	1.04521	1.64549	1.67452	0.782351	0.00139297	0.000872573	1	0.0170838	0.00973744	128.624	146.423	159.933	128.107	221.618	231.226	203.627	261.558
ENSMUSG00000058838	Rps27a-ps2	-1.27005	1.37302	1.67384	0.328186	0.184563	0.0297169	1	0.613327	0.16497	109.679	102.134	82.6498	84.0704	133.849	156.699	138.156	219.498
ENSMUSG00000024911	Fibp	1.16031	1.64889	1.67314	0.281452	0.000245592	0.000152821	0.99781	0.00392282	0.00214503	272.204	321.768	341.333	348.292	401.546	577.109	519.332	473.17
ENSMUSG00000090137	Uba52	1.26821	1.80686	1.6729	0.335724	0.0165057	0.0370345	1	0.118183	0.194301	3163.74	3617.18	4481.34	4118.45	4704.45	7547.33	5168.91	6176.18
ENSMUSG00000047044	D030056L22Rik	1.28582	1.71628	1.67273	0.103175	0.000381662	0.000682973	0.655309	0.00574791	0.00792494	156.542	151.845	193.207	203.17	238.075	290.466	271.873	241.842
ENSMUSG00000025218	Poll	1.30336	1.87165	1.67187	0.166295	0.000854124	0.00623469	0.810185	0.0112613	0.0489256	76.7754	112.98	130.952	117.098	147.014	208.294	146.478	173.495
ENSMUSG00000001524	Gtf2h4	-1.2271	-1.04392	1.6703	0.446269	0.871565	0.0471248	1	1	0.232948	80.7637	53.3267	60.109	49.0411	59.2445	68.7945	116.517	106.463
ENSMUSG00000021592	Arsk	1.13557	1.7741	1.66704	0.59804	0.0143313	0.028489	1	0.106556	0.160367	46.8629	53.3267	55.8154	58.0486	81.1869	96.5034	76.5682	92.0052
ENSMUSG00000028552	Eps15	1.16455	1.31206	1.66648	0.292363	0.058991	0.000322985	1	0.292523	0.00413521	217.364	230.48	272.637	249.209	352.176	236.959	375.628	370.649
ENSMUSG00000028295	Smim8	1.22385	1.02837	1.66628	0.447936	0.917356	0.0487101	1	1	0.238454	41.8775	39.7691	59.0356	41.0344	43.8848	40.1301	68.8004	67.0323
ENSMUSG00000031373	Car5b	1.21844	1.58614	1.66591	0.170876	0.0012161	0.000318456	0.817453	0.015216	0.00409203	184.46	238.614	264.05	252.211	317.068	354.483	313.486	396.937
ENSMUSG00000112073	AC131720.3	-1.03838	1.9165	1.66485	0.868328	0.00260605	0.0183652	1	0.0284109	0.115243	51.8483	57.8459	54.7421	51.0427	105.324	105.103	86.5553	97.2626
ENSMUSG00000019054	Fis1	1.1406	1.53102	1.66479	0.266422	0.000274785	1.19906e-05	0.976012	0.00430583	0.000224702	378.891	403.114	451.89	440.369	534.298	662.147	605.887	700.554
ENSMUSG00000031916	Cog8	1.25255	1.56904	1.66474	0.0573399	0.000115689	1.07845e-05	0.489745	0.00209355	0.00020489	220.355	235.903	285.517	286.24	331.33	384.103	381.176	378.536
ENSMUSG00000032180	Tmed1	1.25518	1.55383	1.66456	0.129513	0.00292638	0.000521472	0.720375	0.0310618	0.00623201	122.641	187.095	201.794	188.158	245.755	236.959	253.563	264.186
ENSMUSG00000032826	Ank2	1.29035	1.08838	1.66413	0.0957152	0.583377	0.000706376	0.631996	1	0.008147	155.545	164.499	222.188	191.16	165.665	182.496	259.111	274.701
ENSMUSG00000039753	Fbxl5	1.11934	1.34282	1.66235	0.53588	0.102926	0.00451249	1	0.426669	0.0379343	130.618	197.941	178.18	190.159	227.104	214.983	285.744	260.243
ENSMUSG00000031548	Sfrp1	1.54781	1.68045	1.6613	0.0716281	0.0316031	0.034752	0.545837	0.191527	0.185303	46.8629	75.9227	95.5303	95.0796	99.838	107.014	102.091	102.52
ENSMUSG00000042870	Tom1	1.18529	1.65657	1.66095	0.475368	0.0312114	0.0295799	1	0.189983	0.16464	77.7724	62.3651	85.8699	80.067	133.849	98.4144	124.839	106.463
ENSMUSG00000112454	AC155243.1	-1.03085	1.38372	1.65916	0.890391	0.130825	0.0167214	1	0.496308	0.107126	69.7958	66.8843	65.4758	67.0562	75.7013	112.746	125.949	98.577
ENSMUSG00000114096	AC134254.5	1.1788	1.64125	1.6591	0.310212	0.00184051	0.00136509	1	0.0213946	0.0141977	135.603	125.634	156.713	151.127	219.424	209.25	217.498	215.555
ENSMUSG00000106772	Gm43794	1.30955	1.43097	1.6575	0.119805	0.0378552	0.00309676	0.696401	0.216288	0.0280611	151.556	125.634	164.226	198.166	224.91	171.986	243.021	214.241
ENSMUSG00000039477	Tnrc18	1.16322	1.68499	1.65702	0.128357	9.0304e-08	2.05573e-07	0.719114	3.59677e-06	5.58429e-06	385.871	404.018	484.092	435.365	624.262	706.099	641.952	669.009
ENSMUSG00000027207	Galk2	1.11166	1.31211	1.65615	0.551399	0.122981	0.00366804	1	0.477298	0.032161	141.586	125.634	140.612	156.131	194.19	156.699	243.576	195.84
ENSMUSG00000021494	Ddx41	1.20868	1.46653	1.65547	0.121318	0.00156444	2.61134e-05	0.700136	0.0187468	0.000445547	258.244	260.307	276.93	349.293	357.661	402.257	432.222	425.853
ENSMUSG00000010095	Slc3a2	1.15954	1.38562	1.65466	0.399751	0.0634056	0.00413173	1	0.307066	0.0353818	2746.96	2312.03	2585.76	3279.75	3680.84	3328.89	4363.28	4006.17
ENSMUSG00000025092	Hspa12a	1.39557	1.55532	1.65458	0.113543	0.0348278	0.0152413	0.682187	0.203833	0.09968	81.7608	68.692	94.4569	115.096	143.723	90.7705	117.072	132.75
ENSMUSG00000061313	Ddhd2	1.1045	1.2753	1.65256	0.313681	0.0129884	1.91722e-07	1	0.0986733	5.23674e-06	482.588	423.902	479.798	520.436	559.532	595.264	717.411	783.358
ENSMUSG00000037573	Tob1	-1.1322	1.12971	1.65224	0.626411	0.627389	0.0413079	1	1	0.211046	77.7724	60.5574	56.8888	65.0545	85.5754	70.7055	120.956	106.463
ENSMUSG00000069049	Eif2s3y	1.09471	1.31093	1.65051	0.588186	0.100786	0.00196551	1	0.42049	0.0192617	117.656	113.884	119.144	134.112	142.626	160.52	191.42	190.582
ENSMUSG00000027953	Slc50a1	1.08915	1.37456	1.64994	0.727913	0.186897	0.034365	1	0.617704	0.183627	49.8541	46.096	48.3018	56.0469	76.7985	55.4178	77.123	81.4903
ENSMUSG00000001020	S100a4	1.09381	1.49384	1.64979	0.253555	3.17859e-07	1.78806e-10	0.959164	1.12979e-05	7.62435e-09	26985	33071.6	33964.8	31727.6	41361.5	48353.9	46979.6	52110.4
ENSMUSG00000047875	Gpr157	-1.06605	1.54674	1.64886	0.797853	0.0703046	0.0361198	1	0.32956	0.190434	44.8687	57.8459	52.5953	44.0369	87.7697	71.6609	82.1166	88.0621
ENSMUSG00000029148	Nrbp1	-1.00928	1.31681	1.64721	0.937669	0.0180171	1.38394e-05	1	0.126411	0.000255103	344.991	291.037	291.958	337.283	365.341	470.096	516.558	531.001
ENSMUSG00000023951	Vegfa	1.27696	1.26131	1.64603	0.0888217	0.106144	0.000446072	0.607199	0.435222	0.00544383	248.274	265.73	360.654	296.248	341.205	307.664	403.925	444.254
ENSMUSG00000032288	Imp3	1.28903	1.65538	1.64566	0.0466733	7.105e-05	8.35903e-05	0.440956	0.0013773	0.00126195	410.798	545.017	690.179	543.455	705.449	877.13	752.366	824.104
ENSMUSG00000106446	Gm42970	1.25651	1.37552	1.64398	0.228733	0.0913184	0.00775417	0.919059	0.393516	0.058301	133.609	105.75	168.52	132.111	182.122	147.144	205.291	186.639
ENSMUSG00000078240	Gm3550	1.17363	1.4405	1.64398	0.41527	0.0606131	0.00987457	1	0.297605	0.0707031	103.697	114.788	122.365	134.112	160.18	154.788	199.188	157.723
ENSMUSG00000021792	Fam213a	1.51087	1.32908	1.64357	0.0914762	0.247829	0.0399537	0.614839	0.726336	0.205526	40.8804	64.1728	93.3835	66.0553	71.3129	68.7945	94.3231	77.5472
ENSMUSG00000034042	Gpbp1l1	1.26458	1.50626	1.64171	0.104179	0.00421971	0.000479854	0.657393	0.0414801	0.00578487	164.519	207.884	259.757	212.178	270.989	290.466	299.06	314.132
ENSMUSG00000004098	Col5a3	1.11859	1.11177	1.64063	0.435016	0.46039	0.000448451	1	0.998451	0.00546479	276.192	241.326	244.729	333.279	260.018	314.353	391.718	460.026
ENSMUSG00000038274	Fau	1.06582	1.80687	1.64055	0.585162	3.61543e-07	2.06552e-05	1	1.26509e-05	0.000362658	1471.69	1927.9	2089.86	1535.29	2672.59	3470.3	2802.51	2775.93
ENSMUSG00000031590	Frg1	1.23383	1.3559	1.64007	0.0619988	0.00667846	9.04042e-06	0.509138	0.0595366	0.000175386	536.43	561.286	655.832	698.585	714.226	773.938	850.018	954.225
ENSMUSG00000067736	Gm10222	1.20639	1.11389	1.63726	0.204238	0.466916	0.000702851	0.881357	1	0.0081144	197.422	249.46	270.49	269.225	201.87	295.243	371.744	360.135
ENSMUSG00000030605	Mfge8	1.13487	1.52355	1.63626	0.290673	0.000423113	3.67104e-05	1	0.00627805	0.000608336	1712.99	1654.03	2076.98	1744.46	2145.97	2982.05	2542.84	2970.45
ENSMUSG00000039007	Cpq	-1.21522	1.09068	1.63406	0.31407	0.648676	0.00855451	1	1	0.0628498	133.609	134.673	93.3835	127.106	141.529	150.966	222.492	215.555
ENSMUSG00000068259	Olfr461	1.35977	1.20458	1.63287	0.190951	0.430918	0.0344746	0.859765	0.97152	0.184028	79.7666	62.3651	83.7232	109.091	98.7409	72.6164	86.0005	149.837
ENSMUSG00000055065	Ddx17	1.07989	1.27473	1.63183	0.443148	0.015101	8.35074e-07	1	0.110586	2.03248e-05	1201.48	1168.67	1147.44	1411.18	1525	1496.28	1971.91	1893.99
ENSMUSG00000022898	Dscr3	-1.20057	-1.03278	1.6308	0.410531	0.883399	0.0222798	1	1	0.133616	88.7404	103.942	81.5764	79.0662	110.809	76.4383	150.917	164.295
ENSMUSG00000035048	Anapc13	-1.05734	1.46445	1.62509	0.701311	0.00711824	0.000545164	1	0.0626456	0.00648698	208.39	171.73	172.813	186.156	290.737	265.623	301.279	316.761
ENSMUSG00000002365	Snx9	1.35959	1.33538	1.62198	0.133129	0.157499	0.0164703	0.729956	0.55622	0.105766	91.7316	82.2497	103.044	133.112	99.838	131.856	147.033	134.065
ENSMUSG00000017493	Igfbp4	-1.81474	1.27672	1.62141	0.00536487	0.23438	0.0175558	0.114237	0.704539	0.111577	162.524	136.48	81.5764	83.0696	186.511	194.918	228.04	257.614
ENSMUSG00000034789	Rab24	1.28364	1.37997	1.6211	0.0508489	0.01164	0.000143788	0.461655	0.0908536	0.00203555	528.454	647.151	812.544	697.584	763.596	858.976	845.024	1067.26
ENSMUSG00000027763	Mbnl1	1.15839	1.29052	1.62048	0.0513083	0.000693034	9.7237e-11	0.463397	0.00947006	4.29403e-09	1352.04	1220.19	1431.88	1546.3	1758.68	1561.25	2087.32	2079.32
ENSMUSG00000020846	Rflnb	-1.86718	1.357	1.62005	0.00185653	0.110754	0.011069	0.0546892	0.446884	0.0774215	145.574	180.768	84.7965	90.0754	238.075	205.428	255.227	274.701
ENSMUSG00000021643	Serf1	-1.75616	1.3415	1.61851	0.0173951	0.189025	0.0294214	0.244995	0.622232	0.164053	93.7258	81.3458	53.6687	46.0386	115.198	119.435	145.923	136.693
ENSMUSG00000028607	Cpt2	1.18653	2.03367	1.61688	0.385836	0.000188993	0.011928	1	0.00316573	0.0821434	65.8074	68.692	82.6498	77.0645	116.295	156.699	117.072	98.577
ENSMUSG00000028344	Invs	1.29929	1.25239	1.61641	0.203686	0.275367	0.0173825	0.880186	0.770456	0.110664	70.7929	73.2112	86.9433	100.084	96.5466	84.0822	99.3167	136.693
ENSMUSG00000051184	Zfp524	1.02605	1.41382	1.61609	0.918077	0.158723	0.048421	1	0.558828	0.237447	72.787	59.6536	68.6959	67.0562	66.9244	119.435	102.646	111.721
ENSMUSG00000015672	Mrpl32	-1.07263	1.32495	1.61093	0.73844	0.169753	0.0180975	1	0.583606	0.114112	93.7258	68.692	72.9894	78.0654	129.46	85.9931	132.052	128.807
ENSMUSG00000071454	Dtnb	1.28377	1.3524	1.61086	0.162932	0.0906719	0.00676734	0.802959	0.391752	0.0522938	119.65	111.173	127.731	168.141	141.529	170.075	210.285	157.723
ENSMUSG00000049517	Rps23	1.08334	1.57156	1.61062	0.293069	2.50014e-09	3.14402e-10	1	1.38876e-07	1.29601e-08	3149.78	3418.33	3495.98	3620.03	4975.44	5346.86	5180.56	5402.02
ENSMUSG00000078490	Cfap74	1.19934	1.25162	1.60988	0.341447	0.239164	0.0115154	1	0.713431	0.0798664	154.548	141.903	162.079	193.162	168.957	201.606	209.175	270.758
ENSMUSG00000048799	Cep120	1.18029	1.54003	1.60908	0.284802	0.00476051	0.00175435	1	0.0456235	0.017518	192.437	152.749	218.968	188.158	218.327	311.486	253.008	304.931
ENSMUSG00000038564	Ift172	1.34929	1.79869	1.60884	0.147188	0.00389085	0.0192815	0.76735	0.0389305	0.119899	84.752	61.4613	98.7504	98.0821	120.683	141.411	106.53	130.122
ENSMUSG00000029681	Bcl7b	1.1881	1.45905	1.60849	0.351707	0.0383161	0.0083067	1	0.217816	0.0613383	72.787	98.5188	100.897	103.086	138.237	112.747	139.265	136.693
ENSMUSG00000015143	Actn1	1.15538	1.39943	1.60745	0.0722492	2.70643e-05	2.73307e-09	0.54905	0.000589184	9.89897e-08	1979.21	1775.15	2036.19	2299.93	2624.31	2628.52	3008.35	3025.66
ENSMUSG00000021094	Dhrs7	1.16842	1.35148	1.60488	0.319209	0.051557	0.00189961	1	0.267648	0.0187494	120.647	145.519	148.126	163.137	186.511	173.897	223.601	202.411
ENSMUSG00000045038	Prkce	1.24187	1.32811	1.60351	0.211727	0.100377	0.00553616	0.891342	0.419351	0.0446136	141.586	100.326	157.786	142.119	159.083	161.476	186.982	201.097
ENSMUSG00000049164	Zfp518a	1.17665	1.23355	1.60266	0.344454	0.220644	0.0048987	1	0.68001	0.0404669	104.694	106.653	126.658	122.102	122.877	137.589	186.982	148.523
ENSMUSG00000031447	Lamp1	1.10722	1.39313	1.6016	0.235082	0.000106756	3.48842e-08	0.931083	0.00195042	1.09534e-06	2740.98	2806.43	3193.29	2949.47	3282.59	4442.98	4271.73	4617.35
ENSMUSG00000031887	Tradd	1.2556	1.36379	1.60089	0.250988	0.115186	0.0150338	0.957496	0.458043	0.0984962	65.8075	75.9227	89.0901	89.0746	91.061	102.236	102.091	127.493
ENSMUSG00000058586	Serhl	1.3672	1.70093	1.6008	0.0907235	0.00375365	0.0101146	0.612087	0.0377867	0.072151	130.618	131.057	203.941	154.129	220.521	224.538	176.995	245.785
ENSMUSG00000021482	Aaed1	1.05216	1.08786	1.59919	0.789226	0.657308	0.0118306	1	1	0.0815957	144.577	151.845	158.859	153.128	186.511	136.633	213.614	262.872
ENSMUSG00000047379	B4gat1	1.25361	1.53012	1.59905	0.101628	0.00189817	0.000570564	0.651252	0.0219334	0.00673744	261.236	247.653	349.92	288.241	364.244	413.723	388.389	427.167
ENSMUSG00000027778	Ift80	1.37187	1.21866	1.59879	0.0873358	0.28777	0.0101378	0.602858	0.788465	0.072254	95.7199	114.788	127.732	161.135	142.626	114.658	168.672	168.238
ENSMUSG00000036086	Zranb3	1.44692	1.53833	1.59832	0.11696	0.066561	0.0441002	0.689352	0.317417	0.22188	55.8366	62.3651	70.8427	100.084	102.032	80.2602	84.336	106.463
ENSMUSG00000047220	Ccdc36	1.14441	1.74511	1.59791	0.508617	0.00634514	0.0215928	1	0.0570993	0.130569	4913.62	7415.12	7983.76	6126.13	9123.66	12391.6	9365.73	10336.1
ENSMUSG00000083844	Ube2d-ps	1.22616	1.48654	1.59671	0.248344	0.0234815	0.00707434	0.953346	0.154634	0.0541147	110.676	160.884	206.088	128.107	184.316	219.76	228.04	205.04
ENSMUSG00000038351	Sgsm2	1.24885	1.54305	1.59669	0.247238	0.0220949	0.0128077	0.951985	0.147483	0.0869786	83.7549	87.6727	122.365	92.0771	142.626	122.301	122.62	153.78
ENSMUSG00000019143	Hars2	1.24017	1.3639	1.59489	0.253921	0.0979126	0.0116151	0.959439	0.412953	0.080333	81.7608	112.076	111.631	129.108	136.043	128.99	127.614	186.639
ENSMUSG00000059939	9430015G10Rik	1.29465	1.29381	1.59319	0.129508	0.1303	0.00560544	0.720375	0.495403	0.0450874	142.583	162.692	176.033	219.184	178.831	215.938	213.059	277.33
ENSMUSG00000047766	Lrrc49	1.06005	1.08035	1.59178	0.762176	0.68778	0.0131461	1	1	0.0888139	103.697	101.23	122.365	95.0796	87.7697	132.812	162.014	164.295
ENSMUSG00000037892	Pcdh18	-1.10693	1.31044	1.59018	0.505154	0.0697651	0.00161668	1	0.3279	0.0164011	201.411	159.076	162.079	163.137	253.435	218.805	294.066	277.33
ENSMUSG00000050552	Lamtor4	1.06911	1.47025	1.58834	0.569771	0.00091517	6.33854e-05	1	0.0119329	0.000983945	408.804	477.229	474.431	473.397	593.542	708.966	634.739	779.415
ENSMUSG00000028559	Osbpl9	1.19715	1.30899	1.58729	0.0936338	0.0116154	1.0925e-05	0.623792	0.0907187	0.000207081	310.093	300.979	387.488	344.288	419.1	381.236	492.7	475.798
ENSMUSG00000054920	Klhl5	1.35096	-1.0098	1.58724	0.0836606	0.955982	0.00716953	0.590991	1	0.0546854	110.676	158.172	169.593	194.163	115.198	150.966	231.924	193.211
ENSMUSG00000067369	Trmt2b	1.09671	1.48447	1.58637	0.663987	0.0587885	0.0261154	1	0.291961	0.150112	80.7637	93.9996	99.8238	92.0771	150.306	109.88	135.936	141.951
ENSMUSG00000033885	Pxk	1.38455	1.60353	1.58636	0.0533665	0.00462121	0.0053219	0.473597	0.0446165	0.0432419	84.752	107.557	144.905	122.102	139.334	169.12	153.136	152.466
ENSMUSG00000005774	Rfx5	1.21093	1.44176	1.58272	0.351013	0.0712571	0.0220095	1	0.332891	0.132442	90.7345	58.7497	94.4569	86.0721	110.809	104.147	106.53	131.436
ENSMUSG00000031490	Eif4ebp1	1.20672	1.30131	1.58258	0.0564992	0.00742846	2.79594e-06	0.487075	0.0645729	6.0867e-05	1262.31	1283.46	1469.45	1602.34	1779.53	1534.5	2059.57	1967.6
ENSMUSG00000037622	Wdtc1	1.26715	2.002	1.58219	0.317201	0.00255461	0.047303	1	0.027994	0.233588	55.8366	43.3844	65.4758	60.0503	99.838	98.4144	86.5553	68.3467
ENSMUSG00000068240	Gm11808	1.02139	1.46829	1.58192	0.804554	6.86002e-06	7.72465e-08	1	0.000178332	2.27551e-06	7660.59	7876.99	8402.37	7468.25	11914.7	10900.1	12840.1	11734.6
ENSMUSG00000061894	Zscan20	1.35633	1.34001	1.58147	0.123518	0.139154	0.0188615	0.708177	0.516851	0.117642	90.7345	89.4804	121.291	123.103	105.324	135.678	152.027	131.436
ENSMUSG00000025145	Lrrc45	1.16249	1.89369	1.58122	0.425416	0.000565773	0.0135562	1	0.00800026	0.0911371	130.618	123.826	156.713	139.117	211.744	269.445	175.33	230.013
ENSMUSG00000039396	Neil3	1.14061	1.58186	1.57951	0.545268	0.0312369	0.030687	1	0.190045	0.16913	74.7812	56.9421	69.7693	80.067	109.712	98.4144	114.852	90.6908
ENSMUSG00000045205	Dpy19l4	1.19603	1.49056	1.57924	0.26863	0.0122784	0.00378407	0.978333	0.0946438	0.033021	112.67	118.403	136.319	140.117	165.665	178.675	164.788	203.726
ENSMUSG00000024960	Plcb3	1.03781	1.60796	1.57732	0.83306	0.00569319	0.00770875	1	0.0526476	0.0579947	128.624	113.884	141.685	110.092	208.453	181.541	185.872	197.154
ENSMUSG00000034413	Neurl1b	1.21704	1.40026	1.57644	0.116971	0.0069903	0.00024765	0.689352	0.0617609	0.00329499	456.664	520.613	606.456	583.489	529.909	837	694.662	851.705
ENSMUSG00000027900	Dram2	1.13856	1.43758	1.57166	0.531321	0.0763578	0.0260059	1	0.348239	0.149691	100.705	92.1919	89.0901	130.109	160.18	117.524	129.833	176.124
ENSMUSG00000029213	Commd8	1.23695	1.39583	1.57161	0.103712	0.0101606	0.000425301	0.656284	0.0821004	0.00522381	211.381	209.691	256.536	264.221	307.194	280.911	311.266	353.563
ENSMUSG00000097119	B230354K17Rik	1.05645	1.39057	1.57123	0.688958	0.0149737	0.000776703	1	0.109914	0.00885914	254.256	281.095	287.664	278.233	400.449	344.928	388.944	456.083
ENSMUSG00000064254	Ethe1	1.31007	1.77175	1.57019	0.085616	0.000224569	0.00360934	0.597479	0.00364578	0.0317873	149.562	175.345	237.216	189.158	244.658	330.596	260.221	249.728
ENSMUSG00000037017	Zscan21	1.09255	1.28195	1.56942	0.706644	0.285526	0.0486659	1	0.78524	0.238318	60.822	61.4613	66.5492	67.0562	93.2553	64.0171	97.0973	94.6339
ENSMUSG00000097487	Ptges3l	1.13268	1.80484	1.56814	0.534743	0.0025753	0.0217337	1	0.0281431	0.131265	96.717	85.865	93.3835	113.095	122.877	205.428	131.498	156.409
ENSMUSG00000024906	Mus81	1.47696	1.53372	1.567	0.071303	0.0473164	0.0357857	0.545204	0.252524	0.189394	65.8075	63.269	114.851	76.0637	106.421	91.726	107.639	93.3195
ENSMUSG00000031398	Plxna3	1.37253	1.53793	1.56642	0.138905	0.0428066	0.0334174	0.74777	0.236032	0.180014	80.7637	60.5574	94.4569	99.083	111.906	105.103	93.7683	130.122
ENSMUSG00000021428	Riok1	1.09299	1.35989	1.56496	0.408351	0.00389363	2.20906e-05	1	0.038934	0.000383782	440.711	419.383	513.073	427.358	521.132	646.859	650.275	697.925
ENSMUSG00000038700	Hoxb5	-1.15072	1.67532	1.56433	0.53568	0.0179821	0.0397649	1	0.126273	0.20498	72.787	79.5381	63.3291	69.0578	91.061	163.387	114.297	124.864
ENSMUSG00000064105	Cnnm2	-1.09277	1.51009	1.56302	0.690369	0.0544131	0.0354091	1	0.277046	0.187843	59.825	63.269	51.522	61.0511	73.5071	111.791	93.2134	99.8913
ENSMUSG00000032009	Sesn3	1.19607	1.52047	1.5621	0.29081	0.0120785	0.00709451	1	0.0935981	0.05423	101.702	122.923	128.805	140.117	188.705	153.832	186.427	162.981
ENSMUSG00000027130	Slc12a6	1.34782	1.32492	1.55948	0.188032	0.214789	0.0475018	0.85458	0.670578	0.234471	73.7841	88.5765	99.8238	119.1	115.198	100.325	136.491	115.664
ENSMUSG00000061731	Ext1	-1.03447	1.32312	1.55869	0.826343	0.0656268	0.00320135	1	0.314172	0.0287565	219.358	191.615	203.941	193.162	280.863	262.757	339.563	298.36
ENSMUSG00000063275	Hacd1	1.24889	1.48992	1.55843	0.0666371	0.000904161	0.000201983	0.526672	0.0118204	0.00273738	268.215	300.076	310.205	399.334	427.877	419.455	458.299	425.853
ENSMUSG00000056749	Nfil3	1.07437	1.09948	1.55541	0.684763	0.590579	0.0101796	1	1	0.0724889	115.662	113.884	124.511	122.102	106.421	145.233	199.743	153.78
ENSMUSG00000020311	Erlec1	1.30092	1.35455	1.55467	0.0829132	0.0448369	0.00312553	0.587322	0.243701	0.0282637	161.527	137.384	194.281	194.163	211.744	193.007	212.504	254.986
ENSMUSG00000079553	Kifc1	1.30698	1.79529	1.55219	0.0622321	3.77885e-05	0.00198019	0.509834	0.000792693	0.019352	221.352	273.864	367.094	281.236	370.827	517.87	370.079	400.88
ENSMUSG00000020894	Vamp2	1.25849	1.82839	1.55177	0.232045	0.00146484	0.0207131	0.925456	0.0177892	0.126376	134.606	119.307	165.3	154.129	208.453	255.113	182.543	212.926
ENSMUSG00000028949	Smarcd3	-1.05521	1.76555	1.55137	0.795638	0.00477327	0.0293237	1	0.0457233	0.163803	120.647	86.7689	86.9433	109.091	138.237	226.449	150.362	172.181
[truncated: 49,792 more rows]

## Sheet: 627genes for Extended Fig.5c
gene	YUMM2.1 EV shNC-1	YUMM2.1 EV shNC-2	YUMM2.1 shMyh9-1	YUMM2.1 shMyh9-2	YUMM2.1 WT shNC-1	YUMM2.1 WT shNC-2	YUMM2.1 dHLH shNC-1	YUMM2.1 dHLH shNC-2
Gm2223	0	0	134.172	75.0629	46.0791	65.9281	67.6907	84.119
Pced1b	0	0	9.66037	18.0151	6.58272	10.5103	29.9615	40.7452
Camk1g	0	0.903842	18.2474	27.0226	51.5647	33.4418	61.5874	81.4903
Pla2g7	0	0	9.66037	7.00587	12.0683	18.1541	36.6196	34.1734
Mmp9	0	0	6.44024	10.0084	5.4856	20.0651	31.626	34.1733
Fam19a1	0	0	5.36687	11.0092	20.8453	7.64383	19.9743	21.0297
Pglyrp1	0	0	11.8071	11.0092	3.29136	13.3767	2.77421	9.20052
2900026A02Rik	0	0.903842	17.174	16.0134	15.3597	15.2877	47.1616	51.26
Bgn	60.822	40.6729	1072.3	1031.86	958.884	1154.22	2845.23	2857.42
Tnfrsf9	1.99416	0.903842	33.2746	28.0235	16.4568	22.9315	30.5163	51.26
Plxdc1	0	1.80768	19.3207	7.00587	51.5647	55.4178	112.633	111.721
Eya1	0	1.80768	16.1006	10.0084	36.205	43.952	44.9422	27.6016
Jakmip2	1.99417	0	12.8805	26.0218	6.58273	18.1541	61.0326	69.6611
Tpm2	2.99125	0	15.0272	18.0151	34.0108	45.863	37.7293	52.5744
Gm773	1.99416	2.71153	27.9077	25.0209	32.9136	56.3733	47.1616	44.6882
Ugt1a7c	2.99125	0	32.2012	34.0285	26.3309	5.73287	31.0711	14.458
Stmn2	0	11.7499	67.6226	65.0545	94.3524	70.7055	464.957	469.226
Col1a1	14.9562	17.173	145.979	195.163	393.866	393.657	1586.85	1462.88
Zbtb7c	4.98541	4.51921	50.4486	47.0394	54.856	83.1267	123.175	114.349
4930556M19Rik	0.997083	3.61537	19.3207	21.0176	24.1367	44.9075	41.0583	47.3169
Gdf15	2.99125	1.80768	24.6876	16.0134	26.3309	37.2637	83.7811	93.3195
Gm38359	2.99125	3.61537	46.1551	10.0084	35.1079	24.8425	43.8325	17.0867
Gm20387	2.99125	1.80768	25.761	17.0142	20.8453	29.6199	27.1873	10.5149
Gm43314	3.98833	1.80768	15.0272	30.0252	18.6511	27.7089	31.626	43.3739
Adgrl4	1.99416	2.71153	33.2746	34.0285	13.1654	21.976	421.68	487.627
Tgm2	1.99417	2.71153	11.8071	21.0176	147.014	94.5924	69.9101	105.149
Vcan	2.99125	8.13458	46.1551	31.026	55.9532	61.1507	135.936	127.493
Trpa1	3.98833	2.71153	27.9077	51.0427	18.6511	23.887	68.8004	81.4903
Ly6c1	5.9825	6.3269	45.0817	33.0277	70.2157	39.1746	126.504	126.178
Apol9b	1.99416	2.71153	13.9539	26.0218	23.0395	6.68835	23.3034	21.0297
Sp140	3.98833	3.61537	26.8344	20.0168	29.6223	45.863	33.2905	55.2031
Mgll	11.965	19.8845	104.117	91.0763	231.493	254.157	311.266	316.761
Poln	11.965	5.42305	26.8344	73.0612	53.7589	39.1746	49.3809	51.26
Ankrd1	39.8833	37.9614	217.895	199.167	355.467	334.418	601.449	605.92
Hoxb9	5.9825	4.51921	25.761	30.0251	50.4676	51.5959	48.2712	28.9159
Rragd	2.99125	8.13458	31.1278	28.0235	30.7194	34.3972	35.5099	24.9728
Myadm	16.9504	13.5576	70.8427	85.0713	160.18	164.342	204.737	178.753
Ptgfrn	22.9329	15.3653	105.191	87.0729	164.568	146.188	206.956	208.983
Thsd4	5.9825	14.4615	75.1362	73.0612	58.1474	46.8185	134.272	139.322
Rps6ka6	9.97083	4.51921	35.4213	36.0302	50.4676	85.0377	88.7747	113.035
Sdpr	54.8395	43.3844	257.61	218.183	283.057	355.438	375.073	433.739
Kcnip1	23.93	30.7306	143.832	120.101	322.553	358.305	286.853	291.788
Shc2	8.97374	3.61537	25.761	36.0302	30.7194	29.6199	24.413	34.1733
Elavl4	2.99125	9.94227	21.4675	38.0318	172.248	166.253	232.479	279.959
AI662270	4.98541	10.8461	40.7882	30.0252	73.5071	59.2397	118.736	114.349
Slc2a10	9.97083	5.42305	35.4213	31.026	55.9532	69.75	45.497	55.2031
Tgfb1i1	52.8454	35.2499	173.887	193.162	382.895	522.647	524.88	532.316
Laptm5	26.9212	31.6345	134.172	118.099	114.101	128.99	134.272	157.723
Tmem119	29.9125	69.5959	207.161	207.174	238.075	400.346	426.119	500.771
Pon3	22.9329	21.6922	105.191	79.0662	108.615	149.055	219.717	207.669
Tchh	5.9825	1.80768	50.4486	31.026	9.87409	21.0205	37.1744	35.4877
Col6a3	21.9358	30.7306	118.071	136.114	96.5466	117.524	473.28	414.023
Tcte2	12.9621	10.8461	49.3752	46.0386	50.4676	64.0171	80.4521	85.4334
Fstl1	114.665	131.057	474.431	454.38	1325.32	1545.01	1888.68	2004.4
Mum1l1	17.9475	19.8845	81.5764	77.0645	88.8668	52.5514	88.7747	106.463
Srgap3	50.8512	52.4228	178.18	204.171	315.971	343.017	251.898	286.53
Tnnt2	74.7812	102.134	325.232	316.265	528.812	469.14	639.733	621.692
Gm44250	22.9329	22.5961	97.677	67.0562	104.227	82.1712	170.337	166.924
Aqp1	693.97	823.4	2851.95	2544.13	3352.8	3929.89	3885	4400.48
Fam217b	8.97374	14.4615	46.1551	37.031	44.982	99.3698	97.6522	97.2626
Gm44037	13.9592	7.23074	39.7148	34.0285	60.3417	61.1507	61.0326	78.8616
Arl4c	116.659	106.653	418.616	363.304	325.845	447.164	726.843	859.591
Cd248	60.822	63.269	225.409	205.172	365.341	518.825	403.925	408.766
Fbln2	55.8366	39.7691	138.465	184.154	288.543	230.27	479.938	417.966
Speg	5.9825	9.94227	49.3752	49.0411	27.428	26.7534	48.8261	34.1734
Ppl	43.8716	34.346	137.392	122.102	256.726	223.582	207.511	207.669
Ackr3	15.9533	7.23074	40.7882	42.0352	34.0108	42.0411	67.6907	86.7477
Bnc2	26.9212	40.6729	121.291	104.087	226.007	249.38	237.472	274.701
Adh7	53.8425	75.0189	254.39	237.199	200.773	222.627	259.666	265.501
Etl4	8.97374	8.13458	71.9161	54.0453	32.9136	22.9315	71.5746	109.092
Gnao1	8.97374	9.94227	34.348	27.0226	97.6438	116.568	107.639	84.119
Mir155hg	9.97083	9.94227	25.761	38.0318	48.2733	57.3287	89.3295	82.8047
Ly6e	9.97083	5.42305	25.761	23.0193	57.0503	85.9931	102.091	90.6908
Rnf165	98.7112	100.326	334.893	293.246	455.305	477.74	329.576	322.018
Setbp1	39.8833	33.4422	141.685	89.0746	266.6	204.473	446.093	373.278
Rcn3	30.9096	24.4037	69.7693	103.086	205.162	209.25	194.75	173.495
Arap3	66.8045	84.9612	238.289	239.2	265.503	364.993	301.834	291.788
Col1a2	22.9329	15.3653	60.1089	59.0495	140.431	89.815	871.102	817.532
Snord118	9.97083	9.03842	34.348	47.0394	26.3309	32.4863	24.9679	43.3739
Egln3	89.7374	52.4228	199.648	238.2	310.485	267.534	231.924	251.043
Pltp	10.9679	11.75	32.2012	38.0318	76.7985	65.9281	93.7683	103.834
Tmem98	24.9271	14.4615	52.5953	67.0562	74.6042	87.9041	108.749	86.7477
Atp1b1	133.609	126.538	393.928	419.351	476.151	450.986	416.131	373.278
Cyp26b1	670.039	762.843	2201.49	2165.81	3107.05	3679.55	4690.63	5023.48
Lsp1	23.93	29.8268	77.2829	85.0713	134.946	111.791	143.704	155.094
Runx1t1	66.8045	55.1344	183.547	182.153	364.244	343.017	386.17	391.679
Aim2	83.7549	105.75	312.352	259.217	310.485	327.729	336.789	362.763
Cda	85.7491	91.2881	276.931	277.232	300.611	401.301	271.318	258.929
Adm	58.8279	76.8266	200.721	211.177	256.726	379.325	205.846	201.097
Gfra4	14.9562	9.03842	46.1551	25.021	66.9244	58.2842	53.2648	49.9457
Fam110c	12.9621	15.3653	46.1551	38.0318	92.1582	115.613	71.5746	70.9754
Vegfd	27.9183	30.7306	83.7232	90.0754	150.306	142.366	167.007	165.609
Mamstr	16.9504	24.4037	67.6226	55.0461	78.9927	107.969	71.0198	64.4036
Adamts8	29.9125	19.8845	95.5303	51.0427	94.3524	94.5924	160.349	177.439
Acsbg1	15.9533	33.4422	66.5492	80.067	148.111	131.856	119.291	113.035
Hcfc1r1	39.8833	60.5574	134.172	159.133	182.122	151.921	284.634	297.045
Ndrg2	49.8541	41.5767	154.566	132.111	109.712	153.832	312.931	369.335
Rgs2	29.9125	22.5961	62.2557	87.0729	118.489	113.702	249.679	258.929
Bok	13.9592	18.0769	50.4486	41.0344	80.0898	84.0822	95.9876	106.463
Cdh5	28.9154	17.173	72.9894	90.0754	104.226	94.5924	64.3617	64.4036
Dock8	31.9066	22.5961	118.071	116.097	115.198	143.322	80.4521	70.9754
Gm37565	33.9008	34.346	98.7504	92.0771	128.363	131.856	133.162	69.6611
Fmnl1	12.9621	25.3076	45.0817	62.052	153.597	160.52	225.266	269.444
Myo1d	116.659	117.499	278.004	371.311	309.388	341.106	469.396	490.256
Gstm1	82.7579	106.653	256.536	270.226	365.341	321.996	340.118	362.763
Mapk10	13.9592	15.3653	54.7421	59.0495	46.0791	35.3527	48.2712	39.4308
Trim47	183.463	160.884	498.046	452.379	1271.56	1347.23	1723.89	1476.03
Fbxl2	37.8891	26.2114	98.7504	77.0645	134.946	99.3698	170.891	230.013
Fam171a2	25.9242	28.0191	82.6498	66.0553	139.334	123.257	165.343	168.238
Klf4	839.543	777.304	2312.05	2122.78	4434.56	4487.89	5120.64	5651.75
Thrb	32.9037	18.9807	65.4758	75.0629	116.295	155.743	112.078	95.9483
St5	46.8629	32.5383	110.558	104.087	117.392	144.277	126.504	118.292
Tns1	126.629	127.442	316.645	372.312	608.902	550.356	804.521	766.272
Pla2g4a	97.7141	122.019	306.985	288.241	414.712	352.572	623.642	503.4
Trim30d	15.9533	22.5961	52.5953	51.0427	100.935	109.88	102.091	105.149
B3gnt2	44.8687	35.2498	104.117	109.091	142.626	73.5719	97.6522	134.065
Plcl1	13.9592	33.4422	54.7421	71.0595	55.9532	85.0376	92.6586	80.1759
Gm3764	15.9533	17.173	46.1551	47.0394	47.1762	43.952	52.1551	32.859
Wisp1	44.8687	53.3267	107.337	149.125	325.845	327.729	721.294	699.239
Hhipl1	21.9358	27.1153	51.522	76.0637	60.3417	82.1712	75.4585	106.463
Sox9	956.202	925.535	2426.9	2420.03	2560.68	2957.21	2661.02	2701.01
Fam124a	26.9212	18.0769	51.522	63.0528	73.5071	90.7705	77.6779	92.0052
Crlf2	26.9212	28.0191	69.7693	70.0587	116.295	150.966	145.923	202.411
Lpar1	86.7462	104.846	233.995	252.211	325.845	281.866	297.395	315.446
Dse	28.9154	15.3653	47.2285	64.0536	55.9532	80.2602	84.8908	68.3467
Calcrl	19.9417	29.8268	74.0628	52.0436	95.4495	70.7055	109.304	93.3195
Cyba	17.9475	21.6922	62.2557	38.0319	57.0503	79.3048	57.7036	63.0893
Arhgdib	16.9504	10.8461	53.6687	41.0344	21.9424	45.863	65.4713	81.4903
Osr1	113.667	94.9034	228.629	285.239	609.999	641.127	621.423	571.746
Clmp	79.7666	86.7689	220.042	192.161	302.805	318.175	282.415	274.701
Vcam1	89.7374	100.326	232.922	236.198	378.507	385.058	416.686	391.679
Il1r1	28.9154	28.923	72.9894	69.0578	74.6042	78.3493	81.5618	111.721
Gm11127	91.7316	79.5381	203.941	215.18	492.607	484.428	407.809	395.622
Plac9b	49.8541	41.5767	101.971	121.101	262.212	236.003	445.538	471.855
Ddr2	652.092	724.881	1720.62	1647.38	1789.4	2031.35	2348.65	2544.6
3300005D01Rik	26.9212	18.0768	50.4486	58.0486	97.6438	81.2157	178.659	214.241
Nupr1	86.7462	86.7689	209.308	210.176	605.611	567.555	663.036	671.638
Camk2n1	58.8279	59.6536	149.199	137.115	356.564	393.657	306.828	343.048
Paqr7	80.7637	70.4997	185.694	179.15	183.219	197.784	224.711	219.498
C3ar1	17.9475	32.5383	100.897	84.0704	52.6618	67.839	61.0326	64.4036
Smpdl3b	36.8921	22.5961	78.3563	83.0696	65.8273	74.5274	105.975	70.9754
Cdh13	352.967	269.345	753.509	718.602	1465.75	1504.88	1959.7	1962.34
Slco4a1	55.8366	60.5574	108.411	166.139	173.345	204.473	171.446	180.067
Map3k5	64.8104	50.6152	129.878	141.118	167.859	189.185	147.588	143.265
Nexn	174.489	213.307	464.771	456.382	460.791	450.986	489.37	482.37
Ptprk	126.629	88.5765	286.591	215.18	382.895	341.106	362.312	337.79
Scara3	48.8571	38.8652	109.484	94.0788	145.917	149.055	104.865	132.75
Rasgrf1	107.685	83.1535	227.555	214.179	396.061	437.61	271.873	299.674
Mocs1	24.9271	28.0191	47.2285	75.0629	76.7985	85.0376	67.6907	84.119
Tspan5	84.752	84.9612	206.088	185.155	235.881	228.36	285.189	228.699
Ifi204	49.8541	57.8459	118.071	128.107	159.083	150.966	148.143	128.807
Spn	56.8337	53.3267	93.3835	157.132	140.431	150.01	154.246	149.837
Dkk2	106.688	115.692	269.417	237.199	876.6	934.459	663.036	749.185
Grem1	136.6	197.941	494.825	409.343	425.683	337.284	397.822	400.88
Tspan9	507.515	479.94	1089.47	1149.96	1348.36	1377.8	1385.44	1533.86
Cth	24.9271	35.2499	65.4758	71.0595	95.4495	105.103	144.814	206.355
Olfml3	25.9242	40.6729	85.8699	65.0545	100.935	73.5719	146.478	131.436
Dmpk	223.346	195.23	434.716	505.423	830.521	953.568	1059.75	1065.95
Ar	117.656	159.98	296.251	326.273	637.427	573.288	625.307	616.435
Fscn1	215.37	207.884	463.698	482.404	735.071	719.476	778.443	850.391
Col6a2	58.8279	38.8652	118.071	99.083	167.859	193.007	352.325	381.164
Arhgap29	160.53	187.095	492.679	433.363	373.021	402.257	430.002	466.598
Dab2	482.588	484.459	1136.7	1013.85	1249.62	1221.1	1443.7	1478.65
Tnfrsf23	46.8629	68.692	127.731	144.121	139.334	118.479	123.175	145.894
Taok3	196.425	266.633	502.339	524.439	653.884	621.061	781.217	696.611
Itpr2	308.099	298.268	647.245	687.576	805.287	811.202	781.217	792.559
Enah	361.941	284.71	723.454	697.584	917.193	980.322	1065.3	997.599
Lgals3	746.815	757.42	1708.81	1576.32	2577.14	2849.24	3128.75	3210.98
Klhl32	26.9212	16.2692	55.8155	51.0427	64.7301	51.5959	41.0583	53.8887
Ankrd6	45.8658	42.4806	90.1634	101.085	118.489	81.2157	121.51	164.295
Pcdh9	154.548	194.326	377.828	378.317	648.398	665.969	610.881	605.92
Scn1b	30.9096	35.2498	72.9894	83.0696	61.4388	81.2157	88.2199	70.9754
Snai2	127.627	157.269	298.398	317.266	559.532	436.654	711.862	676.895
Aig1	212.379	246.749	478.725	508.426	687.895	625.839	600.339	500.771
Pycr1	29.9125	29.8268	59.0356	69.0578	130.557	114.658	120.956	164.295
Smarca2	417.778	422.998	931.689	856.717	1308.87	1349.14	992.057	1189.5
Sesn2	128.624	98.5188	232.922	248.208	208.453	282.822	244.685	278.644
Murc	57.8308	75.9227	122.365	159.133	170.054	158.61	238.582	233.956
Pcdh19	255.253	265.73	558.154	533.447	907.319	865.664	1122.44	1173.72
Ifi211	133.609	180.768	335.966	347.291	383.992	361.171	343.447	314.132
Abca1	100.705	104.846	210.381	217.182	331.33	302.887	259.666	208.983
Sema3a	403.818	434.748	878.02	863.723	1175.02	1034.78	1091.93	985.77
Chac1	121.644	126.538	244.729	268.225	315.971	246.514	367.305	316.761
Chst1	847.52	835.15	1746.38	1724.44	1550.23	2021.79	1881.47	2226.53
Mylk	76.7754	101.23	241.509	162.136	160.18	206.383	183.653	202.411
Tnk2	249.271	223.249	514.146	455.381	712.032	767.25	609.216	707.125
Il4ra	128.624	134.673	285.517	254.213	397.158	493.983	357.873	412.709
Nfix	251.265	236.807	514.146	482.404	999.477	974.589	924.921	1000.23
Pck2	407.807	383.229	787.857	825.692	987.409	1022.36	868.882	963.426
Csmd3	43.8716	33.4422	67.6226	89.0746	199.676	189.185	453.306	427.167
Pde4a	83.7549	63.269	166.373	132.111	150.306	159.565	219.163	241.842
Aldh3a1	114.665	105.749	240.436	269.226	374.118	369.771	220.272	224.756
Jdp2	183.463	157.269	356.36	330.277	412.517	498.76	388.389	456.083
Marveld1	314.081	253.076	625.777	502.421	878.794	956.435	856.676	863.534
Nptx1	925.293	1015.92	1904.17	1947.63	1991.27	2841.59	2631.61	2873.19
Mt2	429.743	471.806	843.672	940.788	2273.23	2364.81	3150.95	3473.85
Cp	109.679	108.461	247.949	184.154	804.19	714.698	1151.85	1193.44
Eno3	157.539	145.519	295.178	303.254	511.258	513.092	637.513	580.947
Pkp1	98.7112	97.615	191.061	195.163	507.967	553.222	324.582	298.36
Prss23	46.8629	37.0575	80.5031	84.0704	184.316	210.205	314.595	290.474
Cntln	246.279	233.191	485.165	457.383	626.456	517.87	570.932	603.291
Snord13	124.635	159.076	531.32	316.265	390.575	359.26	281.305	274.701
Nnmt	127.627	117.499	282.297	198.166	328.039	302.887	442.209	452.14
Fn1	1507.59	1509.42	2950.71	2945.47	4485.03	5000.98	4781.63	5127.32
Fam43a	32.9037	34.346	85.8699	46.0386	267.697	257.979	292.957	278.644
Htra1	53.8425	55.1344	81.5764	130.109	492.607	531.246	517.667	544.145
Sertad4	77.7724	63.269	148.126	124.104	443.237	368.815	384.505	310.189
Npr2	73.7841	90.3842	167.446	150.126	183.219	244.603	194.195	295.731
Itga3	300.122	270.249	566.742	532.446	494.802	735.719	606.997	670.323
Tshz1	198.419	161.788	340.26	352.295	330.233	395.568	427.783	435.053
Trib3	286.163	306.402	574.255	562.471	565.017	752.918	947.67	921.366
Adam15	218.361	180.768	407.882	356.298	400.449	692.722	570.932	659.809
Olfm1	134.606	143.711	279.077	254.213	487.122	438.565	620.313	692.668
Cdc42ep2	136.6	95.8073	221.115	219.184	461.888	524.558	428.893	533.63
Lrp1	1020.01	1002.36	1825.81	1988.66	2412.57	2563.55	2396.36	2611.63
Svil	66.8045	66.8843	127.731	124.104	132.752	128.034	143.704	155.094
Tcea1-ps1	73.7841	147.326	330.599	254.213	238.075	187.274	200.298	215.555
Dock5	107.685	76.8266	155.639	187.157	258.921	250.336	251.898	241.842
Plekha2	162.524	169.922	290.884	328.275	391.672	439.52	467.177	461.34
Herpud1	219.358	166.307	337.039	379.318	438.848	506.404	589.242	557.288
Fgfr1	63.8133	79.5381	110.558	155.13	241.367	218.805	364.531	381.164
Steap2	162.524	171.73	340.26	278.233	423.489	407.034	431.112	356.192
Il11ra1	73.7841	105.749	161.006	171.143	172.248	193.007	177.549	214.241
Aqp5	69.7958	65.0766	143.832	105.088	292.931	373.592	436.661	460.026
Eri3	80.7637	97.615	149.199	179.15	221.618	218.805	152.027	195.84
Usp11	252.262	208.788	437.937	407.341	623.165	598.13	553.177	440.31
Chrna1	80.7637	94.9034	166.373	173.145	163.471	158.61	157.575	174.81
Iqsec2	105.691	126.538	223.262	244.205	190.899	289.51	233.588	187.953
Pcolce	862.476	893.9	1635.82	1552.3	1612.77	2085.81	1827.65	1861.13
Adgrl1	189.446	188.903	357.434	328.275	403.74	437.61	422.789	559.917
Csf1	180.472	225.057	407.882	400.335	397.158	336.329	680.236	630.893
Rgl1	150.56	144.615	272.637	256.215	516.744	401.301	520.442	498.142
P3h4	189.446	181.672	326.306	332.278	603.417	625.839	524.88	619.063
Htra3	101.702	79.5381	183.547	153.128	155.791	164.342	198.079	172.181
Ppm1l	439.713	480.844	813.617	923.774	754.819	872.352	997.051	1083.03
Plxna4	129.621	127.442	282.297	288.241	313.777	249.38	258.556	190.582
Sorbs2	283.171	307.306	540.981	496.416	762.499	849.421	810.069	828.047
Slit2	132.612	140.999	222.188	257.215	467.373	504.493	625.862	651.922
Fblim1	682.005	648.959	1232.23	1099.92	1609.48	1359.65	1484.2	1181.61
Gm26518	136.6	134.673	274.784	256.215	297.32	265.623	253.563	219.498
Plbd2	305.107	336.229	554.934	562.471	527.715	661.192	573.152	637.464
Ehd2	241.294	223.249	436.863	365.306	443.237	534.113	512.674	529.687
Gas1	132.612	126.538	239.362	208.174	521.132	431.877	276.311	314.132
Sdccag8	198.419	259.403	378.901	412.345	469.568	477.74	400.596	407.452
Ttll7	83.7549	57.8459	148.126	143.12	122.878	120.39	249.679	245.785
Mfhas1	150.56	159.98	312.352	224.188	560.629	560.866	597.01	619.063
Rtkn2	107.685	140.096	245.803	182.153	252.338	308.62	266.324	232.642
Atf5	580.302	645.343	1145.29	961.806	1503.06	1779.1	1852.06	2275.16
Sema5a	790.687	731.208	1313.81	1289.08	1598.51	1589.92	1663.42	1683.69
Ecm1	244.285	256.691	455.111	402.337	438.848	485.383	570.932	509.972
Socs2	116.659	103.942	184.62	192.161	215.036	224.538	221.382	270.758
Slc1a5	132.612	98.5188	177.107	216.181	213.939	282.822	289.627	325.961
Neo1	123.638	89.4804	187.84	173.145	246.852	261.801	300.17	247.1
Igf2bp1	67.8016	74.1151	162.079	176.148	232.59	229.315	128.723	110.406
Il18rap	152.554	132.865	278.004	271.227	348.884	372.637	241.911	240.528
Zbtb12	124.635	113.884	236.142	167.14	295.125	286.644	248.014	276.015
Ndrg1	126.629	130.153	211.455	222.186	523.327	435.699	566.494	574.375
Gadd45g	105.691	128.346	213.601	182.153	176.637	236.959	275.756	339.105
Cacna2d1	293.142	277.48	596.796	480.402	457.499	503.538	483.267	529.687
Hipk2	141.586	161.788	257.61	254.213	491.51	438.565	514.893	500.771
Cacna1a	150.56	187.999	333.819	261.219	267.697	302.887	388.389	429.796
Emp2	1153.62	1142.46	1958.91	1902.59	2425.73	2453.67	2697.09	2870.56
Lmo7	710.92	674.266	1159.24	1168.98	1394.44	1240.21	1429.83	1408.99
Trip6	273.201	288.326	475.505	467.391	723.003	859.931	907.167	888.507
Timp3	349.976	381.421	636.511	584.49	2119.64	2467.05	3044.42	3302.99
Stom	140.589	123.826	235.069	212.178	174.442	264.668	230.814	253.671
Uty	183.463	225.057	324.159	355.298	509.064	466.274	463.848	512.6
Cplx2	200.414	169.019	293.031	317.266	441.043	488.25	361.202	378.536
Bend6	144.577	114.788	260.83	218.183	206.259	221.671	249.124	227.384
Mxra8	427.748	371.479	641.878	678.568	829.423	917.26	1051.42	1115.89
Tjp2	425.754	351.595	765.316	805.675	909.513	910.572	633.075	650.608
Styk1	107.685	112.98	198.574	166.139	223.813	194.918	235.808	232.642
Oma1	112.67	124.73	176.033	279.234	281.96	279	220.827	165.609
Cyb5r1	602.238	662.516	1200.03	1020.86	953.398	1123.64	1359.36	1515.46
Ntn4	119.65	121.115	210.381	185.155	325.845	334.418	348.995	319.389
Btbd19	101.702	128.346	188.914	189.158	341.205	388.88	285.744	322.018
Fhod1	134.606	153.653	242.583	230.193	265.503	333.462	239.137	251.043
Ino80c	511.503	469.998	828.645	777.651	809.675	1081.6	958.767	1134.29
Ptchd1	391.853	371.479	678.372	568.476	743.848	668.836	818.392	804.388
Eml2	304.11	312.729	524.88	478.401	569.406	567.555	699.101	708.44
Pkmyt1	139.592	134.673	257.61	249.209	268.795	341.106	197.524	252.357
Clstn1	407.807	344.364	632.217	588.493	828.326	999.431	729.617	792.559
Itgb5	186.454	164.499	270.49	298.25	344.496	391.747	503.242	473.17
Ctnnal1	161.527	231.384	354.213	285.239	523.327	441.431	473.28	437.682
Wdr60	242.291	234.999	442.23	331.277	538.686	472.962	497.693	536.259
Klhl30	149.562	131.057	212.528	241.202	301.708	344.928	425.009	511.286
Pgm2l1	135.603	147.326	232.922	225.189	318.165	347.794	290.182	277.33
Cd47	569.334	549.536	888.754	914.766	965.466	957.39	1096.37	1098.81
Id2	454.67	496.209	776.049	806.676	688.992	837	1013.14	1052.8
Sulf2	292.145	276.576	447.597	463.388	703.255	690.812	1282.79	1264.41
Avpi1	314.081	337.133	524.88	518.434	914.999	920.126	903.283	1001.54
Fkbp10	150.56	167.211	240.436	268.225	454.208	407.034	322.918	269.444
Timp2	5294.51	4944.92	8604.17	7716.46	9975.02	11712.3	12987.7	14356.8
Ltbp1	484.582	562.19	908.074	757.635	999.477	1094.02	1146.3	1117.21
Kdm5d	168.507	163.595	271.564	255.214	342.302	300.021	417.796	369.335
Vangl1	461.649	535.979	791.077	789.661	839.298	1044.34	774.559	875.364
Aip	257.247	235.903	413.249	366.307	500.287	587.62	439.435	562.546
Grn	1005.06	930.054	1620.8	1421.19	2034.06	2364.81	1842.63	1932.11
Syngr1	206.396	253.98	343.48	377.316	382.895	464.363	378.957	362.763
Clybl	247.276	281.999	408.956	419.351	500.287	535.068	604.223	558.603
Flywch1	187.452	196.134	328.452	305.256	305	385.058	300.169	299.674
Prkcb	1119.72	1106.3	1895.58	2138.79	2714.28	2730.76	1776.6	1692.9
Cc2d2a	231.323	196.134	363.874	302.253	409.226	417.544	452.751	398.251
Shox2	238.303	186.192	337.039	366.307	319.262	341.106	314.04	407.452
Nab1	317.072	294.653	465.844	481.403	512.356	465.318	508.235	513.915
Zeb1	318.069	354.306	547.421	494.414	780.053	608.64	571.487	567.803
Ogt	511.503	366.96	706.28	652.546	854.657	964.079	913.27	881.935
Galnt7	168.507	190.711	274.784	281.236	334.622	383.147	442.764	421.909
Flrt2	377.894	339.845	501.266	602.505	548.56	568.51	1015.36	987.084
Tcf4	2796.82	2671.76	4142.15	4204.52	5119.17	5304.82	5024.65	5147.03
Gfra2	300.122	255.787	434.716	412.345	575.989	671.702	646.946	675.581
Klra4	316.075	380.518	544.201	519.435	622.067	703.233	558.726	569.118
Ptgs1	139.592	158.172	235.069	219.184	850.269	1005.16	618.649	709.754
BC055324	193.434	181.672	285.517	318.267	242.464	325.818	287.408	340.419
Tnfaip2	1217.44	1005.07	1677.68	1783.49	1756.49	1616.67	2681.55	2623.46
Ttc28	282.174	331.71	484.092	447.375	674.729	753.873	744.043	805.702
Tk1	556.372	564.901	890.9	805.675	967.661	1000.39	802.301	1006.8
Pls3	1026	949.034	1554.25	1428.2	1575.47	2037.08	1921.97	2018.86
Galnt1	1781.79	1940.55	2942.12	2723.28	2670.39	2942.88	3327.94	3280.64
Ptrf	5499.91	5564.05	8940.13	7726.47	9869.7	12399.3	8939.06	10524.1
Pkp4	569.334	587.497	1000.38	1009.85	1181.6	1227.79	857.785	883.25
Slc35d1	314.081	322.672	476.578	533.447	600.125	640.171	474.945	473.17
Slc29a1	334.023	281.999	475.505	508.426	457.499	455.764	597.565	529.687
Mef2c	803.649	770.074	1141	1193	1275.95	1312.83	1399.31	1451.05
Slc6a9	334.023	369.671	513.073	526.441	599.028	681.257	811.734	896.393
Tuba4a	307.101	313.633	713.794	684.573	494.802	451.942	447.203	469.226
Aldh1l2	1015.03	944.515	1560.69	1605.34	1465.75	1416.98	1786.59	1666.61
Unc5b	1167.58	1070.15	1619.72	1670.4	2045.03	1825.92	1695.04	1767.81
Asph	551.387	548.632	792.15	845.708	911.707	729.986	824.495	791.245
Lyst	252.262	276.576	444.377	441.37	392.769	385.058	413.357	458.712
Brwd1	792.681	807.131	1249.41	1092.91	1368.11	1160.91	1676.18	1861.13
Anp32a	422.763	452.825	648.318	633.531	770.179	631.572	895.515	729.47
Bcl2	225.341	231.384	339.186	329.276	359.856	371.681	491.035	404.823
Slc25a37	818.605	780.016	1298.78	1032.87	1235.36	1514.43	1233.97	1428.71
Anxa3	917.316	882.15	1322.4	1301.09	1786.11	1982.62	2143.35	2240.98
Arl14ep	227.335	214.211	317.719	323.271	378.507	341.106	538.751	479.741
Cast	1090.81	1275.32	1756.04	1676.4	2163.52	1942.49	2104.51	1954.45
Frrs1	329.037	278.383	574.255	472.396	448.722	430.921	529.874	504.714
Ugdh	636.139	571.228	865.14	881.738	1154.17	1180.02	1129.1	1052.8
Vps72	912.331	1021.34	1528.48	1273.07	1651.17	1751.39	1546.9	1635.06
Il34	1534.51	1432.59	2270.19	2022.69	2178.88	2590.3	2273.19	2152.92
B930095G15Rik	379.888	420.287	576.402	577.484	710.934	997.52	819.501	868.792
Wwp2	254.256	291.941	385.341	401.336	572.697	716.609	754.585	858.277
Lpp	1139.66	1184.03	1618.65	1724.44	1757.59	1740.88	1624.02	1769.13
Spg20	215.37	198.845	319.865	314.263	278.669	316.264	420.015	466.598
Cdc25b	812.622	821.593	1143.14	1207.01	1183.79	1330.03	1172.38	1221.04
Med13l	836.552	818.881	1186.08	1193	1402.12	1336.71	1350.48	1477.34
Rab34	703.94	808.939	1159.24	1015.85	1252.91	1439.91	1164.61	1135.61
Nacc1	185.457	216.922	362.8	314.263	356.564	359.26	277.976	302.303
Ptprn	368.921	396.787	657.978	634.531	528.812	601.952	543.19	553.345
Afdn	615.2	593.824	799.664	925.775	1154.17	1147.53	1190.14	1251.27
Phf21a	351.97	355.21	483.018	525.44	551.852	533.157	471.616	546.774
Ank	644.115	577.555	861.919	878.736	1075.18	1091.16	1653.43	1595.63
Idh2	813.619	779.112	1073.37	1196	1579.85	1635.78	1551.34	1523.34
Slc48a1	1895.45	1839.32	2992.57	2458.06	2870.07	3217.1	2604.43	2714.15
Pdlim1	745.818	821.593	1091.62	1137.95	1758.68	1875.61	2087.87	2268.58
Yars	362.938	374.191	516.293	529.443	522.23	565.644	507.68	612.492
Cav2	368.921	432.037	562.448	573.48	546.366	677.435	599.784	607.234
Macf1	938.255	996.938	1455.5	1474.23	1453.69	1287.03	1475.88	1460.25
Gys1	425.754	387.748	606.456	658.552	629.747	734.764	534.313	605.92
Ddx3y	467.632	545.017	719.161	697.584	778.956	635.394	854.457	920.052
Sfxn3	463.643	484.459	640.804	680.57	784.441	837	670.804	737.356
Atf4	3039.11	3181.53	4650.93	4010.36	4499.29	5171.05	5122.85	5428.31
Nfat5	350.973	455.536	534.54	588.493	742.751	797.825	853.347	896.393
Vldlr	468.629	498.017	674.079	666.558	1072.98	949.746	1106.91	1115.89
Atf6	323.055	303.691	527.027	452.379	423.489	444.298	634.739	554.66
Slc25a39	1674.1	1629.63	2476.27	2241.88	2640.77	2754.65	2162.22	2411.85
Syne1	877.433	924.631	1221.5	1265.06	1377.98	1283.21	1506.4	1415.57
Gsto1	975.147	968.015	1323.47	1356.14	1985.79	2202.38	2645.49	2411.85
Wls	683.999	623.651	963.89	838.702	1048.85	1061.54	1528.04	1489.17
Mtch1	1526.53	1500.38	2120.99	2025.7	2501.44	2990.65	2577.24	2952.05
Pgm2	989.106	1109.92	1555.32	1543.29	1661.04	1836.43	1426.5	1447.11
Nars	3101.92	3218.58	5060.96	4614.86	4548.66	4044.54	5096.78	5062.91
Pan3	532.442	498.017	694.473	700.587	695.575	749.096	816.172	808.331
Wwc2	689.981	716.747	924.175	980.821	1279.24	1438.95	1565.76	1629.81
Hpcal1	905.351	792.67	1114.16	1179.99	1564.49	1452.33	1233.97	1223.67
Rasa1	2500.68	2637.41	4085.26	3853.23	3539.31	3677.64	3403.4	3543.51
Nbeal1	793.678	782.727	1114.16	1054.88	1082.86	1037.65	1343.27	1362.99
Axl	5127	4897.02	6686.05	6755.66	8139.54	8880.22	7555.28	7886.16
Lars	1674.1	1576.3	2379.67	2229.87	2312.73	2045.68	2938.44	2879.76
S100a11	2687.14	2702.49	3755.74	3456.9	4879.99	5217.87	4314.45	4575.29
Akap2	915.322	924.631	1266.58	1189	1342.88	1362.51	1302.21	1306.47
Pdlim2	2200.56	2483.76	3212.61	3025.53	3794.94	4629.3	4508.09	5010.34
Nmt2	1068.87	1026.76	1590.74	1426.19	1504.15	1670.18	1412.63	1365.62
Tiparp	517.486	493.498	730.968	742.622	650.593	686.99	931.58	981.827
Cit	876.436	893.9	1176.42	1154.97	1489.89	1631.96	1400.42	1440.54
Slc5a3	1501.61	1408.19	2295.95	1953.64	1983.59	1829.74	1943.06	1932.11
Sars	3239.52	3393.93	5286.37	4744.97	4465.28	4186.91	4526.4	4416.25
Tcf25	1716.98	2089.68	2538.53	2421.03	2560.68	2874.08	2829.14	3015.14
Runx1	536.43	521.517	753.509	691.579	690.089	696.544	664.146	715.012
Nav1	1464.71	1301.53	1825.81	1766.48	2088.92	1947.27	2107.84	1968.91
2810474O19Rik	830.57	875.823	1099.13	1116.93	1301.18	1199.13	1531.92	1458.94
Pam	2188.6	2171.03	2939.97	2769.32	3244.19	2786.18	2977.28	2623.46
Mthfd2	1963.26	2060.76	2630.84	2936.46	2397.21	2771.85	2806.39	3209.67
Bnip3	1737.91	1649.51	2200.42	2148.8	2355.52	2624.7	2567.81	2731.24
Brd8	1007.05	1028.57	1297.71	1315.1	1577.66	1466.66	1454.24	1519.4
Ahnak2	2321.21	2392.47	3052.68	2984.5	3472.39	3977.66	3764.05	4032.46
Glg1	5178.85	5129.31	6812.7	6368.33	7256.36	6885.18	7348.33	7524.71
Myof	3268.44	3195.99	4240.9	4012.36	4894.26	4715.29	5038.52	5169.38
Srek1	2032.05	2027.32	2792.92	2364.98	2944.67	2661.97	2624.4	2636.61
Tln1	2778.87	2641.03	3635.52	3248.72	3702.78	3727.32	3420.05	3419.96
Apbb1ip	761.771	683.305	1327.76	1455.22	1256.2	1442.77	852.237	976.569
Neat1	4930.57	5075.98	6347.93	6266.25	8025.44	7224.38	9082.76	9208.4
Dap	2499.69	2287.62	2939.97	3091.59	3267.23	3511.39	3871.69	4083.72
Ubr2	2023.08	1859.2	2796.14	2404.01	2491.56	2601.77	2356.41	2490.71
Shmt2	1519.55	1448.86	2097.37	2314.94	1995.66	2353.34	1794.91	1912.39
Ankrd11	3603.46	3760.89	4599.41	4546.81	4715.43	4488.84	4428.75	4818.44
Serpinb6a	1849.59	1929.7	2346.4	2339.96	3861.87	3493.23	4291.15	4018
2610203C20Rik	1222.42	1227.42	1651.92	1524.28	1530.48	1482.9	1894.79	1893.99
Srp72	2184.61	2184.59	2664.11	2686.25	2870.07	3085.24	3044.42	3079.55
Ahnak	8202	7750.45	9535.85	9851.25	11339.8	10455.8	13162.5	12556.1
Atp2b1	2206.54	2084.26	2958.22	2781.33	2727.44	2473.74	2742.03	2829.82
Psip1	1248.35	1294.3	1694.86	1588.33	1555.72	1488.64	1524.15	1512.83
H3f3b	5507.88	5808.99	4767.93	4732.96	4167.96	4145.82	4312.79	4213.84
Arl6ip1	4442	4101.64	3441.24	3583	2924.92	3096.71	3532.12	3517.23
Cd63	15341.1	16370.4	13290.5	12798.7	12461.1	12903.8	11277.2	10951.2
Srsf2	3407.03	3618.08	2817.61	2876.41	2292.98	2382.01	2237.12	2109.55
Hnrnpab	3781.93	3649.72	2903.48	3067.57	2305.05	2233.91	1944.72	1842.73
Dag1	3646.33	3491.54	2804.73	2874.41	2300.66	2409.72	2257.65	2563
Hbegf	1692.05	1599.8	1300.93	1312.1	679.118	745.274	805.63	899.022
Hmga2	22403.5	21053.2	16803.7	17381.6	17742.6	16545.1	16972.6	16288.9
Hmgcs1	1625.24	1694.7	1112.02	1123.94	1167.34	1081.6	1400.42	1203.95
Fasn	3182.69	3057.7	2566.44	2343.96	1722.48	1933.89	1295	1323.56
Ddx5	3506.74	3371.33	2518.14	2381.99	2535.45	2336.15	2813.05	2582.72
Ezh2	3135.82	3256.54	2500.96	2477.07	2043.94	1975.93	1751.08	1766.5
Midn	4047.16	4145.93	3339.27	3011.52	2833.86	2888.41	2752.57	2898.16
Pdgfa	3892.61	3976.91	2909.92	3171.66	2487.17	2374.37	2641.6	2624.78
Mrpl51	1665.13	1661.26	1330.98	1213.02	1199.15	1155.17	1036.44	977.884
Ckap4	5099.08	4652.98	3678.45	3738.13	3032.44	2874.08	2275.96	2218.64
Sfswap	1927.36	1792.32	1371.77	1446.21	1420.77	1374.93	1243.4	1282.82
Hspe1	3686.21	3905.5	2439.78	2698.26	3013.79	2716.43	2818.04	2892.91
Fam63b	1557.44	1518.45	1120.6	1192	921.582	910.572	972.638	1025.2
Phb2	2293.29	2172.84	1493.06	1857.56	1331.9	1434.17	1101.92	1270.99
Hn1	2222.5	2339.14	1636.89	1774.49	1290.21	1416.02	1059.75	1089.6
Brd2	3508.73	3226.72	2563.22	2473.07	2251.29	2276.91	2188.85	2184.47
Pank3	1203.48	1193.98	913.441	877.735	663.758	606.729	694.107	659.809
Ywhag	3058.05	2697.07	2099.52	2194.84	1548.04	1774.33	1833.75	1895.31
Ube2c	2187.6	2283.11	1593.96	1741.46	1702.73	1431.31	1566.87	1579.86
Map4k4	5639.5	5422.15	3912.45	4008.36	4359.96	3861.09	3668.06	3510.66
Cyp51	2020.09	1950.49	1443.69	1444.21	1145.39	1276.52	1384.33	1564.09
Hs2st1	943.24	856.842	648.318	673.564	531.007	489.205	498.248	473.169
Gnaq	678.016	596.536	360.654	413.346	514.55	413.723	484.932	448.197
Siva1	1385.94	1381.07	1013.26	897.752	1018.13	1004.21	879.424	850.391
Bicd1	812.622	834.246	611.823	582.488	428.974	372.637	372.854	333.847
Gpd2	1363.01	1404.57	924.175	1075.9	1010.45	979.366	731.836	828.047
Akr1b3	1665.13	1635.05	1116.31	1197	1106.99	1270.79	1071.4	1219.73
Slc4a7	1506.59	1448.86	1017.56	1111.93	865.628	758.65	762.353	729.47
Dusp11	727.87	780.92	492.679	500.419	534.298	549.401	521.551	498.142
Hmgn3	1555.45	1672.11	1229.01	1085.91	993.992	888.596	923.257	923.995
Ccnd1	42230.4	39775.4	27716.7	31024	23500.3	20645	22448.3	21166.5
Tmpo	2020.09	1978.51	1428.66	1433.2	1539.26	1260.28	1351.04	1171.09
Selenok	569.334	554.959	324.159	342.287	341.205	388.88	420.57	381.164
Nav3	4331.33	4483.06	3222.27	3079.58	1571.08	1500.1	1081.94	1132.98
Gnl3	1076.85	1259.96	780.343	886.743	458.596	429.966	563.164	645.351
Slc6a6	2850.66	2514.49	1814	2010.68	1781.72	1639.6	1731.66	1731.01
Fyb	2376.05	2300.28	1646.56	1685.41	1031.29	1127.46	832.263	788.616
Csnk1g2	746.815	663.42	391.781	520.436	411.42	501.627	486.041	517.858
H1f0	683.999	620.94	483.018	443.371	312.68	388.88	312.931	348.305
Slc26a2	1049.93	1055.69	815.764	665.557	746.042	619.15	428.338	441.625
Itga4	1781.79	1973.09	1456.57	1181.99	675.827	699.411	483.822	545.459
Syt11	1845.6	1707.36	1161.39	1330.11	906.222	893.373	988.728	1023.89
Dbi	14230.4	15641	10197	9789.2	10247.1	10689	8004.15	8118.8
Lbh	5535.8	5112.13	3854.49	3604.02	2299.57	2322.77	1816.55	1727.07
Dhcr24	418.775	391.364	243.656	267.224	257.823	307.664	250.788	252.357
Dennd2a	714.908	693.247	491.605	489.41	470.665	415.634	335.125	311.503
Cdc25a	597.253	568.517	402.515	409.343	269.892	278.045	249.679	205.04
Gcnt1	507.515	503.44	303.765	341.286	257.823	254.157	362.867	335.162
B4galt6	780.716	723.978	522.733	518.434	409.226	407.99	266.879	273.387
App	1060.9	1008.69	733.115	697.584	594.639	545.579	637.513	641.408
AC124772.5	777.724	953.554	630.071	567.475	567.212	492.072	352.325	322.018
Rab6a	2748.96	2623.85	1675.54	2024.7	1551.33	1502.97	1537.47	1514.14
Dennd5a	670.039	618.228	444.377	423.354	438.848	448.12	418.351	337.79
Npm3	1119.72	1108.11	763.169	768.644	865.628	665.014	745.153	784.673
Fdps	1661.14	1649.51	966.037	1055.88	1006.06	1030.96	1126.88	1150.07
Tubb3	1442.78	1362.09	970.33	955.801	951.204	835.089	845.579	826.732
Acsl4	1889.47	1879.99	1265.51	1322.11	760.305	857.065	801.746	707.125
Il33	2376.05	2423.2	1621.87	1667.4	959.981	1107.4	562.055	520.486
Ythdf1	796.669	822.496	576.402	532.446	511.258	512.137	485.487	523.115
Bag3	589.276	656.189	423.983	427.358	336.816	350.661	342.337	315.446
Qk	2594.41	2738.64	1809.71	1832.53	1348.36	1201.99	1182.92	1214.47
Fam134b	366.926	358.825	227.555	210.176	244.658	235.048	229.705	269.444
Anxa1	2301.27	2331.91	1572.49	1580.32	1148.69	1058.67	1121.34	1090.92
Oaz1	8808.23	8214.12	5091.01	6122.13	6164.72	5365.02	5106.21	4914.39
Ccna2	654.086	509.767	353.14	421.353	394.964	345.884	392.273	310.189
Limd1	478.6	442.883	312.352	301.252	265.503	220.716	225.821	203.726
Polr3d	474.611	545.921	361.727	317.266	294.028	339.195	266.324	323.332
Agfg1	1294.21	1283.46	843.672	865.725	702.157	665.014	673.023	684.781
Epb41l4b	433.731	408.537	262.977	295.247	189.802	224.538	93.7683	93.3195
Myo10	3136.82	3017.03	2046.92	2016.69	1217.8	1025.23	1265.59	1270.99
Pmepa1	1157.61	1065.63	635.437	818.686	613.291	655.459	533.758	580.947
Ptp4a1	767.754	770.074	426.13	558.468	471.762	419.455	497.138	507.343
Pmp22	1243.36	1183.13	805.031	767.643	833.812	750.051	746.817	782.044
Tom1l2	1426.83	1469.65	997.164	890.746	653.884	659.281	310.157	302.303
Sox4	4153.85	4149.54	2717.78	2675.24	2522.28	2517.69	2177.75	2005.71
Serpinh1	1420.84	1325.03	864.066	914.766	721.905	708.966	766.237	747.871
Golt1b	406.81	371.479	262.977	241.202	200.773	216.894	214.169	191.897
Mcm4	442.705	338.941	235.069	242.203	281.96	222.627	255.227	226.07
Gm17494	1226.41	1438.92	846.892	855.717	760.305	709.921	767.346	770.215
Snx1	666.051	769.17	419.689	495.415	434.46	370.726	389.499	496.828
Psmd14	977.141	855.035	471.211	513.43	502.481	372.637	657.488	506.029
Samd5	924.295	822.496	560.301	549.46	483.83	399.39	351.215	319.389
Tinagl1	3362.16	3175.2	2070.54	2070.73	1238.65	1452.33	1652.32	1907.14
Arpc1a	550.39	498.921	290.884	333.279	215.036	267.534	343.447	319.389
Rhob	451.678	444.69	280.151	252.211	260.018	305.753	251.343	304.931
1700120C14Rik	1488.64	1857.4	984.284	1129.95	706.546	802.602	712.417	835.933
Tubb2a	1451.75	1375.65	800.737	971.814	940.233	801.647	858.895	929.252
Notch1	690.978	631.786	382.121	329.276	333.525	343.973	426.119	407.452
Marcks	4155.84	3891.04	2475.2	2581.16	2342.35	2461.31	1771.06	1729.7
Gm10273	1083.83	1085.52	621.484	690.578	641.816	612.462	756.25	601.977
Cxxc5	586.285	482.652	301.618	366.307	287.446	287.599	279.64	306.246
Mapk1ip1l	1969.24	1905.3	1186.08	1236.04	987.409	1007.08	918.818	897.708
Rnps1	1198.49	1191.26	738.481	717.601	701.06	744.318	775.114	700.554
Tango2	1258.32	1369.32	750.288	871.73	638.524	665.014	749.591	851.705
Srsf1	1192.51	1022.25	639.731	726.609	546.366	449.075	651.939	550.717
Anxa7	494.553	414.864	247.949	306.257	287.446	272.312	266.879	265.501
Thbs2	1346.06	1228.32	747.068	833.698	782.247	774.894	655.823	709.754
Ecel1	3353.19	3179.72	2105.96	1907.6	1101.51	1113.13	242.466	224.756
Shisa4	662.063	607.382	388.561	389.326	389.478	367.86	207.511	252.357
Dcun1d5	499.538	482.652	293.031	306.257	253.435	213.072	267.434	287.845
Sppl2b	369.918	372.383	238.289	213.179	157.985	150.966	93.7683	89.3765
Ewsr1	832.564	780.016	466.918	512.429	432.266	359.26	477.719	374.593
Aif1l	221.352	269.345	124.511	138.116	142.626	154.788	119.291	145.894
Nmrk1	2589.42	3543.97	1856.94	1856.55	1284.73	1312.83	1403.2	1522.03
Itga1	542.413	622.747	378.901	325.272	175.539	166.253	68.2455	64.4036
Sox6	960.191	883.054	538.834	571.479	425.683	407.99	184.208	247.1
Hexim1	609.217	576.651	401.442	311.261	249.046	267.534	287.408	240.528
Brix1	414.786	421.19	217.895	261.219	212.841	188.229	236.363	266.815
Igf1	423.76	444.69	273.71	247.207	162.374	177.719	123.73	143.265
Cnp	417.778	434.748	245.803	263.22	181.025	208.294	134.827	92.0052
Tapbpl	2686.14	3454.49	1952.47	1714.44	1135.52	1495.33	1199.01	1399.79
Tecpr1	1209.46	1179.51	662.272	757.635	484.927	550.356	450.532	452.14
Josd2	554.378	507.959	308.058	323.271	190.899	303.842	199.743	228.699
Arl5a	4492.85	4143.21	2511.7	2613.19	1744.42	1882.29	1159.07	1180.3
Dock11	341.999	319.056	186.767	205.172	200.773	143.322	159.24	174.81
Tnik	1311.16	1197.59	748.142	719.603	526.618	472.007	277.421	237.899
Pak3	458.658	428.421	194.281	323.271	251.241	201.606	266.324	214.241
Pde4b	303.113	243.134	147.052	171.143	99.838	114.657	56.5939	60.4605
Lama4	2109.83	2037.26	1259.07	1156.97	468.471	466.274	266.324	293.102
Ncald	343.993	295.556	188.914	182.153	141.529	166.253	97.0973	76.2329
Fabp5	6410.24	7080.7	3790.08	3999.35	2822.89	2707.83	1682.28	1602.2
Septin9	549.393	465.479	274.784	308.258	254.532	155.743	223.601	201.097
Mmp17	521.474	422.998	242.583	298.25	181.025	206.384	84.336	102.52
Hmgb3	1108.76	1062.02	649.391	593.497	565.017	473.918	532.093	371.964
Paip2b	1797.74	2076.13	1166.76	1049.88	811.87	752.918	944.341	896.393
Tm4sf1	2158.68	1869.15	1089.47	1211.01	1041.17	990.832	879.979	810.96
Pnp	460.652	511.575	266.197	288.241	193.093	170.075	201.408	187.953
L1cam	421.766	439.267	222.188	268.225	177.734	171.031	88.2199	76.2329
Ctsh	485.579	443.787	274.784	253.212	247.949	231.226	160.904	184.01
Itga8	382.88	362.441	199.648	221.185	72.41	85.0377	19.4195	21.0298
Peli1	582.296	570.324	308.058	342.287	241.367	292.377	202.517	211.612
Nus1	1181.54	1169.57	630.071	693.581	471.762	403.212	410.028	385.107
Sox10	2667.2	2691.64	1559.61	1453.22	796.51	802.602	181.433	211.612
Ccdc184	364.932	381.421	211.455	207.173	184.316	191.096	118.181	152.466
H2afx	409.801	423.902	222.188	244.204	233.687	232.181	230.814	231.327
L3mbtl3	562.355	570.324	330.599	303.254	145.917	161.476	136.491	82.8047
Tfrc	1299.2	1303.34	720.234	731.613	659.37	676.479	641.952	616.435
Dusp16	277.189	297.364	159.933	157.132	122.877	120.39	141.485	111.721
Hmgcr	939.252	929.15	492.679	536.449	425.683	399.39	495.474	440.31
5031439G07Rik	1305.18	1276.23	752.435	669.561	492.607	607.685	460.519	440.31
Anks1	285.166	228.672	139.539	142.119	100.935	103.192	82.1166	86.7477
Elovl6	328.04	339.845	181.4	183.153	117.392	118.479	144.814	123.55
Dpysl2	1052.92	847.804	466.918	480.402	547.463	482.517	433.332	379.85
Col5a2	2251.41	1924.28	976.77	1192	1126.74	887.64	1157.95	1100.12
Fermt2	965.176	1005.07	451.89	607.509	404.838	307.664	483.822	410.08
Plpp2	417.778	376.902	221.115	206.173	98.7409	79.3048	14.4259	14.458
Gpm6b	1459.73	1287.97	698.766	776.65	558.434	440.476	552.068	446.882
Postn	454.67	452.825	260.83	225.189	97.6438	86.9486	97.0973	107.778
Phlda1	2351.12	2223.45	1123.82	1323.11	744.945	900.061	728.507	887.193
Cdc42se1	416.781	452.825	205.014	259.217	244.658	220.716	230.259	201.097
Adamts1	2704.09	2689.84	1427.59	1450.21	1033.49	837	779.553	804.388
AC123832.2	2221.5	2706.1	1279.46	1349.13	1151.98	1009.94	1039.22	1147.44
Rab1a	1501.61	1428.07	713.794	844.707	741.654	676.479	798.418	722.898
Zfp287	291.148	301.883	125.585	184.154	89.9639	108.925	129.278	123.55
Adamts9	422.763	460.96	244.729	212.178	104.226	116.568	58.8132	42.0595
Sema3e	237.306	245.845	124.511	123.103	102.032	100.325	43.2777	59.1462
Antxr1	198.419	193.422	83.7232	116.097	106.421	83.1267	61.0326	68.3467
Dpy19l1	1664.13	1608.84	792.15	864.724	899.639	765.339	725.178	699.239
Abhd2	2129.77	1977.61	960.67	1125.94	702.157	572.332	786.766	713.697
Cdh19	262.233	257.595	121.291	142.119	77.8956	73.5719	29.9615	38.1164
Gm44769	892.389	985.188	428.276	522.438	267.697	231.226	319.034	294.417
Gdnf	243.288	229.576	92.3102	146.122	102.032	89.815	65.4713	85.4334
Chl1	3238.52	3347.83	1736.72	1580.32	800.898	888.596	139.82	139.322
Ppip5k1	817.608	771.881	415.396	384.322	401.546	372.637	370.079	325.961
Gas7	1777.8	1819.43	898.414	881.738	628.65	742.407	304.608	281.273
Ss18l2	220.355	238.614	130.952	96.0805	94.3524	73.5719	91.5489	65.718
Rwdd1	1163.6	1108.11	486.238	628.526	502.481	401.301	547.074	487.627
Egr1	251.265	277.48	132.025	116.097	29.6223	44.9075	138.71	115.664
Mier1	16716.1	24716.5	10463.2	9516.97	6132.91	6830.72	6492.76	7595.69
Tspan14	418.775	474.517	193.207	232.195	164.568	130.901	157.02	173.495
Efhd2	469.626	447.402	225.409	210.176	201.87	176.764	135.936	119.607
Sec11c	393.848	390.46	154.566	190.159	118.489	123.257	197.524	169.552
Ngfr	4225.64	4118.81	2006.14	1900.59	812.967	854.198	381.176	460.026
Tuba1a	21996.6	21639.8	9629.24	10652.9	7470.3	7529.18	7014.87	6926.68
Hes1	387.865	355.21	95.5303	133.112	102.032	85.9931	169.227	173.495
Slc35f1	1474.69	1507.61	611.823	739.619	473.956	521.692	124.285	119.607
Acvr1	266.221	214.211	74.0628	89.0746	127.266	87.9041	125.394	90.6908
Gar1	344.991	250.364	136.319	132.111	87.7697	67.839	101.536	134.065
Coro2a	133.609	187.999	61.1823	67.0562	75.7013	68.7945	36.6196	43.3739
Sec13	563.352	526.036	178.18	262.22	252.338	189.185	269.098	215.555
Gm26764	397.836	475.421	199.648	180.151	178.831	172.942	212.504	176.124
Lpcat2	228.332	202.461	96.6037	91.0763	81.1869	45.863	46.0519	47.3169
Grb14	288.157	269.345	106.264	134.112	93.2553	68.7945	46.0519	27.6016
Akap12	2741.98	2731.41	1223.65	1133.95	591.348	497.805	301.834	344.362
Spata13	309.096	322.672	126.658	145.121	132.752	114.657	112.633	115.664
Vta1	198.419	166.307	69.7693	66.0553	85.5754	59.2397	82.6714	72.2898
Fam19a5	631.153	565.805	221.115	286.24	208.453	144.277	152.582	140.637
Syvn1	150.56	117.499	38.6415	37.031	53.7589	31.5308	57.1487	55.2031
Plekhb1	349.976	342.556	155.639	135.113	77.8956	115.613	25.5227	28.9159
Col11a1	993.094	936.381	408.955	398.334	279.766	306.709	92.1038	85.4334
Rgs16	214.373	214.211	61.1823	117.098	64.7301	34.3972	54.3745	49.9457
Ube2g2	346.985	302.787	107.337	137.115	115.198	77.3938	145.369	119.607
Ttyh2	250.268	180.768	64.4024	110.092	38.3992	43.952	43.2777	39.4308
Ajap1	1034.97	936.381	384.268	412.345	164.568	165.298	19.9743	23.6585
Tc2n	131.615	134.673	62.2557	45.0377	43.8848	29.6199	34.955	32.859
Col27a1	205.399	138.288	50.4486	62.052	80.0898	54.4623	51.0455	73.6041
Mal	151.556	171.73	56.8888	69.0578	60.3417	39.1746	18.8646	10.5149
Sorcs2	290.151	234.095	70.8427	129.108	84.4783	117.524	75.4585	86.7477
Ndufa4	420.769	383.229	112.704	178.149	160.18	107.969	161.459	144.58
Cndp1	690.978	753.804	264.05	257.215	57.0503	110.836	134.272	186.639
Pou3f1	526.46	479.94	191.061	163.137	69.1186	118.479	7.21294	7.88616
Gm16222	118.653	185.288	54.7421	43.036	34.0107	34.3973	28.8518	28.9159
Mmp15	765.759	700.478	210.381	231.194	78.9927	76.4383	30.5163	27.6015
Pxdc1	155.545	144.615	27.9077	54.0453	24.1367	13.3767	25.5227	14.458
Mest	143.58	175.345	34.348	51.0427	25.2338	21.976	8.87747	5.25744
Nr4a1	173.492	146.422	31.1278	44.0369	14.2626	26.7534	16.0904	11.8292
AC132324.1	85.7491	85.865	9.66037	7.00587	5.4856	9.55479	9.98715	6.5718
Rps6-ps4	1298.2	230.48	0	0	0	0	0	0
