# Supplementary material for: Cell state dependent effects of Bmal1 on melanoma immunity and tumorigenicity
Source: Nat Commun. 2024 Jan 20;15:633. doi: 10.1038/s41467-024-44778-2 (PMC10799901; doi:10.1038/s41467-024-44778-2)
Supplement: Supplementary file 11 — Source Data [file 41467_2024_44778_MOESM11_ESM.xlsx]

## Sheet: Fig. 1e
Fig.1 e (Lumicycle data)
Time	Ctrl_1	Ctrl_2	Ctrl_3	Bmal1 KO_1	Bmal1 KO_2	Bmal1 KO_3
0.00695
0.0139	-684.858	-697.933	-687.528	-194.25	-109.126	-151.135
0.02085	-643.73	-655.673	-646.067	-192.952	-102.863	-147.368
0.0278	-613.458	-621.544	-614.047	-182.844	-87.455	-134.657
0.03475	-586.393	-579.817	-579.843	-157.76	-85.959	-121.415
0.0417	-546.237	-545.647	-542.888	-154.326	-82.647	-118.055
0.04865	-499.572	-504.859	-499.406	-147.336	-72.481	-109.508
0.0556	-468.134	-489.366	-476.072	-139.428	-66.192	-102.435
0.06255	-443.509	-425.669	-432.158	-136.962	-60.298	-98.2705
0.0695	-378.56	-386.439	-380.36	-122.508	-57.336	-89.5942
0.07645	-356.582	-343.845	-348.255	-105.598	-46.399	-75.7215
0.0834	-323.192	-281.316	-300.563	-100.891	-44.337	-72.3493
0.09035	-255.037	-245.786	-249.011	-90.567	-31.663	-60.8922
0.0973	-208.465	-179.913	-193.103	-72.315	-26.331	-49.1432
0.10425	-167.075	-152.22	-158.755	-63.742	-16.744	-40.0963
0.1112	-138.055	-89.483	-113.133	-52.943	-15.204	-33.9493
0.11815	-75.646	-51.607	-63.2706	-48.48	-13.154	-30.7047
0.1251	-28.082	-6.849	-17.3678	-30.092	-6.288	-18.1237
0.13205	17.779	44.879	31.1538	-14.866	0.304	-7.25446
0.139	64.251	99.207	81.2719	-9.879	13.025	1.56727
0.14595	108.783	150.801	129.066	-3.805	17.171	6.65864
0.1529	157.771	211.596	183.651	13.871	22.271	18.0051
0.15985	211.565	259.101	234.017	22.473	28.984	25.6347
0.1668	265.648	315.156	288.778	30.867	31.661	31.15
0.17375	309.956	374.89	340.508	46.769	38.307	42.3829
0.1807	357.376	429.883	391.428	58.406	48.908	53.4614
0.18765	414.596	488.857	449.2	73.771	59.59	66.4374
0.1946	460.471	522.567	488.77	86.104	66.193	75.8709
0.20155	504.817	578.141	538.45	92.422	68.288	80.0621
0.2085	563.63	626.633	591.803	100.53	73.575	86.7352
0.21545	612.564	681.934	643.629	118.162	80.766	99.1014
0.2224	646.953	731.481	685.362	120.449	83.936	101.82
0.22935	704.965	774.884	735.786	144.016	87.306	115.239
0.2363	747.144	831.551	784.932	150.533	97.618	123.623
0.24325	775.491	884.807	825.506	151.83	108.394	129.638
0.2502	822.206	921.823	867.137	157.104	109.108	132.621
0.25715	883.906	991.434	932.425	169.739	113.729	141.217
0.2641	909.67	1011.7	955.312	185.851	119.687	152.212
0.27105	938.246	1059.12	993.095	202.36	124.555	162.862
0.278	982.508	1098.05	1034.46	213.232	138.626	175.288
0.28495	1022.1	1147.56	1078.76	219.57	140.869	179.563
0.2919	1058.92	1213.96	1130.08	224.969	146.566	185.09
0.29885	1099.07	1224.93	1155.5	228.671	149.284	188.289
0.3058	1137.01	1254.45	1189.04	232.032	153.893	192.259
0.31275	1145.85	1275.41	1203.86	233.671	155.549	193.901
0.3197	1199.75	1302.82	1244.29	253.079	162.409	206.987
0.32665	1211.81	1360.89	1279.15	263.935	169.025	215.691
0.3336	1226.84	1386.07	1299.15	271.056	172.96	221.199
0.34055	1272.97	1408.04	1333.01	281.691	173.674	226.853
0.3475	1276.55	1421.69	1341.57	282.989	177.878	229.594
0.35445	1303.09	1450.99	1369.34	291.618	180.034	234.966
0.3614	1309.68	1462.19	1378.18	295.331	180.748	237.172
0.36835	1315.28	1468.25	1383.98	296.629	184.485	239.68
0.3753	1327.79	1488.58	1400.31	295.585	192.341	243.074
0.38225	1339.62	1503.76	1413.74	296.883	193.86	244.477
0.3892	1353.07	1552.96	1444.89	299.199	197.099	247.244
0.39615	1368.8	1558.48	1455.45	317.805	200.572	258.244
0.4031	1374.99	1563.39	1460.97	315.141	198.527	255.898
0.41005	1387.8	1566.76	1469.02	333.895	199.415	265.683
0.417	1395.59	1565.33	1472.18	329.389	200.129	263.794
0.42395	1398.72	1568.69	1475.41	336.854	204.661	269.771
0.4309	1398.97	1576.74	1479.53	339.278	205.375	271.334
0.43785	1399.04	1580.11	1481.24	345.042	206.089	274.561
0.4448	1403.78	1583.29	1485.18	346.279	207.27	275.766
0.45175	1401.69	1573.37	1479.21	352.157	214.048	282.071
0.4587	1395.99	1553.13	1466.31	359.329	214.762	285.999
0.46565	1389.57	1551.81	1462.46	362.024	210.412	285.175
0.4726	1392.7	1550.18	1463.21	363.321	208.958	285.096
0.47955	1394.9	1558.53	1468.46	364.619	209.672	286.099
0.4865	1374.96	1566.24	1462.37	355.004	210.386	281.665
0.49345	1374.45	1569.6	1463.79	356.302	210.05	282.144
0.5004	1359.29	1521.85	1432.51	365.887	212.043	287.912
0.50735	1349.69	1491.87	1412.83	367.185	212.534	288.803
0.5143	1328.57	1460.69	1386.83	368.482	213.471	289.916
0.52125	1316.15	1464.05	1382.33	366.924	213.962	289.384
0.5282	1283.67	1459.2	1363.77	353.946	212.919	282.399
0.53515	1258.61	1439.93	1341.72	355.244	213.633	283.402
0.5421	1233.92	1416.38	1317.74	358.404	214.347	285.332
0.54905	1203.58	1354.88	1272.08	359.701	207.899	282.766
0.556	1177.36	1286.78	1225.18	347.855	205.202	275.521
0.56295	1155.59	1267.92	1204.98	346.434	202.571	273.502
0.5699	1096.51	1249.76	1166.57	342.11	203.012	271.567
0.57685	1074.08	1210.91	1136.1	343.407	198.783	270.107
0.5838	1038.14	1154.07	1089.97	327.186	196.075	260.677
0.59075	987.27	1127.52	1051.48	323.421	193.671	257.604
0.5977	954.961	1039.34	991.573	324.718	194.125	258.476
0.60465	913.177	990.81	946.669	324.185	181.926	252.133
0.6116	863.788	928.358	891.061	322.102	181.957	251.111
0.61855	811.332	895.994	848.888	313.34	176.031	243.794
0.6255	762.801	851.035	802.405	307.448	174.661	240.176
0.63245	719.768	820.014	765.585	293.515	172.926	232.37
0.6394	661.144	745.763	699.519	291.346	171.702	230.68
0.64635	610.25	663.309	633.218	281.018	168.116	223.748
0.6533	559.743	612.204	582.696	279.686	164.095	221.082
0.66025	521.865	565.227	540.506	268.998	159.715	213.575
0.6672	456.661	519.761	485.48	268.511	158.19	212.573
0.67415	413.384	478.138	443.268	254.236	154.948	203.846
0.6811	366.73	394.399	378.436	245.501	145.425	194.751
0.68805	310.892	343.214	325.224	234.746	144.916	189.139
0.695	253.103	290.358	270.211	224.882	140.426	181.988
0.70195	213.329	225.292	218.084	221.858	139.319	179.93
0.7089	158.493	176.062	166.342	216.642	133.726	174.545
0.71585	114.368	136.045	124.506	198.85	130.433	164.041
0.7228	62.43	60.02	60.8825	202.015	126.907	163.862
0.72975	30.66	24.879	27.6142	178.232	126.592	151.856
0.7367	-26.07	-20.811	-23.3094	175.103	118.21	146.122
0.74365	-59.225	-57.624	-58.0977	166.898	117.216	141.539
0.7506	-115.215	-115.025	-114.476	153.861	107.328	130.118
0.75755	-154.533	-160.549	-156.66	147.428	107.362	126.931
0.7645	-190.8	-215.049	-201.789	140.516	96.578	118.115
0.77145	-249.459	-236.45	-241.596	135.854	97.292	116.148
0.7784	-273.342	-297.206	-283.678	124.577	97.457	110.612
0.78535	-305.469	-316.537	-309.263	119.739	98.171	108.558
0.7923	-348.62	-352.723	-348.71	120.016	86.507	102.885
0.79925	-382.901	-419.555	-398.984	98.596	84.037	90.9836
0.8062	-413.512	-443.55	-426.134	99.834	78.259	88.7219
0.81315	-436.842	-471.267	-451.515	97.372	74.505	85.6252
0.8201	-487.996	-502.092	-492.275	90.813	73.517	81.8655
0.82705	-491.374	-521.054	-503.383	82.604	63.978	73.0238
0.834	-523.738	-554.504	-536.106	70.962	62.008	66.2427
0.84095	-546.902	-582.356	-561.471	62.406	59.69	60.8255
0.8479	-579.219	-608.752	-590.663	43.454	59.422	51.2505
0.85485	-590.82	-644.69	-614.3	44.752	57.378	50.8789
0.8618	-619.251	-656.049	-634.083	38.52	50.902	44.548
0.86875	-640.412	-670.528	-651.804	35.308	49.602	42.3002
0.8757	-648.541	-692.82	-666.929	22.348	42.102	32.1075
0.88265	-674.822	-699.458	-683.297	20.678	42.816	31.6313
0.8896	-684.726	-735.999	-706.389	10.318	41.994	26.0607
0.89655	-689.217	-743.133	-712.169	1.276	38.657	19.8937
0.9035	-700.393	-760.822	-726.521	-5.657	33.202	13.7223
0.91045	-715.99	-770.411	-739.044	-7.348	30.341	11.4546
0.9174	-729.935	-779.228	-750.361	-16.805	27.525	5.34046
0.92435	-735.119	-787.151	-756.878	-18.577	18.592	0.00747266
0.9313	-741.75	-784.908	-759.059	-20.088	18.508	-0.78712
0.93825	-759.031	-797.009	-773.668	-19.275	15.152	-2.05399
0.9452	-757.616	-812.538	-780.686	-39.577	11.669	-13.9031
0.95215	-754.486	-817.114	-781.405	-38.28	12.127	-13.0288
0.9591	-764.111	-815.072	-785.175	-41.979	4.048	-18.8964
0.96605	-766.916	-819.383	-788.713	-49.828	4.533	-22.5649
0.973	-771.879	-816.022	-789.51	-48.758	4.675	-21.9612
0.97995	-768.749	-809.599	-784.76	-58.215	-2.661	-30.3271
0.9869	-764.683	-806.237	-781.067	-62.674	-2.89	-32.6625
0.99385	-759.614	-816.3	-783.55	-61.949	-4.516	-33.1114
1.0008	-758.422	-812.938	-781.285	-70.94	-5.049	-37.856
1.00775	-761.149	-809.576	-780.97	-72.815	-8.73	-40.6239
1.0147	-758.018	-803.376	-776.33	-73.978	-9.978	-41.825
1.02165	-752.478	-793.785	-768.807	-70.22	-15.046	-42.4776
1.0286	-746.24	-788.112	-762.885	-74.4	-17.672	-45.8682
1.03555	-739.447	-787.062	-758.985	-73.102	-17.328	-45.0502
1.0425	-739.507	-778.784	-754.899	-89.096	-17.412	-53.0599
1.04945	-733.186	-771.165	-747.968	-88.966	-22.59	-55.5747
1.0564	-724.348	-757.094	-736.578	-86.501	-26.273	-56.1815
1.06335	-711.111	-744.921	-723.944	-86.371	-29.29	-57.6197
1.0703	-704.495	-735.141	-715.792	-83.317	-29.606	-56.2557
1.07725	-684.858	-731.779	-704.357	-94.198	-32.261	-62.999
1.0842	-675.726	-716.197	-692.069	-95.578	-32.315	-63.7134
1.09115	-672.481	-695.183	-680.007	-97.529	-31.877	-64.4672
1.0981	-660.329	-690.112	-671.444	-92.983	-35.612	-64.0631
1.10505	-646.597	-677.931	-658.56	-99.888	-37.632	-68.5094
1.112	-637.985	-670.836	-650.75	-100.114	-44.176	-71.882
1.11895	-623.123	-665.058	-640.488	-102.314	-46.52	-74.1457
1.1259	-615.941	-650.686	-629.771	-101.513	-46.427	-73.7004
1.13285	-601.501	-622.316	-608.486	-106.759	-45.713	-75.9581
1.1398	-591.202	-615.843	-600.147	-108.736	-44.999	-76.5873
1.14675	-569.262	-603.845	-583.273	-118.55	-46.181	-82.0653
1.1537	-562.674	-588.046	-572.142	-117.252	-46.576	-81.6154
1.16065	-545.076	-572.811	-555.817	-117.794	-48.128	-82.6586
1.1676	-540.869	-565.815	-550.247	-119.758	-49.873	-84.5063
1.17455	-531.989	-551.375	-538.652	-118.461	-54.536	-86.1832
1.1815	-512.023	-534.727	-520.448	-117.404	-54.906	-85.841
1.18845	-485.312	-524.578	-502.121	-116.107	-54.343	-84.9143
1.1954	-481.473	-505.622	-490.787	-115.432	-55.042	-84.9263
1.20235	-468.122	-494.977	-478.856	-129.063	-53.735	-91.0658
1.2093	-463.245	-483.853	-470.9	-131.086	-53.841	-92.1265
1.21625	-443.088	-475.679	-456.814	-129.789	-53.127	-91.1246
1.2232	-425.889	-451.716	-436.348	-126.133	-64.966	-95.2012
1.23015	-409.618	-440.52	-422.691	-124.836	-65.567	-94.8545
1.2371	-402.301	-435.794	-416.704	-130.088	-65.581	-97.4779
1.24405	-396.017	-405.285	-398.41	-129.785	-68.541	-98.8015
1.251	-374.961	-400.096	-385.361	-129.61	-70.911	-99.895
1.25795	-369.849	-394.632	-380.102	-129.958	-71.233	-100.229
1.2649	-358.638	-381.509	-368.004	-130.354	-70.519	-100.07
1.27185	-348.075	-356.933	-350.532	-133.471	-71.869	-102.296
1.2788	-333.214	-353.571	-341.472	-127.759	-68.649	-97.846
1.28575	-327.057	-351.362	-337.312	-130.876	-70.441	-100.292
1.2927	-319.746	-348.665	-332.336	-137.332	-72.146	-104.357
1.29965	-305.802	-344.639	-323.401	-136.091	-78.573	-106.941
1.3066	-293.426	-329.827	-309.883	-139.715	-80.877	-109.894
1.31355	-290.295	-325.783	-306.316	-146.294	-80.863	-113.164
1.3205	-286.966	-318.602	-301.09	-144.996	-83.618	-113.89
1.32745	-274.548	-302.68	-287	-141.788	-82.904	-111.936
1.3344	-264.021	-295.64	-278.265	-137.725	-83.064	-109.992
1.34135	-260.301	-287.028	-272.134	-139.193	-82.351	-110.368
1.3483	-257.76	-283.667	-269.199	-136.653	-85.346	-110.595
1.35525	-253.791	-271.772	-261.312	-136.663	-84.632	-110.244
1.3622	-250.661	-258.393	-253.103	-135.365	-83.918	-109.242
1.36915	-238.582	-253.124	-244.478	-135.021	-88.051	-111.129
1.3761	-235.452	-243.142	-237.959	-142.518	-89.574	-115.623
1.38305	-232.099	-238.045	-233.757	-143.831	-88.86	-115.921
1.39	-228.969	-236.418	-231.392	-142.533	-90.569	-116.126
1.39695	-225.839	-230.731	-227.008	-146.754	-92.652	-119.267
1.4039	-227.007	-227.369	-225.917	-147.284	-91.938	-119.175
1.41085	-226.865	-222.504	-223.428	-148.784	-91.224	-119.567
1.4178	-226.737	-217.269	-220.761	-147.487	-92.394	-119.503
1.42475	-223.607	-213.908	-217.534	-146.189	-92.52	-118.919
1.4317	-224.528	-209.801	-215.95	-147.816	-99.094	-123.005
1.43865	-221.621	-207.851	-213.535	-146.518	-98.38	-122.003
1.4456	-226.871	-204.489	-214.474	-142.199	-96.373	-118.851
1.45255	-226.073	-207.745	-215.696	-140.902	-94.119	-117.082
1.4595	-223.614	-213.381	-217.275	-141.281	-93.405	-116.915
1.46645	-224.073	-216.162	-218.886	-145.179	-95.682	-119.992
1.4734	-232.059	-215.523	-222.539	-147.943	-97.887	-122.467
1.48035	-233.189	-213.394	-222.043	-142.584	-100.285	-120.992
1.4873	-235.276	-212.994	-222.881	-152.159	-100.608	-125.923
1.49425	-237.919	-224.839	-230.085	-142.809	-98.857	-120.393
1.5012	-250.442	-221.713	-234.757	-152.051	-100.869	-125.999
1.50815	-258.378	-225.787	-240.728	-151.082	-100.348	-125.257
1.5151	-256.457	-229.612	-241.675	-154.154	-100.841	-127.033
1.52205	-260.937	-232.943	-245.559	-148.487	-104.249	-125.907
1.529	-270.577	-244.695	-256.195	-151.559	-104.707	-127.666
1.53595	-270.533	-248.889	-258.258	-151.653	-107.853	-129.28
1.5429	-288.057	-262.927	-273.951	-151.3	-107.139	-128.748
1.54985	-287.005	-262.125	-273.029	-150.003	-106.425	-127.747
1.5568	-300.458	-274.972	-286.106	-148.705	-103.795	-125.79
1.56375	-316.189	-276.516	-294.695	-149.918	-107.599	-128.289
1.5707	-329.225	-291.748	-308.75	-153.861	-102.964	-127.944
1.57765	-344.488	-290.21	-315.574	-153.636	-109.411	-131.044
1.5846	-345.748	-307.015	-324.556	-153.184	-108.697	-130.463
1.59155	-352.843	-319.944	-334.512	-151.887	-107.983	-129.461
1.5985	-365.048	-325.762	-343.473	-150.589	-108.727	-129.185
1.60545	-375.652	-335.154	-353.415	-152.606	-107.764	-129.71
1.6124	-390.655	-349.62	-368.067	-151.309	-107.299	-128.833
1.61935	-388.43	-356.918	-370.59	-155.868	-106.336	-130.624
1.6263	-394.372	-359.202	-374.68	-154.571	-109.566	-131.587
1.63325	-405.864	-380.184	-390.826	-153.274	-108.852	-130.585
1.6402	-424.462	-393.873	-406.879	-152.775	-111.526	-131.669
1.64715	-436.206	-394.611	-413.085	-156.222	-112.435	-133.839
1.6541	-433.697	-400.5	-414.766	-154.925	-113.081	-133.515
1.66105	-438.893	-420.965	-427.524	-153.627	-113.94	-133.296
1.668	-448.678	-430.011	-436.887	-156.206	-113.226	-134.225
1.67495	-455.996	-442.315	-446.643	-154.908	-112.512	-133.223
1.6819	-458.683	-451.118	-452.356	-153.611	-111.99	-132.316
1.68885	-470.116	-462.925	-463.911	-153.501	-110.849	-131.693
1.6958	-482.131	-467.849	-472.333	-152.204	-110.562	-130.904
1.70275	-485.049	-475.658	-477.667	-150.906	-112.507	-131.226
1.7097	-492.588	-482.469	-484.802	-154.982	-117.244	-135.617
1.71665	-504.639	-497.423	-498.229	-153.685	-116.53	-134.615
1.7236	-510.854	-511.528	-508.332	-151.154	-117.349	-133.762
1.73055	-511.88	-511.974	-509.064	-148.356	-116.635	-132.013
1.7375	-518.09	-524.015	-518.138	-147.059	-112.35	-129.232
1.74445	-516.476	-539.038	-524.805	-158.575	-111.636	-134.613
1.7514	-536.006	-535.714	-532.863	-157.277	-114.057	-135.172
1.75835	-536.779	-552.661	-541.673	-154.96	-113.343	-133.663
1.7653	-535.15	-561.713	-545.364	-153.662	-113.73	-133.209
1.77225	-551.102	-563.595	-554.231	-154.266	-116.545	-134.912
1.7792	-556.104	-565.646	-557.738	-152.969	-117.377	-134.68
1.78615	-556.061	-572.417	-561.083	-151.711	-116.663	-133.698
1.7931	-562.808	-584.362	-570.377	-154.227	-115.025	-134.135
1.80005	-566.178	-596.675	-578.174	-152.93	-114.312	-133.134
1.807	-563.064	-593.314	-574.955	-149.569	-113.598	-131.104
1.81395	-567.594	-594.858	-577.975	-148.272	-113.246	-130.282
1.8209	-571.928	-609.453	-587.387	-158.829	-112.532	-135.186
1.82785	-572.867	-611.004	-588.625	-157.531	-112.205	-134.376
1.8348	-574.558	-611.687	-589.805	-156.234	-111.491	-133.375
1.84175	-573.017	-613.201	-589.792	-155.086	-110.777	-132.447
1.8487	-579.902	-613.051	-593.14	-155.221	-117.413	-135.82
1.85565	-578.989	-615.6	-593.954	-153.923	-116.699	-134.818
1.8626	-582.643	-622.719	-599.31	-152.626	-111.926	-131.794
1.86955	-583.491	-623.571	-600.155	-150.779	-111.212	-130.518
1.8765	-577.151	-621.722	-596.084	-149.482	-115.601	-132.058
1.88345	-577.23	-627.005	-598.75	-152.02	-117.125	-134.082
1.8904	-577.95	-627.461	-599.334	-151.543	-116.411	-133.489
1.89735	-576.705	-637.969	-603.94	-153.529	-114.213	-133.383
1.9043	-571.69	-634.608	-599.775	-152.232	-113.499	-132.381
1.91125	-564.483	-631.809	-594.8	-152.252	-115.546	-133.411
1.9182	-561.353	-628.447	-591.573	-150.954	-116.181	-133.081
1.92515	-560.804	-625.085	-589.628	-149.657	-114.118	-131.407
1.9321	-559.513	-622.596	-587.749	-153.383	-118.498	-135.445
1.93905	-556.382	-619.235	-584.521	-149.749	-112.888	-130.84
1.946	-550.097	-616.413	-579.993	-150.714	-113.947	-131.848
1.95295	-544.56	-616.882	-577.473	-149.416	-113.233	-130.846
1.9599	-539.712	-613.52	-573.391	-149.212	-113.13	-130.693
1.96685	-531.088	-608.281	-566.498	-147.915	-114.182	-130.571
1.9738	-524.33	-604.636	-561.326	-143.737	-113.468	-128.134
1.98075	-520.888	-601.274	-557.943	-142.44	-114.378	-127.941
1.9877	-513.545	-596.854	-552.094	-150.95	-113.664	-131.825
1.99465	-496.835	-593.492	-542.114	-152.501	-112.951	-132.242
2.0016	-492.246	-588.876	-537.537	-148.355	-112.138	-129.772
2.00855	-485.786	-580.535	-530.178	-142.786	-111.424	-126.642
2.0155	-474.211	-574.996	-521.669	-139.674	-112.261	-125.508
2.02245	-465.234	-564.434	-511.954	-140.191	-111.547	-125.41
2.0294	-455.813	-560.097	-505.114	-138.452	-113.597	-125.565
2.03635	-443.019	-542.557	-490.032	-137.154	-109.993	-123.123
2.0433	-438.12	-537.625	-485.144	-135.857	-112.674	-123.813
2.05025	-423.607	-533.984	-476.117	-139.112	-108.556	-123.383
2.0572	-416.175	-529.365	-470.126	-137.814	-107.842	-122.38
2.06415	-401.053	-520.848	-458.372	-136.453	-107.128	-121.347
2.0711	-386.036	-504.429	-442.742	-135.156	-106.596	-120.435
2.07805	-373.087	-498.552	-433.382	-133.511	-108.535	-120.582
2.085	-355.79	-485.274	-418.18	-137.635	-107.901	-122.321
2.09195	-344.478	-476.849	-408.367	-132.987	-108.008	-120.058
2.0989	-331.511	-468.148	-397.593	-135.04	-112.133	-123.136
2.10585	-318.154	-459.763	-386.783	-133.194	-106.58	-119.45
2.1128	-307.018	-456.299	-379.524	-131.897	-107.499	-119.262
2.11975	-295.439	-438.65	-364.991	-130.599	-105.09	-117.415
2.1267	-286.467	-434.508	-358.471	-127.52	-105.673	-116.171
2.13365	-272.003	-418.212	-343.177	-128.259	-104.959	-116.184
2.1406	-245.582	-413.313	-327.605	-129.021	-104.245	-116.208
2.14755	-230.819	-397.754	-312.529	-128.522	-104.789	-116.23
2.1545	-216.591	-380.739	-296.994	-128.095	-103.497	-115.374
2.16145	-205.633	-375.609	-288.995	-127.614	-102.783	-114.779
2.1684	-196.757	-366.067	-279.838	-125.5	-102.07	-113.37
2.17535	-178.982	-351.064	-263.541	-125.313	-103.739	-114.109
2.1823	-151.338	-339.948	-244.269	-125.863	-103.025	-114.027
2.18925	-148.143	-326.55	-236.019	-128.115	-102.311	-114.793
2.1962	-137.459	-318.394	-226.652	-126.818	-102.601	-114.291
2.20315	-122.659	-297.479	-208.894	-123.656	-103.362	-113.095
2.2101	-106.56	-291.041	-197.689	-122.359	-102.648	-112.093
2.21705	-91.94	-286.783	-188.302	-124.665	-101.263	-112.552
2.224	-80.399	-275.374	-176.892	-124.769	-100.449	-112.199
2.23095	-71.785	-268.999	-169.439	-124.635	-99.735	-111.776
2.2379	-49.209	-258.153	-152.821	-123.338	-100.579	-111.55
2.24485	-37.677	-248.405	-142.241	-122.04	-99.865	-110.548
2.2518	-27.919	-233.988	-130.221	-117.234	-99.151	-107.798
2.25875	-21.982	-218.518	-119.577	-120.996	-99.363	-109.778
2.2657	-7.185	-211.431	-108.697	-114.639	-98.649	-106.255
2.27265	2.938	-195.111	-95.5491	-114.166	-97.789	-105.591
2.2796	14.094	-190.657	-87.7877	-112.868	-96.841	-104.472
2.28655	24.455	-182.48	-78.5706	-122.229	-96.127	-108.78
2.2935	30.002	-178.143	-73.6562	-120.932	-96.36	-108.25
2.30045	40.708	-167.753	-63.1672	-112.684	-98.312	-105.113
2.3074	56.783	-154.229	-48.4505	-111.387	-97.217	-103.922
2.31435	62.598	-145.539	-41.2385	-109.869	-96.745	-102.93
2.3213	75.463	-142.178	-33.1709	-112.222	-95.789	-103.626
2.32825	87.691	-134.903	-23.474	-110.567	-93.006	-101.415
2.3352	98.154	-123.692	-12.6976	-116.184	-91.76	-103.593
2.34215	101.94	-115.938	-6.95985	-113.679	-91.578	-102.254
2.3491	105.139	-104.25	0.442014	-112.381	-92.352	-101.993
2.35605	114.69	-96.592	8.99839	-111.084	-93.154	-101.747
2.363	123.326	-88.005	17.5617	-108.414	-93.03	-100.355
2.36995	126.456	-80.893	22.6541	-107.398	-92.854	-99.761
2.3769	129.587	-77.532	25.8819	-106.1	-93.972	-99.6714
2.38385	137.078	-73.745	31.4894	-104.803	-91.788	-97.9372
2.3908	140.208	-74.93	32.4564	-106.525	-91.305	-98.5544
2.39775	141.13	-66.954	36.8806	-109.707	-90.591	-99.7839
2.4047	144.26	-61.975	40.9124	-108.41	-89.877	-98.7821
2.41165	149.698	-52.15	48.5012	-108.822	-89.421	-98.7602
2.4186	152.828	-48.386	51.9289	-107.91	-91.749	-99.4656
2.42555	155.958	-37.247	59.0235	-106.743	-91.035	-98.5285
2.4325	149.239	-33.886	57.3539	-105.315	-85.544	-95.0817
2.43945	154.558	-39.326	57.2937	-106.191	-84.83	-95.1624
2.4464	151.696	-35.964	57.5423	-104.523	-90.055	-96.9344
2.45335	153.562	-32.602	60.1417	-103.995	-89.341	-96.3156
2.4603	155.632	-27.734	63.5913	-102.007	-89.029	-95.1698
2.46725	151.218	-25.127	62.6929	-100.709	-87.789	-93.9055
2.4742	145.677	-21.765	61.6095	-99.412	-87.075	-92.9036
2.48115	146.69	-28.004	59.0111	-103.801	-86.168	-94.6383
2.4881	137.158	-27.902	54.3224	-102.504	-83.57	-92.6979
2.49505	135.909	-30.978	52.172	-101.206	-84.74	-92.6341
2.502	131.448	-26.008	52.4251	-99.387	-83.538	-91.1291
2.50895	126.213	-28.837	48.4157	-102.035	-82.824	-92.0926
2.5159	116.692	-22.878	46.6446	-100.738	-82.11	-91.0908
2.52285	114.967	-31.404	41.5478	-101.429	-80.923	-90.8437
2.5298	105.932	-37.789	33.8809	-102.107	-83.443	-92.4368
2.53675	107.265	-35.565	35.6495	-100.81	-79.495	-89.8239
2.5437	88.941	-35.114	26.763	-99.512	-78.683	-88.7727
2.55065	87.283	-37.529	24.7379	-103.447	-77.969	-90.3774
2.5576	73.679	-41.254	16.1218	-102.149	-77.255	-89.375
2.56455	73.352	-42.439	15.37	-98.82	-77.55	-87.8636
2.5715	67.355	-47.469	9.88739	-94.167	-75.314	-84.4316
2.57845	48.179	-58.568	-5.16545	-92.87	-76.122	-84.188
2.5854	42.016	-57.702	-7.79913	-96.135	-77.068	-86.2858
2.59235	24.293	-64.912	-20.1959	-95.42	-76.444	-85.6188
2.5993	27.212	-64.135	-18.3582	-96.856	-77.464	-86.8423
2.60625	14.261	-64.096	-24.7781	-97.914	-76.751	-87.0142
2.6132	1.572	-71.085	-34.5621	-97.063	-74.575	-85.5062
2.62015	-12.302	-92.602	-52.1586	-95.766	-70.789	-82.9739
2.6271	-15.074	-90.286	-52.3853	-96.59	-73.147	-84.5591
2.63405	-26.567	-95.616	-60.7498	-95.053	-72.871	-83.656
2.641	-37.056	-102.698	-69.4862	-93.756	-72.713	-82.9311
2.64795	-43.162	-101.13	-71.7425	-92.458	-72.153	-82.0055
2.6549	-65.885	-117.161	-91.0111	-91.665	-71.439	-81.2547
2.66185	-68.552	-116.464	-91.9906	-92.586	-70.248	-81.1202
2.6688	-78.992	-120.342	-99.1095	-91.289	-69.534	-80.1184
2.67575	-86.893	-132.534	-109.1	-88.94	-68.93	-78.6473
2.6827	-93.908	-144.097	-118.337	-86.681	-68.474	-77.2947
2.68965	-100.065	-147.711	-123.195	-86.346	-67.76	-76.7721
2.6966	-117.718	-147.735	-131.984	-87.565	-66.042	-76.5235
2.70355	-123.412	-149.243	-135.565	-86.268	-65.328	-75.5217
2.7105	-130.907	-161.517	-145.394	-84.338	-67.866	-75.8246
2.71745	-142.132	-164.701	-152.558	-83.04	-68.936	-75.711
2.7244	-149.839	-167.238	-157.652	-85.657	-68.222	-76.659
2.73135	-163.721	-174.128	-167.98	-89.154	-62.916	-75.7578
2.7383	-170.831	-173.8	-171.352	-91.015	-61.907	-76.1823
2.74525	-173.779	-177.255	-174.535	-89.718	-61.193	-75.1805
2.7522	-187.053	-191.35	-188.143	-87.128	-60.479	-73.5345
2.75915	-196.42	-189.766	-192.013	-85.831	-59.941	-72.6203
2.7661	-198.893	-203.586	-200.114	-85.631	-59.374	-72.2382
2.77305	-205.699	-203.175	-203.294	-87.776	-58.66	-72.9511
2.78	-209.504	-210.839	-208.996	-88.032	-59.289	-73.392
2.78695	-224.394	-209.885	-215.925	-86.734	-58.575	-72.3897
2.7939	-225.887	-215.181	-219.3	-82.293	-57.861	-69.8216
2.80085	-231.281	-219.942	-224.35	-80.996	-55.879	-68.188
2.8078	-237.622	-223.226	-229.135	-85.746	-54.668	-69.9511
2.81475	-239.495	-226.599	-231.743	-84.449	-53.82	-68.8825
2.8217	-240.999	-226.167	-232.276	-81.527	-53.106	-67.0711
2.82865	-245.203	-235.2	-238.858	-80.229	-52.847	-66.2955
2.8356	-252.808	-239.028	-244.542	-78.932	-52.133	-65.2936
2.84255	-257.755	-237.619	-246.302	-79.846	-56.581	-67.9649
2.8495	-255.022	-247.687	-249.949	-79.154	-57.334	-67.9952
2.85645	-258.622	-245.984	-250.892	-78.718	-56.62	-67.4223
2.8634	-257.057	-246.044	-250.143	-77.421	-55.752	-66.3438
2.87035	-264.513	-248.868	-255.255	-74.811	-53.126	-63.7353
2.8773	-266.701	-249.848	-256.83	-73.514	-49.35	-61.2081
2.88425	-268.575	-246.812	-256.252	-75.385	-48.203	-61.5688
2.8912	-271.534	-248.407	-258.516	-77.675	-47.489	-62.3539
2.89815	-269.145	-251.142	-258.688	-76.378	-50.025	-62.9711
2.9051	-266.015	-254.607	-258.855	-71.658	-49.311	-60.264
2.91205	-269.861	-251.246	-259.096	-70.361	-48.442	-59.185
2.919	-273.945	-247.884	-259.455	-69.991	-45.215	-57.393
2.92595	-270.815	-252.697	-260.292	-68.693	-44.501	-56.3907
2.9329	-266.173	-254.657	-258.958	-67.396	-43.74	-55.3655
2.93985	-263.043	-254.036	-257.093	-68.759	-43.026	-55.6888
2.9468	-270.578	-251.724	-259.69	-68.1	-41.927	-54.813
2.95375	-267.448	-248.362	-256.462	-67.296	-42.301	-54.5988
2.9607	-264.317	-243.543	-252.51	-66.822	-40.499	-53.4649
2.96765	-262.684	-240.182	-250.027	-69.651	-40.873	-55.0606
2.9746	-263.631	-240.101	-250.457	-68.353	-40.368	-54.1624
2.98155	-260.128	-236.739	-247.044	-66.224	-39.856	-52.8467
2.9885	-257.371	-234.242	-244.432	-63.904	-42.91	-53.2123
2.99545	-254.777	-230.88	-241.47	-63.629	-42.196	-52.7196
3.0024	-251.646	-228.758	-238.858	-61.309	-41.482	-51.2082
3.00935	-249.152	-225.397	-235.947	-63.35	-35.008	-48.9997
3.0163	-249.15	-220.041	-233.283	-59.808	-35.535	-47.4977
3.02325	-246.019	-216.679	-230.055	-60.755	-34.821	-47.6138
3.0302	-236.838	-212.18	-223.253	-57.213	-34.107	-45.4936
3.03715	-231.101	-211.369	-219.998	-61.623	-33.266	-47.2716
3.0441	-227.153	-205.112	-214.924	-53.894	-30.844	-42.2146
3.05105	-222.476	-201.729	-210.916	-57.61	-30.13	-43.7101
3.058	-218.208	-197.196	-206.54	-51.375	-30.635	-40.8555
3.06495	-210.584	-191.7	-200.017	-55.015	-30.562	-42.6325
3.0719	-207.362	-184.685	-194.927	-54.901	-29.848	-42.22
3.07885	-200.598	-181.123	-189.793	-53.604	-29.199	-41.2506
3.0858	-195.889	-172.414	-183.121	-46.921	-28.485	-37.5656
3.09275	-186.323	-163.726	-174.046	-45.624	-27.771	-36.5637
3.0997	-180.921	-158.462	-168.742	-48.833	-28.807	-38.6785
3.10665	-169.581	-151.983	-159.883	-47.535	-28.455	-37.8565
3.1136	-164.282	-143.178	-152.87	-46.238	-27.379	-36.6743
3.12055	-153.328	-139.505	-145.598	-39.79	-22.066	-30.8153
3.1275	-144.63	-134.314	-138.692	-38.492	-21.352	-29.8129
3.13445	-141.499	-124.491	-132.251	-37.195	-23.793	-30.3828
3.1414	-135.238	-113.068	-123.459	-36.14	-23.41	-29.6665
3.14835	-121.64	-106.234	-113.3	-37.706	-22.365	-29.926
3.1553	-112.291	-101.943	-106.518	-38.667	-21.982	-30.214
3.16225	-105.855	-87.02	-95.8981	-37.369	-18.726	-27.9453
3.1692	-101.024	-83.321	-91.6569	-34.915	-18.354	-26.5374
3.17615	-87.41	-74.906	-80.7041	-32.974	-17.64	-25.2148
3.1831	-84.28	-67.903	-75.6659	-31.676	-17.937	-24.7161
3.19005	-79.647	-55.48	-67.1856	-30.57	-17.223	-23.8094
3.197	-63.41	-47.228	-55.0096	-29.407	-16.509	-22.8743
3.20395	-55.803	-43.353	-49.3007	-28.935	-17.098	-22.9326
3.2109	-48.764	-33.005	-40.6558	-26.812	-17.092	-21.872
3.21785	-37.009	-26.612	-31.6326	-25.688	-15.67	-20.6036
3.2248	-24.492	-22.095	-23.1632	-22.955	-14.815	-18.8162
3.23175	-20.337	-6.427	-13.3071	-21.657	-13.014	-17.2723
3.2387	-5.681	4.699	-0.488254	-20.36	-13.387	-16.812
3.24565	2.073	9.408	5.70839	-16.384	-9.612	-12.9506
3.2526	11.721	14.395	12.985	-20.64	-10.256	-15.3917
3.25955	15.69	23.383	19.4272	-14.504	-9.542	-11.9792
3.2665	31.944	34.783	33.1769	-13.206	-9.603	-11.3629
3.27345	40.944	39.711	40.1019	-11.909	-10.574	-11.2005
3.2804	45.345	46.361	45.5965	-9.933	-8.175	-9.021
3.28735	55.393	50.061	52.4321	-8.635	-5.968	-7.27489
3.2943	62.46	59.833	60.8045	-5.711	-4.853	-5.26275
3.30125	76.789	70.817	73.3902	-4.413	-1.542	-2.96665
3.3082	82.261	80.629	80.9895	-6.122	-0.828	-3.46233
3.31515	92.132	83.99	87.5684	-5.286	-1.826	-3.54304
3.3221	96.803	89.572	92.6663	-4.141	-1.112	-2.61693
3.32905	107.092	92.959	99.466	-2.844	-0.965	-1.89756
3.336	112.273	105.697	108.375	-1.546	0.418	-0.561944
3.34295	132.208	114.51	122.669	0.547	0.94	0.74079
3.3499	138.803	121.032	129.191	1.099	1.846	1.46713
3.35685	142.778	125.335	133.307	3.631	2.368	2.98857
3.3638	153.834	134.106	143.165	3.694	5.062	4.36204
3.37075	156.964	149.354	152.302	6.226	5.611	5.89693
3.3777	167.863	155.812	160.932	8.864	6.325	7.56682
3.38465	172.284	159.959	165.192	11.338	7.039	9.15501
3.3916	175.415	163.649	168.584	11.459	5.973	8.68423
3.39855	178.545	167.011	171.812	11.49	8.967	10.1912
3.4055	182.645	171.023	175.845	12.215	7.838	9.98995
3.41245	192.228	178.71	184.432	13.513	8.928	11.1796
3.4194	198.778	182.095	189.371	14.81	9.642	12.1814
3.42635	203.151	193.466	197.199	17.117	10.356	13.6864
3.4333	206.406	196.828	200.489	18.29	11.356	14.769
3.44025	209.536	200.19	203.717	19.588	14.645	17.0541
3.4472	216.018	204.787	209.226	20.885	15.359	18.0559
3.45415	219.148	208.149	212.453	20.568	16.073	18.2537
3.4611	222.278	211.511	215.681	26.58	12.689	19.5629
3.46805	225.809	215.86	219.599	24.175	13.016	18.5277
3.475	220.066	216.799	217.211	25.472	13.73	19.5296
3.48195	225.296	223.911	223.347	26.77	17.523	22.0658
3.4889	228.427	223.129	224.515	27.079	22.52	24.7091
3.49585	231.557	226.491	227.743	32.642	23.234	27.8362
3.5028	231.928	221.223	225.308	33.458	22.755	28.004
3.50975	233.155	224.585	227.59	34.755	23.469	29.0059
3.5167	232.842	227.947	229.106	32.69	24.326	28.4041
3.52365	234.64	227.08	229.569	33.988	25.04	29.4064
3.5306	233.759	230.442	230.802	36.361	22.924	29.5345
3.53755	233.88	229.586	230.437	38.405	23.638	30.9084
3.5445	232.52	237.62	233.755	38.956	27.488	33.1009
3.55145	230.544	241.239	234.572	41.967	28.202	34.9566
3.5584	223.79	244.601	232.886	39.509	28.916	34.0878
3.56535	224.76	237.275	229.725	44.742	30.237	37.3528
3.5723	223.175	232.094	226.361	41.349	31.581	36.3321
3.57925	219.362	230.983	223.913	42.565	32.529	37.4101
3.5862	220.681	234.345	226.24	43.862	33.243	38.412
3.59315	215.05	237.503	225.011	51.489	35.255	43.2139
3.6001	217.334	233.711	224.261	52.952	35.208	43.9193
3.60705	214.212	232.479	222.096	54.084	36.683	45.2181
3.614	213.297	226.24	218.539	52.49	37.475	44.8185
3.62095	205.548	225.67	214.403	52.669	41.494	46.9099
3.6279	202.676	228.108	214.187	53.967	42.208	47.9122
3.63485	194.799	223.838	208.148	55.264	38.725	46.8232
3.6418	195.673	224.055	208.69	56.243	39.439	47.6666
3.64875	190.257	227.259	207.59	57.54	45.201	51.1833
3.6557	188.711	228.433	207.405	58.838	45.915	52.1856
3.66265	188.751	221.051	203.755	61.958	45.505	53.5356
3.6696	177.42	223.542	199.36	63.741	46.219	54.7796
3.67655	175.114	219.48	196.193	67.074	46.035	56.3484
3.6835	172.223	216.086	193.069	66.602	46.749	56.4689
3.69045	174.743	213.875	193.222	67.899	47.463	57.4707
3.6974	168.228	210.423	188.267	68.151	50.284	59.0016
3.70435	165.677	207.804	185.696	66.879	50.998	58.7237
3.7113	156.436	192.979	173.73	60.629	52.749	56.4824
3.71825	158.386	196.341	176.371	61.927	53.673	57.5893
3.7252	158.47	199.703	178.085	66.853	55.431	60.9191
3.73215	159.866	194.603	176.243	68.151	55.101	61.4014
3.7391	153.672	197.965	174.835	69.448	53.21	61.1055
3.74605	147.269	204.687	174.994	78.096	53.924	65.7694
3.753	148.916	208.049	177.484	79.434	58.375	68.6533
3.75995	144.093	197.169	169.677	80.691	60.531	70.3536
3.7669	143.477	196.45	169.013	81.453	63.237	72.0813
3.77385	145.224	189.073	166.214	80.858	64.423	72.3757
3.7808	136.438	191.745	163.174	80.431	64.665	72.2836
3.78775	136.88	190.071	162.561	80.16	64.729	72.1804
3.7947	132.645	192.165	161.497	83.025	65.286	73.8852
3.80165	128.977	184.002	155.614	82.709	61.412	71.7978
3.8086	127.148	177.173	151.309	83.699	62.126	72.6467
3.81555	117.679	177.972	146.999	84.997	65.042	74.746
3.8225	120.056	179.979	149.178	89.763	65.756	77.4761
3.82945	115.922	182.928	148.589	91.27	64.195	77.4492
3.8364	116.897	180.206	147.721	92.614	64.686	78.3633
3.84335	117.557	182.915	149.396	93.911	64.873	79.1026
3.8503	115.261	176.417	145.023	93.671	65.587	79.3387
3.85725	117.144	172.146	143.836	93.584	65.357	79.1808
3.8642	111.563	174.955	142.458	96.266	69.094	82.3786
3.87115	112.519	177.567	144.232	95.675	69.808	82.4399
3.8781	109.484	175.868	141.878	94.984	70.522	82.4514
3.88505	110.186	179.445	144.005	95.486	69.227	82.0563
3.892	112.001	182.591	146.472	96.822	69.941	83.0776
3.89895	115.132	182.166	147.818	98.119	71.961	84.73
3.9059	112.907	177.939	144.61	99.417	74.43	86.6067
3.91285	110.311	181.185	144.933	99.952	73.389	86.3546
3.9198	113.347	183.888	147.786	101.249	77.483	89.0403
3.92675	114.472	184.919	148.858	102.547	74.862	88.3812
3.9337	116.993	186.407	150.851	105.007	75.576	89.9624
3.94065	118.47	185.239	151.005	105.136	76.289	90.3818
3.9476	118.222	186.016	151.268	105.423	76.901	90.8297
3.95455	121.275	189.377	154.457	106.721	76.611	91.3319
3.9615	122.417	190.483	155.575	108.183	77.085	92.2963
3.96845	124.519	198.17	160.442	109.481	78.039	93.4182
3.9754	127.203	198.327	161.855	110.778	81.959	96.0172
3.98235	129.845	201.689	164.84	110.867	82.673	96.4173
3.9893	131.622	203.068	166.409	112.164	87.093	99.2653
3.99625	132.725	206.43	168.629	113.462	82.197	97.4729
4.0032	134.194	211.629	171.944	114.163	84.269	98.8543
4.01015	137.324	214.991	175.172	116.246	83.625	99.5712
4.0171	140.454	217.756	178.103	116.649	85.697	100.804
4.02405	144.465	221.118	181.769	118.841	90.073	104.076
4.031	147.469	224.48	184.934	121.571	90.787	105.792
4.03795	150.726	225.337	186.98	122.869	85.577	103.843
4.0449	153.729	228.179	189.886	122.237	86.291	103.884
4.05185	157.171	231.541	193.269	122.63	87.005	104.435
4.0588	163.319	234.903	197.997	123.928	90.926	107.035
4.06575	166.449	243.202	203.68	123.47	88.383	105.54
4.0727	169.58	247.322	207.285	126.822	92.354	109.189
4.07965	173.634	255.445	213.34	128.028	93.175	110.198
4.0866	181.71	263.213	221.217	129.326	95.733	112.119
4.09355	188.58	268.074	227.05	130.623	94.603	112.203
4.1005	193.276	273.8	232.232	128.267	96.535	111.991
4.10745	195.758	277.161	235.137	133.973	97.249	115.19
4.1144	201.986	282.034	240.656	133.704	100.082	116.467
4.12135	214.954	291.072	251.598	135.981	100.796	117.957
4.1283	219.456	299.575	258.064	137.278	100.467	118.439
4.13525	223.195	304.272	262.258	138.576	100.45	119.077
4.1422	226.562	309.74	266.651	139.546	97.818	118.249
4.14915	235.334	315.552	273.902	137.747	101.707	119.291
4.1561	239.835	321.199	278.948	138.556	102.421	120.049
4.16305	247.283	326.256	285.166	139.854	103.135	121.052
4.17	251.288	329.618	288.828	139.675	102.572	120.682
4.17695	255.511	332.98	292.6	141.633	102.532	121.637
4.1839	262.582	347.579	303.374	142.628	104	122.865
4.19085	274.787	351.72	311.501	144.228	108.334	125.821
4.1978	281.229	361.887	319.759	145.223	109.198	126.747
4.20475	285.608	371.67	326.801	151.072	111.361	130.738
4.2117	292.584	375.977	332.411	144.432	112.075	127.786
4.21865	299.843	385.974	340.99	149.966	109.021	129.021
4.2256	309.386	394.06	349.756	151.264	109.735	130.024
4.23255	314.455	398.506	354.487	152.561	113.456	132.524
4.2395	321.895	410.833	364.315	155.791	114.17	134.488
4.24645	332.738	414.559	371.559	153.211	113.484	132.861
4.2534	340.474	421.836	379.023	153.853	113.501	133.19
4.26035	348.227	429.713	386.794	155.15	114.215	134.192
4.2673	360.059	433.938	394.778	156.32	116.98	136.152
4.27425	366.785	437.538	399.912	158.606	117.694	137.646
4.2812	370.021	449.101	407.27	158.978	118.007	137.988
4.28815	381.975	461.701	419.479	164.227	114.83	139.02
4.2951	386.77	467.189	424.591	161.573	118.973	139.762
4.30205	395.355	474.772	432.63	163.427	116.251	139.329
4.309	404.165	478.511	438.869	162.186	120.401	140.778
4.31595	408.63	483.471	443.556	164.9	120.759	142.309
4.3229	416.196	494.47	452.786	166.198	122.245	143.696
4.32985	424.068	498.412	458.66	168.317	122.187	144.723
4.3368	433.333	506.844	467.459	169.614	121.251	144.902
4.34375	438.605	511.611	472.451	170.326	121.965	145.613
4.3507	450.072	517.193	480.927	171.623	122.679	146.615
4.35765	456.427	528.656	489.787	172.921	125.756	148.794
4.3646	464.314	532.018	495.38	175.756	125.445	150.052
4.37155	467.912	541.054	501.661	175.344	127.368	150.804
4.3785	472.478	545.198	505.992	177.284	126.873	151.524
4.38545	482.354	550.601	513.589	178.564	126.199	151.826
4.3924	491.534	553.963	519.825	179.862	125.635	152.192
4.39935	495.33	554.422	521.94	181.159	126.349	153.194
4.4063	501.155	557.783	526.508	182.115	126.637	153.813
4.41325	509.997	561.145	532.575	187.706	132.219	159.379
				183.486

## Sheet: Fig. 1f
Fig. 1f	Tumor volume (mm3)
Days after injection	Ctrl							Bmal1 KO
6	20.83	59.0121	37.2718	41.5661	34.71	28.62	35.76	27.02	40.3616	29.7645	28.6573	40.9197	30.79	35.17	19.03
9	34.48	61.5617	42.9853	58.4165	55.72	60.95	75.45	51.38	46.6115	50.7919	40.7484	58.0612	65.11	64.79	39.4
12	58.07	81.5555	60.4101	97.5493	71.72	134.88	110.25	73.92	42.2923	52.7188	39.3416	62.0414	84.77	71.89	42.62
15	115.53	122.215	91.6656	116.285	117.49	228.63	189.45	82.8	50.23	65.3324	46.8317	92.334	93.88	89.56	48.61
18	243.01	206.373	140.31	198.717	192.93	349.67	334.94	83.17	123.909	92.7158	92.0784	198.258	110.59	113.71	50.6
21	323.93	301.419	236.8	288.48	342.76	547.17	552.85	97.53	235.96	130.147	144.793	299.771	119.88	132.72	57.61
24	489.2	352.969	326.339	390.567	583.98	734.31	813.65	107.48	397.742	161.878	215.178	410.804	114.93	170.93	74.34

## Sheet: Fig. 1i
Fig.1i	Heatmap for Bmal1 direct target genes
	EV-1	EV-2	WT-1	WT-2	dHLH-1	dHLH-2
Dbp	84.342	91.2108	527.109	509.863	70.776	73.8281
Nr1d1	21.5998	24.3936	127.12	150.939	5.70774	7.38281
Nr1d2	222.169	256.663	715.597	723.792	59.3605	61.5235
Per1	42.171	37.1207	56.9847	91.5139	68.4929	55.3711
Per2	12.3427	13.7877	106.298	92.7024	25.1141	12.3047
Per3	98.7419	79.5443	431.769	429.046	53.6528	30.7617

## Sheet: Fig. 1j
Fig.1 j	Sox9 mRNA level from RNA-seq data
	EV-1	EV-2	WT-1	WT-2	dHLH-1	dHLH-2
	37.0282	49.8478	106.299	116.472	65.0683	75.0586

## Sheet: Fig. 1l
Fig. 1l Tumor volume (mm3)
Days after injection	KO aC3 EV														KO aC3 WT															KO aC3 dHLH
6	44.1696	96.4312	46.0258	32.2689	58.849	30.6939	48.6334	61.1023	27.9544	45.0659	48.6	42.8723	34.1722	45.6363	88.5973	24.6029	73.8961	80.4131	21.0819	56.3297	57.7983	35.4695	36.1595	51.8571	40.0313	29.6298	49.9471	30.867	46.6484	38.9765	26.2777	14.8948	24.5964	21.5287	20.8231	33.8734	22.0477	28.6038	43.2285	29.7626	40.9618	60.8479	43.5771
9	64.3107	108.096	83.7888	40.638	101.035	57.3544	59.4433	85.5432	39.1362	63.0923	68.0401	60.0212	47.8411	63.8908	190.725	41.7934	100.2	158.974	27.0353	74.0962	123.553	80.8681	50.6233	72.6	56.0439	41.4818	69.926	43.2138	65.3078	97.0212	47.1925	25.1039	45.4272	44.8909	39.9329	75.011	36.0483	40.0453	60.5199	41.6676	57.3464	85.1871	61.0079
12	124.641	184.369	157.257	42.3048	150.155	70.7699	109.062	156.836	34.4576	105.117	97.445	95.5472	66.2663	164.221	343.235	77.0688	196.818	216.104	43.8711	101.171	277.385	154.185	93.3088	85.1271	133.594	81.125	161.492	76.9613	136.172	193.784	87.8277	34.5053	53.0594	68.7596	66.2472	93.3705	58.7845	48.9888	124.406	69.451	100.465	119.688	144.808
15	162.911	332.332	239.928	33.1232	180.421	68.2192	159.846	261.764	40.9271	157.874	138.883	128.611	116.951	238.902	496.342	154.315	398.664	438.007	78.8694	124.389	503.062	250.811	96.5772	114.346	243.549	115.562	303.87	133.132	234.621	302.536	139.965	57.0008	68.3725	85.6661	101.148	130.966	63.7593	54.7294	216.986	80.8996	109.057	129.922	262.155
18	250.365	517.871	395.063	36.3883	240.292	143.734	270.048	478.775	46.1389	201.324	209.758	199.013	222.858	463.358	813.06	243.532	548.738	719.437	110.293	187.828	834.588	440.083	144.288	174.08	400.765	188.647	515.793	230.527	450.228	498.897	168.804	47.6481	102.599	99.9392	144.668	234.268	66.9138	75.1609	367.894	116.983	173.593	185.484	490.19
21	369.718	721.213	624.728	51.1234	336.473	96.9513	468.527	683.774	76.0533	345.483	381.19	339.003	392.004	710.002	1174.72	426.994	749.188	1131.15	153.09	276.435	1341.82	682.623	165.97	254.462	723.233	319.782	845.178	353.993	690.067	785.188	344.598	48.9078	151.942	112.686	232.454	485.043	67.7209	88.1486	591.55	168.091	220.208	319.123	899.518
24	530.058	1061.11	993.499	73.5297	543.991	170.829	686.248	829.715	92.7615	539.161	624.584	501.31	599.534	1099.44	1502.77	581.307	1187.4	1721.68	209.749	468.613	1993.51	879.522	231.029	392.853	1205.1	525.634	1252.32	551.516	1074.91	1156.71	529.24	89.3808	251.859	113.86	342.922	679.711	77.8768	109.973	789.998	210.094	361.722	492.091	1235.59

## Sheet: Fig. 1n
Fig. 1n Tumor volume (mm3)
Days after injection	KO aC3 EV*										KO aC3 Hif1α-TM
7	28.4378	46.8876	24.0835	28.5535	25.1413	23.016	27.7706	28.3128	34.5833	30.2638	39.6329	39.0482	22.0964	37.905	27.9418	37.7233	33.7971	38.6789	22.6203	29.4749
11	51.8411	54.0585	34.4541	45.7257	25.9453	21.4895	61.0851	66.4738	60.5118	50.4884	61.467	69.6301	40.2922	56.2073	65.4295	37.3343	44.6924	70.4359	49.4009	60.5428
14	95.7711	106.659	54.8447	86.4925	42.237	44.6222	79.7732	83.7986	107.048	80.6416	141.578	101.773	50.0097	96.7952	128.727	78.3693	62.1066	142.965	81.7407	111.49
17	115.178	141.7	62.3113	93.3759	46.405	52.5813	93.6788	90.7037	185.309	97.6357	196.629	115.138	59.813	135.246	204.347	112.551	69.106	200.328	111.904	141.394
20	144.875	208.664	69.7928	129.98	63.9959	62.8402	111.174	97.8846	281.923	133.025	356.254	142.338	73.9643	164.303	357.532	183.022	108.618	250.507	123.324	165.385
23	210.461	250.667	86.3195	198.001	73.8084	84.5192	155.315	143.797	322.959	176.712	530.507	182.033	101.86	283.128	640.966	335.16	127.936	372.721	185.539	252.881
27	303.456	331.776	138.073	231.842	94.9093	110.566	206.673	168.31	601.12	241.769	722.472	229.136	142.189	501.994	879.681	509.976	219.083	628.149	274.996	357.869
31	591.131	560.776	184.967	301.947	147.368	160.425	328.621	249.476	825.108	380.771	976.161	314.061	227.368	1198.81	1486.91	718.884	303.958	982.001	353.355	491.548

## Sheet: Fig .1o
Fig. 1o Tumor weight (g)
EV*	Hif1α-TM
1.02	1.89
0.84	0.52
0.28	0.45
0.48	2.28
0.21	2.39
0.18	1.05
0.62	0.73
0.4	2.45
1.13	0.64
0.53	0.62

## Sheet: Fig .2b
Fig. 2b	Tumor volume (mm3)
Days after injection	YUMM2.1 EV									YUMM2.1 WT									YUMM2.1 dHLH
6	47.5892	42.9867	36.4518	30.0422	38.2086	44.6428	32.908	44.48	38.9642	55.5538	61.2056	22.7529	33.9722	46.0381	37.9191	43.4681	30.8467	30.9531	16.281	27.096	33.3006	25.7906	41.8575	34.0917	44.735	22.1975	38.3034
8	44.8973	44.3874	33.4891	38.8651	38.2929	33.2048	53.7638	63.5628	47.6278	59.9309	72.571	40.9666	38.8138	75.2692	48.8629	63.4465	46.4469	36.5691	27.3506	37.3794	40.3868	39.3892	53.1562	48.3366	52.5919	30.4804	51.6638
11	51.084	57.807	47.3329	41.4324	49.5115	47.3053	58.8038	95.4539	60.7767	112.674	151.316	77.4357	76.3572	179.657	71.728	165.282	108.564	42.5316	49.2349	61.1643	58.7888	47.2628	114.699	95.6468	98.7839	36.6185	98.0696
13	47.6769	71.5153	54.2266	51.2283	60.7357	65.3697	82.4443	112.893	90.6505	182.975	229.063	91.2719	132.986	263.503	111.502	313.505	160.235	67.9131	77.0766	89.5816	64.8358	65.2403	231.359	158.73	195.165	50.7781	159.539
15	52.4172	98.058	59.7057	62.2104	69.3881	92.0588	108.502	143.511	132.775	277.459	345.331	120.851	222.967	391.014	133.649	442.624	241.24	97.6659	112.355	156.407	82.7261	86.6027	288.114	224.681	263.165	65.3925	264.433
18	57.1215	135.405	100.274	81.3335	97.9814	131.99	139.854	180.546	175.215	401.133	442.55	209.57	290.544	487.416	183.343	615.628	336.005	134.461	166.046	250.267	105.213	83.4346	439.414	311.944	313.298	83.7375	277.256
20	76.0915	209.874	152.026	124.656	110.675	166.809	167.778	273.345	233.27	583.945	560.124	252.367	371.016	644.442	281.202	825.446	470.502	197.319	213.274	345.444	133.565	129.222	614.214	411.712	393.35	109.104	363.252
22	121.188	291.571	199.535	183.095	168.488	249.315	230.516	367.608	348.867	828.143	746.269	300.508	440.969	768.576	407.075	1188.76	597.648	264.298	316.63	422.683	156.016	145.917	772.772	558.516	651.797	116.072	494.971
24	155.664	398.23	320.342	223.075	237.768	390.882	342.253	503.802	443.626	1022.9	950.313	485.196	517.616	875.112	625.556	1396.08	763.053	328.132	385.883	523.898	244.726	157.728	964.714	683.543	850.991	133.282	636.81
26	269.29	609.953	428.716	360.945	420.514	587.85	522.826	722.056	720.9	1407.07	1278.35	649.155	734.223	1068.93	956.398	1860.49	980.973	391.713	564.224	681.128	281.051	234.562	1125.93	852.458	951.802	146.371	851.054

## Sheet: Fig. 2c
Fig. 2c	Tumor volume (mm3)
Days after injection	YUMM2.1 EV								YUMM2.1 WT								YUMM2.1 dHLH
6	14.2	14.9	13.3	15.3	20.7	20.2	18.5	17.1	20.5	18.5	20.5	19.4	20.7	18.7	19.7	19.2	23.4	21.8	21.5	20.5	22.5	23	23	25
9	51.3	67.2	61.4	71.3	57.3	57.3	69.1	68	51.8	50.8	52.7	49.9	59	53	54.7	64.5	75.6	67.7	76.8	71.8	79.2	74.9	78.8	83.2
12	108.2	112.1	107.2	124.7	87.6	101.6	104.4	105.9	100.7	75.6	93.8	102.7	96.8	83.2	103.5	101.9	121.1	106	142.2	109.3	98.8	105.6	101.1	103.5
14	156.8	193	196.5	191.1	160.1	147.3	179.6	195.2	166.5	142.9	100.4	126.9	124.2	112.9	140.9	140.3	162.7	151.8	181.8	116.1	124.2	136.9	149.9	143.3
17	292	457.1	451.3	321.7	242	293	213.4	345.6	356.3	355.7	229.1	268.4	255.9	207.1	329.1	314	329.3	246.5	332.4	321.7	252.8	282.1	281.8	298.5
19	429	692.2	641.8	560	378.3	447.2	351.6	440.1	742.6	494.6	460.8	455.8	455.1	348.2	524.4	478.2	446.7	372.3	427.7	388.1	358.7	396.1	406.8	359.7
21	647.1	724.7	686.8	804.4	609.2	663.6	553.5	681.4	807.9	681.2	655	650.5	593	442.2	715.6	619	669.8	618.2	741.6	650.5	619	615.3	655	557
24	705.6	951.3	1323.6	1039.1	754.9	915.7	705.6	879.5	1210.9	1238.8	760.7	1016.1	1008.1	616.5	1259.1	1008	919.1	723.2	1206.6	921.6	809.1	846.7	1210.9	825.5

## Sheet: Fig. 2d
Fig. 2d
	YUMM2.1 EV		YUMM2.1 WT		YUMM2.1 dHLH
VEGF	238.3	192.9	335.2	284.8	1171.2	1057.3
GM-CSF	201	112.4	104.7	442.3	1111.8	1326.7
IGFBP-6	106.9	168.1	443.2	671.4	347.1	573.2
IL-23	69	129.3	270.1	414.2	619	949.2
KC	71	79.3	174.5	122.8	320.4	328.2
MCSF	17	22.7	26.6	29.7	129.5	102.6

[truncated: 50 more sheets: Fig. 2e, Fig. 2f, Fig. 3d, Fig. 3f, Fig. 3g, Fig. 3m, Fig. 4a, Fig. 4c, Fig. 4d, Fig. 4e, Fig. 4g, Fig. 5c, Fig. 5d, Fig. 6a, Fig. 6b, Fig. 6e, Fig. 6f, Fig. 6h, Fig. 6i, Fig. 7a …]
